# Supplementary material for: Identification of key genes involved in the phenotypic alterations of res (restored cell structure by salinity) tomato mutant and its recovery induced by salt stress through transcriptomic analysis
Source: BMC Plant Biol. 2018 Oct 1;18:213. doi: 10.1186/s12870-018-1436-9 (PMC6167845; doi:10.1186/s12870-018-1436-9)
Supplement: Supplementary file 3 — Table S2. Mapman classification of DEGs involved in hormone metabolism in roots (sheet 1) and leaves (sheet 2) of res and WT plants in absence of salt stress (Control) and after 5 days of 200 mM NaCl (Salt). (XLSX 75 kb) [file 12870_2018_1436_MOESM3_ESM.xlsx]

## Sheet: Hormones-Root
	Table S2 (Excel file). Mapman classification of DEGs involved in hormone metabolism in roots of res and WT plants in absence of salt stress (Control) and after 5 days of 200 mM NaCl (Salt). Fold-change values are shown, comparing res vs WT in each condition (left columns) or salt stress vs control for each genotype (right columns).
BinCode	BinName	ID	Type	FC (res control vs WT control)	FC (res salt vs WT salt)	FC (res salt vs control)	FC (WT salt vs control)	Description
17.1.1	hormone metabolism.abscisic acid.synthesis-degradation	solyc10g082040.1.1	Transcript	-2.587				moderately similar to ( 214) AT2G36020 | Symbols: HVA22J | HVA22J (HVA22-LIKE PROTEIN J) | chr2:15123424-15125140 REVERSEmoderately similar to ( 205) loc_os03g04030 12003.m05935 protein receptor expression-enhancing protein 3, putative, expressed evidence_code:10F0H1E0IEG genomic_reference:SL2.40ch10 gene_region:62264261-62265744 transcript_region:SL2.40ch10:62264261..62265744- functional_descrip…
17.1.1	hormone metabolism.abscisic acid.synthesis-degradation	solyc08g080180.1.1	Transcript	2.496				moderately similar to ( 454) AT5G51920 | Symbols: | catalytic/ pyridoxal phosphate binding | chr5:21097202-21098914 REVERSEmoderately similar to ( 464) loc_os08g43180 12008.m08292 protein expressed protein evidence_code:10F0H1E1IEG genomic_reference:SL2.40ch08 gene_region:60672326-60674167 transcript_region:SL2.40ch08:60672326..60674167- go_terms:GO:0030170 functional_description:"Molybdenum cofa…
17.1.1	hormone metabolism.abscisic acid.synthesis-degradation	solyc11g065930.1.1	Transcript			2.207		nearly identical (1855) AT4G34890 | Symbols: ATXDH1, XDH1 | XDH1 (XANTHINE DEHYDROGENASE 1); xanthine dehydrogenase | chr4:16618736-16624983 REVERSEmoderately similar to ( 488) ALDO3_ORYSA Probable aldehyde oxidase 3 (EC 1.2.3.1) (AO-3) - Oryza sativa (Rice)nearly identical (1739) loc_os03g31550 12003.m34889 protein xanthine dehydrogenase/oxidase, putative, expressed XdhB Ald_Xan_dh_C2 CoxL PRK09…
17.1.1.1.10	hormone metabolism.abscisic acid.synthesis-degradation.synthesis.9-cis-epoxycarotenoid dioxygenase	solyc07g056570.1.1	Transcript	2.308		2.142		highly similar to ( 855) AT3G14440 | Symbols: NCED3, ATNCED3, STO1, SIS7 | NCED3 (NINE-CIS-EPOXYCAROTENOID DIOXYGENASE 3); 9-cis-epoxycarotenoid dioxygenase | chr3:4831678-4833477 REVERSEhighly similar to ( 772) loc_os03g44380 12003.m09477 protein 9-cis-epoxycarotenoid dioxygenase 2, putative, expressed RPE65 COG3670 evidence_code:10F1H1E1IEG genomic_reference:SL2.40ch07 gene_region:61684846-6168…
17.1.2	hormone metabolism.abscisic acid.signal transduction	solyc04g078840.2.1	Transcript	2.042			2.149	moderately similar to ( 296) AT1G45249 | Symbols: ABF2, AREB1 | ABF2 (ABSCISIC ACID RESPONSIVE ELEMENTS-BINDING FACTOR 2); DNA binding / protein binding / transcription activator/ transcription factor | chr1:17166189-17167415 REVERSEweakly similar to ( 140) loc_os02g52780 12002.m33888 protein bZIP transcription factor ABI5, putative, expressed genomic_reference:SL2.40ch04 gene_region:61094101-610…
17.1.3	hormone metabolism.abscisic acid.induced-regulated-responsive-activated	solyc04g008930.1.1	Transcript	-3.604			-2.202	weakly similar to ( 194) AT5G23370 | Symbols: | GRAM domain-containing protein / ABA-responsive protein-related | chr5:7863542-7864201 REVERSEmoderately similar to ( 211) loc_os02g42440 12002.m09279 protein FIP1, putative, expressed evidence_code:10F0H1E0IEG genomic_reference:SL2.40ch04 gene_region:2547739-2548800 transcript_region:SL2.40ch04:2547739..2548800+ functional_description:"FIP1 (AHRD V…
17.1.3	hormone metabolism.abscisic acid.induced-regulated-responsive-activated	solyc04g008960.2.1	Transcript	-7.83				weakly similar to ( 183) AT5G23370 | Symbols: | GRAM domain-containing protein / ABA-responsive protein-related | chr5:7863542-7864201 REVERSEweakly similar to ( 191) loc_os02g42440 12002.m09279 protein FIP1, putative, expressed genomic_reference:SL2.40ch04 gene_region:2559465-2560652 transcript_region:SL2.40ch04:2559465..2560652+ functional_description:"FIP1 (AHRD V1 **-- B6U778_MAIZE); contains…
17.1.3	hormone metabolism.abscisic acid.induced-regulated-responsive-activated	solyc05g007300.2.1	Transcript	2.41				moderately similar to ( 222) AT1G69700 | Symbols: ATHVA22C | ATHVA22C | chr1:26220337-26221663 FORWARDvery weakly similar to (92.8) HVA22_HORVU Protein HVA22 - Hordeum vulgare (Barley)weakly similar to ( 197) loc_os06g12220 12006.m05939 protein HVA22-like protein a, putative, expressed TB2_DP1_HVA22 genomic_reference:SL2.40ch05 gene_region:1952953-1954907 transcript_region:SL2.40ch05:1952953..195…
17.1.3	hormone metabolism.abscisic acid.induced-regulated-responsive-activated	solyc04g008970.2.1	Transcript	-2.211				weakly similar to ( 197) AT5G23370 | Symbols: | GRAM domain-containing protein / ABA-responsive protein-related | chr5:7863542-7864201 REVERSEmoderately similar to ( 213) loc_os02g42440 12002.m09279 protein FIP1, putative, expressed genomic_reference:SL2.40ch04 gene_region:2564833-2566646 transcript_region:SL2.40ch04:2564833..2566646+ functional_description:"FIP1 (AHRD V1 **-- B6U778_MAIZE); cont…
17.1.3	hormone metabolism.abscisic acid.induced-regulated-responsive-activated	solyc11g011580.1.1	Transcript	-6.311				weakly similar to ( 193) AT5G23370 | Symbols: | GRAM domain-containing protein / ABA-responsive protein-related | chr5:7863542-7864201 REVERSEmoderately similar to ( 209) loc_os02g42440 12002.m09279 protein FIP1, putative, expressed evidence_code:10F0H1E0IEG genomic_reference:SL2.40ch11 gene_region:4645645-4646936 transcript_region:SL2.40ch11:4645645..4646936- functional_description:"FIP1 (AHRD V…
17.1.3	hormone metabolism.abscisic acid.induced-regulated-responsive-activated	solyc10g007820.2.1	Transcript	-2.309				moderately similar to ( 219) AT2G42820 | Symbols: HVA22F | HVA22F (HVA22-LIKE PROTEIN F) | chr2:17817460-17818301 REVERSEweakly similar to ( 105) HVA22_HORVU Protein HVA22 - Hordeum vulgare (Barley)moderately similar to ( 264) loc_os01g52780 12001.m11451 protein TB2/DP1, HVA22 family protein, expressed TB2_DP1_HVA22 genomic_reference:SL2.40ch10 gene_region:2035172-2037647 transcript_region:SL2.40…
17.1.3	hormone metabolism.abscisic acid.induced-regulated-responsive-activated	solyc04g008940.2.1	Transcript	-5.635		2.715	-2.162	weakly similar to ( 190) AT5G23370 | Symbols: | GRAM domain-containing protein / ABA-responsive protein-related | chr5:7863542-7864201 REVERSEmoderately similar to ( 205) loc_os02g42440 12002.m09279 protein FIP1, putative, expressed genomic_reference:SL2.40ch04 gene_region:2551125-2552678 transcript_region:SL2.40ch04:2551125..2552678+ functional_description:"FIP1 (AHRD V1 **-- B6U778_MAIZE); cont…
17.2.1	hormone metabolism.auxin.synthesis-degradation	solyc10g079640.1.1	Transcript	2.587				highly similar to ( 570) AT1G44350 | Symbols: ILL6 | ILL6; IAA-amino acid conjugate hydrolase/ metallopeptidase | chr1:16834749-16838201 REVERSEhighly similar to ( 532) loc_os06g47620 12006.m09288 protein IAA-amino acid hydrolase ILR1-like 6 precursor, putative, expressedAbgB Peptidase_M20 evidence_code:10F0H1E1IEG genomic_reference:SL2.40ch10 gene_region:60458342-60468997 transcript_region:SL2.4…
17.2.1	hormone metabolism.auxin.synthesis-degradation	solyc05g006220.2.1	Transcript	5.691	6.021			moderately similar to ( 465) AT1G51760 | Symbols: IAR3, JR3 | IAR3 (IAA-ALANINE RESISTANT 3); IAA-Ala conjugate hydrolase/ metallopeptidase | chr1:19199562-19201424 FORWARDmoderately similar to ( 457) loc_os01g37960 12001.m10082 protein IAA-amino acid hydrolase ILR1-like 4 precursor, putative, expressedAbgB Peptidase_M20 genomic_reference:SL2.40ch05 gene_region:883041-887278 transcript_region:SL2…
17.2.2	hormone metabolism.auxin.signal transduction	solyc07g006900.1.1	Transcript	-3.011		4.065		highly similar to ( 853) AT5G57090 | Symbols: EIR1, WAV6, ATPIN2, PIN2, AGR, AGR1 | EIR1 (ETHYLENE INSENSITIVE ROOT 1); auxin efflux transmembrane transporter/ auxin:hydrogen symporter/ transporter | chr5:23100765-23104456 FORWARDhighly similar to ( 716) PIN2_ORYSA Probable auxin efflux carrier component 2 (OsPIN2) - Oryza sativa (Rice)highly similar to ( 716) loc_os06g44970 12006.m09024 protein …
17.2.2	hormone metabolism.auxin.signal transduction	solyc03g112750.2.1	Transcript	2.43				nearly identical (1771) AT5G55540 | Symbols: TRN1, LOP1 | TRN1 (TORNADO 1) | chr5:22496322-22500543 REVERSEhighly similar to ( 848) loc_os03g53990 12003.m10365 protein expressed protein genomic_reference:SL2.40ch03 gene_region:57140851-57146237 transcript_region:SL2.40ch03:57140851..57146237+ functional_description:"Leucine rich repeat containing proteins-like protein (AHRD V1 *--- B3G460_ADIVA);…
17.2.2	hormone metabolism.auxin.signal transduction	solyc11g013310.1.1	Transcript			2.239		highly similar to ( 794) AT1G77690 | Symbols: LAX3 | LAX3 (LIKE AUX1 3); amino acid transmembrane transporter/ auxin influx transmembrane transporter/ transporter | chr1:29201232-29203317 REVERSEhighly similar to ( 787) LAX3_MEDTR Auxin transporter-like protein 3 (AUX1-like protein 3) (MtLAX3) - Medicago truncatula (Barrel medic)highly similar to ( 743) loc_os03g14080 12003.m06851 protein auxin t…
17.2.3	hormone metabolism.auxin.induced-regulated-responsive-activated	solyc06g072650.1.1	Transcript	-2.008	-2.674			very weakly similar to (94.7) AT5G50760 | Symbols: | auxin-responsive family protein | chr5:20644780-20645331 FORWARDvery weakly similar to (94.7) loc_os01g70050 12001.m13054 protein OsSAUR3 - Auxin-responsive SAUR gene family memberAuxin_inducible evidence_code:10F1H0E1IEG genomic_reference:SL2.40ch06 gene_region:41196002-41196514 transcript_region:SL2.40ch06:41196002..41196514+ functional_descr…
17.2.3	hormone metabolism.auxin.induced-regulated-responsive-activated	solyc03g114730.2.1	Transcript	-2.35				highly similar to ( 758) AT5G15740 | Symbols: | unknown protein | chr5:5134788-5136956 REVERSEhighly similar to ( 796) loc_os06g17390 12006.m06451 protein auxin-independent growth promoter, putative, expressedDUF246 genomic_reference:SL2.40ch03 gene_region:58687413-58692533 transcript_region:SL2.40ch03:58687413..58692533- functional_description:"Os03g0169000 protein (Fragment) (AHRD V1 ***- Q0DUS…
17.2.3	hormone metabolism.auxin.induced-regulated-responsive-activated	solyc03g082510.1.1	Transcript	-2.021				weakly similar to ( 125) AT4G00880 | Symbols: | auxin-responsive family protein | chr4:366692-367060 REVERSEAuxin_inducible evidence_code:10F1H1E1IEG genomic_reference:SL2.40ch03 gene_region:45984894-45985238 transcript_region:SL2.40ch03:45984894..45985238- functional_description:"Auxin-responsive family protein (AHRD V1 **-- D7M515_ARALY); contains Interpro domain(s) IPR003676 Auxin responsive S…
17.2.3	hormone metabolism.auxin.induced-regulated-responsive-activated	solyc03g097510.1.1	Transcript	-3.571	-5.334			very weakly similar to (90.1) AT5G50760 | Symbols: | auxin-responsive family protein | chr5:20644780-20645331 FORWARDvery weakly similar to (87.0) loc_os01g70050 12001.m13054 protein OsSAUR3 - Auxin-responsive SAUR gene family member evidence_code:10F0H0E1IEG genomic_reference:SL2.40ch03 gene_region:53290675-53291151 transcript_region:SL2.40ch03:53290675..53291151- go_terms:GO:0005516 functional_…
17.2.3	hormone metabolism.auxin.induced-regulated-responsive-activated	solyc03g124020.1.1	Transcript	-8.805		4.934		weakly similar to ( 101) AT2G24400 | Symbols: | auxin-responsive protein, putative / small auxin up RNA (SAUR_D) | chr2:10377993-10378529 REVERSEvery weakly similar to (98.2) loc_os04g51890 12004.m10084 protein OsSAUR20 - Auxin-responsive SAUR gene family member, expressedAuxin_inducible evidence_code:10F0H0E0IEG genomic_reference:SL2.40ch03 gene_region:64779168-64779734 transcript_region:SL2.40c…
17.2.3	hormone metabolism.auxin.induced-regulated-responsive-activated	solyc10g074490.1.1	Transcript	-6.602				highly similar to ( 629) AT1G76270 | Symbols: | unknown protein | chr1:28613554-28616537 REVERSEhighly similar to ( 627) loc_os04g47520 12004.m35417 protein auxin-independent growth promoter, putative, expressedDUF246 evidence_code:10F0H1E0IEG genomic_reference:SL2.40ch10 gene_region:57364037-57368763 transcript_region:SL2.40ch10:57364037..57368763- functional_description:"Os03g0169000 protein (F…
17.2.3	hormone metabolism.auxin.induced-regulated-responsive-activated	solyc04g081250.1.1	Transcript	-2.932		3.309		weakly similar to ( 172) AT1G75590 | Symbols: | auxin-responsive family protein | chr1:28383250-28383714 REVERSEweakly similar to ( 102) loc_os04g56680 12004.m10555 protein OsSAUR22 - Auxin-responsive SAUR gene family member, expressedAuxin_inducible evidence_code:10F1H1E1IEG genomic_reference:SL2.40ch04 gene_region:62854012-62854461 transcript_region:SL2.40ch04:62854012..62854461+ functional_des…
17.2.3	hormone metabolism.auxin.induced-regulated-responsive-activated	solyc06g082860.2.1	Transcript	-5.537				moderately similar to ( 333) AT3G07570 | Symbols: | membrane protein, putative | chr3:2418205-2420206 REVERSEmoderately similar to ( 283) loc_os01g67030 12001.m12807 protein dopamine beta-monooxygenase, putative, expressed B561 genomic_reference:SL2.40ch06 gene_region:44799771-44803447 transcript_region:SL2.40ch06:44799771..44803447- functional_description:"Dopamine beta-monooxygenase (AHRD V1 **…
17.2.3	hormone metabolism.auxin.induced-regulated-responsive-activated	solyc09g097890.2.1	Transcript	-5.645				moderately similar to ( 343) AT3G25290 | Symbols: | auxin-responsive family protein | chr3:9208955-9210353 FORWARDmoderately similar to ( 291) loc_os08g41280 12008.m08106 protein membrane protein, putative, expressed DUF568 B561 genomic_reference:SL2.40ch09 gene_region:67160397-67162627 transcript_region:SL2.40ch09:67160397..67162627+ functional_description:"Membrane protein (AHRD V1 **-- B6ST21_…
17.2.3	hormone metabolism.auxin.induced-regulated-responsive-activated	solyc11g012420.1.1	Transcript	-5.6	-4.116	3.855		moderately similar to ( 422) AT5G47530 | Symbols: | auxin-responsive protein, putative | chr5:19281471-19282870 FORWARDmoderately similar to ( 323) loc_os03g09900 12003.m06444 protein membrane protein, putative, expressed DUF568 B561 evidence_code:10F0H1E1IEG genomic_reference:SL2.40ch11 gene_region:5262685-5264885 transcript_region:SL2.40ch11:5262685..5264885- functional_description:"Membrane pr…
17.2.3	hormone metabolism.auxin.induced-regulated-responsive-activated	solyc08g079150.1.1	Transcript	-3.625		-2.017		weakly similar to ( 137) AT4G22620 | Symbols: | auxin-responsive family protein | chr4:11907631-11908113 FORWARDAuxin_inducible evidence_code:10F0H1E1IEG genomic_reference:SL2.40ch08 gene_region:59962300-59962788 transcript_region:SL2.40ch08:59962300..59962788+ functional_description:"Auxin responsive SAUR protein (AHRD V1 *-*- Q1SN26_MEDTR); contains Interpro domain(s) IPR003676 Auxin responsive…
17.2.3	hormone metabolism.auxin.induced-regulated-responsive-activated	solyc10g006610.2.1	Transcript	-3.065				highly similar to ( 869) AT5G54510 | Symbols: GH3.6, DFL1 | DFL1 (DWARF IN LIGHT 1); indole-3-acetic acid amido synthetase | chr5:22131321-22133564 REVERSEhighly similar to ( 717) GH31_ORYSA Probable indole-3-acetic acid-amido synthetase GH3.1 (EC 6.3.2.-) (Auxin-responsive GH3-like protein 1) (OsGH3-1) - Oryza sativa (Rice)highly similar to ( 717) loc_os01g57610 12001.m11911 protein indole-3-ace…
17.2.3	hormone metabolism.auxin.induced-regulated-responsive-activated	solyc05g041910.2.1	Transcript	3.968		-3.273		moderately similar to ( 412) AT5G47530 | Symbols: | auxin-responsive protein, putative | chr5:19281471-19282870 FORWARDmoderately similar to ( 345) loc_os03g09900 12003.m06444 protein membrane protein, putative, expressed DUF568 B561 genomic_reference:SL2.40ch05 gene_region:53328283-53331147 transcript_region:SL2.40ch05:53328283..53331147+ functional_description:"Membrane protein (AHRD V1 **-- B6…
17.2.3	hormone metabolism.auxin.induced-regulated-responsive-activated	solyc01g079880.2.1	Transcript	2.417				moderately similar to ( 385) AT5G19140 | Symbols: ATAILP1, AILP1 | AILP1 | chr5:6423398-6425785 FORWARDweakly similar to ( 134) TSJT1_TOBAC Stem-specific protein TSJT1 - Nicotiana tabacum (Common tobacco)moderately similar to ( 317) loc_os11g05050 12011.m28725 protein stem-specific protein TSJT1, putative, expressedWali7 Gn_AT_II genomic_reference:SL2.40ch01 gene_region:71536915-71541059 transcri…
17.2.3	hormone metabolism.auxin.induced-regulated-responsive-activated	solyc06g069380.2.1	Transcript	-2.63				highly similar to ( 729) AT5G15740 | Symbols: | unknown protein | chr5:5134788-5136956 REVERSEhighly similar to ( 772) loc_os06g17390 12006.m06451 protein auxin-independent growth promoter, putative, expressedDUF246 genomic_reference:SL2.40ch06 gene_region:39519052-39522714 transcript_region:SL2.40ch06:39519052..39522714- functional_description:"Os03g0169000 protein (Fragment) (AHRD V1 ***- Q0DUS…
17.2.3	hormone metabolism.auxin.induced-regulated-responsive-activated	solyc02g064830.2.1	Transcript	9.961				highly similar to ( 948) AT2G14960 | Symbols: GH3.1 | GH3.1 | chr2:6451659-6453670 REVERSEhighly similar to ( 890) GH38_ORYSA Probable indole-3-acetic acid-amido synthetase GH3.8 (EC 6.3.2.-) (Auxin-responsive GH3-like protein 8) (OsGH3-8) - Oryza sativa (Rice)highly similar to ( 890) loc_os07g40290 12007.m08271 protein indole-3-acetic acid-amido synthetase GH3.8, putative, expressedGH3 genomic_r…
17.2.3	hormone metabolism.auxin.induced-regulated-responsive-activated	solyc07g048050.1.1	Transcript	-2.228				moderately similar to ( 498) AT2G04850 | Symbols: | auxin-responsive protein-related | chr2:1704298-1705608 FORWARDmoderately similar to ( 384) loc_os03g09850 12003.m06440 protein dopamine beta-monooxygenase, putative, expressed B561 DUF568 evidence_code:10F0H1E1IEG genomic_reference:SL2.40ch07 gene_region:56559012-56560223 transcript_region:SL2.40ch07:56559012..56560223- functional_description:"…
17.2.3	hormone metabolism.auxin.induced-regulated-responsive-activated	solyc07g042490.1.1	Transcript	-5.894		2.286		weakly similar to ( 107) AT5G20820 | Symbols: | auxin-responsive protein-related | chr5:7046911-7047294 REVERSEweakly similar to ( 114) loc_os08g35110 12008.m07500 protein OsSAUR33 - Auxin-responsive SAUR gene family member, expressed evidence_code:10F1H0E1IEG genomic_reference:SL2.40ch07 gene_region:53019216-53019608 transcript_region:SL2.40ch07:53019216..53019608- functional_description:"SAUR33…
17.2.3	hormone metabolism.auxin.induced-regulated-responsive-activated	solyc05g041870.1.1	Transcript	-2.218		-2.135	-4.415	weakly similar to ( 147) AT5G47530 | Symbols: | auxin-responsive protein, putative | chr5:19281471-19282870 FORWARDweakly similar to ( 132) loc_os08g24790 12008.m06498 protein membrane protein, putative, expressed DUF568 evidence_code:10F0H1E1IEG genomic_reference:SL2.40ch05 gene_region:52937644-52938210 transcript_region:SL2.40ch05:52937644..52938210- functional_description:"Auxin-induced protei…
17.2.3	hormone metabolism.auxin.induced-regulated-responsive-activated	solyc10g009480.2.1	Transcript		-3.123			moderately similar to ( 351) AT3G61750 | Symbols: | auxin-responsive protein -related | chr3:22857897-22859254 REVERSEmoderately similar to ( 318) loc_os05g48270 12005.m08898 protein dopamine beta-monooxygenase, putative, expressed B561 genomic_reference:SL2.40ch10 gene_region:3583862-3585967 transcript_region:SL2.40ch10:3583862..3585967+ functional_description:"Dopamine beta-monooxygenase (AHRD …
17.2.3	hormone metabolism.auxin.induced-regulated-responsive-activated	solyc09g011860.2.1	Transcript			-2.174		highly similar to ( 730) AT2G37980 | Symbols: | unknown protein | chr2:15894162-15897452 REVERSEhighly similar to ( 612) loc_os05g37880 12005.m07967 protein axi 1 like protein, putative, expressedDUF246 genomic_reference:SL2.40ch09 gene_region:5131897-5135504 transcript_region:SL2.40ch09:5131897..5135504- functional_description:"Os03g0169000 protein (Fragment) (AHRD V1 ***- Q0DUS7_ORYSJ); contain…
17.2.3	hormone metabolism.auxin.induced-regulated-responsive-activated	solyc11g010600.1.1	Transcript			2.552		highly similar to ( 691) AT5G65470 | Symbols: | unknown protein | chr5:26172432-26174904 FORWARDhighly similar to ( 667) loc_os09g24570 12009.m05611 protein psRT17-1 like protein, putative, expressedDUF246 evidence_code:10F0H1E1IEG genomic_reference:SL2.40ch11 gene_region:3663373-3668581 transcript_region:SL2.40ch11:3663373..3668581+ functional_description:"Os01g0841200 protein (Fragment) (AHRD V…
17.2.3	hormone metabolism.auxin.induced-regulated-responsive-activated	solyc10g045420.1.1	Transcript			-2.344		highly similar to ( 652) AT2G44500 | Symbols: | unknown protein | chr2:18374447-18376435 FORWARDmoderately similar to ( 262) loc_os04g47520 12004.m35417 protein auxin-independent growth promoter, putative, expressedDUF246 evidence_code:10F0H1E1IEG genomic_reference:SL2.40ch10 gene_region:28841570-28844574 transcript_region:SL2.40ch10:28841570..28844574+ functional_description:"Os03g0169000 protei…
17.2.3	hormone metabolism.auxin.induced-regulated-responsive-activated	solyc10g018340.1.1	Transcript			-2.879		weakly similar to ( 129) AT2G45210 | Symbols: | auxin-responsive protein-related | chr2:18641884-18642372 FORWARDAuxin_inducible evidence_code:10F1H1E1IEG genomic_reference:SL2.40ch10 gene_region:7363928-7364344 transcript_region:SL2.40ch10:7363928..7364344- functional_description:"Auxin responsive SAUR protein (AHRD V1 *-*- Q1SN26_MEDTR); contains Interpro domain(s) IPR003676 Auxin responsive SA…
17.2.3	hormone metabolism.auxin.induced-regulated-responsive-activated	solyc07g041750.2.1	Transcript			-2.232		highly similar to ( 892) AT5G35570 | Symbols: | unknown protein | chr5:13750101-13753383 REVERSEhighly similar to ( 725) loc_os09g27080 12009.m22099 protein axi 1 like protein, putative, expressedDUF246 genomic_reference:SL2.40ch07 gene_region:51404606-51417208 transcript_region:SL2.40ch07:51404606..51417208- functional_description:"Os03g0169000 protein (Fragment) (AHRD V1 ***- Q0DUS7_ORYSJ); con…
17.2.3	hormone metabolism.auxin.induced-regulated-responsive-activated	solyc03g082530.1.1	Transcript			-3.715		very weakly similar to (91.3) AT4G00880 | Symbols: | auxin-responsive family protein | chr4:366692-367060 REVERSEAuxin_inducible evidence_code:10F1H0E1IEG genomic_reference:SL2.40ch03 gene_region:46007641-46008009 transcript_region:SL2.40ch03:46007641..46008009- functional_description:"Auxin-responsive family protein (AHRD V1 ***- D7M515_ARALY); contains Interpro domain(s) IPR003676 Auxin respons…
17.2.3	hormone metabolism.auxin.induced-regulated-responsive-activated	solyc07g048070.2.1	Transcript			-2.013		moderately similar to ( 392) AT5G47530 | Symbols: | auxin-responsive protein, putative | chr5:19281471-19282870 FORWARDmoderately similar to ( 356) loc_os03g09900 12003.m06444 protein membrane protein, putative, expressed DUF568 B561 genomic_reference:SL2.40ch07 gene_region:56576167-56578449 transcript_region:SL2.40ch07:56576167..56578449+ functional_description:"Membrane protein (AHRD V1 **-- B6…
17.2.3	hormone metabolism.auxin.induced-regulated-responsive-activated	solyc02g078380.2.1	Transcript				5.238	moderately similar to ( 218) AT4G27450 | Symbols: | unknown protein | chr4:13727665-13728683 REVERSEmoderately similar to ( 251) TSJT1_TOBAC Stem-specific protein TSJT1 - Nicotiana tabacum (Common tobacco)weakly similar to ( 197) loc_os03g53270 12003.m35408 protein stem-specific protein TSJT1, putative, expressedWali7 Gn_AT_II genomic_reference:SL2.40ch02 gene_region:37662239-37663693 transcript_…
17.3.1.1.1	hormone metabolism.brassinosteroid.synthesis-degradation.BRs.DET2	solyc11g006270.1.1	Transcript	-14.069				moderately similar to ( 221) AT5G16010 | Symbols: | 3-oxo-5-alpha-steroid 4-dehydrogenase family protein / steroid 5-alpha-reductase family protein | chr5:5227982-5229012 FORWARDweakly similar to ( 185) loc_os07g06800 12007.m05140 protein 3-oxo-5-alpha-steroid 4-dehydrogenase 2, putative, expressed Steroid_dh evidence_code:10F0H1E1IEG genomic_reference:SL2.40ch11 gene_region:1009775-1012021 trans…
17.3.1.2.1	hormone metabolism.brassinosteroid.synthesis-degradation.sterols.SMT1	solyc01g087560.2.1	Transcript	-4.198		2.186		highly similar to ( 536) AT5G13710 | Symbols: SMT1, CPH | SMT1 (STEROL METHYLTRANSFERASE 1); sterol 24-C-methyltransferase | chr5:4424048-4426866 REVERSEhighly similar to ( 565) SMT1_ORYSA Cycloartenol-C-24-methyltransferase 1 (EC 2.1.1.41) (24-sterol C-methyltransferase 1) (Sterol C-methyltransferase 1) - Oryza sativa (Rice)highly similar to ( 567) loc_os07g10600 12007.m28956 protein cycloarteno…
17.3.1.2.2	hormone metabolism.brassinosteroid.synthesis-degradation.sterols.SMT2	solyc01g111830.2.1	Transcript	-2.34		2.016		highly similar to ( 639) AT1G20330 | Symbols: SMT2, CVP1, FRL1 | SMT2 (STEROL METHYLTRANSFERASE 2); S-adenosylmethionine-dependent methyltransferase | chr1:7038968-7040053 REVERSEhighly similar to ( 556) SMT2_ORYSA 24-methylenesterol C-methyltransferase 2 (EC 2.1.1.143) (24-sterol C-methyltransferase 2) (Sterol-C-methyltransferase 2) - Oryza sativa (Rice)highly similar to ( 556) loc_os03g04340 12…
17.3.1.2.6	hormone metabolism.brassinosteroid.synthesis-degradation.sterols.DWF7	solyc02g086180.2.1	Transcript			3.959		moderately similar to ( 410) AT3G02580 | Symbols: STE1, DWF7, BUL1 | STE1 (STEROL 1); C-5 sterol desaturase | chr3:547048-548615 FORWARDmoderately similar to ( 495) SC5D_TOBAC Delta(7)-sterol-C5(6)-desaturase (EC 1.3.3.-) (Delta-7-C-5 sterol desaturase) (Delta(7)-sterol-C5-desaturase) - Nicotiana tabacum (Common tobacco)moderately similar to ( 389) loc_os01g04260 12001.m07061 protein delta-7-ster…
17.3.1.2.7	hormone metabolism.brassinosteroid.synthesis-degradation.sterols.DWF5	solyc06g074090.2.1	Transcript			2.136		highly similar to ( 676) AT1G50430 | Symbols: DWF5, PA, LE, ST7R, 7RED | DWF5 (DWARF 5); sterol delta7 reductase | chr1:18682175-18685555 REVERSEhighly similar to ( 648) loc_os02g26650 12002.m34011 protein 7-dehydrocholesterol reductase, putative, expressed ERG4_ERG24 genomic_reference:SL2.40ch06 gene_region:42185371-42191298 transcript_region:SL2.40ch06:42185371..42191298+ go_terms:GO:0047598,GO…
17.3.1.2.8	hormone metabolism.brassinosteroid.synthesis-degradation.sterols.DWF1	solyc02g030170.2.1	Transcript	-2.065				highly similar to ( 896) AT3G19820 | Symbols: DWF1, DIM, EVE1, DIM1, CBB1 | DWF1 (DWARF 1); calmodulin binding / catalytic | chr3:6879835-6881616 REVERSEhighly similar to ( 954) DIM_PEA Cell elongation protein diminuto - Pisum sativum (Garden pea)highly similar to ( 914) loc_os10g25780 12010.m21783 protein cell elongation protein diminuto, putative, expressed genomic_reference:SL2.40ch02 gene_reg…
17.3.1.2.8	hormone metabolism.brassinosteroid.synthesis-degradation.sterols.DWF1	solyc02g069490.2.1	Transcript			2.797		highly similar to ( 885) AT3G19820 | Symbols: DWF1, DIM, EVE1, DIM1, CBB1 | DWF1 (DWARF 1); calmodulin binding / catalytic | chr3:6879835-6881616 REVERSEhighly similar to ( 889) DIM_PEA Cell elongation protein diminuto - Pisum sativum (Garden pea)highly similar to ( 902) loc_os10g25780 12010.m21783 protein cell elongation protein diminuto, putative, expressed GlcD genomic_reference:SL2.40ch02 gen…
17.4.1	hormone metabolism.cytokinin.synthesis-degradation	solyc01g080150.2.1	Transcript	-2.446				moderately similar to ( 315) AT5G19040 | Symbols: ATIPT5, IPT5 | IPT5; ATP binding / tRNA isopentenyltransferase/ transferase, transferring alkyl or aryl (other than methyl) groups | chr5:6362389-6363381 REVERSEmoderately similar to ( 263) loc_os03g59570 12003.m10854 protein cytokinin synthase, putative, expressed miaA MiaA IPPT genomic_reference:SL2.40ch01 gene_region:71838477-71840230 transcrip…
17.4.1	hormone metabolism.cytokinin.synthesis-degradation	solyc01g088160.2.1	Transcript	3.64				highly similar to ( 741) AT3G63440 | Symbols: ATCKX6, CKX6, ATCKX7 | CKX6 (CYTOKININ OXIDASE/DEHYDROGENASE 6); cytokinin dehydrogenase | chr3:23424291-23426265 FORWARDmoderately similar to ( 407) CKX1_MAIZE Cytokinin dehydrogenase 1 precursor (EC 1.5.99.12) (Cytokinin oxidase 1) (CKO 1) (COX 1) (ZmCKX1) - Zea mays (Maize)highly similar to ( 677) loc_os01g71310 12001.m13174 protein cytokinin dehyd…
17.4.1	hormone metabolism.cytokinin.synthesis-degradation	solyc08g061920.1.1	Transcript	-2.84		2.147		highly similar to ( 657) AT5G21482 | Symbols: CKX7, ATCKX5 | CKX7 (CYTOKININ OXIDASE 7); cytokinin dehydrogenase/ oxidoreductase | chr5:7226842-7230052 FORWARDmoderately similar to ( 360) CKX1_MAIZE Cytokinin dehydrogenase 1 precursor (EC 1.5.99.12) (Cytokinin oxidase 1) (CKO 1) (COX 1) (ZmCKX1) - Zea mays (Maize)highly similar to ( 543) loc_os08g35860 12008.m07575 protein cytokinin dehydrogenase…
17.4.1	hormone metabolism.cytokinin.synthesis-degradation	solyc09g064910.1.1	Transcript	-9.129				moderately similar to ( 300) AT3G63110 | Symbols: ATIPT3, IPT3 | ATIPT3 (ARABIDOPSIS THALIANA ISOPENTENYLTRANSFERASE 3); ATP binding / tRNA isopentenyltransferase/ transferase, transferring alkyl or aryl (other than methyl) groups | chr3:23318437-23319447 REVERSEmoderately similar to ( 240) loc_os05g24660 12005.m06760 protein cytokinin synthase, putative, expressed MiaA miaA IPPT evidence_code:10…
17.4.1	hormone metabolism.cytokinin.synthesis-degradation	solyc04g080820.2.1	Transcript	2.503		-3.005		highly similar to ( 775) AT1G75450 | Symbols: CKX5, ATCKX5, ATCKX6 | CKX5 (CYTOKININ OXIDASE 5); cytokinin dehydrogenase | chr1:28315248-28318064 REVERSEmoderately similar to ( 457) CKX1_MAIZE Cytokinin dehydrogenase 1 precursor (EC 1.5.99.12) (Cytokinin oxidase 1) (CKO 1) (COX 1) (ZmCKX1) - Zea mays (Maize)highly similar to ( 662) loc_os01g56810 12001.m11838 protein cytokinin dehydrogenase 5 pre…
17.4.2	hormone metabolism.cytokinin.signal transduction	solyc04g008110.2.1	Transcript			2.208		nearly identical (1227) AT2G01830 | Symbols: WOL, CRE1, WOL1, AHK4, ATCRE1 | WOL (WOODEN LEG); cytokinin receptor/ osmosensor/ phosphoprotein phosphatase/ protein histidine kinase | chr2:363332-367429 REVERSEweakly similar to ( 125) ETR1_MALDO Ethylene receptor (EC 2.7.13.3) - Malus domestica (Apple) (Malus sylvestris)nearly identical (1058) loc_os03g50860 12003.m10071 protein histidine kinase, p…
17.5.1	hormone metabolism.ethylene.synthesis-degradation	solyc03g080190.2.1	Transcript	3.378		-4.368		moderately similar to ( 499) AT5G24530 | Symbols: DMR6 | DMR6 (DOWNY MILDEW RESISTANT 6); oxidoreductase/ oxidoreductase, acting on paired donors, with incorporation or reduction of molecular oxygen, 2-oxoglutarate as one donor, and incorporation of one atom each of oxygen into both donors | chr5:8378964-8383154 FORWARDmoderately similar to ( 233) FL3H_MALDO Naringenin,2-oxoglutarate 3-dioxygenas…
17.5.1	hormone metabolism.ethylene.synthesis-degradation	solyc11g010400.1.1	Transcript	-39.716		3.445		moderately similar to ( 228) AT4G10490 | Symbols: | oxidoreductase, 2OG-Fe(II) oxygenase family protein | chr4:6483900-6485179 FORWARDweakly similar to ( 160) ACCO2_MALDO 1-aminocyclopropane-1-carboxylate oxidase 2 (EC 1.14.17.4) (ACC oxidase 2) (Ethylene-forming enzyme) (EFE) - Malus domestica (Apple) (Malus sylvestris)moderately similar to ( 229) loc_os04g49194 12004.m09854 protein naringenin,2…
17.5.1	hormone metabolism.ethylene.synthesis-degradation	solyc01g108860.2.1	Transcript	-3.866				moderately similar to ( 358) AT3G19000 | Symbols: | oxidoreductase, 2OG-Fe(II) oxygenase family protein | chr3:6554004-6554987 REVERSEweakly similar to ( 169) FL3H_MALDO Naringenin,2-oxoglutarate 3-dioxygenase (EC 1.14.11.9) (Flavonone-3-hydroxylase) (F3H) (FHT) - Malus domestica (Apple) (Malus sylvestris)moderately similar to ( 335) loc_os03g42130 12003.m09271 protein gibberellin 20 oxidase 2, p…
17.5.1	hormone metabolism.ethylene.synthesis-degradation	solyc02g071440.2.1	Transcript	2.533				moderately similar to ( 376) AT1G17020 | Symbols: SRG1, ATSRG1 | SRG1 (SENESCENCE-RELATED GENE 1); oxidoreductase, acting on diphenols and related substances as donors, oxygen as acceptor / oxidoreductase, acting on paired donors, with incorporation or reduction of molecular oxygen, 2-oxoglutarate as one donor, and inc | chr1:5820258-5821741 FORWARDweakly similar to ( 177) GAO1A_WHEAT Gibberellin…
17.5.1	hormone metabolism.ethylene.synthesis-degradation	solyc09g089830.2.1	Transcript	-2.043			-2.194	moderately similar to ( 321) AT1G06620 | Symbols: | 2-oxoglutarate-dependent dioxygenase, putative | chr1:2025618-2027094 FORWARDmoderately similar to ( 335) DV4H_CATRO Desacetoxyvindoline 4-hydroxylase (EC 1.14.11.20) - Catharanthus roseus (Rosy periwinkle) (Madagascar periwinkle)moderately similar to ( 265) loc_os04g10350 12004.m06287 protein 1-aminocyclopropane-1-carboxylate oxidase, putative,…
17.5.1	hormone metabolism.ethylene.synthesis-degradation	solyc03g096050.2.1	Transcript	5.2		-2.335		moderately similar to ( 491) AT5G05600 | Symbols: | oxidoreductase, 2OG-Fe(II) oxygenase family protein | chr5:1672266-1674602 FORWARDmoderately similar to ( 224) LDOX_MALDO Leucoanthocyanidin dioxygenase (EC 1.14.11.19) (LDOX) (Leucocyanidin oxygenase) (Leucoanthocyanidin hydroxylase) (Anthocyanidin synthase) - Malus domestica (Apple) (Malus sylvestris)moderately similar to ( 420) loc_os05g03640…
17.5.1	hormone metabolism.ethylene.synthesis-degradation	solyc04g009860.2.1	Transcript	4.429				moderately similar to ( 415) AT1G06620 | Symbols: | 2-oxoglutarate-dependent dioxygenase, putative | chr1:2025618-2027094 FORWARDmoderately similar to ( 377) DV4H_CATRO Desacetoxyvindoline 4-hydroxylase (EC 1.14.11.20) - Catharanthus roseus (Rosy periwinkle) (Madagascar periwinkle)moderately similar to ( 327) loc_os03g48430 12003.m09851 protein 1-aminocyclopropane-1-carboxylate oxidase, putative,…
17.5.1	hormone metabolism.ethylene.synthesis-degradation	solyc10g076660.1.1	Transcript	2.533				moderately similar to ( 462) AT5G05600 | Symbols: | oxidoreductase, 2OG-Fe(II) oxygenase family protein | chr5:1672266-1674602 FORWARDmoderately similar to ( 252) LDOX_MALDO Leucoanthocyanidin dioxygenase (EC 1.14.11.19) (LDOX) (Leucocyanidin oxygenase) (Leucoanthocyanidin hydroxylase) (Anthocyanidin synthase) - Malus domestica (Apple) (Malus sylvestris)moderately similar to ( 412) loc_os01g61610…
17.5.1	hormone metabolism.ethylene.synthesis-degradation	solyc09g008560.2.1	Transcript	-2.06				moderately similar to ( 444) AT2G36690 | Symbols: | oxidoreductase, 2OG-Fe(II) oxygenase family protein | chr2:15379930-15381987 FORWARDweakly similar to ( 197) LDOX_MALDO Leucoanthocyanidin dioxygenase (EC 1.14.11.19) (LDOX) (Leucocyanidin oxygenase) (Leucoanthocyanidin hydroxylase) (Anthocyanidin synthase) - Malus domestica (Apple) (Malus sylvestris)moderately similar to ( 372) loc_os08g44590 1…
17.5.1	hormone metabolism.ethylene.synthesis-degradation	solyc09g089800.1.1	Transcript	-2.299				moderately similar to ( 335) AT1G06620 | Symbols: | 2-oxoglutarate-dependent dioxygenase, putative | chr1:2025618-2027094 FORWARDmoderately similar to ( 331) DV4H_CATRO Desacetoxyvindoline 4-hydroxylase (EC 1.14.11.20) - Catharanthus roseus (Rosy periwinkle) (Madagascar periwinkle)moderately similar to ( 267) loc_os04g10350 12004.m06287 protein 1-aminocyclopropane-1-carboxylate oxidase, putative,…
17.5.1	hormone metabolism.ethylene.synthesis-degradation	solyc02g070080.2.1	Transcript	-16.13		6.476		moderately similar to ( 256) AT4G10500 | Symbols: | oxidoreductase, 2OG-Fe(II) oxygenase family protein | chr4:6491089-6492342 FORWARDweakly similar to ( 179) FL3H_MALDO Naringenin,2-oxoglutarate 3-dioxygenase (EC 1.14.11.9) (Flavonone-3-hydroxylase) (F3H) (FHT) - Malus domestica (Apple) (Malus sylvestris)moderately similar to ( 259) loc_os03g03034 12003.m35589 protein flavonol synthase/flavanone…
17.5.1	hormone metabolism.ethylene.synthesis-degradation	solyc09g089580.2.1	Transcript	3.482		2.285	13.183	moderately similar to ( 382) AT1G06620 | Symbols: | 2-oxoglutarate-dependent dioxygenase, putative | chr1:2025618-2027094 FORWARDmoderately similar to ( 327) DV4H_CATRO Desacetoxyvindoline 4-hydroxylase (EC 1.14.11.20) - Catharanthus roseus (Rosy periwinkle) (Madagascar periwinkle)moderately similar to ( 298) loc_os03g48430 12003.m09851 protein 1-aminocyclopropane-1-carboxylate oxidase, putative,…
17.5.1	hormone metabolism.ethylene.synthesis-degradation	solyc12g006380.1.1	Transcript	10.291	4.116			moderately similar to ( 414) AT1G06620 | Symbols: | 2-oxoglutarate-dependent dioxygenase, putative | chr1:2025618-2027094 FORWARDmoderately similar to ( 386) DV4H_CATRO Desacetoxyvindoline 4-hydroxylase (EC 1.14.11.20) - Catharanthus roseus (Rosy periwinkle) (Madagascar periwinkle)moderately similar to ( 351) loc_os03g48430 12003.m09851 protein 1-aminocyclopropane-1-carboxylate oxidase, putative,…
17.5.1	hormone metabolism.ethylene.synthesis-degradation	solyc06g073580.2.1	Transcript	-10.463		3.677		weakly similar to ( 195) AT4G10490 | Symbols: | oxidoreductase, 2OG-Fe(II) oxygenase family protein | chr4:6483900-6485179 FORWARDweakly similar to ( 146) LDOX_MALDO Leucoanthocyanidin dioxygenase (EC 1.14.11.19) (LDOX) (Leucocyanidin oxygenase) (Leucoanthocyanidin hydroxylase) (Anthocyanidin synthase) - Malus domestica (Apple) (Malus sylvestris)weakly similar to ( 194) loc_os10g39140 12010.m0668…
17.5.1	hormone metabolism.ethylene.synthesis-degradation	solyc02g071360.2.1	Transcript	2.988				moderately similar to ( 384) AT1G17020 | Symbols: SRG1, ATSRG1 | SRG1 (SENESCENCE-RELATED GENE 1); oxidoreductase, acting on diphenols and related substances as donors, oxygen as acceptor / oxidoreductase, acting on paired donors, with incorporation or reduction of molecular oxygen, 2-oxoglutarate as one donor, and inc | chr1:5820258-5821741 FORWARDweakly similar to ( 197) ACCO1_MALDO 1-aminocycl…
17.5.1	hormone metabolism.ethylene.synthesis-degradation	solyc06g066820.2.1	Transcript	2.499				moderately similar to ( 377) AT1G15550 | Symbols: GA4, ATGA3OX1, GA3OX1 | GA3OX1 (GIBBERELLIN 3-OXIDASE 1); gibberellin 3-beta-dioxygenase/ transcription factor binding | chr1:5344569-5346078 REVERSEmoderately similar to ( 261) G3O23_WHEAT Gibberellin 3-beta-dioxygenase 2-3 (EC 1.14.11.15) (Gibberellin 3 beta-hydroxylase 2-3) (Gibberellin 3-oxidase 2-3) - Triticum aestivum (Wheat)moderately simil…
17.5.1	hormone metabolism.ethylene.synthesis-degradation	solyc02g081190.2.1	Transcript	-2.866				moderately similar to ( 457) AT1G05010 | Symbols: EFE, ACO4, EAT1 | EFE (ETHYLENE-FORMING ENZYME); 1-aminocyclopropane-1-carboxylate oxidase | chr1:1431419-1432695 REVERSEhighly similar to ( 501) ACCO_ACTCH 1-aminocyclopropane-1-carboxylate oxidase (EC 1.14.17.4) (ACC oxidase) (Ethylene-forming enzyme) (EFE) - Actinidia chinensis (Kiwi) (Yangtao)moderately similar to ( 412) loc_os09g27820 12009.m…
17.5.1	hormone metabolism.ethylene.synthesis-degradation	solyc11g010410.1.1	Transcript	-8.488	-2.055			moderately similar to ( 243) AT5G24530 | Symbols: DMR6 | DMR6 (DOWNY MILDEW RESISTANT 6); oxidoreductase/ oxidoreductase, acting on paired donors, with incorporation or reduction of molecular oxygen, 2-oxoglutarate as one donor, and incorporation of one atom each of oxygen into both donors | chr5:8378964-8383154 FORWARDweakly similar to ( 169) FL3H_DIACA Naringenin,2-oxoglutarate 3-dioxygenase (E…
17.5.1	hormone metabolism.ethylene.synthesis-degradation	solyc03g025490.2.1	Transcript	-3.845				moderately similar to ( 372) AT4G23340 | Symbols: | oxidoreductase, 2OG-Fe(II) oxygenase family protein | chr4:12195719-12196793 REVERSEweakly similar to ( 122) GAO1B_WHEAT Gibberellin 20 oxidase 1-B (EC 1.14.11.-) (Gibberellin C-20 oxidase 1-B) (GA 20-oxidase 1-B) (Ta20ox1B) (TaGA20ox1-B) - Triticum aestivum (Wheat)weakly similar to ( 125) loc_os03g42130 12003.m09271 protein gibberellin 20 oxida…
17.5.1	hormone metabolism.ethylene.synthesis-degradation	solyc04g009850.2.1	Transcript	2.008				moderately similar to ( 404) AT1G06620 | Symbols: | 2-oxoglutarate-dependent dioxygenase, putative | chr1:2025618-2027094 FORWARDmoderately similar to ( 375) DV4H_CATRO Desacetoxyvindoline 4-hydroxylase (EC 1.14.11.20) - Catharanthus roseus (Rosy periwinkle) (Madagascar periwinkle)moderately similar to ( 332) loc_os03g48430 12003.m09851 protein 1-aminocyclopropane-1-carboxylate oxidase, putative,…
17.5.1	hormone metabolism.ethylene.synthesis-degradation	solyc06g060070.2.1	Transcript	-5.123				moderately similar to ( 432) AT1G77330 | Symbols: | 1-aminocyclopropane-1-carboxylate oxidase, putative / ACC oxidase, putative | chr1:29063215-29064447 REVERSEmoderately similar to ( 319) ACCO2_MALDO 1-aminocyclopropane-1-carboxylate oxidase 2 (EC 1.14.17.4) (ACC oxidase 2) (Ethylene-forming enzyme) (EFE) - Malus domestica (Apple) (Malus sylvestris)moderately similar to ( 384) loc_os05g05680 120…
17.5.1	hormone metabolism.ethylene.synthesis-degradation	solyc01g058250.1.1	Transcript	2.658		3.568		moderately similar to ( 294) AT1G15550 | Symbols: GA4, ATGA3OX1, GA3OX1 | GA3OX1 (GIBBERELLIN 3-OXIDASE 1); gibberellin 3-beta-dioxygenase/ transcription factor binding | chr1:5344569-5346078 REVERSEmoderately similar to ( 220) G3O23_WHEAT Gibberellin 3-beta-dioxygenase 2-3 (EC 1.14.11.15) (Gibberellin 3 beta-hydroxylase 2-3) (Gibberellin 3-oxidase 2-3) - Triticum aestivum (Wheat)moderately simil…
17.5.1	hormone metabolism.ethylene.synthesis-degradation	solyc06g073080.2.1	Transcript	11.44		-6.825		moderately similar to ( 451) AT5G24530 | Symbols: DMR6 | DMR6 (DOWNY MILDEW RESISTANT 6); oxidoreductase/ oxidoreductase, acting on paired donors, with incorporation or reduction of molecular oxygen, 2-oxoglutarate as one donor, and incorporation of one atom each of oxygen into both donors | chr5:8378964-8383154 FORWARDmoderately similar to ( 204) FL3H_MALDO Naringenin,2-oxoglutarate 3-dioxygenas…
17.5.1	hormone metabolism.ethylene.synthesis-degradation	solyc11g007890.1.1	Transcript	-2.445		-2.809		moderately similar to ( 411) AT2G36690 | Symbols: | oxidoreductase, 2OG-Fe(II) oxygenase family protein | chr2:15379930-15381987 FORWARDweakly similar to ( 168) LDOX_MALDO Leucoanthocyanidin dioxygenase (EC 1.14.11.19) (LDOX) (Leucocyanidin oxygenase) (Leucoanthocyanidin hydroxylase) (Anthocyanidin synthase) - Malus domestica (Apple) (Malus sylvestris)moderately similar to ( 343) loc_os08g44590 1…
17.5.1	hormone metabolism.ethylene.synthesis-degradation	solyc01g079200.2.1	Transcript	16.357	3.385	-5.433		moderately similar to ( 337) AT1G02400 | Symbols: ATGA2OX4, ATGA2OX6, DTA1, GA2OX6 | GA2OX6 (GIBBERELLIN 2-OXIDASE 6); gibberellin 2-beta-dioxygenase | chr1:486964-489391 FORWARDmoderately similar to ( 382) G2OX2_PEA Gibberellin 2-beta-dioxygenase 2 (EC 1.14.11.13) (Gibberellin 2-beta-hydroxylase 2) (Gibberellin 2-oxidase 2) (GA 2-oxidase 2) - Pisum sativum (Garden pea)moderately similar to ( 259…
17.5.1	hormone metabolism.ethylene.synthesis-degradation	solyc03g116270.2.1	Transcript	-5.363				weakly similar to ( 134) AT3G11180 | Symbols: | oxidoreductase, 2OG-Fe(II) oxygenase family protein | chr3:3504249-3506688 FORWARDweakly similar to ( 133) ACCO1_ORYSA 1-aminocyclopropane-1-carboxylate oxidase 1 (EC 1.14.17.4) (ACC oxidase 1) (Ethylene-forming enzyme) (EFE) - Oryza sativa (Rice)moderately similar to ( 309) loc_os04g55070 12004.m10399 protein gibberellin 20 oxidase 2, putative PcbC…
17.5.1	hormone metabolism.ethylene.synthesis-degradation	solyc09g089770.2.1	Transcript	-3.334				moderately similar to ( 314) AT1G06620 | Symbols: | 2-oxoglutarate-dependent dioxygenase, putative | chr1:2025618-2027094 FORWARDmoderately similar to ( 305) DV4H_CATRO Desacetoxyvindoline 4-hydroxylase (EC 1.14.11.20) - Catharanthus roseus (Rosy periwinkle) (Madagascar periwinkle)moderately similar to ( 247) loc_os08g30210 12008.m07023 protein 1-aminocyclopropane-1-carboxylate oxidase, putative,…
17.5.1	hormone metabolism.ethylene.synthesis-degradation	solyc01g067620.2.1	Transcript	2.135				highly similar to ( 510) AT3G21420 | Symbols: | oxidoreductase, 2OG-Fe(II) oxygenase family protein | chr3:7541579-7543221 FORWARDweakly similar to ( 200) FLS_SOLTU Flavonol synthase/flavanone 3-hydroxylase (EC 1.14.11.23) (EC 1.14.11.9) (FLS) - Solanum tuberosum (Potato)moderately similar to ( 451) loc_os01g70930 12001.m13137 protein flavonol synthase/flavanone 3-hydroxylase, putative, expressed…
17.5.1	hormone metabolism.ethylene.synthesis-degradation	solyc11g072200.1.1	Transcript	-5.454		2.168		weakly similar to ( 184) AT5G24530 | Symbols: DMR6 | DMR6 (DOWNY MILDEW RESISTANT 6); oxidoreductase/ oxidoreductase, acting on paired donors, with incorporation or reduction of molecular oxygen, 2-oxoglutarate as one donor, and incorporation of one atom each of oxygen into both donors | chr5:8378964-8383154 FORWARDweakly similar to ( 139) LDOX_MALDO Leucoanthocyanidin dioxygenase (EC 1.14.11.19)…
17.5.1	hormone metabolism.ethylene.synthesis-degradation	solyc02g070430.2.1	Transcript	3.035				moderately similar to ( 391) AT1G30040 | Symbols: ATGA2OX2 | ATGA2OX2 (GIBBERELLIN 2-OXIDASE); gibberellin 2-beta-dioxygenase | chr1:10537769-10538781 FORWARDmoderately similar to ( 410) G2OX1_PEA Gibberellin 2-beta-dioxygenase 1 (EC 1.14.11.13) (Gibberellin 2-beta-hydroxylase 1) (Gibberellin 2-oxidase 1) (GA 2-oxidase 1) (Protein SLENDER) - Pisum sativum (Garden pea)moderately similar to ( 350) …
17.5.1	hormone metabolism.ethylene.synthesis-degradation	solyc03g116260.2.1	Transcript	-9.194		2.245		weakly similar to ( 142) AT3G19000 | Symbols: | oxidoreductase, 2OG-Fe(II) oxygenase family protein | chr3:6554004-6554987 REVERSEweakly similar to ( 133) ACCO1_MALDO 1-aminocyclopropane-1-carboxylate oxidase 1 (EC 1.14.17.4) (ACC oxidase 1) (Ethylene-forming enzyme) (EFE) (Protein AP4) (PAE12) - Malus domestica (Apple) (Malus sylvestris)moderately similar to ( 300) loc_os04g55070 12004.m10399 pr…
17.5.1	hormone metabolism.ethylene.synthesis-degradation	solyc06g083910.2.1	Transcript	-4.669				moderately similar to ( 259) AT4G10500 | Symbols: | oxidoreductase, 2OG-Fe(II) oxygenase family protein | chr4:6491089-6492342 FORWARDweakly similar to ( 186) FLS_SOLTU Flavonol synthase/flavanone 3-hydroxylase (EC 1.14.11.23) (EC 1.14.11.9) (FLS) - Solanum tuberosum (Potato)moderately similar to ( 259) loc_os10g39140 12010.m06684 protein gibberellin 20 oxidase 2, putative, expressed PcbC 2OG-FeI…
17.5.1	hormone metabolism.ethylene.synthesis-degradation	solyc05g018130.2.1	Transcript	-5.142		2.21		moderately similar to ( 478) AT1G35190 | Symbols: | oxidoreductase, 2OG-Fe(II) oxygenase family protein | chr1:12890544-12892632 FORWARDvery weakly similar to (98.6) G2OX1_PEA Gibberellin 2-beta-dioxygenase 1 (EC 1.14.11.13) (Gibberellin 2-beta-hydroxylase 1) (Gibberellin 2-oxidase 1) (GA 2-oxidase 1) (Protein SLENDER) - Pisum sativum (Garden pea)moderately similar to ( 491) loc_os01g09300 12001.…
17.5.1	hormone metabolism.ethylene.synthesis-degradation	solyc07g026650.2.1	Transcript	28.419		-2.885		moderately similar to ( 427) AT2G19590 | Symbols: ACO1 | ACO1 (ACC OXIDASE 1); 1-aminocyclopropane-1-carboxylate oxidase | chr2:8476239-8477354 REVERSEmoderately similar to ( 325) ACCO_ACTCH 1-aminocyclopropane-1-carboxylate oxidase (EC 1.14.17.4) (ACC oxidase) (Ethylene-forming enzyme) (EFE) - Actinidia chinensis (Kiwi) (Yangtao)moderately similar to ( 342) loc_os06g37590 12006.m08294 protein 1-…
17.5.1	hormone metabolism.ethylene.synthesis-degradation	solyc06g082030.2.1	Transcript	2.321				moderately similar to ( 212) AT5G58660 | Symbols: | oxidoreductase, 2OG-Fe(II) oxygenase family protein | chr5:23701509-23703802 FORWARDweakly similar to ( 121) ACCO1_PETHY 1-aminocyclopropane-1-carboxylate oxidase 1 (EC 1.14.17.4) (ACC oxidase 1) (Ethylene-forming enzyme) (EFE) (ACCO) - Petunia hybrida (Petunia)weakly similar to ( 166) loc_os04g33360 12004.m08432 protein gibberellin 2-beta-dioxy…
17.5.1	hormone metabolism.ethylene.synthesis-degradation	solyc12g005940.1.1	Transcript	-2.646				moderately similar to ( 448) AT1G05010 | Symbols: EFE, ACO4, EAT1 | EFE (ETHYLENE-FORMING ENZYME); 1-aminocyclopropane-1-carboxylate oxidase | chr1:1431419-1432695 REVERSEhighly similar to ( 544) ACCO3_PETHY 1-aminocyclopropane-1-carboxylate oxidase 3 (EC 1.14.17.4) (ACC oxidase 3) (Ethylene-forming enzyme) (EFE) - Petunia hybrida (Petunia)moderately similar to ( 409) loc_os09g27820 12009.m05933 …
17.5.1	hormone metabolism.ethylene.synthesis-degradation	solyc02g062460.2.1	Transcript	2.84				moderately similar to ( 280) AT1G52820 | Symbols: | 2-oxoglutarate-dependent dioxygenase, putative | chr1:19669216-19670321 FORWARDvery weakly similar to (82.8) G2OX2_PEA Gibberellin 2-beta-dioxygenase 2 (EC 1.14.11.13) (Gibberellin 2-beta-hydroxylase 2) (Gibberellin 2-oxidase 2) (GA 2-oxidase 2) - Pisum sativum (Garden pea)weakly similar to ( 173) loc_os08g32170 12008.m07211 protein oxidoreducta…
17.5.1	hormone metabolism.ethylene.synthesis-degradation	solyc11g045520.1.1	Transcript	-2.363	10.484	7.387		moderately similar to ( 454) AT3G12900 | Symbols: | oxidoreductase, 2OG-Fe(II) oxygenase family protein | chr3:4104576-4106112 FORWARDweakly similar to ( 165) DV4H_CATRO Desacetoxyvindoline 4-hydroxylase (EC 1.14.11.20) - Catharanthus roseus (Rosy periwinkle) (Madagascar periwinkle)weakly similar to ( 173) loc_os03g48430 12003.m09851 protein 1-aminocyclopropane-1-carboxylate oxidase, putative, ex…
17.5.1	hormone metabolism.ethylene.synthesis-degradation	solyc07g049550.2.1	Transcript	2.424		-9.777		moderately similar to ( 455) AT1G05010 | Symbols: EFE, ACO4, EAT1 | EFE (ETHYLENE-FORMING ENZYME); 1-aminocyclopropane-1-carboxylate oxidase | chr1:1431419-1432695 REVERSEhighly similar to ( 554) ACCO3_PETHY 1-aminocyclopropane-1-carboxylate oxidase 3 (EC 1.14.17.4) (ACC oxidase 3) (Ethylene-forming enzyme) (EFE) - Petunia hybrida (Petunia)moderately similar to ( 407) loc_os09g27820 12009.m05933 …
17.5.1	hormone metabolism.ethylene.synthesis-degradation	solyc02g071490.2.1	Transcript			3.156		moderately similar to ( 369) AT1G17020 | Symbols: SRG1, ATSRG1 | SRG1 (SENESCENCE-RELATED GENE 1); oxidoreductase, acting on diphenols and related substances as donors, oxygen as acceptor / oxidoreductase, acting on paired donors, with incorporation or reduction of molecular oxygen, 2-oxoglutarate as one donor, and inc | chr1:5820258-5821741 FORWARDweakly similar to ( 194) FLS_PETHY Flavonol synt…
17.5.1	hormone metabolism.ethylene.synthesis-degradation	solyc07g043420.2.1	Transcript			2.371		moderately similar to ( 202) AT5G24530 | Symbols: DMR6 | DMR6 (DOWNY MILDEW RESISTANT 6); oxidoreductase/ oxidoreductase, acting on paired donors, with incorporation or reduction of molecular oxygen, 2-oxoglutarate as one donor, and incorporation of one atom each of oxygen into both donors | chr5:8378964-8383154 FORWARDweakly similar to ( 176) FL3H_MALDO Naringenin,2-oxoglutarate 3-dioxygenase (E…
17.5.1	hormone metabolism.ethylene.synthesis-degradation	solyc01g105660.2.1	Transcript			7.873	7.553	moderately similar to ( 223) AT2G36690 | Symbols: | oxidoreductase, 2OG-Fe(II) oxygenase family protein | chr2:15379930-15381987 FORWARDweakly similar to ( 159) LDOX_MALDO Leucoanthocyanidin dioxygenase (EC 1.14.11.19) (LDOX) (Leucocyanidin oxygenase) (Leucoanthocyanidin hydroxylase) (Anthocyanidin synthase) - Malus domestica (Apple) (Malus sylvestris)moderately similar to ( 251) loc_os08g37456 1…
17.5.1	hormone metabolism.ethylene.synthesis-degradation	solyc11g072310.1.1	Transcript			2.456		moderately similar to ( 494) AT4G25420 | Symbols: GA5, GA20OX1, AT2301, ATGA20OX1 | GA20OX1; gibberellin 20-oxidase | chr4:12990982-12992409 REVERSEmoderately similar to ( 489) GAO1B_WHEAT Gibberellin 20 oxidase 1-B (EC 1.14.11.-) (Gibberellin C-20 oxidase 1-B) (GA 20-oxidase 1-B) (Ta20ox1B) (TaGA20ox1-B) - Triticum aestivum (Wheat)moderately similar to ( 444) loc_os03g63970 12003.m11264 protein …
17.5.1	hormone metabolism.ethylene.synthesis-degradation	solyc06g069900.2.1	Transcript			-2.04		weakly similar to ( 149) AT5G05600 | Symbols: | oxidoreductase, 2OG-Fe(II) oxygenase family protein | chr5:1672266-1674602 FORWARDweakly similar to ( 135) FLS_PETHY Flavonol synthase/flavanone 3-hydroxylase (EC 1.14.11.23) (EC 1.14.11.9) (FLS) - Petunia hybrida (Petunia)moderately similar to ( 296) loc_os04g55070 12004.m10399 protein gibberellin 20 oxidase 2, putative PcbC 2OG-FeII_Oxy genomic_re…
17.5.1	hormone metabolism.ethylene.synthesis-degradation	solyc02g071470.2.1	Transcript			-2.844		moderately similar to ( 377) AT4G25300 | Symbols: | oxidoreductase, 2OG-Fe(II) oxygenase family protein | chr4:12945780-12946642 FORWARDweakly similar to ( 163) FLS_SOLTU Flavonol synthase/flavanone 3-hydroxylase (EC 1.14.11.23) (EC 1.14.11.9) (FLS) - Solanum tuberosum (Potato)moderately similar to ( 290) loc_os01g24980 12001.m43008 protein naringenin,2-oxoglutarate 3-dioxygenase, putative, expre…
17.5.1	hormone metabolism.ethylene.synthesis-degradation	solyc09g089680.2.1	Transcript				-2.772	moderately similar to ( 405) AT1G04350 | Symbols: | 2-oxoglutarate-dependent dioxygenase, putative | chr1:1165296-1166538 FORWARDmoderately similar to ( 353) DV4H_CATRO Desacetoxyvindoline 4-hydroxylase (EC 1.14.11.20) - Catharanthus roseus (Rosy periwinkle) (Madagascar periwinkle)moderately similar to ( 318) loc_os03g48430 12003.m09851 protein 1-aminocyclopropane-1-carboxylate oxidase, putative,…
17.5.1	hormone metabolism.ethylene.synthesis-degradation	solyc11g013110.1.1	Transcript				4.748	moderately similar to ( 386) AT5G08640 | Symbols: FLS | FLS (FLAVONOL SYNTHASE); flavonol synthase | chr5:2804009-2805175 FORWARDhighly similar to ( 580) FLS_SOLTU Flavonol synthase/flavanone 3-hydroxylase (EC 1.14.11.23) (EC 1.14.11.9) (FLS) - Solanum tuberosum (Potato)moderately similar to ( 341) loc_os02g52840 12002.m10314 protein flavonol synthase/flavanone 3-hydroxylase, putative, expressed …
17.5.1.1	hormone metabolism.ethylene.synthesis-degradation.1-aminocyclopropane-1-carboxylate synthase	solyc08g008100.2.1	Transcript	2.641				moderately similar to ( 401) AT3G61510 | Symbols: ACS1, AT-ACS1 | ACS1 (ACC SYNTHASE 1); 1-aminocyclopropane-1-carboxylate synthase | chr3:22763495-22765730 REVERSEmoderately similar to ( 441) 1A1C_SOYBN 1-aminocyclopropane-1-carboxylate synthase (EC 4.4.1.14) (ACC synthase) (S-adenosyl-L-methionine methylthioadenosine-lyase) - Glycine max (Soybean)moderately similar to ( 363) loc_os04g48850 1200…
17.5.1.1	hormone metabolism.ethylene.synthesis-degradation.1-aminocyclopropane-1-carboxylate synthase	solyc01g095080.2.1	Transcript	3.565				highly similar to ( 672) AT1G01480 | Symbols: ACS2, AT-ACC2 | ACS2; 1-aminocyclopropane-1-carboxylate synthase | chr1:176607-178051 FORWARDhighly similar to ( 875) 1A1C_TOBAC 1-aminocyclopropane-1-carboxylate synthase (EC 4.4.1.14) (ACC synthase) (S-adenosyl-L-methionine methylthioadenosine-lyase) - Nicotiana tabacum (Common tobacco)highly similar to ( 624) loc_os04g48850 12004.m09820 protein 1-a…
17.5.2	hormone metabolism.ethylene.signal transduction	solyc02g082060.1.1	Transcript	2.164				moderately similar to ( 202) AT4G25680 | Symbols: | unknown protein | chr4:13088425-13089952 FORWARDweakly similar to ( 192) loc_os10g38970 12010.m06666 protein expressed protein DUF862 evidence_code:10F1H1E1IEG genomic_reference:SL2.40ch02 gene_region:40374340-40374981 transcript_region:SL2.40ch02:40374340..40374981- functional_description:"PPPDE peptidase domain-containing protein 1 (AHRD V1 *-…
17.5.2	hormone metabolism.ethylene.signal transduction	solyc03g093610.1.1	Transcript	2.135		-5.073		weakly similar to ( 181) AT4G17500 | Symbols: ATERF-1 | ATERF-1 (ETHYLENE RESPONSIVE ELEMENT BINDING FACTOR 1); DNA binding / transcription activator/ transcription factor | chr4:9759405-9760211 FORWARDmoderately similar to ( 302) ERF2_NICSY Ethylene-responsive transcription factor 2 (Ethylene-responsive element-binding factor 2) (EREBP-2) (NsERF2) - Nicotiana sylvestris (Wood tobacco)weakly simi…
17.5.2	hormone metabolism.ethylene.signal transduction	solyc01g109430.2.1	Transcript	-2.189		2.194		moderately similar to ( 310) AT1G47740 | Symbols: | unknown protein | chr1:17567903-17569035 FORWARDmoderately similar to ( 316) loc_os03g10200 12003.m35075 protein expressed protein DUF862 genomic_reference:SL2.40ch01 gene_region:88144922-88146935 transcript_region:SL2.40ch01:88144922..88146935- functional_description:"PPPDE peptidase domain-containing protein 1 (AHRD V1 **-- PPDE1_XENLA); conta…
17.5.2	hormone metabolism.ethylene.signal transduction	solyc03g005500.1.1	Transcript	2.381		-3.045	9.11	very weakly similar to (90.9) AT3G23230 | Symbols: | ethylene-responsive factor, putative | chr3:8289647-8290066 REVERSEAP2 AP2 evidence_code:10F0H0E0IEG genomic_reference:SL2.40ch03 gene_region:383586-383975 transcript_region:SL2.40ch03:383586..383975+ go_terms:GO:0003700 functional_description:"Ethylene-responsive transcription factor 14 (AHRD V1 **** ERF97_ARATH); contains Interpro domain(s) I…
17.5.2	hormone metabolism.ethylene.signal transduction	solyc08g078180.1.1	Transcript	15.722		-10.636		weakly similar to ( 132) AT5G47220 | Symbols: ATERF2, ATERF-2, ERF2 | ERF2 (ETHYLENE RESPONSIVE ELEMENT BINDING FACTOR 2); DNA binding / transcription activator/ transcription factor | chr5:19172023-19172754 REVERSEweakly similar to ( 117) ERF2_TOBAC Ethylene-responsive transcription factor 2 (Ethylene-responsive element-binding factor 2) (EREBP-2) (NtERF2) - Nicotiana tabacum (Common tobacco)ver…
17.5.2	hormone metabolism.ethylene.signal transduction	solyc09g089610.2.1	Transcript	5.77		-4.357		highly similar to ( 616) AT3G23150 | Symbols: ETR2 | ETR2 (ethylene response 2); ethylene binding / glycogen synthase kinase 3/ protein histidine kinase/ receptor | chr3:8255156-8257560 FORWARDmoderately similar to ( 399) ETR1_BRAOL Ethylene receptor (EC 2.7.13.3) - Brassica oleracea (Wild cabbage)highly similar to ( 566) loc_os04g08740 12004.m35115 protein ethylene receptor, putative, expressed …
17.5.2	hormone metabolism.ethylene.signal transduction	solyc09g089930.1.1	Transcript	7.736		-4.192		weakly similar to ( 149) AT3G23240 | Symbols: ERF1, ATERF1 | ERF1 (ETHYLENE RESPONSE FACTOR 1); DNA binding / transcription activator/ transcription factor | chr3:8295705-8296361 FORWARDvery weakly similar to (88.6) ERF5_NICSY Ethylene-responsive transcription factor 5 (Ethylene-responsive element-binding factor 5 homolog) (EREBP-4) (NsERF4) - Nicotiana sylvestris (Wood tobacco)weakly similar to …
17.5.2	hormone metabolism.ethylene.signal transduction	solyc02g077370.1.1	Transcript	7.929		-2.191		weakly similar to ( 105) AT3G23240 | Symbols: ERF1, ATERF1 | ERF1 (ETHYLENE RESPONSE FACTOR 1); DNA binding / transcription activator/ transcription factor | chr3:8295705-8296361 FORWARDvery weakly similar to (94.4) ERF2_TOBAC Ethylene-responsive transcription factor 2 (Ethylene-responsive element-binding factor 2) (EREBP-2) (NtERF2) - Nicotiana tabacum (Common tobacco)very weakly similar to (98.…
17.5.2	hormone metabolism.ethylene.signal transduction	solyc10g079230.1.1	Transcript	-4.916		2.936		weakly similar to ( 149) AT3G50120 | Symbols: | unknown protein | chr3:18585157-18587246 REVERSEweakly similar to ( 133) loc_os01g38380 12001.m10122 protein expressed proteinDUF247 evidence_code:10F0H0E0IEG genomic_reference:SL2.40ch10 gene_region:60129705-60131165 transcript_region:SL2.40ch10:60129705..60131165+ functional_description:"CM0545.450.nc protein (AHRD V1 ***- B0BLB7_LOTJA); contains …
17.5.2	hormone metabolism.ethylene.signal transduction	solyc06g068380.2.1	Transcript	-2.169				moderately similar to ( 263) AT1G80690 | Symbols: | unknown protein | chr1:30329283-30330524 REVERSEmoderately similar to ( 214) loc_os03g10200 12003.m35075 protein expressed protein DUF862 genomic_reference:SL2.40ch06 gene_region:38752922-38754704 transcript_region:SL2.40ch06:38752922..38754704- functional_description:"PPPDE peptidase domain-containing protein 1 (AHRD V1 *--- PPDE1_DANRE); conta…
17.5.2	hormone metabolism.ethylene.signal transduction	solyc08g007230.1.1	Transcript	2.729		-4.127		weakly similar to ( 127) AT5G47220 | Symbols: ATERF2, ATERF-2, ERF2 | ERF2 (ETHYLENE RESPONSIVE ELEMENT BINDING FACTOR 2); DNA binding / transcription activator/ transcription factor | chr5:19172023-19172754 REVERSEweakly similar to ( 109) ERF2_TOBAC Ethylene-responsive transcription factor 2 (Ethylene-responsive element-binding factor 2) (EREBP-2) (NtERF2) - Nicotiana tabacum (Common tobacco)ver…
17.5.2	hormone metabolism.ethylene.signal transduction	solyc09g089910.1.1	Transcript	4.859		-5.025		very weakly similar to (83.6) AT3G23220 | Symbols: | DNA binding / transcription factor | chr3:8287969-8288388 FORWARDAP2 AP2 evidence_code:10F0H0E1IEG genomic_reference:SL2.40ch09 gene_region:64866925-64867356 transcript_region:SL2.40ch09:64866925..64867356+ go_terms:GO:0003677,GO:0006355 functional_description:"Ethylene responsive transcription factor 1a (AHRD V1 *-*- C0J9I9_9ROSA); contains In…
17.5.2	hormone metabolism.ethylene.signal transduction	solyc09g066360.1.1	Transcript	16.723		-15.886		weakly similar to ( 150) AT3G23240 | Symbols: ERF1, ATERF1 | ERF1 (ETHYLENE RESPONSE FACTOR 1); DNA binding / transcription activator/ transcription factor | chr3:8295705-8296361 FORWARDvery weakly similar to (89.0) ERF2_TOBAC Ethylene-responsive transcription factor 2 (Ethylene-responsive element-binding factor 2) (EREBP-2) (NtERF2) - Nicotiana tabacum (Common tobacco)weakly similar to ( 110) lo…
17.5.2	hormone metabolism.ethylene.signal transduction	solyc06g053710.2.1	Transcript	4.404				highly similar to ( 795) AT3G04580 | Symbols: EIN4 | EIN4 (ETHYLENE INSENSITIVE 4); ethylene binding / glycogen synthase kinase 3/ protein histidine kinase/ receptor | chr3:1235576-1237965 REVERSEhighly similar to ( 501) ETR1_MALDO Ethylene receptor (EC 2.7.13.3) - Malus domestica (Apple) (Malus sylvestris)highly similar to ( 701) loc_os04g08740 12004.m35115 protein ethylene receptor, putative, e…
17.5.2	hormone metabolism.ethylene.signal transduction	solyc10g009110.1.1	Transcript	2.048				very weakly similar to ( 100) AT5G44210 | Symbols: ERF9, ATERF9, ATERF-9 | ERF9 (ERF DOMAIN PROTEIN 9); DNA binding / transcription factor/ transcription repressor | chr5:17806742-17807344 FORWARDweakly similar to ( 101) ERF4_NICSY Ethylene-responsive transcription factor 4 (Ethylene-responsive element-binding factor 4 homolog) (EREBP-3) (NsERF3) - Nicotiana sylvestris (Wood tobacco)very weakly s…
17.5.2	hormone metabolism.ethylene.signal transduction	solyc05g052050.1.1	Transcript	3.394		-4.841		weakly similar to ( 166) AT4G17500 | Symbols: ATERF-1 | ATERF-1 (ETHYLENE RESPONSIVE ELEMENT BINDING FACTOR 1); DNA binding / transcription activator/ transcription factor | chr4:9759405-9760211 FORWARDmoderately similar to ( 295) ERF1_TOBAC Ethylene-responsive transcription factor 1 (Ethylene-responsive element-binding factor 1) (EREBP-1) (NtERF1) - Nicotiana tabacum (Common tobacco)weakly simil…
17.5.2	hormone metabolism.ethylene.signal transduction	solyc03g117260.1.1	Transcript		17.721			moderately similar to ( 474) AT3G02650 | Symbols: | pentatricopeptide (PPR) repeat-containing protein | chr3:566271-569865 FORWARDmoderately similar to ( 483) loc_os06g08120 12006.m05534 protein expressed proteinDUF247 evidence_code:10F0H1E1IEG genomic_reference:SL2.40ch03 gene_region:60495433-60497189 transcript_region:SL2.40ch03:60495433..60497189+ functional_description:"Pentatricopeptide (PPR…
17.5.2	hormone metabolism.ethylene.signal transduction	solyc01g090340.2.1	Transcript			2.369		weakly similar to ( 101) AT2G44840 | Symbols: ATERF13, EREBP, ERF13 | ERF13 (ETHYLENE-RESPONSIVE ELEMENT BINDING FACTOR 13); DNA binding / transcription factor | chr2:18495440-18496120 FORWARDvery weakly similar to (95.5) ERF2_NICSY Ethylene-responsive transcription factor 2 (Ethylene-responsive element-binding factor 2) (EREBP-2) (NsERF2) - Nicotiana sylvestris (Wood tobacco)very weakly similar …
17.5.2	hormone metabolism.ethylene.signal transduction	solyc03g008010.2.1	Transcript			-2.111		moderately similar to ( 340) AT4G25660 | Symbols: | unknown protein | chr4:13083677-13084989 FORWARDmoderately similar to ( 338) loc_os10g38970 12010.m06666 protein expressed protein DUF862 genomic_reference:SL2.40ch03 gene_region:2471904-2478161 transcript_region:SL2.40ch03:2471904..2478161- functional_description:"PPPDE peptidase domain-containing protein 1 (AHRD V1 *--- PPDE1_DANRE); contains …
17.5.3	hormone metabolism.ethylene.induced-regulated-responsive-activated	solyc02g079760.2.1	Transcript	2.038				weakly similar to ( 167) AT1G61660 | Symbols: | basic helix-loop-helix (bHLH) family protein | chr1:22754603-22756171 REVERSEweakly similar to ( 178) loc_os05g42180 12005.m08391 protein conserved hypothetical protein genomic_reference:SL2.40ch02 gene_region:38783027-38785687 transcript_region:SL2.40ch02:38783027..38785687- go_terms:GO:0005634,GO:0045449 functional_description:"BHLH transcription …
17.5.3	hormone metabolism.ethylene.induced-regulated-responsive-activated	solyc03g031450.2.1	Transcript	2.028				weakly similar to ( 146) AT1G61660 | Symbols: | basic helix-loop-helix (bHLH) family protein | chr1:22754603-22756171 REVERSEweakly similar to ( 159) loc_os05g42180 12005.m08391 protein conserved hypothetical protein genomic_reference:SL2.40ch03 gene_region:8273084-8276229 transcript_region:SL2.40ch03:8273084..8276229- go_terms:GO:0005634,GO:0045449 functional_description:"BHLH transcription fact…
17.6.1	hormone metabolism.gibberelin.synthesis-degradation	solyc01g090630.2.1	Transcript	3.361				moderately similar to ( 283) AT1G52800 | Symbols: | oxidoreductase, 2OG-Fe(II) oxygenase family protein | chr1:19664044-19665362 FORWARDweakly similar to ( 152) loc_os08g32170 12008.m07211 protein oxidoreductase, putative, expressed PcbC genomic_reference:SL2.40ch01 gene_region:76044003-76046261 transcript_region:SL2.40ch01:76044003..76046261+ go_terms:GO:0016491 functional_description:"2-oxoglut…
17.6.1	hormone metabolism.gibberelin.synthesis-degradation	solyc12g042980.1.1	Transcript	-50.289	-20.106			moderately similar to ( 264) AT1G52790 | Symbols: | oxidoreductase, 2OG-Fe(II) oxygenase family protein | chr1:19662194-19663301 REVERSEweakly similar to ( 149) loc_os08g32160 12008.m07210 protein oxidoreductase, putative, expressed PcbC evidence_code:10F0H1E1IEG genomic_reference:SL2.40ch12 gene_region:44025898-44029069 transcript_region:SL2.40ch12:44025898..44029069+ go_terms:GO:0016491 functio…
17.6.1	hormone metabolism.gibberelin.synthesis-degradation	solyc06g067870.2.1	Transcript	-5.651				moderately similar to ( 323) AT1G52800 | Symbols: | oxidoreductase, 2OG-Fe(II) oxygenase family protein | chr1:19664044-19665362 FORWARDweakly similar to ( 166) loc_os08g32170 12008.m07211 protein oxidoreductase, putative, expressed PcbC genomic_reference:SL2.40ch06 gene_region:38454720-38457123 transcript_region:SL2.40ch06:38454720..38457123- go_terms:GO:0016491 functional_description:"2-oxoglut…
17.6.1	hormone metabolism.gibberelin.synthesis-degradation	solyc01g090610.2.1	Transcript	-3.081			-4.012	moderately similar to ( 288) AT1G52800 | Symbols: | oxidoreductase, 2OG-Fe(II) oxygenase family protein | chr1:19664044-19665362 FORWARDweakly similar to ( 148) loc_os08g32170 12008.m07211 protein oxidoreductase, putative, expressed PcbC genomic_reference:SL2.40ch01 gene_region:76035426-76037416 transcript_region:SL2.40ch01:76035426..76037416+ go_terms:GO:0016491 functional_description:"2-oxoglut…
17.6.1	hormone metabolism.gibberelin.synthesis-degradation	solyc02g062460.2.1	Transcript	2.84				moderately similar to ( 280) AT1G52820 | Symbols: | 2-oxoglutarate-dependent dioxygenase, putative | chr1:19669216-19670321 FORWARDvery weakly similar to (82.8) G2OX2_PEA Gibberellin 2-beta-dioxygenase 2 (EC 1.14.11.13) (Gibberellin 2-beta-hydroxylase 2) (Gibberellin 2-oxidase 2) (GA 2-oxidase 2) - Pisum sativum (Garden pea)weakly similar to ( 173) loc_os08g32170 12008.m07211 protein oxidoreducta…
17.6.1	hormone metabolism.gibberelin.synthesis-degradation	solyc01g006580.2.1	Transcript	-2.846		2.674		moderately similar to ( 242) AT1G52820 | Symbols: | 2-oxoglutarate-dependent dioxygenase, putative | chr1:19669216-19670321 FORWARDvery weakly similar to (82.8) G3O23_WHEAT Gibberellin 3-beta-dioxygenase 2-3 (EC 1.14.11.15) (Gibberellin 3 beta-hydroxylase 2-3) (Gibberellin 3-oxidase 2-3) - Triticum aestivum (Wheat)weakly similar to ( 169) loc_os08g32170 12008.m07211 protein oxidoreductase, putati…
17.6.1	hormone metabolism.gibberelin.synthesis-degradation	solyc06g067860.2.1	Transcript	-6.295				moderately similar to ( 312) AT1G52800 | Symbols: | oxidoreductase, 2OG-Fe(II) oxygenase family protein | chr1:19664044-19665362 FORWARDweakly similar to ( 156) loc_os08g32170 12008.m07211 protein oxidoreductase, putative, expressed PcbC genomic_reference:SL2.40ch06 gene_region:38448249-38449744 transcript_region:SL2.40ch06:38448249..38449744- go_terms:GO:0016706 functional_description:"2-oxoglut…
17.6.1	hormone metabolism.gibberelin.synthesis-degradation	solyc00g138060.2.1	Transcript			3.086		moderately similar to ( 233) AT1G52820 | Symbols: | 2-oxoglutarate-dependent dioxygenase, putative | chr1:19669216-19670321 FORWARDweakly similar to ( 137) loc_os05g50090 12005.m09078 protein oxidoreductase, putative, expressed PcbC genomic_reference:SL2.40ch00 gene_region:17025800-17027795 transcript_region:SL2.40ch00:17025800..17027795+ go_terms:GO:0010302 functional_description:"2-oxoglutarate…
17.6.1.11	hormone metabolism.gibberelin.synthesis-degradation.GA20 oxidase	solyc06g066830.2.1	Transcript	-15.802		2.698		moderately similar to ( 469) AT1G52820 | Symbols: | 2-oxoglutarate-dependent dioxygenase, putative | chr1:19669216-19670321 FORWARDweakly similar to ( 106) GAOX2_ORYSA Gibberellin 20 oxidase 2 (EC 1.14.11.-) (Gibberellin C-20 oxidase 2) (GA 20-oxidase 2) (Os20ox2) (Semidwarf-1 protein) - Oryza sativa (Rice)moderately similar to ( 224) loc_os08g32170 12008.m07211 protein oxidoreductase, putative, …
17.6.3	hormone metabolism.gibberelin.induced-regulated-responsive-activated	solyc02g083870.2.1	Transcript	-2.795		2.245		GASA genomic_reference:SL2.40ch02 gene_region:41710589-41711216 transcript_region:SL2.40ch02:41710589..41711216+ go_terms:GO:0005515 functional_description:"Gibberellin-regulated protein 2 (AHRD V1 **-- B6SKV6_MAIZE); contains Interpro domain(s) IPR003854 Gibberellin regulated protein "
17.6.3	hormone metabolism.gibberelin.induced-regulated-responsive-activated	solyc08g005620.2.1	Transcript	-5.302				very weakly similar to (82.0) AT2G14900 | Symbols: | gibberellin-regulated family protein | chr2:6404210-6405043 FORWARD genomic_reference:SL2.40ch08 gene_region:486408-487167 transcript_region:SL2.40ch08:486408..487167+ functional_description:"Gibberellin-regulated family protein (AHRD V1 **-- D7L2S3_ARALY); contains Interpro domain(s) IPR003854 Gibberellin regulated protein "
17.6.3	hormone metabolism.gibberelin.induced-regulated-responsive-activated	solyc03g116060.2.1	Transcript	-4.749		5.123		weakly similar to ( 117) AT1G74670 | Symbols: | gibberellin-responsive protein, putative | chr1:28053378-28053893 FORWARDweakly similar to ( 114) loc_os09g24840 12009.m22085 protein GAST1 protein precursor, putative, expressedGASA genomic_reference:SL2.40ch03 gene_region:59623782-59625317 transcript_region:SL2.40ch03:59623782..59625317- functional_description:"Gibberellin-regulated protein (AHRD …
17.6.3	hormone metabolism.gibberelin.induced-regulated-responsive-activated	solyc02g089350.2.1	Transcript	-2.121		3.85		very weakly similar to (92.4) AT1G74670 | Symbols: | gibberellin-responsive protein, putative | chr1:28053378-28053893 FORWARDweakly similar to ( 105) loc_os05g31280 12005.m07361 protein GAST1 protein precursor, putative, expressedGASA genomic_reference:SL2.40ch02 gene_region:45776616-45777956 transcript_region:SL2.40ch02:45776616..45777956+ functional_description:"Gibberellin regulated protein (…
17.7.1.2	hormone metabolism.jasmonate.synthesis-degradation.lipoxygenase	solyc05g014790.2.1	Transcript	2.984				nearly identical (1123) AT1G67560 | Symbols: | lipoxygenase family protein | chr1:25319926-25324117 FORWARDhighly similar to ( 939) LOX6_ORYSA Probable lipoxygenase 6 (EC 1.13.11.12) - Oryza sativa (Rice)highly similar to ( 939) loc_os03g08220 12003.m06331 protein lipoxygenase 6, putative, expressedLipoxygenase PLAT_LH2 genomic_reference:SL2.40ch05 gene_region:8966270-8971035 transcript_region:SL…
17.7.1.2	hormone metabolism.jasmonate.synthesis-degradation.lipoxygenase	solyc08g029000.2.1	Transcript	2.791		-2.892		nearly identical (1247) AT1G55020 | Symbols: LOX1 | LOX1; lipoxygenase | chr1:20525798-20530143 FORWARDnearly identical (1421) LOX1_SOLTU Lipoxygenase 1 (EC 1.13.11.12) - Solanum tuberosum (Potato)nearly identical (1096) loc_os03g49380 12003.m35371 protein lipoxygenase 4, putative, expressedLipoxygenase PLAT_LH2 LH2 PLAT genomic_reference:SL2.40ch08 gene_region:21980663-21984456 transcript_region…
17.7.1.2	hormone metabolism.jasmonate.synthesis-degradation.lipoxygenase	solyc03g122340.2.1	Transcript	5.162		-2.547		nearly identical (1333) AT1G17420 | Symbols: LOX3 | LOX3; electron carrier/ iron ion binding / lipoxygenase/ metal ion binding / oxidoreductase, acting on single donors with incorporation of molecular oxygen, incorporation of two atoms of oxygen | chr1:5977512-5981384 FORWARDnearly identical (1157) LOX6_ORYSA Probable lipoxygenase 6 (EC 1.13.11.12) - Oryza sativa (Rice)nearly identical (1157) loc…
17.7.1.2	hormone metabolism.jasmonate.synthesis-degradation.lipoxygenase	solyc01g099210.2.1	Transcript	-4.02		2.286		nearly identical (1050) AT1G55020 | Symbols: LOX1 | LOX1; lipoxygenase | chr1:20525798-20530143 FORWARDnearly identical (1099) LOX1_SOLTU Lipoxygenase 1 (EC 1.13.11.12) - Solanum tuberosum (Potato)highly similar to ( 942) loc_os03g49380 12003.m35371 protein lipoxygenase 4, putative, expressedLipoxygenase PLAT_LH2 LH2 PLAT genomic_reference:SL2.40ch01 gene_region:81269872-81273647 transcript_regio…
17.7.1.2	hormone metabolism.jasmonate.synthesis-degradation.lipoxygenase	solyc08g014000.2.1	Transcript			2.689	-2.161	nearly identical (1154) AT1G55020 | Symbols: LOX1 | LOX1; lipoxygenase | chr1:20525798-20530143 FORWARDnearly identical (1610) LOX1_SOLTU Lipoxygenase 1 (EC 1.13.11.12) - Solanum tuberosum (Potato)nearly identical (1018) loc_os03g49380 12003.m35371 protein lipoxygenase 4, putative, expressedLipoxygenase PLAT_LH2 LH2 PLAT genomic_reference:SL2.40ch08 gene_region:3416213-3422793 transcript_region:S…
17.7.1.3	hormone metabolism.jasmonate.synthesis-degradation.allene oxidase synthase	solyc10g007960.1.1	Transcript	11.253	32.544	3.722		moderately similar to ( 454) AT5G42650 | Symbols: AOS, CYP74A, DDE2 | AOS (ALLENE OXIDE SYNTHASE); allene oxide synthase/ hydro-lyase/ oxygen binding | chr5:17097803-17099359 REVERSEmoderately similar to ( 416) C74A1_ORYSA Cytochrome P450 74A1, chloroplast precursor (EC 4.2.1.92) (Allene oxide synthase 1) (Hydroperoxide dehydrase 1) - Oryza sativa (Rice)moderately similar to ( 416) loc_os03g55800…
17.7.1.3	hormone metabolism.jasmonate.synthesis-degradation.allene oxidase synthase	solyc04g079730.1.1	Transcript	25.973	8.483			highly similar to ( 650) AT5G42650 | Symbols: AOS, CYP74A, DDE2 | AOS (ALLENE OXIDE SYNTHASE); allene oxide synthase/ hydro-lyase/ oxygen binding | chr5:17097803-17099359 REVERSEhighly similar to ( 602) C74A1_ORYSA Cytochrome P450 74A1, chloroplast precursor (EC 4.2.1.92) (Allene oxide synthase 1) (Hydroperoxide dehydrase 1) - Oryza sativa (Rice)highly similar to ( 602) loc_os03g55800 12003.m1049…
17.7.1.3	hormone metabolism.jasmonate.synthesis-degradation.allene oxidase synthase	solyc01g109140.2.1	Transcript	3.842		-4.044		moderately similar to ( 435) AT5G42650 | Symbols: AOS, CYP74A, DDE2 | AOS (ALLENE OXIDE SYNTHASE); allene oxide synthase/ hydro-lyase/ oxygen binding | chr5:17097803-17099359 REVERSEmoderately similar to ( 424) C74A1_ORYSA Cytochrome P450 74A1, chloroplast precursor (EC 4.2.1.92) (Allene oxide synthase 1) (Hydroperoxide dehydrase 1) - Oryza sativa (Rice)moderately similar to ( 424) loc_os03g55800…
17.7.1.3	hormone metabolism.jasmonate.synthesis-degradation.allene oxidase synthase	solyc01g109150.2.1	Transcript				-3.696	moderately similar to ( 476) AT5G42650 | Symbols: AOS, CYP74A, DDE2 | AOS (ALLENE OXIDE SYNTHASE); allene oxide synthase/ hydro-lyase/ oxygen binding | chr5:17097803-17099359 REVERSEmoderately similar to ( 442) C74A1_ORYSA Cytochrome P450 74A1, chloroplast precursor (EC 4.2.1.92) (Allene oxide synthase 1) (Hydroperoxide dehydrase 1) - Oryza sativa (Rice)moderately similar to ( 442) loc_os03g55800…
17.7.1.4	hormone metabolism.jasmonate.synthesis-degradation.allene oxidase cyclase	solyc02g085730.2.1	Transcript	2.186				moderately similar to ( 217) AT3G25780 | Symbols: AOC3 | AOC3 (ALLENE OXIDE CYCLASE 3); allene-oxide cyclase | chr3:9409362-9410409 FORWARDmoderately similar to ( 248) loc_os03g32314 12003.m08473 protein allene oxide cyclase 4, chloroplast precursor, putative, expressedAllene_ox_cyc genomic_reference:SL2.40ch02 gene_region:43109536-43111867 transcript_region:SL2.40ch02:43109536..43111867+ go_term…
17.7.2	hormone metabolism.jasmonate.signal transduction	solyc03g122190.2.1	Transcript	10.871	4.011			very weakly similar to (90.5) AT1G74950 | Symbols: JAZ2, TIFY10B | TIFY10B | chr1:28148919-28150258 REVERSE genomic_reference:SL2.40ch03 gene_region:64155650-64158036 transcript_region:SL2.40ch03:64155650..64158036- go_terms:GO:0005515 functional_description:"Jasmonate ZIM domain 2 (AHRD V1 **-- C7SCY2_CATRO); contains Interpro domain(s) IPR010399 Tify "
17.7.2	hormone metabolism.jasmonate.signal transduction	solyc12g009220.1.1	Transcript	14.057	5.23			weakly similar to ( 116) AT1G19180 | Symbols: TIFY10A | JAZ1 (JASMONATE-ZIM-DOMAIN PROTEIN 1); protein binding | chr1:6622708-6623271 FORWARDvery weakly similar to (98.6) loc_os03g28940 12003.m35268 protein pnFL-2, putative, expressed evidence_code:10F1H1E1IEG genomic_reference:SL2.40ch12 gene_region:2502555-2504617 transcript_region:SL2.40ch12:2502555..2504617+ go_terms:GO:0005515 functional_des…
17.7.2	hormone metabolism.jasmonate.signal transduction	solyc07g042170.2.1	Transcript	4.758				weakly similar to ( 127) AT1G19180 | Symbols: TIFY10A | JAZ1 (JASMONATE-ZIM-DOMAIN PROTEIN 1); protein binding | chr1:6622708-6623271 FORWARDweakly similar to ( 113) loc_os07g42370 12007.m29261 protein pnFL-2, putative, expressed genomic_reference:SL2.40ch07 gene_region:52508186-52509386 transcript_region:SL2.40ch07:52508186..52509386+ go_terms:GO:0005515 functional_description:"Jasmonate ZIM-dom…
17.8.1	hormone metabolism.salicylic acid.synthesis-degradation	solyc09g091550.2.1	Transcript	9.602				moderately similar to ( 293) AT5G66430 | Symbols: | S-adenosyl-L-methionine:carboxyl methyltransferase family protein | chr5:26525410-26526799 REVERSEmoderately similar to ( 280) BAMT_ANTMA Benzoate carboxyl methyltransferase (EC 2.1.1.-) (S-adenosyl-L-methionine:benzoic acid carboxyl methyltransferase) - Antirrhinum majus (Garden snapdragon)moderately similar to ( 288) loc_os02g48770 12002.m0991…
17.8.1	hormone metabolism.salicylic acid.synthesis-degradation	solyc02g091140.2.1	Transcript	-3.564				moderately similar to ( 283) AT1G15125 | Symbols: | S-adenosylmethionine-dependent methyltransferase/ methyltransferase | chr1:5204625-5205912 FORWARDweakly similar to ( 184) BAMT_ANTMA Benzoate carboxyl methyltransferase (EC 2.1.1.-) (S-adenosyl-L-methionine:benzoic acid carboxyl methyltransferase) - Antirrhinum majus (Garden snapdragon)weakly similar to ( 176) loc_os01g50480 12001.m11229 protei…
27.3.3	Ethylene-responsive element binding protein family	solyc05g050790.1.1	Transcript	-2.142				weakly similar to ( 120) AT2G44840 | Symbols: ATERF13, EREBP, ERF13 | ERF13 (ETHYLENE-RESPONSIVE ELEMENT BINDING FACTOR 13); DNA binding / transcription factor | chr2:18495440-18496120 FORWARDweakly similar to ( 115) ERF2_TOBAC Ethylene-responsive transcription factor 2 (Ethylene-responsive element-binding factor 2) (EREBP-2) (NtERF2) - Nicotiana tabacum (Common tobacco)weakly similar to ( 108) l…
27.3.3	Ethylene-responsive element binding protein family	solyc03g044300.2.1	Transcript	-2.3				moderately similar to ( 337) AT4G36920 | Symbols: AP2, FLO2, FL1 | AP2 (APETALA 2); transcription factor | chr4:17400998-17403140 FORWARDweakly similar to ( 142) BBM1_BRANA Protein BABY BOOM 1 (BnBBM1) - Brassica napus (Rape)moderately similar to ( 307) loc_os04g55560 12004.m35488 protein AP2 domain containing protein, expressedAP2 AP2 genomic_reference:SL2.40ch03 gene_region:12742062-12746690 tr…
27.3.3	Ethylene-responsive element binding protein family	solyc03g118190.2.1	Transcript	23.569		-2.15		very weakly similar to ( 100) AT5G61890 | Symbols: | AP2 domain-containing transcription factor family protein | chr5:24852639-24853744 REVERSEvery weakly similar to (89.4) loc_os04g32620 12004.m08360 protein DNA binding protein, putative, expressedAP2 AP2 genomic_reference:SL2.40ch03 gene_region:61186269-61187609 transcript_region:SL2.40ch03:61186269..61187609- go_terms:GO:0003677,GO:0006355 fun…
27.3.3	Ethylene-responsive element binding protein family	solyc12g042210.1.1	Transcript	5.553				weakly similar to ( 124) AT5G61890 | Symbols: | AP2 domain-containing transcription factor family protein | chr5:24852639-24853744 REVERSEvery weakly similar to (89.7) ERF2_TOBAC Ethylene-responsive transcription factor 2 (Ethylene-responsive element-binding factor 2) (EREBP-2) (NtERF2) - Nicotiana tabacum (Common tobacco)weakly similar to ( 108) loc_os04g32620 12004.m08360 protein DNA binding pr…
27.3.3	Ethylene-responsive element binding protein family	solyc02g093130.1.1	Transcript	-2.352				weakly similar to ( 141) AT2G23340 | Symbols: | AP2 domain-containing transcription factor, putative | chr2:9938186-9938716 FORWARDweakly similar to ( 119) loc_os04g55520 12004.m10443 protein dehydration responsive element binding protein, putative, expressedAP2 evidence_code:10F0H1E1IEG genomic_reference:SL2.40ch02 gene_region:48631396-48631797 transcript_region:SL2.40ch02:48631396..48631797+ go…
27.3.3	Ethylene-responsive element binding protein family	solyc01g090300.2.1	Transcript	2.466				weakly similar to ( 132) AT2G44840 | Symbols: ATERF13, EREBP, ERF13 | ERF13 (ETHYLENE-RESPONSIVE ELEMENT BINDING FACTOR 13); DNA binding / transcription factor | chr2:18495440-18496120 FORWARDweakly similar to ( 126) ERF1_TOBAC Ethylene-responsive transcription factor 1 (Ethylene-responsive element-binding factor 1) (EREBP-1) (NtERF1) - Nicotiana tabacum (Common tobacco)weakly similar to ( 105) l…
27.3.3	Ethylene-responsive element binding protein family	solyc01g057080.1.1	Transcript	5.623		-5.249		weakly similar to ( 122) AT1G71520 | Symbols: | AP2 domain-containing transcription factor, putative | chr1:26938612-26939043 FORWARDvery weakly similar to (90.1) loc_os01g66270 12001.m12735 protein transcriptional factor TINY, putativeAP2 evidence_code:10F0H1E0IEG genomic_reference:SL2.40ch01 gene_region:51195128-51195469 transcript_region:SL2.40ch01:51195128..51195469- go_terms:GO:0003677 funct…
27.3.3	Ethylene-responsive element binding protein family	solyc04g051360.2.1	Transcript	10.72		-8.947		very weakly similar to (84.0) AT5G64750 | Symbols: ABR1 | ABR1 (ABA REPRESSOR1); DNA binding / transcription factor | chr5:25891679-25893656 FORWARDvery weakly similar to (82.8) loc_os04g32620 12004.m08360 protein DNA binding protein, putative, expressedAP2 AP2 genomic_reference:SL2.40ch04 gene_region:49576579-49578019 transcript_region:SL2.40ch04:49576579..49578019+ go_terms:GO:0003677,GO:000635…
27.3.3	Ethylene-responsive element binding protein family	solyc07g064900.2.1	Transcript	-2.003		2.88	2.109	highly similar to ( 513) AT3G20300 | Symbols: | unknown protein | chr3:7079832-7081809 REVERSEmoderately similar to ( 309) loc_os06g42850 12006.m08815 protein expressed protein genomic_reference:SL2.40ch07 gene_region:64102233-64106112 transcript_region:SL2.40ch07:64102233..64106112+ functional_description:"Extracellular ligand-gated ion channel (AHRD V1 ***- D7LAY2_ARALY)"
27.3.3	Ethylene-responsive element binding protein family	solyc04g072300.1.1	Transcript	-2.063				very weakly similar to (95.5) AT5G13910 | Symbols: LEP | LEP (LEAFY PETIOLE); DNA binding / transcription factor | chr5:4482450-4483085 REVERSEvery weakly similar to (85.9) ERF4_NICSY Ethylene-responsive transcription factor 4 (Ethylene-responsive element-binding factor 4 homolog) (EREBP-3) (NsERF3) - Nicotiana sylvestris (Wood tobacco)very weakly similar to ( 100) loc_os07g47330 12007.m08950 pro…
27.3.3	Ethylene-responsive element binding protein family	solyc10g050970.1.1	Transcript	5.806		-5.507		weakly similar to ( 119) AT4G34410 | Symbols: RRTF1 | RRTF1 ({REDOX RESPONSIVE TRANSCRIPTION FACTOR 1); DNA binding / transcription factor | chr4:16451992-16452798 FORWARDweakly similar to ( 107) loc_os09g28440 12009.m05995 protein AP2 domain containing protein, expressedAP2 AP2 evidence_code:10F1H1E1IEG genomic_reference:SL2.40ch10 gene_region:46749337-46750008 transcript_region:SL2.40ch10:46749…
27.3.3	Ethylene-responsive element binding protein family	solyc04g012050.2.1	Transcript	10.685		-5.791		weakly similar to ( 110) AT5G64750 | Symbols: ABR1 | ABR1 (ABA REPRESSOR1); DNA binding / transcription factor | chr5:25891679-25893656 FORWARDvery weakly similar to (89.7) ERF1_ORYSA Ethylene-responsive transcription factor 1 (Ethylene-responsive element-binding factor 1) (EREBP-1) (OsEREBP1) - Oryza sativa (Rice)weakly similar to ( 104) loc_os04g32620 12004.m08360 protein DNA binding protein, p…
27.3.3	Ethylene-responsive element binding protein family	solyc01g108240.2.1	Transcript	10.811		-4.272		very weakly similar to (95.5) AT4G34410 | Symbols: RRTF1 | RRTF1 ({REDOX RESPONSIVE TRANSCRIPTION FACTOR 1); DNA binding / transcription factor | chr4:16451992-16452798 FORWARDvery weakly similar to (92.4) loc_os09g28440 12009.m05995 protein AP2 domain containing protein, expressedAP2 AP2 genomic_reference:SL2.40ch01 gene_region:87368287-87369574 transcript_region:SL2.40ch01:87368287..87369574+ g…
27.3.3	Ethylene-responsive element binding protein family	solyc02g064960.2.1	Transcript	-2.17				moderately similar to ( 317) AT4G36920 | Symbols: AP2, FLO2, FL1 | AP2 (APETALA 2); transcription factor | chr4:17400998-17403140 FORWARDweakly similar to ( 146) BBM2_BRANA Protein BABY BOOM 2 (BnBBM2) - Brassica napus (Rape)moderately similar to ( 283) loc_os04g55560 12004.m35488 protein AP2 domain containing protein, expressedAP2 AP2 genomic_reference:SL2.40ch02 gene_region:30651561-30655131 tr…
27.3.3	Ethylene-responsive element binding protein family	solyc08g007830.1.1	Transcript	18.849		-25.311		weakly similar to ( 137) AT1G12610 | Symbols: DDF1 | DDF1 (DWARF AND DELAYED FLOWERING 1); DNA binding / sequence-specific DNA binding / transcription factor | chr1:4290205-4290834 REVERSEweakly similar to ( 114) loc_os04g48350 12004.m09771 protein dehydration-responsive element-binding protein 1D, putative, expressedAP2 AP2 evidence_code:10F0H1E1IEG genomic_reference:SL2.40ch08 gene_region:23390…
27.3.3	Ethylene-responsive element binding protein family	solyc11g072600.1.1	Transcript	2.589				moderately similar to ( 295) AT2G28550 | Symbols: RAP2.7, TOE1 | RAP2.7 (RELATED TO AP2.7); DNA binding / transcription factor | chr2:12226444-12228251 REVERSEweakly similar to ( 121) BBM1_BRANA Protein BABY BOOM 1 (BnBBM1) - Brassica napus (Rape)moderately similar to ( 270) loc_os05g03040 12005.m27679 protein floral homeotic protein APETALA2, putative, expressedAP2 AP2 evidence_code:10F0H1E1IEG …
27.3.3	Ethylene-responsive element binding protein family	solyc08g066660.1.1	Transcript	-2.049				weakly similar to ( 172) AT5G11590 | Symbols: TINY2 | TINY2 (TINY2); DNA binding / transcription factor | chr5:3727789-3728499 REVERSEvery weakly similar to (80.5) ERF1_ORYSA Ethylene-responsive transcription factor 1 (Ethylene-responsive element-binding factor 1) (EREBP-1) (OsEREBP1) - Oryza sativa (Rice)weakly similar to ( 139) loc_os04g46440 12004.m09593 protein dehydration-responsive element-…
27.3.3	Ethylene-responsive element binding protein family	solyc06g035700.1.1	Transcript	6.848		-19.452		weakly similar to ( 129) AT5G52020 | Symbols: | AP2 domain-containing protein | chr5:21124192-21124890 REVERSEvery weakly similar to (84.7) loc_os02g45420 12002.m09579 protein ap2/EREBP transcription factor, putative, expressedAP2 AP2 evidence_code:10F1H1E1IEG genomic_reference:SL2.40ch06 gene_region:21428094-21428630 transcript_region:SL2.40ch06:21428094..21428630- go_terms:GO:0016563,GO:0003677…
27.3.3	Ethylene-responsive element binding protein family	solyc04g078640.1.1	Transcript	2.456		-2.393		weakly similar to ( 147) AT3G50260 | Symbols: CEJ1, ATERF#011 | CEJ1 (COOPERATIVELY REGULATED BY ETHYLENE AND JASMONATE 1); DNA binding / transcription factor | chr3:18634687-18635148 FORWARDweakly similar to ( 129) loc_os04g55520 12004.m10443 protein dehydration responsive element binding protein, putative, expressedAP2 AP2 evidence_code:10F1H1E1IEG genomic_reference:SL2.40ch04 gene_region:60925…
27.3.3	Ethylene-responsive element binding protein family	solyc04g049800.2.1	Transcript	-5.067				moderately similar to ( 223) AT2G28550 | Symbols: RAP2.7, TOE1 | RAP2.7 (RELATED TO AP2.7); DNA binding / transcription factor | chr2:12226444-12228251 REVERSEweakly similar to ( 102) BBM1_BRANA Protein BABY BOOM 1 (BnBBM1) - Brassica napus (Rape)moderately similar to ( 224) loc_os05g03040 12005.m27679 protein floral homeotic protein APETALA2, putative, expressedAP2 AP2 genomic_reference:SL2.40ch…
27.3.3	Ethylene-responsive element binding protein family	solyc01g065980.2.1	Transcript	5.119				weakly similar to ( 142) AT3G16770 | Symbols: RAP2.3, ATEBP, ERF72 | ATEBP (ETHYLENE-RESPONSIVE ELEMENT BINDING PROTEIN); DNA binding / protein binding / transcription activator/ transcription factor | chr3:5705784-5706768 FORWARDvery weakly similar to ( 100) ERF1_ORYSA Ethylene-responsive transcription factor 1 (Ethylene-responsive element-binding factor 1) (EREBP-1) (OsEREBP1) - Oryza sativa (R…
27.3.3	Ethylene-responsive element binding protein family	solyc09g091950.1.1	Transcript	-4.751	-2.1			weakly similar to ( 162) AT4G13620 | Symbols: | AP2 domain-containing transcription factor, putative | chr4:7932138-7933304 FORWARDvery weakly similar to (92.0) loc_os02g51670 12002.m10198 protein AP2 domain-containing protein, putative, expressedAP2 AP2 evidence_code:10F0H1E1IEG genomic_reference:SL2.40ch09 gene_region:66501954-66503585 transcript_region:SL2.40ch09:66501954..66503585+ go_terms:G…
27.3.3	Ethylene-responsive element binding protein family	solyc05g009790.1.1	Transcript	2.424		-3.065		moderately similar to ( 374) AT1G25560 | Symbols: TEM1 | TEM1 (TEMPRANILLO 1); transcription factor | chr1:8981891-8982976 REVERSEmoderately similar to ( 338) loc_os01g49830 12001.m11168 protein DNA-binding protein RAV1, putative, expressedB3 AP2 AP2 evidence_code:10F0H1E1IEG genomic_reference:SL2.40ch05 gene_region:3987084-3988271 transcript_region:SL2.40ch05:3987084..3988271- go_terms:GO:000367…
27.3.3	Ethylene-responsive element binding protein family	solyc01g090310.2.1	Transcript	2.288				weakly similar to ( 131) AT2G44840 | Symbols: ATERF13, EREBP, ERF13 | ERF13 (ETHYLENE-RESPONSIVE ELEMENT BINDING FACTOR 13); DNA binding / transcription factor | chr2:18495440-18496120 FORWARDweakly similar to ( 128) ERF1_TOBAC Ethylene-responsive transcription factor 1 (Ethylene-responsive element-binding factor 1) (EREBP-1) (NtERF1) - Nicotiana tabacum (Common tobacco)weakly similar to ( 103) l…
27.3.3	Ethylene-responsive element binding protein family	solyc06g068570.2.1	Transcript	2.43				moderately similar to ( 265) AT1G16060 | Symbols: | ovule development protein, putative | chr1:5508563-5511609 FORWARDweakly similar to ( 198) BBM2_BRANA Protein BABY BOOM 2 (BnBBM2) - Brassica napus (Rape)moderately similar to ( 250) loc_os09g25600 12009.m60258 protein protein BABY BOOM 2, putative, expressedAP2 AP2 genomic_reference:SL2.40ch06 gene_region:38890176-38895396 transcript_region:SL2…
27.3.3	Ethylene-responsive element binding protein family	solyc04g071770.2.1	Transcript	19.656		-3.479		very weakly similar to (98.2) AT5G50080 | Symbols: ERF110 | DNA binding / transcription factor | chr5:20365948-20366835 FORWARDvery weakly similar to (82.4) ERF1_ORYSA Ethylene-responsive transcription factor 1 (Ethylene-responsive element-binding factor 1) (EREBP-1) (OsEREBP1) - Oryza sativa (Rice)very weakly similar to (90.5) loc_os04g32620 12004.m08360 protein DNA binding protein, putative, ex…
27.3.3	Ethylene-responsive element binding protein family	solyc01g096860.1.1	Transcript	-3.06		3.057		moderately similar to ( 302) AT3G54320 | Symbols: WRI1, WRI, ASML1 | WRI1 (WRINKLED 1); DNA binding / transcription factor | chr3:20114809-20118473 FORWARDmoderately similar to ( 238) BBM1_BRANA Protein BABY BOOM 1 (BnBBM1) - Brassica napus (Rape)moderately similar to ( 259) loc_os06g05340 12006.m05263 protein WRI1, putativeAP2 AP2 evidence_code:10F0H1E0IEG genomic_reference:SL2.40ch01 gene_regio…
27.3.3	Ethylene-responsive element binding protein family	solyc09g075420.2.1	Transcript	7.609				weakly similar to ( 119) AT3G16770 | Symbols: RAP2.3, ATEBP, ERF72 | ATEBP (ETHYLENE-RESPONSIVE ELEMENT BINDING PROTEIN); DNA binding / protein binding / transcription activator/ transcription factor | chr3:5705784-5706768 FORWARDvery weakly similar to (98.2) ERF1_ORYSA Ethylene-responsive transcription factor 1 (Ethylene-responsive element-binding factor 1) (EREBP-1) (OsEREBP1) - Oryza sativa (R…
27.3.3	Ethylene-responsive element binding protein family	solyc08g007820.1.1	Transcript	5.604		-5.143		weakly similar to ( 138) AT5G51990 | Symbols: CBF4, DREB1D | CBF4 (C- REPEAT-BINDING FACTOR 4); DNA binding / transcription activator/ transcription factor | chr5:21117113-21117787 REVERSEweakly similar to ( 122) loc_os04g48350 12004.m09771 protein dehydration-responsive element-binding protein 1D, putative, expressedAP2 AP2 evidence_code:10F0H1E1IEG genomic_reference:SL2.40ch08 gene_region:23268…
27.3.3	Ethylene-responsive element binding protein family	solyc06g054630.1.1	Transcript	8.567		-4.698		weakly similar to ( 141) AT1G19210 | Symbols: | AP2 domain-containing transcription factor, putative | chr1:6626973-6627530 REVERSEweakly similar to ( 106) loc_os06g09760 12006.m05694 protein dehydration-responsive element-binding protein 2A, putativeAP2 AP2 evidence_code:10F0H1E1IEG genomic_reference:SL2.40ch06 gene_region:33847023-33847736 transcript_region:SL2.40ch06:33847023..33847736+ go_ter…
27.3.3	Ethylene-responsive element binding protein family	solyc06g075510.2.1	Transcript	-3.693		2.458		moderately similar to ( 271) AT2G28550 | Symbols: RAP2.7, TOE1 | RAP2.7 (RELATED TO AP2.7); DNA binding / transcription factor | chr2:12226444-12228251 REVERSEweakly similar to ( 142) BBM1_BRANA Protein BABY BOOM 1 (BnBBM1) - Brassica napus (Rape)moderately similar to ( 293) loc_os05g03040 12005.m27679 protein floral homeotic protein APETALA2, putative, expressedAP2 AP2 genomic_reference:SL2.40ch…
27.3.3	Ethylene-responsive element binding protein family	solyc08g080290.2.1	Transcript	2.391		-12.389	-3.026	weakly similar to ( 104) AT5G52020 | Symbols: | AP2 domain-containing protein | chr5:21124192-21124890 REVERSEweakly similar to ( 101) loc_os02g45420 12002.m09579 protein ap2/EREBP transcription factor, putative, expressedAP2 AP2 genomic_reference:SL2.40ch08 gene_region:60773586-60774903 transcript_region:SL2.40ch08:60773586..60774903- go_terms:GO:0016563,GO:0003677 functional_description:"Ethyle…
27.3.3	Ethylene-responsive element binding protein family	solyc03g026270.1.1	Transcript	2.308		-2.259		moderately similar to ( 213) AT4G25470 | Symbols: CBF2, DREB1C, FTQ4, ATCBF2 | CBF2 (C-REPEAT/DRE BINDING FACTOR 2); DNA binding / transcription activator/ transcription factor | chr4:13015436-13016086 REVERSEweakly similar to ( 155) loc_os01g73770 12001.m13404 protein dehydration-responsive element-binding protein 1C, putative, expressedAP2 AP2 evidence_code:10F0H1E1IEG genomic_reference:SL2.40c…
27.3.3	Ethylene-responsive element binding protein family	solyc10g009110.1.1	Transcript	2.048				very weakly similar to ( 100) AT5G44210 | Symbols: ERF9, ATERF9, ATERF-9 | ERF9 (ERF DOMAIN PROTEIN 9); DNA binding / transcription factor/ transcription repressor | chr5:17806742-17807344 FORWARDweakly similar to ( 101) ERF4_NICSY Ethylene-responsive transcription factor 4 (Ethylene-responsive element-binding factor 4 homolog) (EREBP-3) (NsERF3) - Nicotiana sylvestris (Wood tobacco)very weakly s…
27.3.3	Ethylene-responsive element binding protein family	solyc12g056590.1.1	Transcript	4.051		-2.407		very weakly similar to (87.0) AT5G50080 | Symbols: ERF110 | DNA binding / transcription factor | chr5:20365948-20366835 FORWARDAP2 AP2 evidence_code:10F0H0E1IEG genomic_reference:SL2.40ch12 gene_region:47906755-47908290 transcript_region:SL2.40ch12:47906755..47908290+ go_terms:GO:0003677,GO:0006355 functional_description:"Ethylene responsive transcription factor 2a (AHRD V1 *-*- C0J9I7_9ROSA); co…
27.3.3	Ethylene-responsive element binding protein family	solyc06g065820.2.1	Transcript	2.16				weakly similar to ( 157) AT5G25190 | Symbols: | ethylene-responsive element-binding protein, putative | chr5:8707007-8707655 REVERSEweakly similar to ( 109) loc_os06g08340 12006.m05555 protein ethylene response factor 1, putative, expressedAP2 AP2 genomic_reference:SL2.40ch06 gene_region:37639581-37641049 transcript_region:SL2.40ch06:37639581..37641049- go_terms:GO:0003700 functional_description:…
27.3.3	Ethylene-responsive element binding protein family	solyc03g117720.2.1	Transcript		-4.759	2.217		moderately similar to ( 274) AT1G16060 | Symbols: | ovule development protein, putative | chr1:5508563-5511609 FORWARDmoderately similar to ( 212) BBM1_BRANA Protein BABY BOOM 1 (BnBBM1) - Brassica napus (Rape)moderately similar to ( 307) loc_os09g25600 12009.m60258 protein protein BABY BOOM 2, putative, expressedAP2 AP2 genomic_reference:SL2.40ch03 gene_region:60828177-60832436 transcript_region…
27.3.3	Ethylene-responsive element binding protein family	solyc12g008350.1.1	Transcript			-2.363		weakly similar to ( 137) AT5G11590 | Symbols: TINY2 | TINY2 (TINY2); DNA binding / transcription factor | chr5:3727789-3728499 REVERSEweakly similar to ( 122) loc_os04g46440 12004.m09593 protein dehydration-responsive element-binding protein 1C, putative, expressedAP2 AP2 evidence_code:10F0H1E0IEG genomic_reference:SL2.40ch12 gene_region:1759910-1760809 transcript_region:SL2.40ch12:1759910..17608…
27.3.4	ARF, Auxin Response Factor family	solyc05g056040.2.1	Transcript	2.992				moderately similar to ( 298) AT2G46530 | Symbols: ARF11 | ARF11 (AUXIN RESPONSE FACTOR 11); transcription factor | chr2:19105112-19108029 FORWARDmoderately similar to ( 276) loc_os02g35140 12002.m08602 protein auxin response factor 1, putative, expressedB3 genomic_reference:SL2.40ch05 gene_region:64568906-64574482 transcript_region:SL2.40ch05:64568906..64574482- go_terms:GO:0005634,GO:0006355 fun…
27.3.4	ARF, Auxin Response Factor family	solyc09g007810.2.1	Transcript	-2.315				highly similar to ( 737) AT4G30080 | Symbols: ARF16 | ARF16 (AUXIN RESPONSE FACTOR 16); miRNA binding / transcription factor | chr4:14703369-14705564 REVERSEhighly similar to ( 833) loc_os06g47150 12006.m091768 protein auxin response factor 16, putative, expressedAuxin_resp B3 genomic_reference:SL2.40ch09 gene_region:1332643-1335760 transcript_region:SL2.40ch09:1332643..1335760- go_terms:GO:00037…
27.3.40	Aux/IAA family	solyc03g121060.2.1	Transcript	2.419				weakly similar to ( 198) AT3G16500 | Symbols: PAP1, IAA26 | PAP1 (PHYTOCHROME-ASSOCIATED PROTEIN 1); transcription factor | chr3:5612801-5614208 REVERSEweakly similar to ( 179) IAA18_ORYSA Auxin-responsive protein IAA18 (Indoleacetic acid-induced protein 18) - Oryza sativa (Rice)weakly similar to ( 179) loc_os05g44810 12005.m083783 protein OsIAA18 - Auxin-responsive Aux/IAA gene family member, ex…
27.3.40	Aux/IAA family	solyc01g097290.2.1	Transcript	-2.037				moderately similar to ( 307) AT3G04730 | Symbols: IAA16 | IAA16; transcription factor | chr3:1288993-1290415 REVERSEmoderately similar to ( 278) AUX28_SOYBN Auxin-induced protein AUX28 - Glycine max (Soybean)moderately similar to ( 253) loc_os12g40890 12012.m07872 protein OsIAA30 - Auxin-responsive Aux/IAA gene family member, expressedAUX_IAA genomic_reference:SL2.40ch01 gene_region:79957345-7996…
27.3.40	Aux/IAA family	solyc03g120390.2.1	Transcript	3.534				moderately similar to ( 205) AT1G04250 | Symbols: AXR3, IAA17 | AXR3 (AUXIN RESISTANT 3); transcription factor | chr1:1136382-1138340 FORWARDweakly similar to ( 184) IAA11_ORYSA Auxin-responsive protein IAA11 (Indoleacetic acid-induced protein 11) - Oryza sativa (Rice)weakly similar to ( 184) loc_os03g43400 12003.m09386 protein OsIAA11 - Auxin-responsive Aux/IAA gene family member, expressedAUX_I…
27.3.40	Aux/IAA family	solyc06g084070.2.1	Transcript	3.464				weakly similar to ( 195) AT5G43700 | Symbols: ATAUX2-11, IAA4 | ATAUX2-11 (AUXIN INDUCIBLE 2-11); DNA binding / transcription factor | chr5:17550465-17551206 FORWARDweakly similar to ( 195) IAA4_PEA Auxin-induced protein IAA4 - Pisum sativum (Garden pea)weakly similar to ( 153) loc_os03g43400 12003.m09386 protein OsIAA11 - Auxin-responsive Aux/IAA gene family member, expressedAUX_IAA genomic_refe…
27.3.40	Aux/IAA family	solyc09g083290.2.1	Transcript	-6.932		4.338		moderately similar to ( 276) AT4G14550 | Symbols: IAA14, SLR | IAA14 (INDOLE-3-ACETIC ACID INDUCIBLE 14); protein binding / transcription factor/ transcription repressor | chr4:8348521-8349923 REVERSEmoderately similar to ( 256) AUX28_SOYBN Auxin-induced protein AUX28 - Glycine max (Soybean)moderately similar to ( 236) loc_os12g40890 12012.m07872 protein OsIAA30 - Auxin-responsive Aux/IAA gene fa…
27.3.40	Aux/IAA family	solyc06g053830.2.1	Transcript			2.264		moderately similar to ( 268) AT3G04730 | Symbols: IAA16 | IAA16; transcription factor | chr3:1288993-1290415 REVERSEmoderately similar to ( 246) AUX28_SOYBN Auxin-induced protein AUX28 - Glycine max (Soybean)moderately similar to ( 227) loc_os12g40890 12012.m07872 protein OsIAA30 - Auxin-responsive Aux/IAA gene family member, expressedAUX_IAA genomic_reference:SL2.40ch06 gene_region:33179702-3318…

## Sheet: Hormones-Leaf
	Table S2 (Excel file). Mapman classification of DEGs involved in hormone metabolism in leaves of res and WT plants in absence of salt stress (Control) and after 5 days of 200 mM NaCl (Salt). Fold-change values are shown, comparing res vs WT in each condition (left columns) or salt stress vs control for each genotype (right columns).
BinCode	BinName	ID	Type	FC (res control vs WT control)	FC (res salt vs WT salt)	FC (res salt vs control)	FC (WT salt vs control)	Description
17.1.1	hormone metabolism.abscisic acid.synthesis-degradation	solyc11g065930.1.1	Transcript	4.677			2.01	nearly identical (1855) AT4G34890 | Symbols: ATXDH1, XDH1 | XDH1 (XANTHINE DEHYDROGENASE 1); AAO3; xanthine dehydrogenase | chr4:16618736-16624983 REVERSEmoderately similar to ( 488) ALDO3_ORYSA Probable aldehyde oxidase 3 (EC 1.2.3.1) (AO-3) - Oryza sativa (Rice)nearly identical (1739) loc_os03g31550 12003.m34889 protein xanthine dehydrogenase/oxidase, putative, expressed XdhB Ald_Xan_dh_C2 CoxL…
17.1.1	hormone metabolism.abscisic acid.synthesis-degradation	solyc08g080180.1.1	Transcript			2.97301		moderately similar to ( 454) AT5G51920 | Symbols: | catalytic/ pyridoxal phosphate binding | chr5:21097202-21098914 REVERSEmoderately similar to ( 464) loc_os08g43180 12008.m08292 protein expressed protein evidence_code:10F0H1E1IEG genomic_reference:SL2.40ch08 gene_region:60672326-60674167 transcript_region:SL2.40ch08:60672326..60674167- go_terms:GO:0030170 functional_description:"Molybdenum cofa…
17.1.1	hormone metabolism.abscisic acid.synthesis-degradation	solyc11g065920.1.1	Transcript				3.145	nearly identical (2000) AT4G34890 | Symbols: ATXDH1, XDH1 | XDH1 (XANTHINE DEHYDROGENASE 1); xanthine dehydrogenase | chr4:16618736-16624983 REVERSEmoderately similar to ( 486) ALDO1_ORYSA Probable aldehyde oxidase 1 (EC 1.2.3.1) (AO-1) - Oryza sativa (Rice)nearly identical (1881) loc_os03g31550 12003.m34889 protein xanthine dehydrogenase/oxidase, putative, expressed XdhB Ald_Xan_dh_C2 CoxL XdhA …
17.1.1.1.1	hormone metabolism.abscisic acid.synthesis-degradation.synthesis.zeaxanthin epoxidase	solyc02g090890.2.1	Transcript		2.377		-3.241	highly similar to ( 876) AT5G67030 | Symbols: ABA1, LOS6, NPQ2, ATABA1, ZEP, IBS3, ATZEP | ABA1 (ABA DEFICIENT 1); zeaxanthin epoxidase | chr5:26754026-26757090 REVERSEnearly identical (1159) ABA2_NICPL Zeaxanthin epoxidase, chloroplast precursor (EC 1.14.13.90) - Nicotiana plumbaginifolia (Leadwort-leaved tobacco)highly similar to ( 865) loc_os04g37619 12004.m35575 protein zeaxanthin epoxidase, …
17.1.1.1.10	hormone metabolism.abscisic acid.synthesis-degradation.synthesis.9-cis-epoxycarotenoid dioxygenase	solyc01g087260.2.1	Transcript		3.678		-4.456	highly similar to ( 852) AT3G63520 | Symbols: CCD1, ATCCD1, ATNCED1, NCED1 | CCD1 (CAROTENOID CLEAVAGE DIOXYGENASE 1); 9-cis-epoxycarotenoid dioxygenase | chr3:23452940-23455896 FORWARDhighly similar to ( 842) loc_os12g44310 12012.m26998 protein 9,10-9,10 carotenoid cleavage dioxygenase 1, putative, expressed RPE65 COG3670 genomic_reference:SL2.40ch01 gene_region:73957796-73970716 transcript_regi…
17.1.1.1.10	hormone metabolism.abscisic acid.synthesis-degradation.synthesis.9-cis-epoxycarotenoid dioxygenase	solyc08g075490.2.1	Transcript		2.531			highly similar to ( 707) AT4G19170 | Symbols: NCED4 | NCED4 (NINE-CIS-EPOXYCAROTENOID DIOXYGENASE 4) | chr4:10481835-10483622 FORWARDhighly similar to ( 600) loc_os02g47510 12002.m09785 protein carotenoid cleavage dioxygenase 1, putative, expressed RPE65 COG3670 genomic_reference:SL2.40ch08 gene_region:56809898-56812517 transcript_region:SL2.40ch08:56809898..56812517- go_terms:GO:0005515 function…
17.1.2	hormone metabolism.abscisic acid.signal transduction	solyc01g068200.2.1	Transcript				2.043	highly similar to ( 701) AT3G08550 | Symbols: ELD1, ABI8, KOB1 | KOB1 (KOBITO) | chr3:2596513-2599515 FORWARDhighly similar to ( 656) loc_os01g13200 12001.m07930 protein KOB1, putative, expressed genomic_reference:SL2.40ch01 gene_region:69684919-69691559 transcript_region:SL2.40ch01:69684919..69691559- functional_description:"Abscisic acid insensitive 8 homologue (Fragment) (AHRD V1 *--- A5A6Q3_T…
17.1.3	hormone metabolism.abscisic acid.induced-regulated-responsive-activated	solyc08g078510.2.1	Transcript		3.233	4.48789		moderately similar to ( 328) AT5G13200 | Symbols: | GRAM domain-containing protein / ABA-responsive protein-related | chr5:4207081-4208079 FORWARDmoderately similar to ( 272) loc_os12g29400 12012.m06754 protein ABA-responsive protein, putative, expressed genomic_reference:SL2.40ch08 gene_region:59454948-59456978 transcript_region:SL2.40ch08:59454948..59456978- functional_description:"GRAM-contain…
17.2.1	hormone metabolism.auxin.synthesis-degradation	solyc03g121270.2.1	Transcript			-2.17003		highly similar to ( 607) AT1G51760 | Symbols: IAR3, JR3 | IAR3 (IAA-ALANINE RESISTANT 3); IAA-Ala conjugate hydrolase/ metallopeptidase | chr1:19199562-19201424 FORWARDhighly similar to ( 582) loc_os01g37960 12001.m10082 protein IAA-amino acid hydrolase ILR1-like 4 precursor, putative, expressedAbgB Peptidase_M20 genomic_reference:SL2.40ch03 gene_region:63482883-63487287 transcript_region:SL2.40c…
17.2.1	hormone metabolism.auxin.synthesis-degradation	solyc05g006220.2.1	Transcript			-8.13316		moderately similar to ( 465) AT1G51760 | Symbols: IAR3, JR3 | IAR3 (IAA-ALANINE RESISTANT 3); IAA-Ala conjugate hydrolase/ metallopeptidase | chr1:19199562-19201424 FORWARDmoderately similar to ( 457) loc_os01g37960 12001.m10082 protein IAA-amino acid hydrolase ILR1-like 4 precursor, putative, expressedAbgB Peptidase_M20 genomic_reference:SL2.40ch05 gene_region:883041-887278 transcript_region:SL2…
17.2.2	hormone metabolism.auxin.signal transduction	solyc04g007690.2.1	Transcript			-3.62484		highly similar to ( 839) AT1G70940 | Symbols: PIN3, ATPIN3 | PIN3 (PIN-FORMED 3); auxin:hydrogen symporter/ transporter | chr1:26743170-26745871 FORWARDhighly similar to ( 670) PIN1C_ORYSA Probable auxin efflux carrier component 1c (OsPIN1c) - Oryza sativa (Rice)highly similar to ( 670) loc_os06g12610 12006.m05977 protein auxin efflux carrier component 1c, putative, expressedMem_trans genomic_ref…
17.2.2	hormone metabolism.auxin.signal transduction	solyc11g072460.1.1	Transcript				2.33	highly similar to ( 825) AT1G05180 | Symbols: AXR1 | AXR1 (AUXIN RESISTANT 1); small protein activating enzyme | chr1:1498524-1501469 REVERSEhighly similar to ( 728) loc_os03g60550 12003.m35481 protein NEDD8-activating enzyme E1 regulatory subunit, putative, expressed APPBP1_RUB E1-1_like Aos1_SUMO ThiF Ube1_repeat1 E1_enzyme_family ThiF_MoeB_HesA_family evidence_code:10F0H1E1IEG genomic_referenc…
17.2.3	hormone metabolism.auxin.induced-regulated-responsive-activated	solyc06g053290.1.1	Transcript	-2.066				weakly similar to ( 113) AT2G46690 | Symbols: | auxin-responsive family protein | chr2:19180904-19181269 FORWARDAuxin_inducible evidence_code:10F0H1E0IEG genomic_reference:SL2.40ch06 gene_region:32503177-32503524 transcript_region:SL2.40ch06:32503177..32503524+ functional_description:"Auxin responsive SAUR protein (AHRD V1 ***- Q1SN26_MEDTR); contains Interpro domain(s) IPR003676 Auxin responsive…
17.2.3	hormone metabolism.auxin.induced-regulated-responsive-activated	solyc09g011860.2.1	Transcript	-39.42		2.32082	-25.708	highly similar to ( 730) AT2G37980 | Symbols: | unknown protein | chr2:15894162-15897452 REVERSEhighly similar to ( 612) loc_os05g37880 12005.m07967 protein axi 1 like protein, putative, expressedDUF246 genomic_reference:SL2.40ch09 gene_region:5131897-5135504 transcript_region:SL2.40ch09:5131897..5135504- functional_description:"Os03g0169000 protein (Fragment) (AHRD V1 ***- Q0DUS7_ORYSJ); contain…
17.2.3	hormone metabolism.auxin.induced-regulated-responsive-activated	solyc01g086640.2.1	Transcript	-3.183				highly similar to ( 679) AT2G44500 | Symbols: | unknown protein | chr2:18374447-18376435 FORWARDmoderately similar to ( 253) loc_os04g47520 12004.m35417 protein auxin-independent growth promoter, putative, expressedDUF246 genomic_reference:SL2.40ch01 gene_region:73378678-73382504 transcript_region:SL2.40ch01:73378678..73382504+ functional_description:"Os03g0169000 protein (Fragment) (AHRD V1 ***-…
17.2.3	hormone metabolism.auxin.induced-regulated-responsive-activated	solyc05g041910.2.1	Transcript	-5.738		3.85564		moderately similar to ( 412) AT5G47530 | Symbols: | auxin-responsive protein, putative | chr5:19281471-19282870 FORWARDmoderately similar to ( 345) loc_os03g09900 12003.m06444 protein membrane protein, putative, expressed DUF568 B561 genomic_reference:SL2.40ch05 gene_region:53328283-53331147 transcript_region:SL2.40ch05:53328283..53331147+ functional_description:"Membrane protein (AHRD V1 **-- B6…
17.2.3	hormone metabolism.auxin.induced-regulated-responsive-activated	solyc07g041750.2.1	Transcript	-3.017		2.55159	-2.06	highly similar to ( 892) AT5G35570 | Symbols: | unknown protein | chr5:13750101-13753383 REVERSEhighly similar to ( 725) loc_os09g27080 12009.m22099 protein axi 1 like protein, putative, expressedDUF246 genomic_reference:SL2.40ch07 gene_region:51404606-51417208 transcript_region:SL2.40ch07:51404606..51417208- functional_description:"Os03g0169000 protein (Fragment) (AHRD V1 ***- Q0DUS7_ORYSJ); con…
17.2.3	hormone metabolism.auxin.induced-regulated-responsive-activated	solyc06g053260.1.1	Transcript		3.13		-6.156	very weakly similar to (95.5) AT2G46690 | Symbols: | auxin-responsive family protein | chr2:19180904-19181269 FORWARD evidence_code:10F1H1E1IEG genomic_reference:SL2.40ch06 gene_region:32473512-32473901 transcript_region:SL2.40ch06:32473512..32473901+ functional_description:"Auxin-responsive family protein (AHRD V1 ***- D7LF78_ARALY); contains Interpro domain(s) IPR003676 Auxin responsive SAUR pr…
17.2.3	hormone metabolism.auxin.induced-regulated-responsive-activated	solyc09g082780.2.1	Transcript		-3.383		4.943	moderately similar to ( 385) AT3G22850 | Symbols: | unknown protein | chr3:8089067-8090275 FORWARDweakly similar to ( 132) TSJT1_TOBAC Stem-specific protein TSJT1 - Nicotiana tabacum (Common tobacco)moderately similar to ( 337) loc_os03g53270 12003.m35408 protein stem-specific protein TSJT1, putative, expressedWali7 genomic_reference:SL2.40ch09 gene_region:63852368-63856111 transcript_region:SL2.…
17.2.3	hormone metabolism.auxin.induced-regulated-responsive-activated	solyc07g042490.1.1	Transcript		-3.131			weakly similar to ( 107) AT5G20820 | Symbols: | auxin-responsive protein-related | chr5:7046911-7047294 REVERSEweakly similar to ( 114) loc_os08g35110 12008.m07500 protein OsSAUR33 - Auxin-responsive SAUR gene family member, expressed evidence_code:10F1H0E1IEG genomic_reference:SL2.40ch07 gene_region:53019216-53019608 transcript_region:SL2.40ch07:53019216..53019608- functional_description:"SAUR33…
17.2.3	hormone metabolism.auxin.induced-regulated-responsive-activated	solyc01g096340.2.1	Transcript			2.52439		weakly similar to ( 119) AT3G61900 | Symbols: | auxin-responsive family protein | chr3:22925813-22926379 FORWARDAuxin_inducible genomic_reference:SL2.40ch01 gene_region:79175401-79176134 transcript_region:SL2.40ch01:79175401..79176134+ go_terms:GO:0005516 functional_description:"Auxin-induced SAUR-like protein (AHRD V1 ***- Q8S351_CAPAN); contains Interpro domain(s) IPR003676 Auxin responsive SAU…
17.2.3	hormone metabolism.auxin.induced-regulated-responsive-activated	solyc08g068490.2.1	Transcript			-3.55431		moderately similar to ( 479) AT4G03400 | Symbols: DFL2, GH3-10 | DFL2 (DWARF IN LIGHT 2) | chr4:1497675-1499729 REVERSEmoderately similar to ( 335) GH35_ORYSA Probable indole-3-acetic acid-amido synthetase GH3.5 (EC 6.3.2.-) (Auxin-responsive GH3-like protein 5) (OsGH3-5) - Oryza sativa (Rice)moderately similar to ( 335) loc_os05g50890 12005.m27991 protein indole-3-acetic acid-amido synthetase GH…
17.2.3	hormone metabolism.auxin.induced-regulated-responsive-activated	solyc09g097890.2.1	Transcript			-5.46506		moderately similar to ( 343) AT3G25290 | Symbols: | auxin-responsive family protein | chr3:9208955-9210353 FORWARDmoderately similar to ( 291) loc_os08g41280 12008.m08106 protein membrane protein, putative, expressed DUF568 B561 genomic_reference:SL2.40ch09 gene_region:67160397-67162627 transcript_region:SL2.40ch09:67160397..67162627+ functional_description:"Membrane protein (AHRD V1 **-- B6ST21_…
17.2.3	hormone metabolism.auxin.induced-regulated-responsive-activated	solyc07g063850.2.1	Transcript			2.42945		nearly identical (1043) AT5G54510 | Symbols: GH3.6, DFL1 | DFL1 (DWARF IN LIGHT 1); indole-3-acetic acid amido synthetase | chr5:22131321-22133564 REVERSEhighly similar to ( 836) GH31_ORYSA Probable indole-3-acetic acid-amido synthetase GH3.1 (EC 6.3.2.-) (Auxin-responsive GH3-like protein 1) (OsGH3-1) - Oryza sativa (Rice)highly similar to ( 836) loc_os01g57610 12001.m11911 protein indole-3-acet…
17.2.3	hormone metabolism.auxin.induced-regulated-responsive-activated	solyc11g013270.1.1	Transcript			-2.43787		highly similar to ( 650) AT1G38131 | Symbols: | unknown protein | chr1:14293392-14296020 REVERSEhighly similar to ( 528) loc_os12g07540 12012.m04743 protein growth regulator protein, putative, expressedDUF246 evidence_code:10F0H1E1IEG genomic_reference:SL2.40ch11 gene_region:6174328-6179893 transcript_region:SL2.40ch11:6174328..6179893- functional_description:"Os01g0841200 protein (Fragment) (AHR…
17.2.3	hormone metabolism.auxin.induced-regulated-responsive-activated	solyc05g013730.2.1	Transcript			2.08705	2.891	highly similar to ( 875) AT3G26370 | Symbols: | unknown protein | chr3:9656886-9659741 FORWARDhighly similar to ( 821) loc_os02g06400 12002.m05988 protein auxin-independent growth promoter-like protein, putative, expressedDUF246 genomic_reference:SL2.40ch05 gene_region:7030827-7039619 transcript_region:SL2.40ch05:7030827..7039619- functional_description:"Auxin-independent growth protein (Fragment…
17.2.3	hormone metabolism.auxin.induced-regulated-responsive-activated	solyc11g005060.1.1	Transcript				2.372	moderately similar to ( 370) AT1G17350 | Symbols: | auxin-induced-related / indole-3-acetic acid induced-related | chr1:5942391-5944330 FORWARDmoderately similar to ( 367) loc_os01g52720 12001.m11445 protein NADH dehydrogenase 1 alpha subcomplex, assembly factor 1, putative, expressed CIA30 evidence_code:10F1H1E1IEG genomic_reference:SL2.40ch11 gene_region:55055-59721 transcript_region:SL2.40ch11…
17.2.3	hormone metabolism.auxin.induced-regulated-responsive-activated	solyc03g082510.1.1	Transcript				-10.475	weakly similar to ( 125) AT4G00880 | Symbols: | auxin-responsive family protein | chr4:366692-367060 REVERSEAuxin_inducible evidence_code:10F1H1E1IEG genomic_reference:SL2.40ch03 gene_region:45984894-45985238 transcript_region:SL2.40ch03:45984894..45985238- functional_description:"Auxin-responsive family protein (AHRD V1 **-- D7M515_ARALY); contains Interpro domain(s) IPR003676 Auxin responsive S…
17.2.3	hormone metabolism.auxin.induced-regulated-responsive-activated	solyc10g052530.1.1	Transcript				-2.818	weakly similar to ( 134) AT1G29500 | Symbols: | auxin-responsive protein, putative | chr1:10321290-10321697 FORWARDweakly similar to ( 115) loc_os09g37430 12009.m06690 protein OsSAUR48 - Auxin-responsive SAUR gene family member evidence_code:10F1H1E1IEG genomic_reference:SL2.40ch10 gene_region:48389880-48390317 transcript_region:SL2.40ch10:48389880..48390317- functional_description:"Auxin-respons…
17.2.3	hormone metabolism.auxin.induced-regulated-responsive-activated	solyc06g059980.2.1	Transcript				2.181	highly similar to ( 778) AT3G03810 | Symbols: EDA30 | EDA30 (embryo sac development arrest 30) | chr3:972190-975901 REVERSEhighly similar to ( 741) loc_os05g04190 12005.m083565 protein auxin-independent growth promoter protein, putative, expressedDUF246 genomic_reference:SL2.40ch06 gene_region:34298758-34313602 transcript_region:SL2.40ch06:34298758..34313602+ functional_description:"Os12g0425600 …
17.2.3	hormone metabolism.auxin.induced-regulated-responsive-activated	solyc09g082720.2.1	Transcript				2.131	moderately similar to ( 389) AT1G60680 | Symbols: | aldo/keto reductase family protein | chr1:22347824-22349236 REVERSEmoderately similar to ( 344) A115_TOBAC Auxin-induced protein PCNT115 - Nicotiana tabacum (Common tobacco)moderately similar to ( 483) loc_os10g28320 12010.m22021 protein auxin-induced protein PCNT115, putative, expressed Tas Aldo_ket_red ARA1 PRK10376 COG4989 PRK09912 PRK10625 C…
17.2.3	hormone metabolism.auxin.induced-regulated-responsive-activated	solyc11g011720.1.1	Transcript				-2.04	weakly similar to ( 118) AT5G18030 | Symbols: | auxin-responsive protein, putative | chr5:5968527-5968793 FORWARDweakly similar to ( 108) AX15A_SOYBN Auxin-induced protein 15A - Glycine max (Soybean)very weakly similar to (84.0) loc_os06g48860 12006.m09412 protein OsSAUR28 - Auxin-responsive SAUR gene family member, expressedAuxin_inducible evidence_code:10F0H1E0IEG genomic_reference:SL2.40ch11 g…
17.2.3	hormone metabolism.auxin.induced-regulated-responsive-activated	solyc10g052540.1.1	Transcript				-5.995	weakly similar to ( 105) AT5G18080 | Symbols: | auxin-responsive protein, putative | chr5:5983840-5984112 FORWARDvery weakly similar to (92.8) ARG7_PHAAU Indole-3-acetic acid-induced protein ARG7 - Phaseolus aureus (Mung bean) (Vigna radiata)Auxin_inducible evidence_code:10F0H0E0IEG genomic_reference:SL2.40ch10 gene_region:48390856-48391128 transcript_region:SL2.40ch10:48390856..48391128+ go_term…
17.2.3	hormone metabolism.auxin.induced-regulated-responsive-activated	solyc07g048060.1.1	Transcript				-2.538	weakly similar to ( 158) AT3G59070 | Symbols: | auxin-responsive protein, putative | chr3:21832364-21834514 REVERSEweakly similar to ( 124) loc_os03g09900 12003.m06444 protein membrane protein, putative, expressed DUF568 evidence_code:10F0H1E0IEG genomic_reference:SL2.40ch07 gene_region:56563949-56564464 transcript_region:SL2.40ch07:56563949..56564464+ functional_description:"Auxin-induced protei…
17.2.3	hormone metabolism.auxin.induced-regulated-responsive-activated	solyc12g038670.1.1	Transcript				2.199	highly similar to ( 747) AT5G15740 | Symbols: | unknown protein | chr5:5134788-5136956 REVERSEhighly similar to ( 764) loc_os06g17390 12006.m06451 protein auxin-independent growth promoter, putative, expressedDUF246 evidence_code:10F0H1E1IEG genomic_reference:SL2.40ch12 gene_region:36155436-36158234 transcript_region:SL2.40ch12:36155436..36158234+ functional_description:"Os03g0169000 protein (Fra…
17.2.3	hormone metabolism.auxin.induced-regulated-responsive-activated	solyc07g048070.2.1	Transcript				2.967	moderately similar to ( 392) AT5G47530 | Symbols: | auxin-responsive protein, putative | chr5:19281471-19282870 FORWARDmoderately similar to ( 356) loc_os03g09900 12003.m06444 protein membrane protein, putative, expressed DUF568 B561 genomic_reference:SL2.40ch07 gene_region:56576167-56578449 transcript_region:SL2.40ch07:56576167..56578449+ functional_description:"Membrane protein (AHRD V1 **-- B6…
17.2.3	hormone metabolism.auxin.induced-regulated-responsive-activated	solyc04g053010.1.1	Transcript				-10.149	weakly similar to ( 134) AT1G29500 | Symbols: | auxin-responsive protein, putative | chr1:10321290-10321697 FORWARDweakly similar to ( 102) loc_os09g37480 12009.m06695 protein OsSAUR53 - Auxin-responsive SAUR gene family member, expressed evidence_code:10F0H1E0IEG genomic_reference:SL2.40ch04 gene_region:50454087-50454533 transcript_region:SL2.40ch04:50454087..50454533+ functional_description:"Au…
17.2.3	hormone metabolism.auxin.induced-regulated-responsive-activated	solyc01g110570.2.1	Transcript				-2.945	weakly similar to ( 170) AT4G34760 | Symbols: | auxin-responsive family protein | chr4:16582471-16582794 REVERSEvery weakly similar to (88.2) AX15A_SOYBN Auxin-induced protein 15A - Glycine max (Soybean)weakly similar to ( 110) loc_os02g24700 12002.m07617 protein OsSAUR8 - Auxin-responsive SAUR gene family member, expressedAuxin_inducible genomic_reference:SL2.40ch01 gene_region:88986574-88987218…
17.3.1.1.1	hormone metabolism.brassinosteroid.synthesis-degradation.BRs.DET2	solyc10g086500.1.1	Transcript	7.969		-4.01346		moderately similar to ( 276) AT2G38050 | Symbols: DET2, DWF6, ATDET2 | DET2 (DE-ETIOLATED 2); sterol 5-alpha reductase | chr2:15921303-15922176 REVERSEweakly similar to ( 157) loc_os01g63260 12001.m12442 protein steroid reductase DET2, putative, expressed Steroid_dh evidence_code:10F1H1E1IEG genomic_reference:SL2.40ch10 gene_region:64629234-64630007 transcript_region:SL2.40ch10:64629234..64630007…
17.3.1.1.1	hormone metabolism.brassinosteroid.synthesis-degradation.BRs.DET2	solyc11g006290.1.1	Transcript		9.352		-17.887	moderately similar to ( 223) AT5G16010 | Symbols: | 3-oxo-5-alpha-steroid 4-dehydrogenase family protein / steroid 5-alpha-reductase family protein | chr5:5227982-5229012 FORWARDweakly similar to ( 187) loc_os07g06800 12007.m05140 protein 3-oxo-5-alpha-steroid 4-dehydrogenase 2, putative, expressed Steroid_dh evidence_code:10F0H1E1IEG genomic_reference:SL2.40ch11 gene_region:1022215-1023710 trans…
17.3.1.1.1	hormone metabolism.brassinosteroid.synthesis-degradation.BRs.DET2	solyc11g006300.1.1	Transcript		13.692	-2.37594	-54.315	moderately similar to ( 292) AT5G16010 | Symbols: | 3-oxo-5-alpha-steroid 4-dehydrogenase family protein / steroid 5-alpha-reductase family protein | chr5:5227982-5229012 FORWARDmoderately similar to ( 219) loc_os07g06800 12007.m05140 protein 3-oxo-5-alpha-steroid 4-dehydrogenase 2, putative, expressed Steroid_dh evidence_code:10F0H1E1IEG genomic_reference:SL2.40ch11 gene_region:1024921-1026890 t…
17.3.1.2.1	hormone metabolism.brassinosteroid.synthesis-degradation.sterols.SMT1	solyc01g087560.2.1	Transcript	-2.561			-2.475	highly similar to ( 536) AT5G13710 | Symbols: SMT1, CPH | SMT1 (STEROL METHYLTRANSFERASE 1); sterol 24-C-methyltransferase | chr5:4424048-4426866 REVERSEhighly similar to ( 565) SMT1_ORYSA Cycloartenol-C-24-methyltransferase 1 (EC 2.1.1.41) (24-sterol C-methyltransferase 1) (Sterol C-methyltransferase 1) - Oryza sativa (Rice)highly similar to ( 567) loc_os07g10600 12007.m28956 protein cycloarteno…
17.3.1.2.2	hormone metabolism.brassinosteroid.synthesis-degradation.sterols.SMT2	solyc10g055680.1.1	Transcript	-3.006			-4.674	highly similar to ( 624) AT1G20330 | Symbols: SMT2, CVP1, FRL1 | SMT2 (STEROL METHYLTRANSFERASE 2); S-adenosylmethionine-dependent methyltransferase | chr1:7038968-7040053 REVERSEhighly similar to ( 549) SMT2_ORYSA 24-methylenesterol C-methyltransferase 2 (EC 2.1.1.143) (24-sterol C-methyltransferase 2) (Sterol-C-methyltransferase 2) - Oryza sativa (Rice)highly similar to ( 549) loc_os03g04340 12…
17.3.1.2.2	hormone metabolism.brassinosteroid.synthesis-degradation.sterols.SMT2	solyc10g080150.1.1	Transcript	4.701		-2.16085		highly similar to ( 565) AT5G13710 | Symbols: SMT1, CPH | SMT1 (STEROL METHYLTRANSFERASE 1); sterol 24-C-methyltransferase | chr5:4424048-4426866 REVERSEhighly similar to ( 553) SMT1_ORYSA Cycloartenol-C-24-methyltransferase 1 (EC 2.1.1.41) (24-sterol C-methyltransferase 1) (Sterol C-methyltransferase 1) - Oryza sativa (Rice)highly similar to ( 554) loc_os07g10600 12007.m28956 protein cycloarteno…
17.3.1.2.4	hormone metabolism.brassinosteroid.synthesis-degradation.sterols.FACKEL	solyc09g009040.2.1	Transcript	5.118				highly similar to ( 511) AT3G52940 | Symbols: FK, HYD2, ELL1 | FK (FACKEL); delta14-sterol reductase | chr3:19631030-19633112 REVERSEmoderately similar to ( 491) loc_os09g39220 12009.m06861 protein delta(14)-sterol reductase, putative, expressed ERG4_ERG24 genomic_reference:SL2.40ch09 gene_region:2385547-2393745 transcript_region:SL2.40ch09:2385547..2393745+ go_terms:GO:0050613 functional_descrip…
17.3.1.2.5	hormone metabolism.brassinosteroid.synthesis-degradation.sterols.HYD1	solyc06g082980.2.1	Transcript	4.663			2.299	moderately similar to ( 243) AT1G20050 | Symbols: HYD1 | HYD1 (HYDRA1); C-8 sterol isomerase | chr1:6949160-6950135 FORWARDmoderately similar to ( 258) EBP_ORYSA Probable 3-beta-hydroxysteroid-Delta(8),Delta(7)-isomerase (EC 5.3.3.5) (Cholestenol Delta-isomerase) (Delta(8)-Delta(7) sterol isomerase) (D8-D7 sterol isomerase) - Oryza sativa (Rice)moderately similar to ( 258) loc_os01g01369 12001.m1…
17.3.1.2.7	hormone metabolism.brassinosteroid.synthesis-degradation.sterols.DWF5	solyc06g074090.2.1	Transcript	9.158	2.372		2.662	highly similar to ( 676) AT1G50430 | Symbols: DWF5, PA, LE, ST7R, 7RED | DWF5 (DWARF 5); sterol delta7 reductase | chr1:18682175-18685555 REVERSEhighly similar to ( 648) loc_os02g26650 12002.m34011 protein 7-dehydrocholesterol reductase, putative, expressed ERG4_ERG24 genomic_reference:SL2.40ch06 gene_region:42185371-42191298 transcript_region:SL2.40ch06:42185371..42191298+ go_terms:GO:0047598,GO…
17.3.1.2.7	hormone metabolism.brassinosteroid.synthesis-degradation.sterols.DWF5	solyc01g009310.2.1	Transcript			2.07015	2.298	highly similar to ( 683) AT1G50430 | Symbols: DWF5, PA, LE, ST7R, 7RED | DWF5 (DWARF 5); sterol delta7 reductase | chr1:18682175-18685555 REVERSEhighly similar to ( 646) loc_os02g26650 12002.m34011 protein 7-dehydrocholesterol reductase, putative, expressed ERG4_ERG24 genomic_reference:SL2.40ch01 gene_region:3485878-3495206 transcript_region:SL2.40ch01:3485878..3495206+ go_terms:GO:0047598,GO:000…
17.3.1.2.8	hormone metabolism.brassinosteroid.synthesis-degradation.sterols.DWF1	solyc02g069490.2.1	Transcript	4.736				highly similar to ( 885) AT3G19820 | Symbols: DWF1, DIM, EVE1, DIM1, CBB1 | DWF1 (DWARF 1); calmodulin binding / catalytic | chr3:6879835-6881616 REVERSEhighly similar to ( 889) DIM_PEA Cell elongation protein diminuto - Pisum sativum (Garden pea)highly similar to ( 902) loc_os10g25780 12010.m21783 protein cell elongation protein diminuto, putative, expressed GlcD genomic_reference:SL2.40ch02 gen…
17.3.1.2.8	hormone metabolism.brassinosteroid.synthesis-degradation.sterols.DWF1	solyc02g030170.2.1	Transcript				3.167	highly similar to ( 896) AT3G19820 | Symbols: DWF1, DIM, EVE1, DIM1, CBB1 | DWF1 (DWARF 1); calmodulin binding / catalytic | chr3:6879835-6881616 REVERSEhighly similar to ( 954) DIM_PEA Cell elongation protein diminuto - Pisum sativum (Garden pea)highly similar to ( 914) loc_os10g25780 12010.m21783 protein cell elongation protein diminuto, putative, expressed genomic_reference:SL2.40ch02 gene_reg…
17.3.1.2.99	hormone metabolism.brassinosteroid.synthesis-degradation.sterols.other	solyc04g077440.2.1	Transcript	2.277	2.541			highly similar to ( 734) AT1G58440 | Symbols: XF1, SQE1 | XF1; squalene monooxygenase | chr1:21714094-21717246 REVERSEhighly similar to ( 749) ERG1_PANGI Squalene monooxygenase (EC 1.14.99.7) (Squalene epoxidase) (SE) - Panax ginseng (Korean ginseng)highly similar to ( 781) loc_os03g12910 12003.m101256 protein squalene monooxygenase, putative, expressed SE UbiH PRK07045 FixC PRK06185 genomic_refe…
17.3.1.2.99	hormone metabolism.brassinosteroid.synthesis-degradation.sterols.other	solyc00g085070.2.1	Transcript				-4.155	highly similar to ( 747) AT4G37760 | Symbols: SQE3 | SQE3 (squalene epoxidase 3); squalene monooxygenase | chr4:17744085-17746426 FORWARDhighly similar to ( 766) ERG1_PANGI Squalene monooxygenase (EC 1.14.99.7) (Squalene epoxidase) (SE) - Panax ginseng (Korean ginseng)highly similar to ( 766) loc_os03g12910 12003.m101256 protein squalene monooxygenase, putative, expressed SE UbiH genomic_referenc…
17.3.2.2	hormone metabolism.brassinosteroid.signal transduction.BZR	solyc07g062260.2.1	Transcript		-2.945			moderately similar to ( 284) AT1G78700 | Symbols: | brassinosteroid signalling positive regulator-related | chr1:29599854-29601539 FORWARDmoderately similar to ( 238) loc_os06g35900 12006.m08127 protein brassinazole-resistant 1 protein, putative, expressedDUF822 genomic_reference:SL2.40ch07 gene_region:62262206-62265340 transcript_region:SL2.40ch07:62262206..62265340- go_terms:GO:0030528 function…
17.3.2.2	hormone metabolism.brassinosteroid.signal transduction.BZR	solyc12g089040.1.1	Transcript			2.36965		moderately similar to ( 267) AT1G75080 | Symbols: BZR1 | BZR1 (BRASSINAZOLE-RESISTANT 1); DNA binding / transcription regulator/ transcription repressor | chr1:28185709-28187063 FORWARDweakly similar to ( 182) loc_os07g39220 12007.m08164 protein BES1/BZR1 homolog protein 1, putative, expressedDUF822 evidence_code:10F0H1E1IEG genomic_reference:SL2.40ch12 gene_region:62634158-62636323 transcript_re…
17.4.1	hormone metabolism.cytokinin.synthesis-degradation	solyc01g088160.2.1	Transcript	-2.06				highly similar to ( 741) AT3G63440 | Symbols: ATCKX6, CKX6, ATCKX7 | CKX6 (CYTOKININ OXIDASE/DEHYDROGENASE 6); cytokinin dehydrogenase | chr3:23424291-23426265 FORWARDmoderately similar to ( 407) CKX1_MAIZE Cytokinin dehydrogenase 1 precursor (EC 1.5.99.12) (Cytokinin oxidase 1) (CKO 1) (COX 1) (ZmCKX1) - Zea mays (Maize)highly similar to ( 677) loc_os01g71310 12001.m13174 protein cytokinin dehyd…
17.4.1	hormone metabolism.cytokinin.synthesis-degradation	solyc04g080820.2.1	Transcript			-4.1625		highly similar to ( 775) AT1G75450 | Symbols: CKX5, ATCKX5, ATCKX6 | CKX5 (CYTOKININ OXIDASE 5); cytokinin dehydrogenase | chr1:28315248-28318064 REVERSEmoderately similar to ( 457) CKX1_MAIZE Cytokinin dehydrogenase 1 precursor (EC 1.5.99.12) (Cytokinin oxidase 1) (CKO 1) (COX 1) (ZmCKX1) - Zea mays (Maize)highly similar to ( 662) loc_os01g56810 12001.m11838 protein cytokinin dehydrogenase 5 pre…
17.4.2	hormone metabolism.cytokinin.signal transduction	solyc02g083670.2.1	Transcript	-2.195				weakly similar to ( 135) AT2G17820 | Symbols: ATHK1, AHK1 | ATHK1 (histidine kinase 1); histidine phosphotransfer kinase/ osmosensor/ protein histidine kinase | chr2:7743133-7748013 REVERSEvery weakly similar to (85.5) loc_os06g08450 12006.m05564 protein response regulator receiver domain containing protein PRK11107 genomic_reference:SL2.40ch02 gene_region:41559691-41560412 transcript_region:SL2.…
17.4.2	hormone metabolism.cytokinin.signal transduction	solyc02g083680.1.1	Transcript	-2.102		-2.02151		nearly identical (1038) AT2G17820 | Symbols: ATHK1, AHK1 | ATHK1 (histidine kinase 1); histidine phosphotransfer kinase/ osmosensor/ protein histidine kinase | chr2:7743133-7748013 REVERSEvery weakly similar to (99.4) ETR1_PRUPE Ethylene receptor (EC 2.7.13.3) - Prunus persica (Peach)weakly similar to ( 126) loc_os06g08450 12006.m05564 protein response regulator receiver domain containing protein…
17.4.2	hormone metabolism.cytokinin.signal transduction	solyc05g015610.2.1	Transcript			2.01873	2.724	nearly identical (1288) AT1G27320 | Symbols: AHK3 | AHK3 (ARABIDOPSIS HISTIDINE KINASE 3); cytokinin receptor/ osmosensor/ protein histidine kinase | chr1:9487780-9492027 FORWARDweakly similar to ( 145) ETR1_MALDO Ethylene receptor (EC 2.7.13.3) - Malus domestica (Apple) (Malus sylvestris)nearly identical (1132) loc_os01g69920 12001.m42798 protein histidine kinase 2, putative, expressed PRK11107 …
17.4.2	hormone metabolism.cytokinin.signal transduction	solyc04g008110.2.1	Transcript			2.54851	2.471	nearly identical (1227) AT2G01830 | Symbols: WOL, CRE1, WOL1, AHK4, ATCRE1 | WOL (WOODEN LEG); cytokinin receptor/ osmosensor/ phosphoprotein phosphatase/ protein histidine kinase | chr2:363332-367429 REVERSEweakly similar to ( 125) ETR1_MALDO Ethylene receptor (EC 2.7.13.3) - Malus domestica (Apple) (Malus sylvestris)nearly identical (1058) loc_os03g50860 12003.m10071 protein histidine kinase, p…
17.5.1	hormone metabolism.ethylene.synthesis-degradation	solyc03g080190.2.1	Transcript	-5.832			-3.761	moderately similar to ( 499) AT5G24530 | Symbols: DMR6 | DMR6 (DOWNY MILDEW RESISTANT 6); oxidoreductase/ oxidoreductase, acting on paired donors, with incorporation or reduction of molecular oxygen, 2-oxoglutarate as one donor, and incorporation of one atom each of oxygen into both donors | chr5:8378964-8383154 FORWARDmoderately similar to ( 233) FL3H_MALDO Naringenin,2-oxoglutarate 3-dioxygenas…
17.5.1	hormone metabolism.ethylene.synthesis-degradation	solyc07g043420.2.1	Transcript	2.694			2.135	moderately similar to ( 202) AT5G24530 | Symbols: DMR6 | DMR6 (DOWNY MILDEW RESISTANT 6); oxidoreductase/ oxidoreductase, acting on paired donors, with incorporation or reduction of molecular oxygen, 2-oxoglutarate as one donor, and incorporation of one atom each of oxygen into both donors | chr5:8378964-8383154 FORWARDweakly similar to ( 176) FL3H_MALDO Naringenin,2-oxoglutarate 3-dioxygenase (E…
17.5.1	hormone metabolism.ethylene.synthesis-degradation	solyc11g013110.1.1	Transcript	2.982	3.342			moderately similar to ( 386) AT5G08640 | Symbols: FLS | FLS (FLAVONOL SYNTHASE); flavonol synthase | chr5:2804009-2805175 FORWARDhighly similar to ( 580) FLS_SOLTU Flavonol synthase/flavanone 3-hydroxylase (EC 1.14.11.23) (EC 1.14.11.9) (FLS) - Solanum tuberosum (Potato)moderately similar to ( 341) loc_os02g52840 12002.m10314 protein flavonol synthase/flavanone 3-hydroxylase, putative, expressed …
17.5.1	hormone metabolism.ethylene.synthesis-degradation	solyc01g079200.2.1	Transcript	-3.428			-2.434	moderately similar to ( 337) AT1G02400 | Symbols: ATGA2OX4, ATGA2OX6, DTA1, GA2OX6 | GA2OX6 (GIBBERELLIN 2-OXIDASE 6); gibberellin 2-beta-dioxygenase | chr1:486964-489391 FORWARDmoderately similar to ( 382) G2OX2_PEA Gibberellin 2-beta-dioxygenase 2 (EC 1.14.11.13) (Gibberellin 2-beta-hydroxylase 2) (Gibberellin 2-oxidase 2) (GA 2-oxidase 2) - Pisum sativum (Garden pea)moderately similar to ( 259…
17.5.1	hormone metabolism.ethylene.synthesis-degradation	solyc02g083860.2.1	Transcript	3.965	3.336			highly similar to ( 600) AT3G51240 | Symbols: F3H, TT6, F3H | F3H (FLAVANONE 3-HYDROXYLASE); naringenin 3-dioxygenase | chr3:19025409-19026658 FORWARDhighly similar to ( 641) FL3H_PETHY Naringenin,2-oxoglutarate 3-dioxygenase (EC 1.14.11.9) (Flavonone-3-hydroxylase) (F3H) (FHT) (Fragment) - Petunia hybrida (Petunia)highly similar to ( 549) loc_os04g56700 12004.m10557 protein naringenin,2-oxogluta…
17.5.1	hormone metabolism.ethylene.synthesis-degradation	solyc06g068270.2.1	Transcript		-2.4			moderately similar to ( 340) AT1G49390 | Symbols: | oxidoreductase, 2OG-Fe(II) oxygenase family protein | chr1:18279600-18280873 FORWARDweakly similar to ( 179) LDOX_MALDO Leucoanthocyanidin dioxygenase (EC 1.14.11.19) (LDOX) (Leucocyanidin oxygenase) (Leucoanthocyanidin hydroxylase) (Anthocyanidin synthase) - Malus domestica (Apple) (Malus sylvestris)moderately similar to ( 278) loc_os06g08032 1…
17.5.1	hormone metabolism.ethylene.synthesis-degradation	solyc09g089720.1.1	Transcript		2.285			moderately similar to ( 380) AT1G06620 | Symbols: | 2-oxoglutarate-dependent dioxygenase, putative | chr1:2025618-2027094 FORWARDmoderately similar to ( 322) DV4H_CATRO Desacetoxyvindoline 4-hydroxylase (EC 1.14.11.20) - Catharanthus roseus (Rosy periwinkle) (Madagascar periwinkle)moderately similar to ( 298) loc_os03g48430 12003.m09851 protein 1-aminocyclopropane-1-carboxylate oxidase, putative,…
17.5.1	hormone metabolism.ethylene.synthesis-degradation	solyc12g006380.1.1	Transcript		4.114		-6.418	moderately similar to ( 414) AT1G06620 | Symbols: | 2-oxoglutarate-dependent dioxygenase, putative | chr1:2025618-2027094 FORWARDmoderately similar to ( 386) DV4H_CATRO Desacetoxyvindoline 4-hydroxylase (EC 1.14.11.20) - Catharanthus roseus (Rosy periwinkle) (Madagascar periwinkle)moderately similar to ( 351) loc_os03g48430 12003.m09851 protein 1-aminocyclopropane-1-carboxylate oxidase, putative,…
17.5.1	hormone metabolism.ethylene.synthesis-degradation	solyc02g081190.2.1	Transcript		2.148	2.00882		moderately similar to ( 457) AT1G05010 | Symbols: EFE, ACO4, EAT1 | EFE (ETHYLENE-FORMING ENZYME); 1-aminocyclopropane-1-carboxylate oxidase | chr1:1431419-1432695 REVERSEhighly similar to ( 501) ACCO_ACTCH 1-aminocyclopropane-1-carboxylate oxidase (EC 1.14.17.4) (ACC oxidase) (Ethylene-forming enzyme) (EFE) - Actinidia chinensis (Kiwi) (Yangtao)moderately similar to ( 412) loc_os09g27820 12009.m…
17.5.1	hormone metabolism.ethylene.synthesis-degradation	solyc04g009850.2.1	Transcript		4.127			moderately similar to ( 404) AT1G06620 | Symbols: | 2-oxoglutarate-dependent dioxygenase, putative | chr1:2025618-2027094 FORWARDmoderately similar to ( 375) DV4H_CATRO Desacetoxyvindoline 4-hydroxylase (EC 1.14.11.20) - Catharanthus roseus (Rosy periwinkle) (Madagascar periwinkle)moderately similar to ( 332) loc_os03g48430 12003.m09851 protein 1-aminocyclopropane-1-carboxylate oxidase, putative,…
17.5.1	hormone metabolism.ethylene.synthesis-degradation	solyc02g071380.2.1	Transcript		7.335		-8.103	moderately similar to ( 365) AT1G17020 | Symbols: SRG1, ATSRG1 | SRG1 (SENESCENCE-RELATED GENE 1); oxidoreductase, acting on diphenols and related substances as donors, oxygen as acceptor / oxidoreductase, acting on paired donors, with incorporation or reduction of molecular oxygen, 2-oxoglutarate as one donor, and inc | chr1:5820258-5821741 FORWARDweakly similar to ( 195) FLS_PETHY Flavonol synt…
17.5.1	hormone metabolism.ethylene.synthesis-degradation	solyc08g006770.2.1	Transcript		-4.814	10.5677	75.245	moderately similar to ( 229) AT2G36690 | Symbols: | oxidoreductase, 2OG-Fe(II) oxygenase family protein | chr2:15379930-15381987 FORWARDweakly similar to ( 182) LDOX_MALDO Leucoanthocyanidin dioxygenase (EC 1.14.11.19) (LDOX) (Leucocyanidin oxygenase) (Leucoanthocyanidin hydroxylase) (Anthocyanidin synthase) - Malus domestica (Apple) (Malus sylvestris)moderately similar to ( 268) loc_os08g37456 1…
17.5.1	hormone metabolism.ethylene.synthesis-degradation	solyc03g116270.2.1	Transcript		2.435			weakly similar to ( 134) AT3G11180 | Symbols: | oxidoreductase, 2OG-Fe(II) oxygenase family protein | chr3:3504249-3506688 FORWARDweakly similar to ( 133) ACCO1_ORYSA 1-aminocyclopropane-1-carboxylate oxidase 1 (EC 1.14.17.4) (ACC oxidase 1) (Ethylene-forming enzyme) (EFE) - Oryza sativa (Rice)moderately similar to ( 309) loc_os04g55070 12004.m10399 protein gibberellin 20 oxidase 2, putative PcbC…
17.5.1	hormone metabolism.ethylene.synthesis-degradation	solyc03g006880.2.1	Transcript		2.326	-3.06296	-3.707	moderately similar to ( 500) AT4G25420 | Symbols: GA5, GA20OX1, AT2301, ATGA20OX1 | GA20OX1; gibberellin 20-oxidase | chr4:12990982-12992409 REVERSEhighly similar to ( 502) GAO1B_WHEAT Gibberellin 20 oxidase 1-B (EC 1.14.11.-) (Gibberellin C-20 oxidase 1-B) (GA 20-oxidase 1-B) (Ta20ox1B) (TaGA20ox1-B) - Triticum aestivum (Wheat)moderately similar to ( 452) loc_os03g63970 12003.m11264 protein gibb…
17.5.1	hormone metabolism.ethylene.synthesis-degradation	solyc05g018130.2.1	Transcript		2.249			moderately similar to ( 478) AT1G35190 | Symbols: | oxidoreductase, 2OG-Fe(II) oxygenase family protein | chr1:12890544-12892632 FORWARDvery weakly similar to (98.6) G2OX1_PEA Gibberellin 2-beta-dioxygenase 1 (EC 1.14.11.13) (Gibberellin 2-beta-hydroxylase 1) (Gibberellin 2-oxidase 1) (GA 2-oxidase 1) (Protein SLENDER) - Pisum sativum (Garden pea)moderately similar to ( 491) loc_os01g09300 12001.…
17.5.1	hormone metabolism.ethylene.synthesis-degradation	solyc02g064950.2.1	Transcript		-2.415		2.102	moderately similar to ( 283) AT4G36910 | Symbols: LEJ2, CDCP2 | LEJ2 (LOSS OF THE TIMING OF ET AND JA BIOSYNTHESIS 2) | chr4:17391016-17393218 REVERSEmoderately similar to ( 259) loc_os08g22149 12008.m06246 protein IMP dehydrogenase, putative, expressedCBS_pair_BON_assoc CBS_pair_23 CBS CBS_pair_16 CBS_pair CBS_pair_21 CBS_pair_15 CBS_pair_ACT_assoc2 CBS_pair_IMPDH CBS_pair_ACT_assoc CBS_pair_HPP…
17.5.1	hormone metabolism.ethylene.synthesis-degradation	solyc09g089730.2.1	Transcript		5.275	2.41971	-2.462	moderately similar to ( 398) AT1G06620 | Symbols: | 2-oxoglutarate-dependent dioxygenase, putative | chr1:2025618-2027094 FORWARDmoderately similar to ( 337) DV4H_CATRO Desacetoxyvindoline 4-hydroxylase (EC 1.14.11.20) - Catharanthus roseus (Rosy periwinkle) (Madagascar periwinkle)moderately similar to ( 303) loc_os03g48430 12003.m09851 protein 1-aminocyclopropane-1-carboxylate oxidase, putative,…
17.5.1	hormone metabolism.ethylene.synthesis-degradation	solyc01g107860.2.1	Transcript			2.15506		moderately similar to ( 252) AT4G36910 | Symbols: LEJ2, CDCP2 | LEJ2 (LOSS OF THE TIMING OF ET AND JA BIOSYNTHESIS 2) | chr4:17391016-17393218 REVERSEmoderately similar to ( 252) loc_os08g22149 12008.m06246 protein IMP dehydrogenase, putative, expressedCBS_pair_23 CBS_pair_BON_assoc CBS CBS_pair_16 CBS_pair CBS_pair_15 CBS_pair_21 CBS_pair_ACT_assoc2 genomic_reference:SL2.40ch01 gene_region:87011…
17.5.1	hormone metabolism.ethylene.synthesis-degradation	solyc04g007980.2.1	Transcript			8.84966	6.834	moderately similar to ( 294) AT1G06620 | Symbols: | 2-oxoglutarate-dependent dioxygenase, putative | chr1:2025618-2027094 FORWARDmoderately similar to ( 266) DV4H_CATRO Desacetoxyvindoline 4-hydroxylase (EC 1.14.11.20) - Catharanthus roseus (Rosy periwinkle) (Madagascar periwinkle)moderately similar to ( 304) loc_os06g14400 12006.m06155 protein 1-aminocyclopropane-1-carboxylate oxidase, putative,…
17.5.1	hormone metabolism.ethylene.synthesis-degradation	solyc01g105660.2.1	Transcript			4.77192	12.6	moderately similar to ( 223) AT2G36690 | Symbols: | oxidoreductase, 2OG-Fe(II) oxygenase family protein | chr2:15379930-15381987 FORWARDweakly similar to ( 159) LDOX_MALDO Leucoanthocyanidin dioxygenase (EC 1.14.11.19) (LDOX) (Leucocyanidin oxygenase) (Leucoanthocyanidin hydroxylase) (Anthocyanidin synthase) - Malus domestica (Apple) (Malus sylvestris)moderately similar to ( 251) loc_os08g37456 1…
17.5.1	hormone metabolism.ethylene.synthesis-degradation	solyc03g096050.2.1	Transcript			-3.18519		moderately similar to ( 491) AT5G05600 | Symbols: | oxidoreductase, 2OG-Fe(II) oxygenase family protein | chr5:1672266-1674602 FORWARDmoderately similar to ( 224) LDOX_MALDO Leucoanthocyanidin dioxygenase (EC 1.14.11.19) (LDOX) (Leucocyanidin oxygenase) (Leucoanthocyanidin hydroxylase) (Anthocyanidin synthase) - Malus domestica (Apple) (Malus sylvestris)moderately similar to ( 420) loc_os05g03640…
17.5.1	hormone metabolism.ethylene.synthesis-degradation	solyc04g009860.2.1	Transcript			7.17208		moderately similar to ( 415) AT1G06620 | Symbols: | 2-oxoglutarate-dependent dioxygenase, putative | chr1:2025618-2027094 FORWARDmoderately similar to ( 377) DV4H_CATRO Desacetoxyvindoline 4-hydroxylase (EC 1.14.11.20) - Catharanthus roseus (Rosy periwinkle) (Madagascar periwinkle)moderately similar to ( 327) loc_os03g48430 12003.m09851 protein 1-aminocyclopropane-1-carboxylate oxidase, putative,…
17.5.1	hormone metabolism.ethylene.synthesis-degradation	solyc03g116280.2.1	Transcript			-2.8866		weakly similar to ( 150) loc_os04g55070 12004.m10399 protein gibberellin 20 oxidase 2, putative genomic_reference:SL2.40ch03 gene_region:59821123-59821958 transcript_region:SL2.40ch03:59821123..59821958+ go_terms:GO:0016491 functional_description:"1-aminocyclopropane-1-carboxylate oxidase (AHRD V1 ***- Q40876_PELHO); contains Interpro domain(s) IPR005123 Oxoglutarate and iron-dependent oxygenase "
17.5.1	hormone metabolism.ethylene.synthesis-degradation	solyc02g093080.2.1	Transcript				2.825	moderately similar to ( 492) AT3G50210 | Symbols: | 2-oxoacid-dependent oxidase, putative | chr3:18614338-18616229 REVERSEweakly similar to ( 114) FLS_PETHY Flavonol synthase/flavanone 3-hydroxylase (EC 1.14.11.23) (EC 1.14.11.9) (FLS) - Petunia hybrida (Petunia)moderately similar to ( 465) loc_os09g07020 12009.m22046 protein flavonol synthase-like protein, putative, expressed PcbC genomic_refere…
17.5.1.1	hormone metabolism.ethylene.synthesis-degradation.1-aminocyclopropane-1-carboxylate synthase	solyc08g008100.2.1	Transcript	-6.634			-7.629	moderately similar to ( 401) AT3G61510 | Symbols: ACS1, AT-ACS1 | ACS1 (ACC SYNTHASE 1); 1-aminocyclopropane-1-carboxylate synthase | chr3:22763495-22765730 REVERSEmoderately similar to ( 441) 1A1C_SOYBN 1-aminocyclopropane-1-carboxylate synthase (EC 4.4.1.14) (ACC synthase) (S-adenosyl-L-methionine methylthioadenosine-lyase) - Glycine max (Soybean)moderately similar to ( 363) loc_os04g48850 1200…
17.5.1.1	hormone metabolism.ethylene.synthesis-degradation.1-aminocyclopropane-1-carboxylate synthase	solyc00g095860.1.1	Transcript				-4.217	moderately similar to ( 274) AT3G61510 | Symbols: ACS1, AT-ACS1 | ACS1 (ACC SYNTHASE 1); 1-aminocyclopropane-1-carboxylate synthase | chr3:22763495-22765730 REVERSEmoderately similar to ( 303) 1A1C_SOYBN 1-aminocyclopropane-1-carboxylate synthase (EC 4.4.1.14) (ACC synthase) (S-adenosyl-L-methionine methylthioadenosine-lyase) - Glycine max (Soybean)moderately similar to ( 273) loc_os04g48850 1200…
17.5.1.1	hormone metabolism.ethylene.synthesis-degradation.1-aminocyclopropane-1-carboxylate synthase	solyc08g079750.2.1	Transcript				-2.725	highly similar to ( 662) AT1G62960 | Symbols: ACS10 | ACS10 (ACC SYNTHASE 10); 1-aminocyclopropane-1-carboxylate synthase/ L-aspartate:2-oxoglutarate aminotransferase/ aromatic-amino-acid:2-oxoglutarate aminotransferase | chr1:23318271-23320229 REVERSEmoderately similar to ( 410) 1A1C_MALDO 1-aminocyclopropane-1-carboxylate synthase (EC 4.4.1.14) (ACC synthase) (S-adenosyl-L-methionine methylthio…
17.5.2	hormone metabolism.ethylene.signal transduction	solyc07g053740.1.1	Transcript	-3.295			-2.82	very weakly similar to (94.0) AT5G44210 | Symbols: ERF9, ATERF9, ATERF-9 | ERF9 (ERF DOMAIN PROTEIN 9); DNA binding / transcription factor/ transcription repressor | chr5:17806742-17807344 FORWARDweakly similar to ( 186) ERF4_NICSY Ethylene-responsive transcription factor 4 (Ethylene-responsive element-binding factor 4 homolog) (EREBP-3) (NsERF3) - Nicotiana sylvestris (Wood tobacco)AP2 AP2 evide…
17.5.2	hormone metabolism.ethylene.signal transduction	solyc10g006130.1.1	Transcript	-2.539	2.443		-4.339	weakly similar to ( 108) AT1G50640 | Symbols: ERF3, ATERF3 | ERF3 (ETHYLENE RESPONSIVE ELEMENT BINDING FACTOR 3); DNA binding / protein binding / transcription factor/ transcription repressor | chr1:18757602-18758279 REVERSEweakly similar to ( 153) ERF3_TOBAC Ethylene-responsive transcription factor 3 (Ethylene-responsive element-binding factor 3 homolog) (EREBP-5) (NtERF5) - Nicotiana tabacum (C…
17.5.2	hormone metabolism.ethylene.signal transduction	solyc03g093610.1.1	Transcript	-6.22			-7.202	weakly similar to ( 181) AT4G17500 | Symbols: ATERF-1 | ATERF-1 (ETHYLENE RESPONSIVE ELEMENT BINDING FACTOR 1); DNA binding / transcription activator/ transcription factor | chr4:9759405-9760211 FORWARDmoderately similar to ( 302) ERF2_NICSY Ethylene-responsive transcription factor 2 (Ethylene-responsive element-binding factor 2) (EREBP-2) (NsERF2) - Nicotiana sylvestris (Wood tobacco)weakly simi…
17.5.2	hormone metabolism.ethylene.signal transduction	solyc11g011740.1.1	Transcript	-4.167				weakly similar to ( 109) AT3G23240 | Symbols: ERF1, ATERF1 | ERF1 (ETHYLENE RESPONSE FACTOR 1); DNA binding / transcription activator/ transcription factor | chr3:8295705-8296361 FORWARDvery weakly similar to (94.7) loc_os09g39850 12009.m06922 protein transcription factor TSRF1, putative, expressedAP2 AP2 evidence_code:10F0H1E0IEG genomic_reference:SL2.40ch11 gene_region:4715457-4715987 transcrip…
17.5.2	hormone metabolism.ethylene.signal transduction	solyc01g090340.2.1	Transcript	4.18	2.162			weakly similar to ( 101) AT2G44840 | Symbols: ATERF13, EREBP, ERF13 | ERF13 (ETHYLENE-RESPONSIVE ELEMENT BINDING FACTOR 13); DNA binding / transcription factor | chr2:18495440-18496120 FORWARDvery weakly similar to (95.5) ERF2_NICSY Ethylene-responsive transcription factor 2 (Ethylene-responsive element-binding factor 2) (EREBP-2) (NsERF2) - Nicotiana sylvestris (Wood tobacco)very weakly similar …
17.5.2	hormone metabolism.ethylene.signal transduction	solyc08g078190.1.1	Transcript	-3.85				weakly similar to ( 126) AT5G47230 | Symbols: ERF5, ATERF-5, ATERF5 | ERF5 (ETHYLENE RESPONSIVE ELEMENT BINDING FACTOR 5); DNA binding / transcription activator/ transcription factor | chr5:19180072-19180974 FORWARDweakly similar to ( 112) ERF5_TOBAC Ethylene-responsive transcription factor 5 (Ethylene-responsive element-binding factor 5 homolog) (EREBP-4) (NtERF4) - Nicotiana tabacum (Common tob…
17.5.2	hormone metabolism.ethylene.signal transduction	solyc06g068380.2.1	Transcript	2.544				moderately similar to ( 263) AT1G80690 | Symbols: | unknown protein | chr1:30329283-30330524 REVERSEmoderately similar to ( 214) loc_os03g10200 12003.m35075 protein expressed protein DUF862 genomic_reference:SL2.40ch06 gene_region:38752922-38754704 transcript_region:SL2.40ch06:38752922..38754704- functional_description:"PPPDE peptidase domain-containing protein 1 (AHRD V1 *--- PPDE1_DANRE); conta…
17.5.2	hormone metabolism.ethylene.signal transduction	solyc05g052040.1.1	Transcript	-14.43	2.338	4.68079		weakly similar to ( 127) AT5G51190 | Symbols: | AP2 domain-containing transcription factor, putative | chr5:20800708-20801373 REVERSEweakly similar to ( 191) ERF5_TOBAC Ethylene-responsive transcription factor 5 (Ethylene-responsive element-binding factor 5 homolog) (EREBP-4) (NtERF4) - Nicotiana tabacum (Common tobacco)very weakly similar to (95.5) loc_os10g41330 12010.m06897 protein ethylene-re…
17.5.2	hormone metabolism.ethylene.signal transduction	solyc03g093560.1.1	Transcript		2.366	5.73446		weakly similar to ( 135) AT5G51190 | Symbols: | AP2 domain-containing transcription factor, putative | chr5:20800708-20801373 REVERSEmoderately similar to ( 234) ERF5_TOBAC Ethylene-responsive transcription factor 5 (Ethylene-responsive element-binding factor 5 homolog) (EREBP-4) (NtERF4) - Nicotiana tabacum (Common tobacco)very weakly similar to (97.4) loc_os10g41330 12010.m06897 protein ethylen…
17.5.2	hormone metabolism.ethylene.signal transduction	solyc10g009110.1.1	Transcript		2.795		-5.053	very weakly similar to ( 100) AT5G44210 | Symbols: ERF9, ATERF9, ATERF-9 | ERF9 (ERF DOMAIN PROTEIN 9); DNA binding / transcription factor/ transcription repressor | chr5:17806742-17807344 FORWARDweakly similar to ( 101) ERF4_NICSY Ethylene-responsive transcription factor 4 (Ethylene-responsive element-binding factor 4 homolog) (EREBP-3) (NsERF3) - Nicotiana sylvestris (Wood tobacco)very weakly s…
17.5.2	hormone metabolism.ethylene.signal transduction	solyc05g052050.1.1	Transcript		2.216			weakly similar to ( 166) AT4G17500 | Symbols: ATERF-1 | ATERF-1 (ETHYLENE RESPONSIVE ELEMENT BINDING FACTOR 1); DNA binding / transcription activator/ transcription factor | chr4:9759405-9760211 FORWARDmoderately similar to ( 295) ERF1_TOBAC Ethylene-responsive transcription factor 1 (Ethylene-responsive element-binding factor 1) (EREBP-1) (NtERF1) - Nicotiana tabacum (Common tobacco)weakly simil…
17.5.2	hormone metabolism.ethylene.signal transduction	solyc02g093020.2.1	Transcript			2.67186		highly similar to ( 768) AT3G50120 | Symbols: | unknown protein | chr3:18585157-18587246 REVERSEhighly similar to ( 643) loc_os04g42650 12004.m09231 protein expressed proteinDUF247 genomic_reference:SL2.40ch02 gene_region:48547605-48549746 transcript_region:SL2.40ch02:48547605..48549746- functional_description:"Os06g0524700 protein (Fragment) (AHRD V1 ***- Q0DBU9_ORYSJ); contains Interpro domain(…
17.5.2	hormone metabolism.ethylene.signal transduction	solyc04g014530.1.1	Transcript			2.41356		weakly similar to ( 126) AT3G23240 | Symbols: ERF1, ATERF1 | ERF1 (ETHYLENE RESPONSE FACTOR 1); DNA binding / transcription activator/ transcription factor | chr3:8295705-8296361 FORWARDvery weakly similar to (97.8) ERF2_TOBAC Ethylene-responsive transcription factor 2 (Ethylene-responsive element-binding factor 2) (EREBP-2) (NtERF2) - Nicotiana tabacum (Common tobacco)weakly similar to ( 119) lo…
17.5.2	hormone metabolism.ethylene.signal transduction	solyc05g052040.1.1	Transcript				-5.925	weakly similar to ( 127) AT5G51190 | Symbols: | AP2 domain-containing transcription factor, putative | chr5:20800708-20801373 REVERSEweakly similar to ( 191) ERF5_TOBAC Ethylene-responsive transcription factor 5 (Ethylene-responsive element-binding factor 5 homolog) (EREBP-4) (NtERF4) - Nicotiana tabacum (Common tobacco)very weakly similar to (95.5) loc_os10g41330 12010.m06897 protein ethylene-re…
17.5.3	hormone metabolism.ethylene.induced-regulated-responsive-activated	solyc04g080710.2.1	Transcript				-2.704	weakly similar to ( 179) AT1G27660 | Symbols: | ethylene-responsive protein -related | chr1:9621701-9625666 FORWARDweakly similar to ( 149) loc_os01g01600 12001.m06805 protein expressed protein genomic_reference:SL2.40ch04 gene_region:62391119-62395685 transcript_region:SL2.40ch04:62391119..62395685- go_terms:GO:0005634 functional_description:"BHLH transcription factor-like protein (AHRD V1 *-*- …
17.5.3	hormone metabolism.ethylene.induced-regulated-responsive-activated	solyc09g055470.1.1	Transcript				3.497	weakly similar to ( 155) AT3G58680 | Symbols: MBF1B, ATMBF1B | MBF1B (MULTIPROTEIN BRIDGING FACTOR 1B); DNA binding / transcription coactivator | chr3:21707367-21708625 FORWARDweakly similar to ( 135) loc_os08g27850 12008.m080145 protein endothelial differentiation-related factor 1, putative, expressed evidence_code:10F1H1E1IEG genomic_reference:SL2.40ch09 gene_region:36732669-36733088 transcript…
17.6.2	hormone metabolism.gibberelin.signal transduction	solyc06g008870.2.1	Transcript		2.021	3.32489	3.158	highly similar to ( 563) AT3G63010 | Symbols: ATGID1B, GID1B | GID1B (GA INSENSITIVE DWARF1B); hydrolase | chr3:23289717-23290998 FORWARDmoderately similar to ( 439) GID1_ORYSA Gibberellin receptor GID1 (EC 3.-.-.-) (Gibberellin-insensitive dwarf protein 1) (Protein GIBBERELLIN INSENSITIVE DWARF1) - Oryza sativa (Rice)moderately similar to ( 439) loc_os05g33730 12005.m07605 protein gibberellin re…
17.6.2	hormone metabolism.gibberelin.signal transduction	solyc09g074270.2.1	Transcript			3.61319		highly similar to ( 569) AT3G63010 | Symbols: ATGID1B, GID1B | GID1B (GA INSENSITIVE DWARF1B); hydrolase | chr3:23289717-23290998 FORWARDmoderately similar to ( 448) GID1_ORYSA Gibberellin receptor GID1 (EC 3.-.-.-) (Gibberellin-insensitive dwarf protein 1) (Protein GIBBERELLIN INSENSITIVE DWARF1) - Oryza sativa (Rice)moderately similar to ( 448) loc_os05g33730 12005.m07605 protein gibberellin re…
17.6.3	hormone metabolism.gibberelin.induced-regulated-responsive-activated	solyc03g116060.2.1	Transcript		-4.567	-3.57294		weakly similar to ( 117) AT1G74670 | Symbols: | gibberellin-responsive protein, putative | chr1:28053378-28053893 FORWARDweakly similar to ( 114) loc_os09g24840 12009.m22085 protein GAST1 protein precursor, putative, expressedGASA genomic_reference:SL2.40ch03 gene_region:59623782-59625317 transcript_region:SL2.40ch03:59623782..59625317- functional_description:"Gibberellin-regulated protein (AHRD …
17.6.3	hormone metabolism.gibberelin.induced-regulated-responsive-activated	solyc06g069790.2.1	Transcript		-2.692	-12.5758		weakly similar to ( 105) AT1G74670 | Symbols: | gibberellin-responsive protein, putative | chr1:28053378-28053893 FORWARDvery weakly similar to (99.0) loc_os09g24840 12009.m22085 protein GAST1 protein precursor, putative, expressedGASA genomic_reference:SL2.40ch06 gene_region:39850050-39850860 transcript_region:SL2.40ch06:39850050..39850860- functional_description:"Gibberellin-regulated protein (…
17.6.3	hormone metabolism.gibberelin.induced-regulated-responsive-activated	solyc04g017720.2.1	Transcript		-5.667	-3.18252		very weakly similar to (95.9) AT1G74670 | Symbols: | gibberellin-responsive protein, putative | chr1:28053378-28053893 FORWARDweakly similar to ( 107) loc_os05g31280 12005.m07361 protein GAST1 protein precursor, putative, expressedGASA genomic_reference:SL2.40ch04 gene_region:7793774-7795011 transcript_region:SL2.40ch04:7793774..7795011+ functional_description:"Gibberellin regulated protein (AHRD…
17.6.3	hormone metabolism.gibberelin.induced-regulated-responsive-activated	solyc02g089350.2.1	Transcript		-6.132	-2.3261		very weakly similar to (92.4) AT1G74670 | Symbols: | gibberellin-responsive protein, putative | chr1:28053378-28053893 FORWARDweakly similar to ( 105) loc_os05g31280 12005.m07361 protein GAST1 protein precursor, putative, expressedGASA genomic_reference:SL2.40ch02 gene_region:45776616-45777956 transcript_region:SL2.40ch02:45776616..45777956+ functional_description:"Gibberellin regulated protein (…
17.6.3	hormone metabolism.gibberelin.induced-regulated-responsive-activated	solyc04g078200.2.1	Transcript			3.14915	4.254	genomic_reference:SL2.40ch04 gene_region:60598399-60599212 transcript_region:SL2.40ch04:60598399..60599212+ functional_description:"Gibberellin-regulated family protein (AHRD V1 **-- D7MT35_ARALY); contains Interpro domain(s) IPR003854 Gibberellin regulated protein "
17.7.1.2	hormone metabolism.jasmonate.synthesis-degradation.lipoxygenase	solyc08g029000.2.1	Transcript	-11.124				nearly identical (1247) AT1G55020 | Symbols: LOX1 | LOX1; lipoxygenase | chr1:20525798-20530143 FORWARDnearly identical (1421) LOX1_SOLTU Lipoxygenase 1 (EC 1.13.11.12) - Solanum tuberosum (Potato)nearly identical (1096) loc_os03g49380 12003.m35371 protein lipoxygenase 4, putative, expressedLipoxygenase PLAT_LH2 LH2 PLAT genomic_reference:SL2.40ch08 gene_region:21980663-21984456 transcript_region…
17.7.1.2	hormone metabolism.jasmonate.synthesis-degradation.lipoxygenase	solyc05g014790.2.1	Transcript		-2.213		5.26	nearly identical (1123) AT1G67560 | Symbols: | lipoxygenase family protein | chr1:25319926-25324117 FORWARDhighly similar to ( 939) LOX6_ORYSA Probable lipoxygenase 6 (EC 1.13.11.12) - Oryza sativa (Rice)highly similar to ( 939) loc_os03g08220 12003.m06331 protein lipoxygenase 6, putative, expressedLipoxygenase PLAT_LH2 genomic_reference:SL2.40ch05 gene_region:8966270-8971035 transcript_region:SL…
17.7.1.2	hormone metabolism.jasmonate.synthesis-degradation.lipoxygenase	solyc01g006540.2.1	Transcript		-2.936			highly similar to ( 991) AT3G45140 | Symbols: LOX2, ATLOX2 | LOX2 (LIPOXYGENASE 2); lipoxygenase | chr3:16525437-16529233 FORWARDhighly similar to ( 972) LOX23_HORVU Lipoxygenase 2.3, chloroplast precursor (EC 1.13.11.12) (LOX2:Hv:3) - Hordeum vulgare (Barley)highly similar to ( 992) loc_os02g10120 12002.m06309 protein lipoxygenase 2.3, chloroplast precursor, putative, expressedLipoxygenase PLAT_…
17.7.1.2	hormone metabolism.jasmonate.synthesis-degradation.lipoxygenase	solyc03g122340.2.1	Transcript		2.266			nearly identical (1333) AT1G17420 | Symbols: LOX3 | LOX3; electron carrier/ iron ion binding / lipoxygenase/ metal ion binding / oxidoreductase, acting on single donors with incorporation of molecular oxygen, incorporation of two atoms of oxygen | chr1:5977512-5981384 FORWARDnearly identical (1157) LOX6_ORYSA Probable lipoxygenase 6 (EC 1.13.11.12) - Oryza sativa (Rice)nearly identical (1157) loc…
17.7.1.2	hormone metabolism.jasmonate.synthesis-degradation.lipoxygenase	solyc01g099180.2.1	Transcript			-4.03927		nearly identical (1128) AT1G55020 | Symbols: LOX1 | LOX1; lipoxygenase | chr1:20525798-20530143 FORWARDnearly identical (1306) LOX1_SOLTU Lipoxygenase 1 (EC 1.13.11.12) - Solanum tuberosum (Potato)nearly identical (1030) loc_os03g49380 12003.m35371 protein lipoxygenase 4, putative, expressedLipoxygenase PLAT_LH2 LH2 PLAT genomic_reference:SL2.40ch01 gene_region:81247783-81251321 transcript_region…
17.7.1.3	hormone metabolism.jasmonate.synthesis-degradation.allene oxidase synthase	solyc11g069800.1.1	Transcript		-2.956		4.859	highly similar to ( 650) AT5G42650 | Symbols: AOS, CYP74A, DDE2 | AOS (ALLENE OXIDE SYNTHASE); allene oxide synthase/ hydro-lyase/ oxygen binding | chr5:17097803-17099359 REVERSEhighly similar to ( 551) C74A1_ORYSA Cytochrome P450 74A1, chloroplast precursor (EC 4.2.1.92) (Allene oxide synthase 1) (Hydroperoxide dehydrase 1) - Oryza sativa (Rice)highly similar to ( 551) loc_os03g55800 12003.m1049…
17.7.1.3	hormone metabolism.jasmonate.synthesis-degradation.allene oxidase synthase	solyc04g079730.1.1	Transcript		2.322	4.23972		highly similar to ( 650) AT5G42650 | Symbols: AOS, CYP74A, DDE2 | AOS (ALLENE OXIDE SYNTHASE); allene oxide synthase/ hydro-lyase/ oxygen binding | chr5:17097803-17099359 REVERSEhighly similar to ( 602) C74A1_ORYSA Cytochrome P450 74A1, chloroplast precursor (EC 4.2.1.92) (Allene oxide synthase 1) (Hydroperoxide dehydrase 1) - Oryza sativa (Rice)highly similar to ( 602) loc_os03g55800 12003.m1049…
17.7.1.3	hormone metabolism.jasmonate.synthesis-degradation.allene oxidase synthase	solyc07g049690.2.1	Transcript				2.151	moderately similar to ( 438) AT4G15440 | Symbols: HPL1, CYP74B2 | HPL1 (HYDROPEROXIDE LYASE 1); electron carrier/ heme binding / iron ion binding / monooxygenase | chr4:8835869-8838462 FORWARDmoderately similar to ( 321) C74A1_ORYSA Cytochrome P450 74A1, chloroplast precursor (EC 4.2.1.92) (Allene oxide synthase 1) (Hydroperoxide dehydrase 1) - Oryza sativa (Rice)moderately similar to ( 428) loc_…
17.7.1.5	hormone metabolism.jasmonate.synthesis-degradation.12-Oxo-PDA-reductase	solyc11g032220.1.1	Transcript		2.407	2.09107		moderately similar to ( 360) AT1G76690 | Symbols: OPR2, ATOPR2 | OPR2 | chr1:28778976-28780355 FORWARDmoderately similar to ( 322) loc_os06g11290 12006.m05846 protein 12-oxophytodienoate reductase 2, putative, expressed OYE_like_FMN PRK10605 NemA OYE_like_FMN_family Oxidored_FMN OYE_like_5_FMN OYE_like_3_FMN OYE_YqiM_FMN OYE_like_2_FMN OYE_like_4_FMN evidence_code:10F0H1E0IEG genomic_reference:SL…
17.7.2	hormone metabolism.jasmonate.signal transduction	solyc12g009220.1.1	Transcript	-3.102			-5.954	weakly similar to ( 116) AT1G19180 | Symbols: TIFY10A | JAZ1 (JASMONATE-ZIM-DOMAIN PROTEIN 1); protein binding | chr1:6622708-6623271 FORWARDvery weakly similar to (98.6) loc_os03g28940 12003.m35268 protein pnFL-2, putative, expressed evidence_code:10F1H1E1IEG genomic_reference:SL2.40ch12 gene_region:2502555-2504617 transcript_region:SL2.40ch12:2502555..2504617+ go_terms:GO:0005515 functional_des…
17.7.2	hormone metabolism.jasmonate.signal transduction	solyc12g049400.1.1	Transcript	6.209		-2.75841		very weakly similar to (88.2) AT1G19180 | Symbols: TIFY10A | JAZ1 (JASMONATE-ZIM-DOMAIN PROTEIN 1); protein binding | chr1:6622708-6623271 FORWARDvery weakly similar to (95.1) loc_os07g42370 12007.m29261 protein pnFL-2, putative, expressed evidence_code:10F1H1E1IEG genomic_reference:SL2.40ch12 gene_region:46405840-46409136 transcript_region:SL2.40ch12:46405840..46409136+ go_terms:GO:0005515 funct…
17.7.2	hormone metabolism.jasmonate.signal transduction	solyc03g122190.2.1	Transcript			-2.34953		very weakly similar to (90.5) AT1G74950 | Symbols: JAZ2, TIFY10B | TIFY10B | chr1:28148919-28150258 REVERSE genomic_reference:SL2.40ch03 gene_region:64155650-64158036 transcript_region:SL2.40ch03:64155650..64158036- go_terms:GO:0005515 functional_description:"Jasmonate ZIM domain 2 (AHRD V1 **-- C7SCY2_CATRO); contains Interpro domain(s) IPR010399 Tify "
17.8.1	hormone metabolism.salicylic acid.synthesis-degradation	solyc05g010780.1.1	Transcript	2.241			3.709	moderately similar to ( 421) AT1G13630 | Symbols: | FUNCTIONS IN: molecular_function unknown; INVOLVED IN: biological_process unknown; LOCATED IN: cellular_component unknown; CONTAINS InterPro DOMAIN/s: Pentatricopeptide repeat (InterPro:IPR002885); BEST Arabidopsis thaliana protein match is: pentatricopeptide (PPR) repeat-containing protein (TAIR:AT3G22470.1); Has 23967 Blast hits to 5877 protei…
17.8.1	hormone metabolism.salicylic acid.synthesis-degradation	solyc11g005140.1.1	Transcript				2.116	moderately similar to ( 451) AT3G02650 | Symbols: | pentatricopeptide (PPR) repeat-containing protein | chr3:566271-569865 FORWARDvery weakly similar to ( 100) RF1_ORYSA Rf1 protein, mitochondrial precursor (PPR protein) (Fertility restorer) (Restorer for CMS) - Oryza sativa (Rice)moderately similar to ( 385) loc_os01g67210 12001.m12824 protein expressed protein evidence_code:10F0H1E1IEG genomic_…
17.8.1	hormone metabolism.salicylic acid.synthesis-degradation	solyc03g083280.2.1	Transcript				2.76	moderately similar to ( 254) AT3G49240 | Symbols: emb1796 | emb1796 (embryo defective 1796); ATP binding | chr3:18256086-18257975 FORWARDvery weakly similar to (91.3) RF1_ORYSA Rf1 protein, mitochondrial precursor (PPR protein) (Fertility restorer) (Restorer for CMS) - Oryza sativa (Rice)moderately similar to ( 216) loc_os11g24570 12011.m06383 protein EMB1796, putative, expressed genomic_referenc…
17.8.1	hormone metabolism.salicylic acid.synthesis-degradation	solyc10g007520.1.1	Transcript				3.08	moderately similar to ( 417) AT3G14580 | Symbols: | pentatricopeptide (PPR) repeat-containing protein | chr3:4903012-4904229 FORWARDweakly similar to ( 101) RF1_ORYSA Rf1 protein, mitochondrial precursor (PPR protein) (Fertility restorer) (Restorer for CMS) - Oryza sativa (Rice)weakly similar to ( 136) loc_os01g57410 12001.m43220 protein rf1 protein, mitochondrial precursor, putative, expressed e…
17.8.1	hormone metabolism.salicylic acid.synthesis-degradation	solyc09g083110.1.1	Transcript				2.871	highly similar to ( 938) AT3G23020 | Symbols: | pentatricopeptide (PPR) repeat-containing protein | chr3:8177215-8179743 REVERSEweakly similar to ( 177) RF1_ORYSA Rf1 protein, mitochondrial precursor (PPR protein) (Fertility restorer) (Restorer for CMS) - Oryza sativa (Rice)highly similar to ( 780) loc_os03g06710 12003.m06189 protein expressed protein evidence_code:10F0H1E1IEG genomic_reference:S…
27.3.3	Ethylene-responsive element binding protein family	solyc03g026280.2.1	Transcript	-19.697			-17.616	weakly similar to ( 194) AT4G25480 | Symbols: DREB1A, CBF3, ATCBF3 | DREB1A (DEHYDRATION RESPONSE ELEMENT B1A); DNA binding / transcription activator/ transcription factor | chr4:13018353-13019003 REVERSEweakly similar to ( 139) loc_os01g73770 12001.m13404 protein dehydration-responsive element-binding protein 1C, putative, expressedAP2 AP2 genomic_reference:SL2.40ch03 gene_region:8094816-8095712…
27.3.3	Ethylene-responsive element binding protein family	solyc10g050970.1.1	Transcript	-3.981			-3.214	weakly similar to ( 119) AT4G34410 | Symbols: RRTF1 | RRTF1 ({REDOX RESPONSIVE TRANSCRIPTION FACTOR 1); DNA binding / transcription factor | chr4:16451992-16452798 FORWARDweakly similar to ( 107) loc_os09g28440 12009.m05995 protein AP2 domain containing protein, expressedAP2 AP2 evidence_code:10F1H1E1IEG genomic_reference:SL2.40ch10 gene_region:46749337-46750008 transcript_region:SL2.40ch10:46749…
27.3.3	Ethylene-responsive element binding protein family	solyc08g007830.1.1	Transcript	-29.126			-19.067	weakly similar to ( 137) AT1G12610 | Symbols: DDF1 | DDF1 (DWARF AND DELAYED FLOWERING 1); DNA binding / sequence-specific DNA binding / transcription factor | chr1:4290205-4290834 REVERSEweakly similar to ( 114) loc_os04g48350 12004.m09771 protein dehydration-responsive element-binding protein 1D, putative, expressedAP2 AP2 evidence_code:10F0H1E1IEG genomic_reference:SL2.40ch08 gene_region:23390…
27.3.3	Ethylene-responsive element binding protein family	solyc11g072600.1.1	Transcript	2.839	-3.247		6.642	moderately similar to ( 295) AT2G28550 | Symbols: RAP2.7, TOE1 | RAP2.7 (RELATED TO AP2.7); DNA binding / transcription factor | chr2:12226444-12228251 REVERSEweakly similar to ( 121) BBM1_BRANA Protein BABY BOOM 1 (BnBBM1) - Brassica napus (Rape)moderately similar to ( 270) loc_os05g03040 12005.m27679 protein floral homeotic protein APETALA2, putative, expressedAP2 AP2 evidence_code:10F0H1E1IEG …
27.3.3	Ethylene-responsive element binding protein family	solyc06g035700.1.1	Transcript	-13.273			-13.789	weakly similar to ( 129) AT5G52020 | Symbols: | AP2 domain-containing protein | chr5:21124192-21124890 REVERSEvery weakly similar to (84.7) loc_os02g45420 12002.m09579 protein ap2/EREBP transcription factor, putative, expressedAP2 AP2 evidence_code:10F1H1E1IEG genomic_reference:SL2.40ch06 gene_region:21428094-21428630 transcript_region:SL2.40ch06:21428094..21428630- go_terms:GO:0016563,GO:0003677…
27.3.3	Ethylene-responsive element binding protein family	solyc04g049800.2.1	Transcript	-3.801	-2.566			moderately similar to ( 223) AT2G28550 | Symbols: RAP2.7, TOE1 | RAP2.7 (RELATED TO AP2.7); DNA binding / transcription factor | chr2:12226444-12228251 REVERSEweakly similar to ( 102) BBM1_BRANA Protein BABY BOOM 1 (BnBBM1) - Brassica napus (Rape)moderately similar to ( 224) loc_os05g03040 12005.m27679 protein floral homeotic protein APETALA2, putative, expressedAP2 AP2 genomic_reference:SL2.40ch…
27.3.3	Ethylene-responsive element binding protein family	solyc12g056980.1.1	Transcript	-2.003				weakly similar to ( 163) AT1G78080 | Symbols: RAP2.4 | RAP2.4 (related to AP2 4); DNA binding / transcription factor | chr1:29364790-29365794 FORWARDweakly similar to ( 128) loc_os02g51670 12002.m10198 protein AP2 domain-containing protein, putative, expressedAP2 AP2 evidence_code:10F0H1E0IEG genomic_reference:SL2.40ch12 gene_region:48419085-48420098 transcript_region:SL2.40ch12:48419085..4842009…
27.3.3	Ethylene-responsive element binding protein family	solyc03g124110.1.1	Transcript	-52.805			-35.48	moderately similar to ( 212) AT4G25480 | Symbols: DREB1A, CBF3, ATCBF3 | DREB1A (DEHYDRATION RESPONSE ELEMENT B1A); DNA binding / transcription activator/ transcription factor | chr4:13018353-13019003 REVERSEweakly similar to ( 163) loc_os01g73770 12001.m13404 protein dehydration-responsive element-binding protein 1C, putative, expressedAP2 AP2 genomic_reference:SL2.40ch03 gene_region:8097773-809…
27.3.3	Ethylene-responsive element binding protein family	solyc08g007820.1.1	Transcript	-40.342	2.465	2.3794	-38.669	weakly similar to ( 138) AT5G51990 | Symbols: CBF4, DREB1D | CBF4 (C- REPEAT-BINDING FACTOR 4); DNA binding / transcription activator/ transcription factor | chr5:21117113-21117787 REVERSEweakly similar to ( 122) loc_os04g48350 12004.m09771 protein dehydration-responsive element-binding protein 1D, putative, expressedAP2 AP2 evidence_code:10F0H1E1IEG genomic_reference:SL2.40ch08 gene_region:23268…
27.3.3	Ethylene-responsive element binding protein family	solyc06g075510.2.1	Transcript	2.748		-2.10491		moderately similar to ( 271) AT2G28550 | Symbols: RAP2.7, TOE1 | RAP2.7 (RELATED TO AP2.7); DNA binding / transcription factor | chr2:12226444-12228251 REVERSEweakly similar to ( 142) BBM1_BRANA Protein BABY BOOM 1 (BnBBM1) - Brassica napus (Rape)moderately similar to ( 293) loc_os05g03040 12005.m27679 protein floral homeotic protein APETALA2, putative, expressedAP2 AP2 genomic_reference:SL2.40ch…
27.3.3	Ethylene-responsive element binding protein family	solyc08g080290.2.1	Transcript	-2.477			-2.996	weakly similar to ( 104) AT5G52020 | Symbols: | AP2 domain-containing protein | chr5:21124192-21124890 REVERSEweakly similar to ( 101) loc_os02g45420 12002.m09579 protein ap2/EREBP transcription factor, putative, expressedAP2 AP2 genomic_reference:SL2.40ch08 gene_region:60773586-60774903 transcript_region:SL2.40ch08:60773586..60774903- go_terms:GO:0016563,GO:0003677 functional_description:"Ethyle…
27.3.3	Ethylene-responsive element binding protein family	solyc04g072900.1.1	Transcript	-3.736				weakly similar to ( 180) AT1G78080 | Symbols: RAP2.4 | RAP2.4 (related to AP2 4); DNA binding / transcription factor | chr1:29364790-29365794 FORWARDweakly similar to ( 149) loc_os02g51670 12002.m10198 protein AP2 domain-containing protein, putative, expressedAP2 AP2 evidence_code:10F1H1E1IEG genomic_reference:SL2.40ch04 gene_region:57461458-57462252 transcript_region:SL2.40ch04:57461458..5746225…
27.3.3	Ethylene-responsive element binding protein family	solyc04g007000.1.1	Transcript		3.456	2.90598		moderately similar to ( 335) AT1G68840 | Symbols: RAV2, RAP2.8, TEM2 | RAV2 (REGULATOR OF THE ATPASE OF THE VACUOLAR MEMBRANE); DNA binding / transcription factor/ transcription repressor | chr1:25880442-25881500 FORWARDmoderately similar to ( 324) loc_os01g49830 12001.m11168 protein DNA-binding protein RAV1, putative, expressedAP2 AP2 B3 evidence_code:10F0H1E1IEG genomic_reference:SL2.40ch04 gen…
27.3.3	Ethylene-responsive element binding protein family	solyc12g056590.1.1	Transcript		2.614	3.86599		very weakly similar to (87.0) AT5G50080 | Symbols: ERF110 | DNA binding / transcription factor | chr5:20365948-20366835 FORWARDAP2 AP2 evidence_code:10F0H0E1IEG genomic_reference:SL2.40ch12 gene_region:47906755-47908290 transcript_region:SL2.40ch12:47906755..47908290+ go_terms:GO:0003677,GO:0006355 functional_description:"Ethylene responsive transcription factor 2a (AHRD V1 *-*- C0J9I7_9ROSA); co…
27.3.3	Ethylene-responsive element binding protein family	solyc07g064900.2.1	Transcript			2.71472		highly similar to ( 513) AT3G20300 | Symbols: | unknown protein | chr3:7079832-7081809 REVERSEmoderately similar to ( 309) loc_os06g42850 12006.m08815 protein expressed protein genomic_reference:SL2.40ch07 gene_region:64102233-64106112 transcript_region:SL2.40ch07:64102233..64106112+ functional_description:"Extracellular ligand-gated ion channel (AHRD V1 ***- D7LAY2_ARALY)"
27.3.3	Ethylene-responsive element binding protein family	solyc04g078640.1.1	Transcript			4.10595		weakly similar to ( 147) AT3G50260 | Symbols: CEJ1, ATERF#011 | CEJ1 (COOPERATIVELY REGULATED BY ETHYLENE AND JASMONATE 1); DNA binding / transcription factor | chr3:18634687-18635148 FORWARDweakly similar to ( 129) loc_os04g55520 12004.m10443 protein dehydration responsive element binding protein, putative, expressedAP2 AP2 evidence_code:10F1H1E1IEG genomic_reference:SL2.40ch04 gene_region:60925…
27.3.3	Ethylene-responsive element binding protein family	solyc09g007260.2.1	Transcript			-2.21456		moderately similar to ( 274) AT2G28550 | Symbols: RAP2.7, TOE1 | RAP2.7 (RELATED TO AP2.7); DNA binding / transcription factor | chr2:12226444-12228251 REVERSEweakly similar to ( 121) BBM1_BRANA Protein BABY BOOM 1 (BnBBM1) - Brassica napus (Rape)moderately similar to ( 265) loc_os05g03040 12005.m27679 protein floral homeotic protein APETALA2, putative, expressedAP2 AP2 genomic_reference:SL2.40ch…
27.3.3	Ethylene-responsive element binding protein family	solyc06g063070.2.1	Transcript			2.50933	2.428	weakly similar to ( 194) AT1G53910 | Symbols: RAP2.12 | RAP2.12; DNA binding / transcription factor | chr1:20135242-20136581 FORWARDweakly similar to ( 156) ERF1_ORYSA Ethylene-responsive transcription factor 1 (Ethylene-responsive element-binding factor 1) (EREBP-1) (OsEREBP1) - Oryza sativa (Rice)weakly similar to ( 185) loc_os06g09390 12006.m091636 protein ethylene-responsive element binding p…
27.3.3	Ethylene-responsive element binding protein family	solyc08g082210.2.1	Transcript				-2.622	weakly similar to ( 150) AT1G64380 | Symbols: | AP2 domain-containing transcription factor, putative | chr1:23890981-23891988 REVERSEweakly similar to ( 114) loc_os05g49700 12005.m09040 protein DNA binding protein, putative, expressedAP2 AP2 genomic_reference:SL2.40ch08 gene_region:62221339-62222646 transcript_region:SL2.40ch08:62221339..62222646- go_terms:GO:0003677,GO:0006355 functional_descrip…
27.3.3	Ethylene-responsive element binding protein family	solyc01g108240.2.1	Transcript				-18.007	very weakly similar to (95.5) AT4G34410 | Symbols: RRTF1 | RRTF1 ({REDOX RESPONSIVE TRANSCRIPTION FACTOR 1); DNA binding / transcription factor | chr4:16451992-16452798 FORWARDvery weakly similar to (92.4) loc_os09g28440 12009.m05995 protein AP2 domain containing protein, expressedAP2 AP2 genomic_reference:SL2.40ch01 gene_region:87368287-87369574 transcript_region:SL2.40ch01:87368287..87369574+ g…
27.3.3	Ethylene-responsive element binding protein family	solyc12g008350.1.1	Transcript				-5.038	weakly similar to ( 137) AT5G11590 | Symbols: TINY2 | TINY2 (TINY2); DNA binding / transcription factor | chr5:3727789-3728499 REVERSEweakly similar to ( 122) loc_os04g46440 12004.m09593 protein dehydration-responsive element-binding protein 1C, putative, expressedAP2 AP2 evidence_code:10F0H1E0IEG genomic_reference:SL2.40ch12 gene_region:1759910-1760809 transcript_region:SL2.40ch12:1759910..17608…
27.3.3	Ethylene-responsive element binding protein family	solyc05g009790.1.1	Transcript				-7.501	moderately similar to ( 374) AT1G25560 | Symbols: TEM1 | TEM1 (TEMPRANILLO 1); transcription factor | chr1:8981891-8982976 REVERSEmoderately similar to ( 338) loc_os01g49830 12001.m11168 protein DNA-binding protein RAV1, putative, expressedB3 AP2 AP2 evidence_code:10F0H1E1IEG genomic_reference:SL2.40ch05 gene_region:3987084-3988271 transcript_region:SL2.40ch05:3987084..3988271- go_terms:GO:000367…
27.3.3	Ethylene-responsive element binding protein family	solyc09g059510.2.1	Transcript				-2.238	weakly similar to ( 140) AT4G13040 | Symbols: | AP2 domain-containing transcription factor family protein | chr4:7613720-7615310 FORWARDweakly similar to ( 147) loc_os02g29550 12002.m33690 protein DNA binding protein, putative, expressed genomic_reference:SL2.40ch09 gene_region:50196312-50202155 transcript_region:SL2.40ch09:50196312..50202155- go_terms:GO:0003677,GO:0006355 functional_description…
27.3.4	ARF, Auxin Response Factor family	solyc01g096070.2.1	Transcript	4.302			5.79	highly similar to ( 631) AT4G23980 | Symbols: ARF9 | ARF9 (AUXIN RESPONSE FACTOR 9); transcription factor | chr4:12451592-12454737 FORWARDhighly similar to ( 609) loc_os04g36054 12004.m35063 protein auxin response factor 1, putative, expressedAuxin_resp B3 genomic_reference:SL2.40ch01 gene_region:78941748-78946012 transcript_region:SL2.40ch01:78941748..78946012+ go_terms:GO:0003700,GO:0008022 fun…
27.3.4	ARF, Auxin Response Factor family	solyc05g056040.2.1	Transcript		3.376	3.30235		moderately similar to ( 298) AT2G46530 | Symbols: ARF11 | ARF11 (AUXIN RESPONSE FACTOR 11); transcription factor | chr2:19105112-19108029 FORWARDmoderately similar to ( 276) loc_os02g35140 12002.m08602 protein auxin response factor 1, putative, expressedB3 genomic_reference:SL2.40ch05 gene_region:64568906-64574482 transcript_region:SL2.40ch05:64568906..64574482- go_terms:GO:0005634,GO:0006355 fun…
27.3.4	ARF, Auxin Response Factor family	solyc07g043610.2.1	Transcript			2.53273	6.147	moderately similar to ( 226) AT1G30330 | Symbols: ARF6 | ARF6 (AUXIN RESPONSE FACTOR 6); transcription factor | chr1:10686125-10690036 REVERSEmoderately similar to ( 210) loc_os06g46410 12006.m091759 protein auxin response factor 6, putative, expressed genomic_reference:SL2.40ch07 gene_region:54882486-54885433 transcript_region:SL2.40ch07:54882486..54885433- go_terms:GO:0046983 functional_descrip…
27.3.4	ARF, Auxin Response Factor family	solyc03g031970.2.1	Transcript				3.114	highly similar to ( 977) AT5G37020 | Symbols: ARF8 | ARF8 (AUXIN RESPONSE FACTOR 8); transcription factor | chr5:14630151-14633916 FORWARDhighly similar to ( 889) loc_os04g57610 12004.m35224 protein auxin response factor 8, putative, expressedAuxin_resp B3 genomic_reference:SL2.40ch03 gene_region:8739906-8747501 transcript_region:SL2.40ch03:8739906..8747501+ go_terms:GO:0003700 functional_descrip…
27.3.4	ARF, Auxin Response Factor family	solyc12g006350.1.1	Transcript				2.107	moderately similar to ( 315) AT1G30330 | Symbols: ARF6 | ARF6 (AUXIN RESPONSE FACTOR 6); transcription factor | chr1:10686125-10690036 REVERSEmoderately similar to ( 298) loc_os04g57610 12004.m35224 protein auxin response factor 8, putative, expressed evidence_code:10F0H1E0IEG genomic_reference:SL2.40ch12 gene_region:871641-873422 transcript_region:SL2.40ch12:871641..873422+ go_terms:GO:0003700 f…
27.3.40	Aux/IAA family	solyc09g065850.2.1	Transcript		3.246		-2.219	moderately similar to ( 213) AT5G43700 | Symbols: ATAUX2-11, IAA4 | ATAUX2-11 (AUXIN INDUCIBLE 2-11); DNA binding / transcription factor | chr5:17550465-17551206 FORWARDmoderately similar to ( 224) AX22D_PHAAU Auxin-induced protein 22D (Indole-3-acetic acid-induced protein ARG13) - Phaseolus aureus (Mung bean) (Vigna radiata)weakly similar to ( 162) loc_os12g40900 12012.m07873 protein OsIAA31 - A…
27.3.40	Aux/IAA family	solyc07g008020.2.1	Transcript			2.37461		very weakly similar to (99.0) AT4G32280 | Symbols: IAA29 | IAA29 (INDOLE-3-ACETIC ACID INDUCIBLE 29); transcription factor | chr4:15583479-15584628 FORWARDvery weakly similar to (87.0) IAA17_ORYSA Auxin-responsive protein IAA17 (Indoleacetic acid-induced protein 17) - Oryza sativa (Rice)very weakly similar to (87.0) loc_os05g14180 12005.m27564 protein OsIAA17 - Auxin-responsive Aux/IAA gene famil…
27.3.40	Aux/IAA family	solyc03g120390.2.1	Transcript				3.555	moderately similar to ( 205) AT1G04250 | Symbols: AXR3, IAA17 | AXR3 (AUXIN RESISTANT 3); transcription factor | chr1:1136382-1138340 FORWARDweakly similar to ( 184) IAA11_ORYSA Auxin-responsive protein IAA11 (Indoleacetic acid-induced protein 11) - Oryza sativa (Rice)weakly similar to ( 184) loc_os03g43400 12003.m09386 protein OsIAA11 - Auxin-responsive Aux/IAA gene family member, expressedAUX_I…
27.3.40	Aux/IAA family	solyc06g053830.2.1	Transcript				-3.835	moderately similar to ( 268) AT3G04730 | Symbols: IAA16 | IAA16; transcription factor | chr3:1288993-1290415 REVERSEmoderately similar to ( 246) AUX28_SOYBN Auxin-induced protein AUX28 - Glycine max (Soybean)moderately similar to ( 227) loc_os12g40890 12012.m07872 protein OsIAA30 - Auxin-responsive Aux/IAA gene family member, expressedAUX_IAA genomic_reference:SL2.40ch06 gene_region:33179702-3318…
27.3.40	Aux/IAA family	solyc09g083280.2.1	Transcript				-2.275	moderately similar to ( 233) AT1G04240 | Symbols: SHY2, IAA3 | SHY2 (SHORT HYPOCOTYL 2); transcription factor | chr1:1128564-1129319 REVERSEmoderately similar to ( 235) IAA4_PEA Auxin-induced protein IAA4 - Pisum sativum (Garden pea)weakly similar to ( 162) loc_os12g40900 12012.m07873 protein OsIAA31 - Auxin-responsive Aux/IAA gene family member, expressedAUX_IAA genomic_reference:SL2.40ch09 gene…
27.3.40	Aux/IAA family	solyc09g083290.2.1	Transcript				-2.898	moderately similar to ( 276) AT4G14550 | Symbols: IAA14, SLR | IAA14 (INDOLE-3-ACETIC ACID INDUCIBLE 14); protein binding / transcription factor/ transcription repressor | chr4:8348521-8349923 REVERSEmoderately similar to ( 256) AUX28_SOYBN Auxin-induced protein AUX28 - Glycine max (Soybean)moderately similar to ( 236) loc_os12g40890 12012.m07872 protein OsIAA30 - Auxin-responsive Aux/IAA gene fa…
