# Supplementary material for: Identification of key genes involved in the phenotypic alterations of res (restored cell structure by salinity) tomato mutant and its recovery induced by salt stress through transcriptomic analysis
Source: BMC Plant Biol. 2018 Oct 1;18:213. doi: 10.1186/s12870-018-1436-9 (PMC6167845; doi:10.1186/s12870-018-1436-9)
Supplement: Supplementary file 4 — Table S3. Mapman classification of DEGs involved in signalling in roots (sheet 1) and leaves (sheet 2) of res and WT plants in absence of salt stress (Control) and after 5 days of 200 mM NaCl (Salt). (XLSX 114 kb) [file 12870_2018_1436_MOESM4_ESM.xlsx]

## Sheet: Signalling-Root
	Table S3 (Excel file). Mapman classification of DEGs involved in signalling in roots of res and WT plants in absence of salt stress (Control) and after 5 days of 200 mM NaCl (Salt). Fold-change values are shown, comparing res vs WT in each condition (left columns) or salt stress vs control for each genotype (right columns).
BinCode	BinName	ID	Type	FC (res control vs WT control)	FC (res salt vs WT salt)	FC (res salt vs control)	FC (WT salt vs control)	Description
30.2.10	signalling.receptor kinases.leucine rich repeat X	solyc11g016930.1.1	Transcript	3.251		-2.122		weakly similar to ( 135) AT3G28450 | Symbols: | leucine-rich repeat transmembrane protein kinase, putative | chr3:10667359-10669176 FORWARDweakly similar to ( 115) loc_os04g41030 12004.m09083 protein systemin receptor SR160 precursor, putative, expressed evidence_code:10F0H1E0IEG genomic_reference:SL2.40ch11 gene_region:7595180-7599225 transcript_region:SL2.40ch11:7595180..7599225+ go_terms:GO:00…
30.2.11	signalling.receptor kinases.leucine rich repeat XI	solyc11g011030.1.1	Transcript	32.287	21.801			evidence_code:10F0H1E1IEG genomic_reference:SL2.40ch11 gene_region:4085875-4088959 transcript_region:SL2.40ch11:4085875..4088959+ functional_description:"Pto-responsive gene 1 protein (AHRD V1 ***- Q9M723_SOLLC); contains Interpro domain(s) IPR010399 Tify "
30.2.11	signalling.receptor kinases.leucine rich repeat XI	solyc08g079740.2.1	Transcript	-2.433				nearly identical (1043) AT1G12460 | Symbols: | leucine-rich repeat transmembrane protein kinase, putative | chr1:4247703-4250444 FORWARDmoderately similar to ( 329) PSKR_DAUCA Phytosulfokine receptor precursor (EC 2.7.11.1) (Phytosulfokine LRR receptor kinase) - Daucus carota (Carrot)highly similar to ( 875) loc_os03g03570 12003.m101708 protein ATP binding protein, putative, expressed Pkinase_Tyr…
30.2.11	signalling.receptor kinases.leucine rich repeat XI	solyc02g077630.2.1	Transcript	-2.804		2.305		nearly identical (1265) AT1G28440 | Symbols: HSL1 | HSL1 (HAESA-Like 1); ATP binding / kinase/ protein serine/threonine kinase | chr1:9996914-10000171 FORWARDmoderately similar to ( 451) RPK1_IPONI Receptor-like protein kinase precursor (EC 2.7.11.1) - Ipomoea nil (Japanese morning glory) (Pharbitis nil)nearly identical (1051) loc_os01g13800 12001.m07986 protein receptor-like protein kinase 5 pre…
30.2.11	signalling.receptor kinases.leucine rich repeat XI	solyc02g068540.1.1	Transcript	2.244				weakly similar to ( 182) AT2G34930 | Symbols: | disease resistance family protein | chr2:14737169-14739886 REVERSEweakly similar to ( 125) PSKR_DAUCA Phytosulfokine receptor precursor (EC 2.7.11.1) (Phytosulfokine LRR receptor kinase) - Daucus carota (Carrot)moderately similar to ( 218) loc_os01g41770 12001.m10445 protein expressed protein evidence_code:10F0H1E0IEG genomic_reference:SL2.40ch02 ge…
30.2.11	signalling.receptor kinases.leucine rich repeat XI	solyc04g008430.1.1	Transcript	-2.493		2.189		nearly identical (1420) AT2G01950 | Symbols: VH1, BRL2 | BRL2 (BRI1-LIKE 2); ATP binding / protein serine/threonine kinase/ transmembrane receptor protein serine/threonine kinase | chr2:440805-444236 REVERSEmoderately similar to ( 450) PSKR_DAUCA Phytosulfokine receptor precursor (EC 2.7.11.1) (Phytosulfokine LRR receptor kinase) - Daucus carota (Carrot)nearly identical (1266) loc_os10g02500 1201…
30.2.11	signalling.receptor kinases.leucine rich repeat XI	solyc11g017270.1.1	Transcript	3.381		-2.087		highly similar to ( 674) AT1G34420 | Symbols: | leucine-rich repeat family protein / protein kinase family protein | chr1:12584587-12587570 FORWARDweakly similar to ( 187) RPK1_IPONI Receptor-like protein kinase precursor (EC 2.7.11.1) - Ipomoea nil (Japanese morning glory) (Pharbitis nil)highly similar to ( 628) loc_os12g08180 12012.m04805 protein receptor-like protein kinase precursor, putative…
30.2.11	signalling.receptor kinases.leucine rich repeat XI	solyc12g096710.1.1	Transcript	4.083		-2.961		moderately similar to ( 382) AT5G48380 | Symbols: | leucine-rich repeat family protein / protein kinase family protein | chr5:19604584-19606532 REVERSEmoderately similar to ( 207) PSKR_DAUCA Phytosulfokine receptor precursor (EC 2.7.11.1) (Phytosulfokine LRR receptor kinase) - Daucus carota (Carrot)moderately similar to ( 412) loc_os11g14420 12011.m05578 protein brassinosteroid LRR receptor kinas…
30.2.11	signalling.receptor kinases.leucine rich repeat XI	solyc11g011180.1.1	Transcript	10.558		-2.207		moderately similar to ( 437) AT1G74180 | Symbols: AtRLP14 | AtRLP14 (Receptor Like Protein 14); protein binding | chr1:27897197-27900908 REVERSEweakly similar to ( 186) RPK1_IPONI Receptor-like protein kinase precursor (EC 2.7.11.1) - Ipomoea nil (Japanese morning glory) (Pharbitis nil)moderately similar to ( 335) loc_os04g55440 12004.m10436 protein hcr9-4E, putative, expressed evidence_code:10F0…
30.2.11	signalling.receptor kinases.leucine rich repeat XI	solyc12g056730.1.1	Transcript	2.254				nearly identical (1266) AT1G34110 | Symbols: | leucine-rich repeat transmembrane protein kinase, putative | chr1:12417331-12421189 REVERSEmoderately similar to ( 498) RPK1_IPONI Receptor-like protein kinase precursor (EC 2.7.11.1) - Ipomoea nil (Japanese morning glory) (Pharbitis nil)nearly identical (1268) loc_os06g38990 12006.m08437 protein receptor-like protein kinase precursor, putative, expr…
30.2.11	signalling.receptor kinases.leucine rich repeat XI	solyc09g014480.1.1	Transcript	3.305				moderately similar to ( 306) AT5G06870 | Symbols: PGIP2, ATPGIP2 | PGIP2 (POLYGALACTURONASE INHIBITING PROTEIN 2); protein binding | chr5:2133941-2135016 FORWARDmoderately similar to ( 269) PGIP2_PHAVU Polygalacturonase inhibitor 2 precursor (Polygalacturonase-inhibiting protein) (PGIP-2) - Phaseolus vulgaris (Kidney bean) (French bean)moderately similar to ( 231) loc_os05g01380 12005.m04677 prot…
30.2.11	signalling.receptor kinases.leucine rich repeat XI	solyc03g115610.2.1	Transcript	2.959		-2.171		nearly identical (1213) AT1G74360 | Symbols: | leucine-rich repeat transmembrane protein kinase, putative | chr1:27954299-27957911 FORWARDmoderately similar to ( 221) RPK1_IPONI Receptor-like protein kinase precursor (EC 2.7.11.1) - Ipomoea nil (Japanese morning glory) (Pharbitis nil)highly similar to ( 639) loc_os07g40630 12007.m08303 protein BRASSINOSTEROID INSENSITIVE 1 precursor, putative, ex…
30.2.11	signalling.receptor kinases.leucine rich repeat XI	solyc01g009930.1.1	Transcript	3.806				moderately similar to ( 259) AT2G25440 | Symbols: AtRLP20 | AtRLP20 (Receptor Like Protein 20); kinase/ protein binding | chr2:10826735-10829402 FORWARDweakly similar to ( 135) RPK1_IPONI Receptor-like protein kinase precursor (EC 2.7.11.1) - Ipomoea nil (Japanese morning glory) (Pharbitis nil)moderately similar to ( 257) loc_os01g04070 12001.m07042 protein verticillium wilt disease resistance pr…
30.2.11	signalling.receptor kinases.leucine rich repeat XI	solyc07g008600.1.1	Transcript	4.662				moderately similar to ( 355) AT2G34930 | Symbols: | disease resistance family protein | chr2:14737169-14739886 REVERSEweakly similar to ( 150) RPK1_IPONI Receptor-like protein kinase precursor (EC 2.7.11.1) - Ipomoea nil (Japanese morning glory) (Pharbitis nil)moderately similar to ( 409) loc_os01g41770 12001.m10445 protein expressed protein evidence_code:10F0H1E1IEG genomic_reference:SL2.40ch07 …
30.2.11	signalling.receptor kinases.leucine rich repeat XI	solyc06g033920.1.1	Transcript	3.624		-2.072		moderately similar to ( 378) AT3G11010 | Symbols: AtRLP34 | AtRLP34 (Receptor Like Protein 34); kinase/ protein binding | chr3:3450988-3453672 REVERSEmoderately similar to ( 213) RPK1_IPONI Receptor-like protein kinase precursor (EC 2.7.11.1) - Ipomoea nil (Japanese morning glory) (Pharbitis nil)moderately similar to ( 378) loc_os12g12120 12012.m05186 protein verticillium wilt disease resistance …
30.2.11	signalling.receptor kinases.leucine rich repeat XI	solyc04g014400.2.1	Transcript	27.313		-2.972		moderately similar to ( 420) AT1G74170 | Symbols: AtRLP13 | AtRLP13 (Receptor Like Protein 13); protein binding | chr1:27891555-27895441 REVERSEweakly similar to ( 188) RPK1_IPONI Receptor-like protein kinase precursor (EC 2.7.11.1) - Ipomoea nil (Japanese morning glory) (Pharbitis nil)moderately similar to ( 367) loc_os04g55440 12004.m10436 protein hcr9-4E, putative, expressed genomic_reference:…
30.2.11	signalling.receptor kinases.leucine rich repeat XI	solyc03g112680.1.1	Transcript	-2.053				highly similar to ( 615) AT4G20140 | Symbols: GSO1 | GSO1 (GASSHO1); ATP binding / protein binding / protein kinase/ protein serine/threonine kinase/ protein tyrosine kinase | chr4:10884220-10888045 FORWARDmoderately similar to ( 317) RPK1_IPONI Receptor-like protein kinase precursor (EC 2.7.11.1) - Ipomoea nil (Japanese morning glory) (Pharbitis nil)highly similar to ( 722) loc_os05g07820 12005.…
30.2.11	signalling.receptor kinases.leucine rich repeat XI	solyc12g096720.1.1	Transcript	2.774		-2.137		weakly similar to ( 103) AT5G48380 | Symbols: | leucine-rich repeat family protein / protein kinase family protein | chr5:19604584-19606532 REVERSEvery weakly similar to (89.0) PSKR_DAUCA Phytosulfokine receptor precursor (EC 2.7.11.1) (Phytosulfokine LRR receptor kinase) - Daucus carota (Carrot)weakly similar to ( 110) loc_os11g14420 12011.m05578 protein brassinosteroid LRR receptor kinase precu…
30.2.11	signalling.receptor kinases.leucine rich repeat XI	solyc01g009690.1.1	Transcript	4.097				moderately similar to ( 375) AT3G05650 | Symbols: AtRLP32 | AtRLP32 (Receptor Like Protein 32); kinase/ protein binding | chr3:1645884-1648490 REVERSEweakly similar to ( 196) RPK1_IPONI Receptor-like protein kinase precursor (EC 2.7.11.1) - Ipomoea nil (Japanese morning glory) (Pharbitis nil)moderately similar to ( 339) loc_os01g06790 12001.m07309 protein disease resistance protein, putative, exp…
30.2.11	signalling.receptor kinases.leucine rich repeat XI	solyc12g009720.1.1	Transcript	2.264				moderately similar to ( 254) AT5G40170 | Symbols: AtRLP54 | AtRLP54 (Receptor Like Protein 54); kinase/ protein binding | chr5:16065179-16067557 REVERSEweakly similar to ( 167) RPK1_IPONI Receptor-like protein kinase precursor (EC 2.7.11.1) - Ipomoea nil (Japanese morning glory) (Pharbitis nil)moderately similar to ( 253) loc_os12g11370 12012.m05117 protein verticillium wilt disease resistance pr…
30.2.11	signalling.receptor kinases.leucine rich repeat XI	solyc05g051640.2.1	Transcript	-2.174				nearly identical (1145) AT5G61480 | Symbols: | leucine-rich repeat transmembrane protein kinase, putative | chr5:24724541-24727842 REVERSEmoderately similar to ( 411) RPK1_IPONI Receptor-like protein kinase precursor (EC 2.7.11.1) - Ipomoea nil (Japanese morning glory) (Pharbitis nil)highly similar to ( 902) loc_os08g05290 12008.m04672 protein receptor-like protein kinase 5 precursor, putative, e…
30.2.11	signalling.receptor kinases.leucine rich repeat XI	solyc01g098690.2.1	Transcript	2.515		-2.051		moderately similar to ( 340) AT4G13920 | Symbols: AtRLP50 | AtRLP50 (Receptor Like Protein 50); kinase/ protein binding | chr4:8043861-8046536 FORWARDweakly similar to ( 167) RPK1_IPONI Receptor-like protein kinase precursor (EC 2.7.11.1) - Ipomoea nil (Japanese morning glory) (Pharbitis nil)moderately similar to ( 410) loc_os12g12010 12012.m05176 protein verticillium wilt disease resistance prot…
30.2.11	signalling.receptor kinases.leucine rich repeat XI	solyc09g005080.1.1	Transcript	2.667		-3.107		moderately similar to ( 389) AT1G47890 | Symbols: AtRLP7 | AtRLP7 (Receptor Like Protein 7); kinase/ protein binding | chr1:17643976-17647035 FORWARDweakly similar to ( 193) RPK1_IPONI Receptor-like protein kinase precursor (EC 2.7.11.1) - Ipomoea nil (Japanese morning glory) (Pharbitis nil)highly similar to ( 554) loc_os04g40440 12004.m09026 protein expressed protein evidence_code:10F1H1E1IEG ge…
30.2.11	signalling.receptor kinases.leucine rich repeat XI	solyc07g006480.2.1	Transcript	12.098		-3.889		moderately similar to ( 394) AT5G48380 | Symbols: | leucine-rich repeat family protein / protein kinase family protein | chr5:19604584-19606532 REVERSEmoderately similar to ( 201) PSKR_DAUCA Phytosulfokine receptor precursor (EC 2.7.11.1) (Phytosulfokine LRR receptor kinase) - Daucus carota (Carrot)moderately similar to ( 407) loc_os11g14420 12011.m05578 protein brassinosteroid LRR receptor kinas…
30.2.11	signalling.receptor kinases.leucine rich repeat XI	solyc03g098400.1.1	Transcript	-4.205				highly similar to ( 742) AT3G47570 | Symbols: | leucine-rich repeat transmembrane protein kinase, putative | chr3:17527611-17530748 FORWARDmoderately similar to ( 298) RPK1_IPONI Receptor-like protein kinase precursor (EC 2.7.11.1) - Ipomoea nil (Japanese morning glory) (Pharbitis nil)highly similar to ( 639) loc_os11g07060 12011.m079950 protein receptor protein kinase CLAVATA1 precursor, putativ…
30.2.11	signalling.receptor kinases.leucine rich repeat XI	solyc06g006020.1.1	Transcript	3.001				moderately similar to ( 330) AT3G47090 | Symbols: | leucine-rich repeat transmembrane protein kinase, putative | chr3:17341512-17344645 REVERSEmoderately similar to ( 210) PSKR_DAUCA Phytosulfokine receptor precursor (EC 2.7.11.1) (Phytosulfokine LRR receptor kinase) - Daucus carota (Carrot)moderately similar to ( 397) loc_os11g46960 12011.m08476 protein receptor-like protein kinase precursor, pu…
30.2.11	signalling.receptor kinases.leucine rich repeat XI	solyc04g009640.2.1	Transcript	8.329		-2.759		moderately similar to ( 490) AT3G47570 | Symbols: | leucine-rich repeat transmembrane protein kinase, putative | chr3:17527611-17530748 FORWARDmoderately similar to ( 428) RPK1_IPONI Receptor-like protein kinase precursor (EC 2.7.11.1) - Ipomoea nil (Japanese morning glory) (Pharbitis nil)highly similar to ( 674) loc_os06g16070 12006.m06320 protein receptor-like protein kinase precursor, putative…
30.2.11	signalling.receptor kinases.leucine rich repeat XI	solyc07g006770.2.1	Transcript	14.462		-4.273		moderately similar to ( 492) AT5G46330 | Symbols: FLS2 | FLS2 (FLAGELLIN-SENSITIVE 2); ATP binding / kinase/ protein binding / protein serine/threonine kinase/ transmembrane receptor protein serine/threonine kinase | chr5:18791802-18795407 FORWARDmoderately similar to ( 334) RPK1_IPONI Receptor-like protein kinase precursor (EC 2.7.11.1) - Ipomoea nil (Japanese morning glory) (Pharbitis nil)highl…
30.2.11	signalling.receptor kinases.leucine rich repeat XI	solyc03g123780.2.1	Transcript	-2.577			-2.359	highly similar to ( 919) AT1G72300 | Symbols: | leucine-rich repeat transmembrane protein kinase, putative | chr1:27217679-27220966 REVERSEhighly similar to ( 564) PSKR_DAUCA Phytosulfokine receptor precursor (EC 2.7.11.1) (Phytosulfokine LRR receptor kinase) - Daucus carota (Carrot)highly similar to ( 688) loc_os02g05930 12002.m05941 protein phytosulfokine receptor precursor, putative, expressed…
30.2.11	signalling.receptor kinases.leucine rich repeat XI	solyc06g008300.2.1	Transcript	2.476				moderately similar to ( 442) AT2G15080 | Symbols: AtRLP19 | AtRLP19 (Receptor Like Protein 19); kinase/ protein binding | chr2:6533764-6536715 FORWARDmoderately similar to ( 305) RPK1_IPONI Receptor-like protein kinase precursor (EC 2.7.11.1) - Ipomoea nil (Japanese morning glory) (Pharbitis nil)moderately similar to ( 398) loc_os10g33040 12010.m06140 protein receptor-like protein kinase precurso…
30.2.11	signalling.receptor kinases.leucine rich repeat XI	solyc10g050110.1.1	Transcript	-2.311				moderately similar to ( 398) AT3G19320 | Symbols: | leucine-rich repeat family protein | chr3:6696395-6698073 REVERSEvery weakly similar to (97.8) RPK1_IPONI Receptor-like protein kinase precursor (EC 2.7.11.1) - Ipomoea nil (Japanese morning glory) (Pharbitis nil)moderately similar to ( 325) loc_os04g42620 12004.m09229 protein protein binding protein, putative, expressed evidence_code:10F0H1E1IE…
30.2.11	signalling.receptor kinases.leucine rich repeat XI	solyc01g009810.2.1	Transcript	4.094			5.109	moderately similar to ( 206) AT1G34210 | Symbols: SERK2, ATSERK2 | SERK2 (SOMATIC EMBRYOGENESIS RECEPTOR-LIKE KINASE 2); kinase | chr1:12459078-12462752 FORWARDvery weakly similar to (85.5) RPK1_IPONI Receptor-like protein kinase precursor (EC 2.7.11.1) - Ipomoea nil (Japanese morning glory) (Pharbitis nil)moderately similar to ( 208) loc_os08g07760 12008.m04913 protein BRASSINOSTEROID INSENSITIV…
30.2.11	signalling.receptor kinases.leucine rich repeat XI	solyc01g005760.2.1	Transcript	2.088				moderately similar to ( 383) AT3G05650 | Symbols: AtRLP32 | AtRLP32 (Receptor Like Protein 32); kinase/ protein binding | chr3:1645884-1648490 REVERSEweakly similar to ( 192) RPK1_IPONI Receptor-like protein kinase precursor (EC 2.7.11.1) - Ipomoea nil (Japanese morning glory) (Pharbitis nil)moderately similar to ( 357) loc_os01g06790 12001.m07309 protein disease resistance protein, putative, exp…
30.2.11	signalling.receptor kinases.leucine rich repeat XI	solyc07g008590.1.1	Transcript	2.873		-2.19		moderately similar to ( 368) AT2G34930 | Symbols: | disease resistance family protein | chr2:14737169-14739886 REVERSEweakly similar to ( 168) PSKR_DAUCA Phytosulfokine receptor precursor (EC 2.7.11.1) (Phytosulfokine LRR receptor kinase) - Daucus carota (Carrot)moderately similar to ( 412) loc_os01g41770 12001.m10445 protein expressed protein evidence_code:10F0H1E1IEG genomic_reference:SL2.40ch0…
30.2.11	signalling.receptor kinases.leucine rich repeat XI	solyc01g107790.2.1	Transcript	6.159		-4.273		moderately similar to ( 373) AT4G06744 | Symbols: | leucine-rich repeat family protein / extensin family protein | chr4:4070870-4072084 REVERSEweakly similar to ( 107) RPK1_IPONI Receptor-like protein kinase precursor (EC 2.7.11.1) - Ipomoea nil (Japanese morning glory) (Pharbitis nil)moderately similar to ( 311) loc_os04g57430 12004.m10628 protein leucine-rich repeat, plant specific, putative, e…
30.2.11	signalling.receptor kinases.leucine rich repeat XI	solyc01g106500.2.1	Transcript	4.962				highly similar to ( 600) AT1G09970 | Symbols: LRR XI-23 | LRR XI-23; ATP binding / kinase/ protein kinase/ protein serine/threonine kinase | chr1:3252408-3255428 FORWARDmoderately similar to ( 222) RPK1_IPONI Receptor-like protein kinase precursor (EC 2.7.11.1) - Ipomoea nil (Japanese morning glory) (Pharbitis nil)highly similar to ( 514) loc_os12g43640 12012.m08138 protein receptor-like protein …
30.2.11	signalling.receptor kinases.leucine rich repeat XI	solyc08g077740.1.1	Transcript	2.338				moderately similar to ( 388) AT1G47890 | Symbols: AtRLP7 | AtRLP7 (Receptor Like Protein 7); kinase/ protein binding | chr1:17643976-17647035 FORWARDmoderately similar to ( 211) RPK1_IPONI Receptor-like protein kinase precursor (EC 2.7.11.1) - Ipomoea nil (Japanese morning glory) (Pharbitis nil)moderately similar to ( 347) loc_os01g06920 12001.m07320 protein resistance protein SlVe1 precursor, pu…
30.2.11	signalling.receptor kinases.leucine rich repeat XI	solyc07g008620.1.1	Transcript	4.78		-3.564		moderately similar to ( 405) AT2G34930 | Symbols: | disease resistance family protein | chr2:14737169-14739886 REVERSEmoderately similar to ( 212) PSKR_DAUCA Phytosulfokine receptor precursor (EC 2.7.11.1) (Phytosulfokine LRR receptor kinase) - Daucus carota (Carrot)moderately similar to ( 434) loc_os11g35410 12011.m07393 protein expressed protein evidence_code:10F1H1E1IEG genomic_reference:SL2.4…
30.2.11	signalling.receptor kinases.leucine rich repeat XI	solyc04g050170.2.1	Transcript	-4.838		2.66		nearly identical (1169) AT1G08590 | Symbols: | CLAVATA1 receptor kinase (CLV1) | chr1:2718859-2721948 FORWARDmoderately similar to ( 262) RPK1_IPONI Receptor-like protein kinase precursor (EC 2.7.11.1) - Ipomoea nil (Japanese morning glory) (Pharbitis nil)nearly identical (1050) loc_os03g05140 12003.m06038 protein receptor-like protein kinase 5 precursor, putative, expressed S_TKc Pkinase S_TKc P…
30.2.11	signalling.receptor kinases.leucine rich repeat XI	solyc02g031790.1.1	Transcript	10.121		-4.263		highly similar to ( 548) AT3G47570 | Symbols: | leucine-rich repeat transmembrane protein kinase, putative | chr3:17527611-17530748 FORWARDmoderately similar to ( 428) RPK1_IPONI Receptor-like protein kinase precursor (EC 2.7.11.1) - Ipomoea nil (Japanese morning glory) (Pharbitis nil)highly similar to ( 690) loc_os11g46980 12011.m08478 protein receptor-like protein kinase precursor, putative S_T…
30.2.11	signalling.receptor kinases.leucine rich repeat XI	solyc01g107250.2.1	Transcript	2.728				moderately similar to ( 259) AT5G21090 | Symbols: | leucine-rich repeat protein, putative | chr5:7164758-7166904 FORWARDweakly similar to ( 120) RPK1_IPONI Receptor-like protein kinase precursor (EC 2.7.11.1) - Ipomoea nil (Japanese morning glory) (Pharbitis nil)moderately similar to ( 288) loc_os03g32580 12003.m08500 protein BRASSINOSTEROID INSENSITIVE 1-associated receptor kinase 1 precursor, p…
30.2.11	signalling.receptor kinases.leucine rich repeat XI	solyc12g009750.1.1	Transcript	9.736				moderately similar to ( 385) AT3G11080 | Symbols: AtRLP35 | AtRLP35 (Receptor Like Protein 35); kinase/ protein binding | chr3:3470481-3473312 FORWARDweakly similar to ( 183) PSKR_DAUCA Phytosulfokine receptor precursor (EC 2.7.11.1) (Phytosulfokine LRR receptor kinase) - Daucus carota (Carrot)moderately similar to ( 375) loc_os12g12120 12012.m05186 protein verticillium wilt disease resistance pr…
30.2.11	signalling.receptor kinases.leucine rich repeat XI	solyc07g008630.1.1	Transcript	5.245				moderately similar to ( 394) AT2G34930 | Symbols: | disease resistance family protein | chr2:14737169-14739886 REVERSEweakly similar to ( 196) RPK1_IPONI Receptor-like protein kinase precursor (EC 2.7.11.1) - Ipomoea nil (Japanese morning glory) (Pharbitis nil)moderately similar to ( 443) loc_os11g35410 12011.m07393 protein expressed protein evidence_code:10F0H1E1IEG genomic_reference:SL2.40ch07 …
30.2.11	signalling.receptor kinases.leucine rich repeat XI	solyc03g006080.2.1	Transcript	8.232		-2.347		highly similar to ( 512) AT3G47570 | Symbols: | leucine-rich repeat transmembrane protein kinase, putative | chr3:17527611-17530748 FORWARDmoderately similar to ( 438) RPK1_IPONI Receptor-like protein kinase precursor (EC 2.7.11.1) - Ipomoea nil (Japanese morning glory) (Pharbitis nil)highly similar to ( 634) loc_os06g16070 12006.m06320 protein receptor-like protein kinase precursor, putative Tyr…
30.2.11	signalling.receptor kinases.leucine rich repeat XI	solyc04g014650.2.1	Transcript	2.432				moderately similar to ( 383) AT3G47570 | Symbols: | leucine-rich repeat transmembrane protein kinase, putative | chr3:17527611-17530748 FORWARDmoderately similar to ( 243) RPK1_IPONI Receptor-like protein kinase precursor (EC 2.7.11.1) - Ipomoea nil (Japanese morning glory) (Pharbitis nil)moderately similar to ( 446) loc_os10g13970 12010.m04648 protein leucine-rich repeat receptor protein kinase …
30.2.11	signalling.receptor kinases.leucine rich repeat XI	solyc12g005610.1.1	Transcript	4.664				weakly similar to ( 153) AT2G34930 | Symbols: | disease resistance family protein | chr2:14737169-14739886 REVERSEvery weakly similar to (91.3) PSKR_DAUCA Phytosulfokine receptor precursor (EC 2.7.11.1) (Phytosulfokine LRR receptor kinase) - Daucus carota (Carrot)weakly similar to ( 187) loc_os08g42840 12008.m08262 protein leucine-rich repeat receptor protein kinase EXS precursor, putative, expre…
30.2.11	signalling.receptor kinases.leucine rich repeat XI	solyc09g014590.2.1	Transcript	3.586				moderately similar to ( 259) AT5G06870 | Symbols: PGIP2, ATPGIP2 | PGIP2 (POLYGALACTURONASE INHIBITING PROTEIN 2); protein binding | chr5:2133941-2135016 FORWARDmoderately similar to ( 236) PGIP1_PHAVU Polygalacturonase inhibitor 1 precursor (Polygalacturonase-inhibiting protein) (PGIP-1) - Phaseolus vulgaris (Kidney bean) (French bean)weakly similar to ( 197) loc_os05g01380 12005.m04677 protein …
30.2.11	signalling.receptor kinases.leucine rich repeat XI	solyc11g056680.1.1	Transcript	-2.021		2.351		highly similar to ( 501) AT3G20820 | Symbols: | leucine-rich repeat family protein | chr3:7280930-7282027 FORWARDweakly similar to ( 129) PGIP2_PHAVU Polygalacturonase inhibitor 2 precursor (Polygalacturonase-inhibiting protein) (PGIP-2) - Phaseolus vulgaris (Kidney bean) (French bean)moderately similar to ( 407) loc_os08g39550 12008.m07936 protein polygalacturonase inhibitor 2 precursor, putativ…
30.2.11	signalling.receptor kinases.leucine rich repeat XI	solyc07g053600.2.1	Transcript	3.662				nearly identical (1045) AT1G28440 | Symbols: HSL1 | HSL1 (HAESA-Like 1); ATP binding / kinase/ protein serine/threonine kinase | chr1:9996914-10000171 FORWARDmoderately similar to ( 435) RPK1_IPONI Receptor-like protein kinase precursor (EC 2.7.11.1) - Ipomoea nil (Japanese morning glory) (Pharbitis nil)highly similar to ( 909) loc_os01g13800 12001.m07986 protein receptor-like protein kinase 5 pr…
30.2.11	signalling.receptor kinases.leucine rich repeat XI	solyc05g006570.1.1	Transcript	-2.247				highly similar to ( 607) AT1G27190 | Symbols: | leucine-rich repeat transmembrane protein kinase, putative | chr1:9446923-9448728 REVERSEweakly similar to ( 200) PSKR_DAUCA Phytosulfokine receptor precursor (EC 2.7.11.1) (Phytosulfokine LRR receptor kinase) - Daucus carota (Carrot)highly similar to ( 508) loc_os04g41030 12004.m09083 protein systemin receptor SR160 precursor, putative, expressed T…
30.2.11	signalling.receptor kinases.leucine rich repeat XI	solyc09g064520.2.1	Transcript	-2.106		2.198		nearly identical (1348) AT4G28650 | Symbols: | leucine-rich repeat transmembrane protein kinase, putative | chr4:14144155-14147276 REVERSEmoderately similar to ( 483) RPK1_IPONI Receptor-like protein kinase precursor (EC 2.7.11.1) - Ipomoea nil (Japanese morning glory) (Pharbitis nil)nearly identical (1201) loc_os02g02140 12002.m05564 protein receptor protein kinase CLAVATA1 precursor, putative, …
30.2.11	signalling.receptor kinases.leucine rich repeat XI	solyc08g061560.2.1	Transcript	-4.333				nearly identical (1464) AT2G26330 | Symbols: ER, QRP1 | ER (ERECTA); transmembrane receptor protein kinase | chr2:11208367-11213895 REVERSEmoderately similar to ( 393) PSKR_DAUCA Phytosulfokine receptor precursor (EC 2.7.11.1) (Phytosulfokine LRR receptor kinase) - Daucus carota (Carrot)nearly identical (1343) loc_os06g10230 12006.m32010 protein receptor-like protein kinase 5 precursor, putative,…
30.2.11	signalling.receptor kinases.leucine rich repeat XI	solyc02g084610.1.1	Transcript	-2.323		2.113		moderately similar to ( 446) AT5G66330 | Symbols: | leucine-rich repeat family protein | chr5:26500531-26501787 REVERSEweakly similar to ( 109) RPK1_IPONI Receptor-like protein kinase precursor (EC 2.7.11.1) - Ipomoea nil (Japanese morning glory) (Pharbitis nil)moderately similar to ( 233) loc_os02g43250 12002.m09360 protein receptor-like protein kinase precursor, putative, expressed evidence_cod…
30.2.11	signalling.receptor kinases.leucine rich repeat XI	solyc08g075600.1.1	Transcript	-2.062				highly similar to ( 533) AT3G47570 | Symbols: | leucine-rich repeat transmembrane protein kinase, putative | chr3:17527611-17530748 FORWARDmoderately similar to ( 446) RPK1_IPONI Receptor-like protein kinase precursor (EC 2.7.11.1) - Ipomoea nil (Japanese morning glory) (Pharbitis nil)highly similar to ( 725) loc_os11g46980 12011.m08478 protein receptor-like protein kinase precursor, putative Pki…
30.2.11	signalling.receptor kinases.leucine rich repeat XI	solyc02g064940.1.1	Transcript	-2.015				moderately similar to ( 359) AT3G19320 | Symbols: | leucine-rich repeat family protein | chr3:6696395-6698073 REVERSEweakly similar to ( 102) RPK1_IPONI Receptor-like protein kinase precursor (EC 2.7.11.1) - Ipomoea nil (Japanese morning glory) (Pharbitis nil)moderately similar to ( 293) loc_os04g57430 12004.m10628 protein leucine-rich repeat, plant specific, putative, expressed evidence_code:10F…
30.2.11	signalling.receptor kinases.leucine rich repeat XI	solyc06g084420.1.1	Transcript	-2.444		2.334		highly similar to ( 549) AT1G03440 | Symbols: | leucine-rich repeat family protein | chr1:852681-853874 FORWARDweakly similar to ( 113) RPK1_IPONI Receptor-like protein kinase precursor (EC 2.7.11.1) - Ipomoea nil (Japanese morning glory) (Pharbitis nil)moderately similar to ( 457) loc_os05g33690 12005.m27820 protein receptor-like protein kinase precursor, putative, expressed evidence_code:10F0H1…
30.2.11	signalling.receptor kinases.leucine rich repeat XI	solyc04g074020.2.1	Transcript	4.873	2.101			highly similar to ( 713) AT4G08850 | Symbols: | kinase | chr4:5637467-5640496 REVERSEmoderately similar to ( 385) RPK1_IPONI Receptor-like protein kinase precursor (EC 2.7.11.1) - Ipomoea nil (Japanese morning glory) (Pharbitis nil)highly similar to ( 542) loc_os10g02970 12010.m03714 protein receptor-like protein kinase precursor, putative S_TKc Pkinase Pkinase_Tyr S_TKc PTKc TyrKc PTKc_EphR PTKc…
30.2.11	signalling.receptor kinases.leucine rich repeat XI	solyc11g017280.1.1	Transcript	2.914				highly similar to ( 546) AT1G34420 | Symbols: | leucine-rich repeat family protein / protein kinase family protein | chr1:12584587-12587570 FORWARDweakly similar to ( 161) RPK1_IPONI Receptor-like protein kinase precursor (EC 2.7.11.1) - Ipomoea nil (Japanese morning glory) (Pharbitis nil)highly similar to ( 503) loc_os12g08180 12012.m04805 protein receptor-like protein kinase precursor, putative…
30.2.11	signalling.receptor kinases.leucine rich repeat XI	solyc12g009770.1.1	Transcript	10.852				moderately similar to ( 331) AT3G11080 | Symbols: AtRLP35 | AtRLP35 (Receptor Like Protein 35); kinase/ protein binding | chr3:3470481-3473312 FORWARDweakly similar to ( 198) RPK1_IPONI Receptor-like protein kinase precursor (EC 2.7.11.1) - Ipomoea nil (Japanese morning glory) (Pharbitis nil)moderately similar to ( 341) loc_os01g04070 12001.m07042 protein verticillium wilt disease resistance prot…
30.2.11	signalling.receptor kinases.leucine rich repeat XI	solyc04g054450.1.1	Transcript	2.56	-2.17	-2.379	2.819	moderately similar to ( 434) AT3G05660 | Symbols: AtRLP33 | AtRLP33 (Receptor Like Protein 33); kinase/ protein binding | chr3:1649258-1652001 REVERSEmoderately similar to ( 206) RPK1_IPONI Receptor-like protein kinase precursor (EC 2.7.11.1) - Ipomoea nil (Japanese morning glory) (Pharbitis nil)moderately similar to ( 345) loc_os01g04070 12001.m07042 protein verticillium wilt disease resistance …
30.2.11	signalling.receptor kinases.leucine rich repeat XI	solyc12g098100.1.1	Transcript	-4.223				nearly identical (1154) AT5G63930 | Symbols: | leucine-rich repeat transmembrane protein kinase, putative | chr5:25583006-25586392 FORWARDmoderately similar to ( 350) RPK1_IPONI Receptor-like protein kinase precursor (EC 2.7.11.1) - Ipomoea nil (Japanese morning glory) (Pharbitis nil)nearly identical (1105) loc_os04g42700 12004.m09235 protein receptor-like protein kinase precursor, putative, expr…
30.2.11	signalling.receptor kinases.leucine rich repeat XI	solyc01g086920.2.1	Transcript	-2.238				weakly similar to ( 186) AT3G20820 | Symbols: | leucine-rich repeat family protein | chr3:7280930-7282027 FORWARDweakly similar to ( 171) loc_os08g39550 12008.m07936 protein polygalacturonase inhibitor 2 precursor, putative, expressed genomic_reference:SL2.40ch01 gene_region:73587361-73588791 transcript_region:SL2.40ch01:73587361..73588791+ go_terms:GO:0004675 functional_description:"LRR receptor…
30.2.11	signalling.receptor kinases.leucine rich repeat XI	solyc07g042990.1.1	Transcript	-2.798				moderately similar to ( 309) AT3G17640 | Symbols: | leucine-rich repeat family protein | chr3:6032393-6033583 FORWARDvery weakly similar to (84.0) RPK1_IPONI Receptor-like protein kinase precursor (EC 2.7.11.1) - Ipomoea nil (Japanese morning glory) (Pharbitis nil)moderately similar to ( 246) loc_os06g28480 12006.m07392 protein polygalacturonase inhibitor 1 precursor, putative, expressed evidence…
30.2.11	signalling.receptor kinases.leucine rich repeat XI	solyc04g074030.2.1	Transcript	7.968				highly similar to ( 749) AT4G08850 | Symbols: | kinase | chr4:5637467-5640496 REVERSEmoderately similar to ( 388) RPK1_IPONI Receptor-like protein kinase precursor (EC 2.7.11.1) - Ipomoea nil (Japanese morning glory) (Pharbitis nil)highly similar to ( 592) loc_os10g02970 12010.m03714 protein receptor-like protein kinase precursor, putative S_TKc Pkinase_Tyr S_TKc PTKc Pkinase TyrKc PTKc_EphR PTKc…
30.2.11	signalling.receptor kinases.leucine rich repeat XI	solyc02g070890.2.1	Transcript	5.682		-5		nearly identical (1093) AT5G46330 | Symbols: FLS2 | FLS2 (FLAGELLIN-SENSITIVE 2); ATP binding / kinase/ protein binding / protein serine/threonine kinase/ transmembrane receptor protein serine/threonine kinase | chr5:18791802-18795407 FORWARDmoderately similar to ( 469) RPK1_IPONI Receptor-like protein kinase precursor (EC 2.7.11.1) - Ipomoea nil (Japanese morning glory) (Pharbitis nil)highly sim…
30.2.11	signalling.receptor kinases.leucine rich repeat XI	solyc12g009520.1.1	Transcript	3.653		-3.347		moderately similar to ( 431) AT1G45616 | Symbols: AtRLP6 | AtRLP6 (Receptor Like Protein 6); protein binding | chr1:17183550-17186534 REVERSEweakly similar to ( 197) RPK1_IPONI Receptor-like protein kinase precursor (EC 2.7.11.1) - Ipomoea nil (Japanese morning glory) (Pharbitis nil)moderately similar to ( 345) loc_os12g10870 12012.m05069 protein verticillium wilt disease resistance protein, puta…
30.2.11	signalling.receptor kinases.leucine rich repeat XI	solyc01g096940.2.1	Transcript	4.92				highly similar to ( 694) AT3G03770 | Symbols: | leucine-rich repeat transmembrane protein kinase, putative | chr3:945303-948436 REVERSEweakly similar to ( 142) PSKR_DAUCA Phytosulfokine receptor precursor (EC 2.7.11.1) (Phytosulfokine LRR receptor kinase) - Daucus carota (Carrot)highly similar to ( 666) loc_os07g07230 12007.m079614 protein ATP binding protein, putative, expressed S_TKc Pkinase ge…
30.2.11	signalling.receptor kinases.leucine rich repeat XI	solyc12g013680.1.1	Transcript	23.448				moderately similar to ( 415) AT1G45616 | Symbols: AtRLP6 | AtRLP6 (Receptor Like Protein 6); protein binding | chr1:17183550-17186534 REVERSEmoderately similar to ( 203) RPK1_IPONI Receptor-like protein kinase precursor (EC 2.7.11.1) - Ipomoea nil (Japanese morning glory) (Pharbitis nil)moderately similar to ( 344) loc_os12g10870 12012.m05069 protein verticillium wilt disease resistance protein, …
30.2.11	signalling.receptor kinases.leucine rich repeat XI	solyc01g103530.2.1	Transcript	-2.384		2.155		highly similar to ( 994) AT4G20270 | Symbols: BAM3 | BAM3 (BARELY ANY MERISTEM 3); ATP binding / protein binding / protein kinase/ protein serine/threonine kinase | chr4:10949822-10952924 FORWARDmoderately similar to ( 449) RPK1_IPONI Receptor-like protein kinase precursor (EC 2.7.11.1) - Ipomoea nil (Japanese morning glory) (Pharbitis nil)highly similar to ( 991) loc_os11g12620 12011.m05454 prot…
30.2.11	signalling.receptor kinases.leucine rich repeat XI	solyc12g009730.1.1	Transcript	9.736				moderately similar to ( 385) AT3G11080 | Symbols: AtRLP35 | AtRLP35 (Receptor Like Protein 35); kinase/ protein binding | chr3:3470481-3473312 FORWARDweakly similar to ( 183) PSKR_DAUCA Phytosulfokine receptor precursor (EC 2.7.11.1) (Phytosulfokine LRR receptor kinase) - Daucus carota (Carrot)moderately similar to ( 375) loc_os12g12120 12012.m05186 protein verticillium wilt disease resistance pr…
30.2.11	signalling.receptor kinases.leucine rich repeat XI	solyc03g123860.2.1	Transcript	4.846				highly similar to ( 916) AT1G73080 | Symbols: PEPR1 | PEPR1 (PEP1 receptor 1); ATP binding / kinase/ protein binding / protein serine/threonine kinase | chr1:27484513-27488021 FORWARDnearly identical (1276) RPK1_IPONI Receptor-like protein kinase precursor (EC 2.7.11.1) - Ipomoea nil (Japanese morning glory) (Pharbitis nil)highly similar to ( 840) loc_os08g34640 12008.m07452 protein receptor-like…
30.2.11	signalling.receptor kinases.leucine rich repeat XI	solyc09g005090.1.1	Transcript	6.604		-4.684		moderately similar to ( 409) AT1G47890 | Symbols: AtRLP7 | AtRLP7 (Receptor Like Protein 7); kinase/ protein binding | chr1:17643976-17647035 FORWARDweakly similar to ( 191) RPK1_IPONI Receptor-like protein kinase precursor (EC 2.7.11.1) - Ipomoea nil (Japanese morning glory) (Pharbitis nil)highly similar to ( 555) loc_os04g40440 12004.m09026 protein expressed protein evidence_code:10F1H1E1IEG ge…
30.2.11	signalling.receptor kinases.leucine rich repeat XI	solyc03g111800.2.1	Transcript	3.042		-2.211		highly similar to ( 603) AT2G31880 | Symbols: | leucine-rich repeat transmembrane protein kinase, putative | chr2:13554920-13556845 FORWARDweakly similar to ( 138) PSKR_DAUCA Phytosulfokine receptor precursor (EC 2.7.11.1) (Phytosulfokine LRR receptor kinase) - Daucus carota (Carrot)moderately similar to ( 249) loc_os06g18000 12006.m06512 protein protein kinase domain containing protein, expresse…
30.2.11	signalling.receptor kinases.leucine rich repeat XI	solyc04g081080.1.1	Transcript	-2.023				nearly identical (1160) AT1G75640 | Symbols: | leucine-rich repeat family protein / protein kinase family protein | chr1:28403600-28407022 REVERSEmoderately similar to ( 290) RPK1_IPONI Receptor-like protein kinase precursor (EC 2.7.11.1) - Ipomoea nil (Japanese morning glory) (Pharbitis nil)highly similar to ( 964) loc_os04g48760 12004.m09811 protein BRASSINOSTEROID INSENSITIVE 1 precursor, puta…
30.2.11	signalling.receptor kinases.leucine rich repeat XI	solyc11g005150.1.1	Transcript	-2.057		2.21		moderately similar to ( 429) AT1G62440 | Symbols: LRX2 | LRX2 (LEUCINE-RICH REPEAT/EXTENSIN 2); protein binding / structural constituent of cell wall | chr1:23111818-23115293 FORWARDweakly similar to ( 120) RPK1_IPONI Receptor-like protein kinase precursor (EC 2.7.11.1) - Ipomoea nil (Japanese morning glory) (Pharbitis nil)moderately similar to ( 355) loc_os06g49100 12006.m09434 protein LRX2, put…
30.2.11	signalling.receptor kinases.leucine rich repeat XI	solyc09g015520.2.1	Transcript	-2.009				nearly identical (1077) AT3G56370 | Symbols: | leucine-rich repeat transmembrane protein kinase, putative | chr3:20899403-20902390 REVERSEmoderately similar to ( 372) RPK1_IPONI Receptor-like protein kinase precursor (EC 2.7.11.1) - Ipomoea nil (Japanese morning glory) (Pharbitis nil)highly similar to ( 990) loc_os03g21730 12003.m07577 protein receptor-like protein kinase precursor, putative, exp…
30.2.11	signalling.receptor kinases.leucine rich repeat XI	solyc06g048950.2.1	Transcript	-2.153				highly similar to ( 988) AT3G56370 | Symbols: | leucine-rich repeat transmembrane protein kinase, putative | chr3:20899403-20902390 REVERSEmoderately similar to ( 205) RPK1_IPONI Receptor-like protein kinase precursor (EC 2.7.11.1) - Ipomoea nil (Japanese morning glory) (Pharbitis nil)highly similar to ( 890) loc_os03g21730 12003.m07577 protein receptor-like protein kinase precursor, putative, ex…
30.2.11	signalling.receptor kinases.leucine rich repeat XI	solyc03g093330.2.1	Transcript	-2.149				nearly identical (1184) AT5G61480 | Symbols: | leucine-rich repeat transmembrane protein kinase, putative | chr5:24724541-24727842 REVERSEmoderately similar to ( 435) RPK1_IPONI Receptor-like protein kinase precursor (EC 2.7.11.1) - Ipomoea nil (Japanese morning glory) (Pharbitis nil)highly similar to ( 866) loc_os08g05290 12008.m04672 protein receptor-like protein kinase 5 precursor, putative, e…
30.2.11	signalling.receptor kinases.leucine rich repeat XI	solyc01g107670.2.1	Transcript				2.943	moderately similar to ( 365) AT2G15320 | Symbols: | leucine-rich repeat family protein | chr2:6666527-6667675 REVERSEweakly similar to ( 152) loc_os02g43250 12002.m09360 protein receptor-like protein kinase precursor, putative, expressed genomic_reference:SL2.40ch01 gene_region:86899262-86900658 transcript_region:SL2.40ch01:86899262..86900658- go_terms:GO:0005515 functional_description:"LRR recep…
30.2.11	signalling.receptor kinases.leucine rich repeat XI	solyc03g112580.2.1	Transcript			2.681		nearly identical (1016) AT4G26540 | Symbols: | kinase | chr4:13394673-13398028 REVERSEmoderately similar to ( 393) PSKR_DAUCA Phytosulfokine receptor precursor (EC 2.7.11.1) (Phytosulfokine LRR receptor kinase) - Daucus carota (Carrot)nearly identical (1078) loc_os05g07740 12005.m05291 protein receptor-like protein kinase precursor, putative, expressed Pkinase TyrKc S_TKc Pkinase_Tyr S_TKc PTKc P…
30.2.11	signalling.receptor kinases.leucine rich repeat XI	solyc07g005920.1.1	Transcript			-5.053		highly similar to ( 676) AT2G24130 | Symbols: | leucine-rich repeat transmembrane protein kinase, putative | chr2:10258148-10261220 FORWARDmoderately similar to ( 218) RPK1_IPONI Receptor-like protein kinase precursor (EC 2.7.11.1) - Ipomoea nil (Japanese morning glory) (Pharbitis nil)highly similar to ( 539) loc_os06g08690 12006.m05588 protein leucine-rich repeat receptor protein kinase EXS prec…
30.2.11	signalling.receptor kinases.leucine rich repeat XI	solyc06g071810.1.1	Transcript			-2.107		highly similar to ( 721) AT2G31880 | Symbols: | leucine-rich repeat transmembrane protein kinase, putative | chr2:13554920-13556845 FORWARDweakly similar to ( 186) PSKR_DAUCA Phytosulfokine receptor precursor (EC 2.7.11.1) (Phytosulfokine LRR receptor kinase) - Daucus carota (Carrot)moderately similar to ( 423) loc_os06g18000 12006.m06512 protein protein kinase domain containing protein, expresse…
30.2.11	signalling.receptor kinases.leucine rich repeat XI	solyc02g070910.1.1	Transcript			-3.713		highly similar to ( 847) AT5G46330 | Symbols: FLS2 | FLS2 (FLAGELLIN-SENSITIVE 2); ATP binding / kinase/ protein binding / protein serine/threonine kinase/ transmembrane receptor protein serine/threonine kinase | chr5:18791802-18795407 FORWARDmoderately similar to ( 327) RPK1_IPONI Receptor-like protein kinase precursor (EC 2.7.11.1) - Ipomoea nil (Japanese morning glory) (Pharbitis nil)highly si…
30.2.11	signalling.receptor kinases.leucine rich repeat XI	solyc06g069650.2.1	Transcript			-2.724		nearly identical (1217) AT1G74360 | Symbols: | leucine-rich repeat transmembrane protein kinase, putative | chr1:27954299-27957911 FORWARDmoderately similar to ( 389) PSKR_DAUCA Phytosulfokine receptor precursor (EC 2.7.11.1) (Phytosulfokine LRR receptor kinase) - Daucus carota (Carrot)highly similar to ( 661) loc_os07g40630 12007.m08303 protein BRASSINOSTEROID INSENSITIVE 1 precursor, putative, …
30.2.11	signalling.receptor kinases.leucine rich repeat XI	solyc09g061940.1.1	Transcript			2.248		nearly identical (1303) AT5G48940 | Symbols: | leucine-rich repeat transmembrane protein kinase, putative | chr5:19839785-19843744 FORWARDmoderately similar to ( 483) RPK1_IPONI Receptor-like protein kinase precursor (EC 2.7.11.1) - Ipomoea nil (Japanese morning glory) (Pharbitis nil)nearly identical (1122) loc_os04g04330 12004.m101454 protein ATP binding protein, putative, expressed Pkinase_Tyr …
30.2.11	signalling.receptor kinases.leucine rich repeat XI	solyc04g071680.1.1	Transcript			-2.558		highly similar to ( 649) AT4G08850 | Symbols: | kinase | chr4:5637467-5640496 REVERSEmoderately similar to ( 361) RPK1_IPONI Receptor-like protein kinase precursor (EC 2.7.11.1) - Ipomoea nil (Japanese morning glory) (Pharbitis nil)highly similar to ( 597) loc_os10g02970 12010.m03714 protein receptor-like protein kinase precursor, putative S_TKc S_TKc Pkinase Pkinase_Tyr TyrKc PTKc PTKc_Srm_Brk P…
30.2.17	signalling.receptor kinases.DUF 26	solyc10g006720.2.1	Transcript	11.267		-2.911		highly similar to ( 838) AT4G27290 | Symbols: | ATP binding / protein kinase/ protein serine/threonine kinase/ protein tyrosine kinase/ sugar binding | chr4:13666281-13669202 FORWARDmoderately similar to ( 367) SLSG3_BRAOL S-locus-specific glycoprotein S13 precursor (SLSG-13) (Fragment) - Brassica oleracea (Wild cabbage)highly similar to ( 732) loc_os07g36544 12007.m07905 protein serine/threonine…
30.2.17	signalling.receptor kinases.DUF 26	solyc09g075910.1.1	Transcript	3.206		-2.48		moderately similar to ( 412) AT5G60900 | Symbols: RLK1 | RLK1 (RECEPTOR-LIKE PROTEIN KINASE 1); ATP binding / carbohydrate binding / kinase/ protein kinase/ protein serine/threonine kinase/ protein tyrosine kinase/ sugar binding | chr5:24498467-24501494 REVERSEmoderately similar to ( 310) KPRO_MAIZE Putative receptor protein kinase ZmPK1 precursor (EC 2.7.11.1) - Zea mays (Maize)moderately simila…
30.2.17	signalling.receptor kinases.DUF 26	solyc02g086590.2.1	Transcript	2.359				highly similar to ( 611) AT5G40380 | Symbols: | protein kinase family protein | chr5:16152301-16155038 FORWARDmoderately similar to ( 203) NORK_MEDTR Nodulation receptor kinase precursor (EC 2.7.11.1) (Does not make infections protein 2) (Symbiosis receptor-like kinase) (MtSYMRK) - Medicago truncatula (Barrel medic)moderately similar to ( 478) loc_os05g03920 12005.m04926 protein protein kinase, p…
30.2.17	signalling.receptor kinases.DUF 26	solyc03g005960.2.1	Transcript	2.935				highly similar to ( 502) AT1G53440 | Symbols: | leucine-rich repeat family protein / protein kinase family protein | chr1:19945959-19951562 FORWARDweakly similar to ( 156) KPRO_MAIZE Putative receptor protein kinase ZmPK1 precursor (EC 2.7.11.1) - Zea mays (Maize)moderately similar to ( 466) loc_os09g17630 12009.m05021 protein receptor-like protein kinase 2, putative, expressed Pkinase_Tyr TyrKc …
30.2.17	signalling.receptor kinases.DUF 26	solyc03g031980.2.1	Transcript	-2.023				moderately similar to ( 389) AT5G06740 | Symbols: | lectin protein kinase family protein | chr5:2084094-2086052 FORWARDweakly similar to ( 160) PSKR_DAUCA Phytosulfokine receptor precursor (EC 2.7.11.1) (Phytosulfokine LRR receptor kinase) - Daucus carota (Carrot)highly similar to ( 562) loc_os08g40280 12008.m08008 protein lectin-like protein kinase, putative, expressed Lectin_legB Pkinase_Tyr PT…
30.2.17	signalling.receptor kinases.DUF 26	solyc08g076060.2.1	Transcript	2.585				highly similar to ( 573) AT3G16030 | Symbols: CES101 | CES101 (CALLUS EXPRESSION OF RBCS 101); ATP binding / carbohydrate binding / kinase/ protein kinase/ protein serine/threonine kinase/ protein tyrosine kinase/ sugar binding | chr3:5439609-5442802 FORWARDmoderately similar to ( 223) NORK_PEA Nodulation receptor kinase precursor (EC 2.7.11.1) - Pisum sativum (Garden pea)highly similar to ( 512)…
30.2.17	signalling.receptor kinases.DUF 26	solyc01g094830.2.1	Transcript	2.023				highly similar to ( 892) AT4G00340 | Symbols: RLK4 | RLK4 (RECEPTOR-LIKE PROTEIN KINASE 4); protein kinase/ sugar binding | chr4:148958-151496 FORWARDmoderately similar to ( 245) KPRO_MAIZE Putative receptor protein kinase ZmPK1 precursor (EC 2.7.11.1) - Zea mays (Maize)highly similar to ( 607) loc_os01g66610 12001.m12768 protein serine/threonine-protein kinase receptor precursor, putative, expre…
30.2.17	signalling.receptor kinases.DUF 26	solyc02g071820.2.1	Transcript	20.449		-2.594		highly similar to ( 885) AT1G07650 | Symbols: | leucine-rich repeat transmembrane protein kinase, putative | chr1:2359817-2366423 REVERSEmoderately similar to ( 230) NORK_MEDTR Nodulation receptor kinase precursor (EC 2.7.11.1) (Does not make infections protein 2) (Symbiosis receptor-like kinase) (MtSYMRK) - Medicago truncatula (Barrel medic)highly similar to ( 849) loc_os09g17630 12009.m05021 pr…
30.2.17	signalling.receptor kinases.DUF 26	solyc09g091990.2.1	Transcript	5.048		-2.215	4.434	moderately similar to ( 313) AT2G32800 | Symbols: AP4.3A | AP4.3A; ATP binding / protein kinase/ protein serine/threonine kinase/ protein tyrosine kinase | chr2:13916478-13919033 FORWARDweakly similar to ( 139) PSKR_DAUCA Phytosulfokine receptor precursor (EC 2.7.11.1) (Phytosulfokine LRR receptor kinase) - Daucus carota (Carrot)moderately similar to ( 280) loc_os11g25860 12011.m06507 protein ATP…
30.2.17	signalling.receptor kinases.DUF 26	solyc12g014350.1.1	Transcript	2.196				nearly identical (1189) AT1G53430 | Symbols: | leucine-rich repeat family protein / protein kinase family protein | chr1:19936073-19940959 FORWARDmoderately similar to ( 234) NORK_MEDTR Nodulation receptor kinase precursor (EC 2.7.11.1) (Does not make infections protein 2) (Symbiosis receptor-like kinase) (MtSYMRK) - Medicago truncatula (Barrel medic)highly similar to ( 905) loc_os09g17630 12009.…
30.2.17	signalling.receptor kinases.DUF 26	solyc00g289230.1.1	Transcript	3.64		-2.017		moderately similar to ( 485) AT4G03230 | Symbols: | ATP binding / kinase/ protein kinase/ protein serine/threonine kinase/ protein tyrosine kinase/ sugar binding | chr4:1419278-1422804 REVERSEmoderately similar to ( 210) PSKR_DAUCA Phytosulfokine receptor precursor (EC 2.7.11.1) (Phytosulfokine LRR receptor kinase) - Daucus carota (Carrot)moderately similar to ( 412) loc_os07g36570 12007.m07908 p…
30.2.17	signalling.receptor kinases.DUF 26	solyc12g006840.1.1	Transcript	10.357		-2.79		highly similar to ( 585) AT3G16030 | Symbols: CES101 | CES101 (CALLUS EXPRESSION OF RBCS 101); ATP binding / carbohydrate binding / kinase/ protein kinase/ protein serine/threonine kinase/ protein tyrosine kinase/ sugar binding | chr3:5439609-5442802 FORWARDmoderately similar to ( 207) KPRO_MAIZE Putative receptor protein kinase ZmPK1 precursor (EC 2.7.11.1) - Zea mays (Maize)highly similar to ( …
30.2.17	signalling.receptor kinases.DUF 26	solyc02g080070.2.1	Transcript	12.903				highly similar to ( 531) AT4G23180 | Symbols: CRK10, RLK4 | CRK10 (CYSTEINE-RICH RLK10); ATP binding / kinase/ protein kinase/ protein serine/threonine kinase/ protein tyrosine kinase | chr4:12138171-12140780 FORWARDweakly similar to ( 194) PSKR_DAUCA Phytosulfokine receptor precursor (EC 2.7.11.1) (Phytosulfokine LRR receptor kinase) - Daucus carota (Carrot)moderately similar to ( 453) loc_os07g…
30.2.17	signalling.receptor kinases.DUF 26	solyc10g006710.2.1	Transcript	7.025				highly similar to ( 827) AT4G27290 | Symbols: | ATP binding / protein kinase/ protein serine/threonine kinase/ protein tyrosine kinase/ sugar binding | chr4:13666281-13669202 FORWARDmoderately similar to ( 327) SLSG6_BRAOL S-locus-specific glycoprotein S6 precursor (SLSG-6) - Brassica oleracea (Wild cabbage)highly similar to ( 709) loc_os03g35600 12003.m08696 protein serine/threonine-protein kina…
30.2.17	signalling.receptor kinases.DUF 26	solyc07g055630.2.1	Transcript	2.259		-2.283		moderately similar to ( 226) AT4G32300 | Symbols: SD2-5 | SD2-5 (S-DOMAIN-2 5); carbohydrate binding / kinase/ protein kinase | chr4:15599970-15602435 FORWARDweakly similar to ( 155) KPRO_MAIZE Putative receptor protein kinase ZmPK1 precursor (EC 2.7.11.1) - Zea mays (Maize)moderately similar to ( 293) loc_os04g23700 12004.m07511 protein ATP binding protein, putative, expressed Pkinase S_TKc S_TK…
30.2.17	signalling.receptor kinases.DUF 26	solyc02g030300.2.1	Transcript	5.171				highly similar to ( 783) AT4G27290 | Symbols: | ATP binding / protein kinase/ protein serine/threonine kinase/ protein tyrosine kinase/ sugar binding | chr4:13666281-13669202 FORWARDmoderately similar to ( 307) SLSG3_BRAOL S-locus-specific glycoprotein S13 precursor (SLSG-13) (Fragment) - Brassica oleracea (Wild cabbage)highly similar to ( 726) loc_os03g35600 12003.m08696 protein serine/threonine…
30.2.17	signalling.receptor kinases.DUF 26	solyc02g079580.2.1	Transcript	2.928		-2.659		moderately similar to ( 426) AT1G61490 | Symbols: | S-locus protein kinase, putative | chr1:22685154-22688267 REVERSEmoderately similar to ( 208) NORK_MEDTR Nodulation receptor kinase precursor (EC 2.7.11.1) (Does not make infections protein 2) (Symbiosis receptor-like kinase) (MtSYMRK) - Medicago truncatula (Barrel medic)moderately similar to ( 419) loc_os07g36570 12007.m07908 protein KI domain …
30.2.17	signalling.receptor kinases.DUF 26	solyc02g079540.1.1	Transcript	4.85				highly similar to ( 761) AT1G11330 | Symbols: | S-locus lectin protein kinase family protein | chr1:3810372-3813416 FORWARDmoderately similar to ( 243) SLSG3_BRAOL S-locus-specific glycoprotein S13 precursor (SLSG-13) (Fragment) - Brassica oleracea (Wild cabbage)highly similar to ( 593) loc_os07g36570 12007.m07908 protein KI domain interacting kinase 1, putative, expressed TyrKc Pkinase_Tyr PTKc …
30.2.17	signalling.receptor kinases.DUF 26	solyc04g077360.2.1	Transcript	3.155				highly similar to ( 857) AT4G27290 | Symbols: | ATP binding / protein kinase/ protein serine/threonine kinase/ protein tyrosine kinase/ sugar binding | chr4:13666281-13669202 FORWARDmoderately similar to ( 330) SLSG6_BRAOL S-locus-specific glycoprotein S6 precursor (SLSG-6) - Brassica oleracea (Wild cabbage)highly similar to ( 589) loc_os09g37840 12009.m60217 protein ATP binding protein, putative…
30.2.17	signalling.receptor kinases.DUF 26	solyc02g086210.2.1	Transcript	7.921		-4.583		moderately similar to ( 469) AT5G38260 | Symbols: | serine/threonine protein kinase, putative | chr5:15283692-15285837 REVERSEweakly similar to ( 180) KPRO_MAIZE Putative receptor protein kinase ZmPK1 precursor (EC 2.7.11.1) - Zea mays (Maize)moderately similar to ( 445) loc_os01g49614 12001.m43492 protein Ser/Thr protein kinase, putative, expressed Pkinase_Tyr TyrKc Pkinase PTKc S_TKc S_TKc PTKc…
30.2.17	signalling.receptor kinases.DUF 26	solyc07g053120.2.1	Transcript	3.787		-2.051		highly similar to ( 838) AT4G03230 | Symbols: | ATP binding / kinase/ protein kinase/ protein serine/threonine kinase/ protein tyrosine kinase/ sugar binding | chr4:1419278-1422804 REVERSEmoderately similar to ( 214) PSKR_DAUCA Phytosulfokine receptor precursor (EC 2.7.11.1) (Phytosulfokine LRR receptor kinase) - Daucus carota (Carrot)moderately similar to ( 399) loc_os10g04720 12010.m03882 prote…
30.2.17	signalling.receptor kinases.DUF 26	solyc04g077270.2.1	Transcript	5.531		-3.765		highly similar to ( 869) AT4G27290 | Symbols: | ATP binding / protein kinase/ protein serine/threonine kinase/ protein tyrosine kinase/ sugar binding | chr4:13666281-13669202 FORWARDmoderately similar to ( 348) SLSG3_BRAOL S-locus-specific glycoprotein S13 precursor (SLSG-13) (Fragment) - Brassica oleracea (Wild cabbage)highly similar to ( 736) loc_os07g36544 12007.m07905 protein serine/threonine…
30.2.17	signalling.receptor kinases.DUF 26	solyc01g016570.1.1	Transcript	2.046				moderately similar to ( 278) POLX_TOBAC Retrovirus-related Pol polyprotein from transposon TNT 1-94 [Includes: Protease (EC 3.4.23.-); Reverse transcriptase (EC 2.7.7.49); Endonuclease] - Nicotiana tabacum (Common tobacco)moderately similar to ( 218) loc_os11g05840 12011.m04780 protein retrotransposon protein, putative, Ty1-copia subclass, expressedRVT_2 evidence_code:10F0H1E0IEG genomic_referenc…
30.2.17	signalling.receptor kinases.DUF 26	solyc02g079530.2.1	Transcript	2.347				highly similar to ( 815) AT1G11330 | Symbols: | S-locus lectin protein kinase family protein | chr1:3810372-3813416 FORWARDmoderately similar to ( 242) KPRO_MAIZE Putative receptor protein kinase ZmPK1 precursor (EC 2.7.11.1) - Zea mays (Maize)highly similar to ( 614) loc_os07g36570 12007.m07908 protein KI domain interacting kinase 1, putative, expressed TyrKc Pkinase_Tyr PTKc S_TKc S_TKc Pkinase…
30.2.17	signalling.receptor kinases.DUF 26	solyc02g089550.2.1	Transcript	-2.208				highly similar to ( 934) AT5G16000 | Symbols: NIK1 | NIK1 (NSP-INTERACTING KINASE 1); kinase | chr5:5224264-5227003 FORWARDmoderately similar to ( 275) PSKR_DAUCA Phytosulfokine receptor precursor (EC 2.7.11.1) (Phytosulfokine LRR receptor kinase) - Daucus carota (Carrot)highly similar to ( 827) loc_os06g16330 12006.m06346 protein BRASSINOSTEROID INSENSITIVE 1-associated receptor kinase 1 precurs…
30.2.17	signalling.receptor kinases.DUF 26	solyc09g009150.1.1	Transcript	-2.021				moderately similar to ( 435) AT5G03700 | Symbols: | PAN domain-containing protein | chr5:965874-967322 REVERSEvery weakly similar to (94.0) KPRO_MAIZE Putative receptor protein kinase ZmPK1 precursor (EC 2.7.11.1) - Zea mays (Maize)moderately similar to ( 319) loc_os02g32620 12002.m08355 protein D-mannose binding lectin family protein, expressed evidence_code:10F0H1E0IEG genomic_reference:SL2.40c…
30.2.17	signalling.receptor kinases.DUF 26	solyc07g063700.1.1	Transcript	3.039				highly similar to ( 873) AT4G27290 | Symbols: | ATP binding / protein kinase/ protein serine/threonine kinase/ protein tyrosine kinase/ sugar binding | chr4:13666281-13669202 FORWARDmoderately similar to ( 343) SLSG3_BRAOL S-locus-specific glycoprotein S13 precursor (SLSG-13) (Fragment) - Brassica oleracea (Wild cabbage)highly similar to ( 741) loc_os07g36544 12007.m07905 protein serine/threonine…
30.2.17	signalling.receptor kinases.DUF 26	solyc04g007380.1.1	Transcript	2.181				moderately similar to ( 395) AT1G70250 | Symbols: | receptor serine/threonine kinase, putative | chr1:26452975-26456088 FORWARDmoderately similar to ( 208) KPRO_MAIZE Putative receptor protein kinase ZmPK1 precursor (EC 2.7.11.1) - Zea mays (Maize)moderately similar to ( 402) loc_os01g49580 12001.m11145 protein protein kinase domain containing protein, expressed Pkinase_Tyr Pkinase S_TKc TyrKc PT…
30.2.17	signalling.receptor kinases.DUF 26	solyc05g010400.2.1	Transcript	-2.457		2.044		highly similar to ( 853) AT5G16000 | Symbols: NIK1 | NIK1 (NSP-INTERACTING KINASE 1); kinase | chr5:5224264-5227003 FORWARDmoderately similar to ( 246) PSKR_DAUCA Phytosulfokine receptor precursor (EC 2.7.11.1) (Phytosulfokine LRR receptor kinase) - Daucus carota (Carrot)highly similar to ( 771) loc_os06g16330 12006.m06346 protein BRASSINOSTEROID INSENSITIVE 1-associated receptor kinase 1 precurs…
30.2.17	signalling.receptor kinases.DUF 26	solyc10g080510.1.1	Transcript	-5.076				highly similar to ( 646) AT5G06740 | Symbols: | lectin protein kinase family protein | chr5:2084094-2086052 FORWARDweakly similar to ( 169) PSKR_DAUCA Phytosulfokine receptor precursor (EC 2.7.11.1) (Phytosulfokine LRR receptor kinase) - Daucus carota (Carrot)moderately similar to ( 423) loc_os06g22290 12006.m06883 protein legume lectins beta domain containing protein, expressed Lectin_legB Pkina…
30.2.17	signalling.receptor kinases.DUF 26	solyc02g080060.1.1	Transcript	-5.448			-3.5	weakly similar to ( 139) AT4G21410 | Symbols: | protein kinase family protein | chr4:11402463-11405025 REVERSEweakly similar to ( 112) loc_os07g35310 12007.m079814 protein CRK10, putative, expressed evidence_code:10F0H1E0IEG genomic_reference:SL2.40ch02 gene_region:38956939-38958494 transcript_region:SL2.40ch02:38956939..38958494- go_terms:GO:0004674,GO:0016298 functional_description:"Cysteine-ri…
30.2.17	signalling.receptor kinases.DUF 26	solyc03g080060.1.1	Transcript	-8.798		2.061		moderately similar to ( 249) AT5G55830 | Symbols: | lectin protein kinase, putative | chr5:22594655-22596700 FORWARDweakly similar to ( 122) PSKR_DAUCA Phytosulfokine receptor precursor (EC 2.7.11.1) (Phytosulfokine LRR receptor kinase) - Daucus carota (Carrot)moderately similar to ( 259) loc_os06g17490 12006.m06461 protein protein kinase, putative, expressed Lectin_legB Pkinase S_TKc PTKc Pkinas…
30.2.17	signalling.receptor kinases.DUF 26	solyc07g053130.2.1	Transcript	2.128		-2.858		highly similar to ( 502) AT4G21390 | Symbols: B120 | B120; ATP binding / protein kinase/ protein serine/threonine kinase/ sugar binding | chr4:11394458-11397474 REVERSEmoderately similar to ( 213) PSKR_DAUCA Phytosulfokine receptor precursor (EC 2.7.11.1) (Phytosulfokine LRR receptor kinase) - Daucus carota (Carrot)highly similar to ( 515) loc_os04g53994 12004.m10292 protein ATP binding protein, …
30.2.17	signalling.receptor kinases.DUF 26	solyc11g005630.1.1	Transcript	5.624		-2.78		moderately similar to ( 346) AT5G60900 | Symbols: RLK1 | RLK1 (RECEPTOR-LIKE PROTEIN KINASE 1); ATP binding / carbohydrate binding / kinase/ protein kinase/ protein serine/threonine kinase/ protein tyrosine kinase/ sugar binding | chr5:24498467-24501494 REVERSEmoderately similar to ( 290) KPRO_MAIZE Putative receptor protein kinase ZmPK1 precursor (EC 2.7.11.1) - Zea mays (Maize)highly similar to…
30.2.17	signalling.receptor kinases.DUF 26	solyc05g008310.2.1	Transcript	6.512		-2.279		highly similar to ( 657) AT4G27290 | Symbols: | ATP binding / protein kinase/ protein serine/threonine kinase/ protein tyrosine kinase/ sugar binding | chr4:13666281-13669202 FORWARDmoderately similar to ( 274) SLSG3_BRAOL S-locus-specific glycoprotein S13 precursor (SLSG-13) (Fragment) - Brassica oleracea (Wild cabbage)highly similar to ( 651) loc_os03g35600 12003.m08696 protein serine/threonine…
30.2.17	signalling.receptor kinases.DUF 26	solyc07g063730.1.1	Transcript	7.407		-7.194		highly similar to ( 858) AT4G27290 | Symbols: | ATP binding / protein kinase/ protein serine/threonine kinase/ protein tyrosine kinase/ sugar binding | chr4:13666281-13669202 FORWARDmoderately similar to ( 322) SLSG6_BRAOL S-locus-specific glycoprotein S6 precursor (SLSG-6) - Brassica oleracea (Wild cabbage)highly similar to ( 712) loc_os07g36544 12007.m07905 protein serine/threonine-protein kina…
30.2.17	signalling.receptor kinases.DUF 26	solyc03g119340.2.1	Transcript	4.115		-2.339		moderately similar to ( 341) AT4G21390 | Symbols: B120 | B120; ATP binding / protein kinase/ protein serine/threonine kinase/ sugar binding | chr4:11394458-11397474 REVERSEmoderately similar to ( 203) NORK_PEA Nodulation receptor kinase precursor (EC 2.7.11.1) - Pisum sativum (Garden pea)moderately similar to ( 345) loc_os01g57480 12001.m11899 protein serine/threonine-protein kinase receptor prec…
30.2.17	signalling.receptor kinases.DUF 26	solyc03g120110.2.1	Transcript	7.554		-2.571		highly similar to ( 630) AT3G16030 | Symbols: CES101 | CES101 (CALLUS EXPRESSION OF RBCS 101); ATP binding / carbohydrate binding / kinase/ protein kinase/ protein serine/threonine kinase/ protein tyrosine kinase/ sugar binding | chr3:5439609-5442802 FORWARDmoderately similar to ( 203) NORK_PEA Nodulation receptor kinase precursor (EC 2.7.11.1) - Pisum sativum (Garden pea)highly similar to ( 571)…
30.2.17	signalling.receptor kinases.DUF 26	solyc03g006730.1.1	Transcript	-3.261			-3.155	nearly identical (1240) AT1G11300 | Symbols: | ATP binding / carbohydrate binding / kinase/ protein kinase/ protein serine/threonine kinase/ protein tyrosine kinase/ sugar binding | chr1:3794389-3800719 FORWARDmoderately similar to ( 266) SLSG3_BRAOL S-locus-specific glycoprotein S13 precursor (SLSG-13) (Fragment) - Brassica oleracea (Wild cabbage)nearly identical (1057) loc_os09g37840 12009.m602…
30.2.17	signalling.receptor kinases.DUF 26	solyc03g078370.1.1	Transcript	2.321				moderately similar to ( 423) AT5G60900 | Symbols: RLK1 | RLK1 (RECEPTOR-LIKE PROTEIN KINASE 1); ATP binding / carbohydrate binding / kinase/ protein kinase/ protein serine/threonine kinase/ protein tyrosine kinase/ sugar binding | chr5:24498467-24501494 REVERSEmoderately similar to ( 315) KPRO_MAIZE Putative receptor protein kinase ZmPK1 precursor (EC 2.7.11.1) - Zea mays (Maize)highly similar to…
30.2.17	signalling.receptor kinases.DUF 26	solyc07g063770.2.1	Transcript			-4.491		highly similar to ( 843) AT4G27290 | Symbols: | ATP binding / protein kinase/ protein serine/threonine kinase/ protein tyrosine kinase/ sugar binding | chr4:13666281-13669202 FORWARDmoderately similar to ( 347) SLSG3_BRAOL S-locus-specific glycoprotein S13 precursor (SLSG-13) (Fragment) - Brassica oleracea (Wild cabbage)highly similar to ( 752) loc_os03g35600 12003.m08696 protein serine/threonine…
30.2.17	signalling.receptor kinases.DUF 26	solyc07g055670.1.1	Transcript			-3.076		moderately similar to ( 214) AT4G32300 | Symbols: SD2-5 | SD2-5 (S-DOMAIN-2 5); carbohydrate binding / kinase/ protein kinase | chr4:15599970-15602435 FORWARDweakly similar to ( 147) KPRO_MAIZE Putative receptor protein kinase ZmPK1 precursor (EC 2.7.11.1) - Zea mays (Maize)moderately similar to ( 301) loc_os04g23640 12004.m07505 protein ATP binding protein, putative, expressed Pkinase S_TKc S_TK…
30.2.17	signalling.receptor kinases.DUF 26	solyc03g083480.2.1	Transcript			-3.036		very weakly similar to (82.8) loc_os01g02350 12001.m06877 protein receptor-like kinase ARK1AS, putative, expressed genomic_reference:SL2.40ch03 gene_region:46907988-46909219 transcript_region:SL2.40ch03:46907988..46909219+ functional_description:"Receptor-like kinase (AHRD V1 *-*- Q9LL53_ORYSA)"
30.2.17	signalling.receptor kinases.DUF 26	solyc09g075920.1.1	Transcript			-2.855		moderately similar to ( 417) AT5G60900 | Symbols: RLK1 | RLK1 (RECEPTOR-LIKE PROTEIN KINASE 1); ATP binding / carbohydrate binding / kinase/ protein kinase/ protein serine/threonine kinase/ protein tyrosine kinase/ sugar binding | chr5:24498467-24501494 REVERSEmoderately similar to ( 324) KPRO_MAIZE Putative receptor protein kinase ZmPK1 precursor (EC 2.7.11.1) - Zea mays (Maize)moderately simila…
30.2.17	signalling.receptor kinases.DUF 26	solyc02g079570.2.1	Transcript			-3.558		highly similar to ( 813) AT4G21390 | Symbols: B120 | B120; ATP binding / protein kinase/ protein serine/threonine kinase/ sugar binding | chr4:11394458-11397474 REVERSEmoderately similar to ( 226) SLSG3_BRAOL S-locus-specific glycoprotein S13 precursor (SLSG-13) (Fragment) - Brassica oleracea (Wild cabbage)highly similar to ( 682) loc_os07g36570 12007.m07908 protein KI domain interacting kinase 1…
30.2.17	signalling.receptor kinases.DUF 26	solyc02g079590.2.1	Transcript			-2.158		highly similar to ( 931) AT4G21380 | Symbols: ARK3 | ARK3 (A. THALIANA RECEPTOR KINASE 3); kinase/ transmembrane receptor protein serine/threonine kinase | chr4:11389219-11393090 REVERSEmoderately similar to ( 401) SLSG6_BRAOL S-locus-specific glycoprotein S6 precursor (SLSG-6) - Brassica oleracea (Wild cabbage)highly similar to ( 797) loc_os07g36544 12007.m07905 protein serine/threonine-protein …
30.2.17	signalling.receptor kinases.DUF 26	solyc12g036320.1.1	Transcript			-2.322		very weakly similar to (83.2) AT1G18390 | Symbols: | ATP binding / kinase/ protein kinase/ protein serine/threonine kinase/ protein tyrosine kinase | chr1:6327463-6329935 FORWARDvery weakly similar to (97.8) loc_os05g47750 12005.m08847 protein Ser/Thr protein kinase, putative, expressed evidence_code:10F0H0E0IEG genomic_reference:SL2.40ch12 gene_region:30752072-30754246 transcript_region:SL2.40ch…
30.2.20	signalling.receptor kinases.wheat LRK10 like	solyc11g007420.1.1	Transcript	4.977				very weakly similar to (96.3) AT1G70250 | Symbols: | receptor serine/threonine kinase, putative | chr1:26452975-26456088 FORWARDvery weakly similar to (96.3) loc_os01g02600 12001.m06902 protein Ser/Thr receptor-like kinase, putative, expressed evidence_code:10F0H0E0IEG genomic_reference:SL2.40ch11 gene_region:1746201-1746590 transcript_region:SL2.40ch11:1746201..1746590- functional_description:"R…
30.2.20	signalling.receptor kinases.wheat LRK10 like	solyc05g009000.2.1	Transcript	3.975				very weakly similar to (92.4) AT1G18390 | Symbols: | ATP binding / kinase/ protein kinase/ protein serine/threonine kinase/ protein tyrosine kinase | chr1:6327463-6329935 FORWARD genomic_reference:SL2.40ch05 gene_region:3182173-3184337 transcript_region:SL2.40ch05:3182173..3184337+ functional_description:"Kinase family protein (AHRD V1 ***- D7KAJ2_ARALY); contains Interpro domain(s) IPR011009 Pro…
30.2.20	signalling.receptor kinases.wheat LRK10 like	solyc11g007400.1.1	Transcript	14.525		-2.338		very weakly similar to (97.1) AT1G70250 | Symbols: | receptor serine/threonine kinase, putative | chr1:26452975-26456088 FORWARDvery weakly similar to (95.1) loc_os01g02600 12001.m06902 protein Ser/Thr receptor-like kinase, putative, expressed evidence_code:10F1H0E1IEG genomic_reference:SL2.40ch11 gene_region:1740558-1740947 transcript_region:SL2.40ch11:1740558..1740947- functional_description:"R…
30.2.20	signalling.receptor kinases.wheat LRK10 like	solyc03g119230.1.1	Transcript			-2.13		very weakly similar to (91.7) AT1G18390 | Symbols: | ATP binding / kinase/ protein kinase/ protein serine/threonine kinase/ protein tyrosine kinase | chr1:6327463-6329935 FORWARDweakly similar to ( 104) loc_os01g49580 12001.m11145 protein protein kinase domain containing protein, expressed evidence_code:10F0H0E1IEG genomic_reference:SL2.40ch03 gene_region:61935243-61936043 transcript_region:SL2.4…
30.2.21	signalling.receptor kinases.lysine motif	solyc02g089010.1.1	Transcript	4.581				weakly similar to ( 114) AT3G21630 | Symbols: CERK1, LYSM RLK1 | CERK1 (CHITIN ELICITOR RECEPTOR KINASE 1); kinase/ receptor signaling protein/ transmembrane receptor protein kinase | chr3:7615543-7618530 REVERSEweakly similar to ( 116) loc_os08g42580 12008.m62032 protein lysM receptor-like kinase, putative, expressed evidence_code:10F0H1E0IEG genomic_reference:SL2.40ch02 gene_region:45489696-454…
30.2.24	signalling.receptor kinases.S-locus glycoprotein like	solyc01g094830.2.1	Transcript	2.023				highly similar to ( 892) AT4G00340 | Symbols: RLK4 | RLK4 (RECEPTOR-LIKE PROTEIN KINASE 4); protein kinase/ sugar binding | chr4:148958-151496 FORWARDmoderately similar to ( 245) KPRO_MAIZE Putative receptor protein kinase ZmPK1 precursor (EC 2.7.11.1) - Zea mays (Maize)highly similar to ( 607) loc_os01g66610 12001.m12768 protein serine/threonine-protein kinase receptor precursor, putative, expre…
30.2.24	signalling.receptor kinases.S-locus glycoprotein like	solyc07g009440.1.1	Transcript	3.387				moderately similar to ( 256) AT2G19130 | Symbols: | S-locus lectin protein kinase family protein | chr2:8293789-8296275 FORWARDweakly similar to ( 174) SLSG6_BRAOL S-locus-specific glycoprotein S6 precursor (SLSG-6) - Brassica oleracea (Wild cabbage)moderately similar to ( 211) loc_os07g36780 12007.m07928 protein serine/threonine-protein kinase receptor precursor, putative, expressedB_lectin B_le…
30.2.24	signalling.receptor kinases.S-locus glycoprotein like	solyc02g078730.2.1	Transcript			-2.292		weakly similar to ( 121) AT4G03230 | Symbols: | ATP binding / kinase/ protein kinase/ protein serine/threonine kinase/ protein tyrosine kinase/ sugar binding | chr4:1419278-1422804 REVERSEvery weakly similar to (90.1) SLSG3_BRAOL S-locus-specific glycoprotein S13 precursor (SLSG-13) (Fragment) - Brassica oleracea (Wild cabbage)very weakly similar to (95.5) loc_os01g57490 12001.m11900 protein D-ma…
30.2.25	signalling.receptor kinases.wall associated kinase	solyc09g014730.2.1	Transcript	-26.294		9.882		highly similar to ( 574) AT1G21270 | Symbols: WAK2 | WAK2; ATP binding / calcium ion binding / protein kinase/ protein serine/threonine kinase | chr1:7444997-7447345 FORWARDweakly similar to ( 192) CRI4_MAIZE Putative receptor protein kinase CRINKLY4 precursor (EC 2.7.11.1) - Zea mays (Maize)highly similar to ( 570) loc_os04g51040 12004.m10001 protein OsWAK50 - OsWAK receptor-like protein kinase,…
30.2.25	signalling.receptor kinases.wall associated kinase	solyc07g007020.2.1	Transcript	-2.15				moderately similar to ( 462) AT1G21270 | Symbols: WAK2 | WAK2; ATP binding / calcium ion binding / protein kinase/ protein serine/threonine kinase | chr1:7444997-7447345 FORWARDweakly similar to ( 189) PSKR_DAUCA Phytosulfokine receptor precursor (EC 2.7.11.1) (Phytosulfokine LRR receptor kinase) - Daucus carota (Carrot)moderately similar to ( 444) loc_os02g56370 12002.m10660 protein OsWAK20 - Os…
30.2.25	signalling.receptor kinases.wall associated kinase	solyc11g072140.1.1	Transcript			-3.025	-4.231	highly similar to ( 504) AT1G21240 | Symbols: WAK3 | WAK3 (wall associated kinase 3); kinase/ protein serine/threonine kinase | chr1:7434303-7436702 FORWARDweakly similar to ( 175) CRI4_MAIZE Putative receptor protein kinase CRINKLY4 precursor (EC 2.7.11.1) - Zea mays (Maize)highly similar to ( 522) loc_os04g51040 12004.m10001 protein OsWAK50 - OsWAK receptor-like protein kinase, expressed S_TKc …
30.2.25	signalling.receptor kinases.wall associated kinase	solyc01g100090.1.1	Transcript			3.574	28.823	weakly similar to ( 123) AT5G02070 | Symbols: | protein kinase-related | chr5:405895-408220 REVERSEweakly similar to ( 129) loc_os05g25390 12005.m06832 protein protein kinase, putative, expressed evidence_code:10F0H1E0IEG genomic_reference:SL2.40ch01 gene_region:81934501-81935121 transcript_region:SL2.40ch01:81934501..81935121+ functional_description:"Wall-associated receptor kinase-like 20 (AHRD…
30.2.3	signalling.receptor kinases.leucine rich repeat III	solyc09g008860.2.1	Transcript	-3.04	-2.146			highly similar to ( 723) AT2G36570 | Symbols: | leucine-rich repeat transmembrane protein kinase, putative | chr2:15335583-15337725 FORWARDweakly similar to ( 176) PSKR_DAUCA Phytosulfokine receptor precursor (EC 2.7.11.1) (Phytosulfokine LRR receptor kinase) - Daucus carota (Carrot)moderately similar to ( 335) loc_os05g40200 12005.m08197 protein ATP binding protein, putative, expressed PTKc Pkin…
30.2.3	signalling.receptor kinases.leucine rich repeat III	solyc01g067020.2.1	Transcript	5.011		-3.271		highly similar to ( 508) AT1G48480 | Symbols: RKL1 | RKL1; ATP binding / kinase/ protein serine/threonine kinase | chr1:17918475-17920743 FORWARDweakly similar to ( 183) PSKR_DAUCA Phytosulfokine receptor precursor (EC 2.7.11.1) (Phytosulfokine LRR receptor kinase) - Daucus carota (Carrot)moderately similar to ( 388) loc_os08g33090 12008.m07301 protein receptor kinase, putative, expressed S_TKc P…
30.2.3	signalling.receptor kinases.leucine rich repeat III	solyc03g093460.2.1	Transcript	-2.041				moderately similar to ( 377) AT5G07620 | Symbols: | protein kinase family protein | chr5:2407401-2409066 REVERSEweakly similar to ( 122) PSKR_DAUCA Phytosulfokine receptor precursor (EC 2.7.11.1) (Phytosulfokine LRR receptor kinase) - Daucus carota (Carrot)moderately similar to ( 337) loc_os02g43870 12002.m09421 protein protein Kinase-like protein TMKL1 precursor, putative, expressed Pkinase S_TK…
30.2.3	signalling.receptor kinases.leucine rich repeat III	solyc08g069170.1.1	Transcript	-3.357				highly similar to ( 532) AT3G20190 | Symbols: | leucine-rich repeat transmembrane protein kinase, putative | chr3:7044997-7047212 FORWARDweakly similar to ( 144) PSKR_DAUCA Phytosulfokine receptor precursor (EC 2.7.11.1) (Phytosulfokine LRR receptor kinase) - Daucus carota (Carrot)moderately similar to ( 393) loc_os06g45240 12006.m09051 protein ATP binding protein, putative, expressed Pkinase PTK…
30.2.3	signalling.receptor kinases.leucine rich repeat III	solyc08g081940.2.1	Transcript	-3.219				highly similar to ( 692) AT4G23740 | Symbols: | leucine-rich repeat transmembrane protein kinase, putative | chr4:12367063-12369159 FORWARDweakly similar to ( 167) PSKR_DAUCA Phytosulfokine receptor precursor (EC 2.7.11.1) (Phytosulfokine LRR receptor kinase) - Daucus carota (Carrot)highly similar to ( 571) loc_os01g12390 12001.m07854 protein ATP binding protein, putative, expressed PTKc Pkinase …
30.2.3	signalling.receptor kinases.leucine rich repeat III	solyc03g111670.2.1	Transcript	-2.435				highly similar to ( 515) AT2G26730 | Symbols: | leucine-rich repeat transmembrane protein kinase, putative | chr2:11388621-11391286 FORWARDweakly similar to ( 145) PSKR_DAUCA Phytosulfokine receptor precursor (EC 2.7.11.1) (Phytosulfokine LRR receptor kinase) - Daucus carota (Carrot)moderately similar to ( 379) loc_os01g60330 12001.m12161 protein ATP binding protein, putative, expressed Pkinase P…
30.2.3	signalling.receptor kinases.leucine rich repeat III	solyc11g011020.1.1	Transcript	-4.162		2.131		highly similar to ( 565) AT5G16590 | Symbols: LRR1 | LRR1; ATP binding / kinase/ protein serine/threonine kinase | chr5:5431862-5433921 FORWARDweakly similar to ( 157) PSKR_DAUCA Phytosulfokine receptor precursor (EC 2.7.11.1) (Phytosulfokine LRR receptor kinase) - Daucus carota (Carrot)moderately similar to ( 432) loc_os03g12250 12003.m06675 protein atypical receptor-like kinase MARK, putative, …
30.2.3	signalling.receptor kinases.leucine rich repeat III	solyc03g118510.2.1	Transcript	-2.38		2.087		highly similar to ( 633) AT1G48480 | Symbols: RKL1 | RKL1; ATP binding / kinase/ protein serine/threonine kinase | chr1:17918475-17920743 FORWARDweakly similar to ( 175) PSKR_DAUCA Phytosulfokine receptor precursor (EC 2.7.11.1) (Phytosulfokine LRR receptor kinase) - Daucus carota (Carrot)moderately similar to ( 435) loc_os03g12250 12003.m06675 protein atypical receptor-like kinase MARK, putative…
30.2.3	signalling.receptor kinases.leucine rich repeat III	solyc03g095490.2.1	Transcript	-2.703				highly similar to ( 729) AT5G58300 | Symbols: | leucine-rich repeat transmembrane protein kinase, putative | chr5:23572821-23574871 FORWARDweakly similar to ( 169) PSKR_DAUCA Phytosulfokine receptor precursor (EC 2.7.11.1) (Phytosulfokine LRR receptor kinase) - Daucus carota (Carrot)highly similar to ( 673) loc_os01g60330 12001.m12161 protein ATP binding protein, putative, expressed PTKc Pkinase …
30.2.3	signalling.receptor kinases.leucine rich repeat III	solyc08g082460.2.1	Transcript			-2.616		moderately similar to ( 243) AT1G48480 | Symbols: RKL1 | RKL1; ATP binding / kinase/ protein serine/threonine kinase | chr1:17918475-17920743 FORWARDweakly similar to ( 138) PSKR_DAUCA Phytosulfokine receptor precursor (EC 2.7.11.1) (Phytosulfokine LRR receptor kinase) - Daucus carota (Carrot)moderately similar to ( 242) loc_os03g50450 12003.m10037 protein atypical receptor-like kinase MARK, puta…
30.2.99	signalling.receptor kinases.misc	solyc12g005720.1.1	Transcript	3.09				moderately similar to ( 238) AT3G22060 | Symbols: | receptor protein kinase-related | chr3:7771065-7772137 FORWARDweakly similar to ( 150) loc_os07g35260 12007.m079704 protein serine/threonine kinase-like protein, putative, expressed evidence_code:10F0H1E0IEG genomic_reference:SL2.40ch12 gene_region:382632-383354 transcript_region:SL2.40ch12:382632..383354- functional_description:"Cysteine-rich r…
30.2.99	signalling.receptor kinases.misc	solyc01g091040.2.1	Transcript	-2.906				moderately similar to ( 206) AT3G60720 | Symbols: PDLP8 | PDLP8 (PLASMODESMATA-LOCATED PROTEIN 8) | chr3:22442035-22443608 FORWARDweakly similar to ( 165) loc_os04g45460 12004.m09499 protein secretory protein-like, putative, expressed genomic_reference:SL2.40ch01 gene_region:76522304-76525396 transcript_region:SL2.40ch01:76522304..76525396+ functional_description:"Cysteine-rich repeat secretory p…
30.2.99	signalling.receptor kinases.misc	solyc03g121230.2.1	Transcript	-10.166		-2.422	-11.985	highly similar to ( 690) AT4G29990 | Symbols: | light repressible receptor protein kinase | chr4:14665802-14669438 REVERSEmoderately similar to ( 213) NORK_MEDTR Nodulation receptor kinase precursor (EC 2.7.11.1) (Does not make infections protein 2) (Symbiosis receptor-like kinase) (MtSYMRK) - Medicago truncatula (Barrel medic)highly similar to ( 589) loc_os05g44970 12005.m08622 protein senescenc…
30.2.99	signalling.receptor kinases.misc	solyc06g062450.2.1	Transcript	-17.554			-6.273	moderately similar to ( 278) AT4G29990 | Symbols: | light repressible receptor protein kinase | chr4:14665802-14669438 REVERSEvery weakly similar to (84.3) NORK_MEDTR Nodulation receptor kinase precursor (EC 2.7.11.1) (Does not make infections protein 2) (Symbiosis receptor-like kinase) (MtSYMRK) - Medicago truncatula (Barrel medic)moderately similar to ( 221) loc_os05g44970 12005.m08622 protein …
30.2.99	signalling.receptor kinases.misc	solyc03g093380.1.1	Transcript	-4.937			-5.399	highly similar to ( 702) AT2G19210 | Symbols: | leucine-rich repeat protein kinase, putative | chr2:8335639-8339307 REVERSEmoderately similar to ( 213) NORK_MEDTR Nodulation receptor kinase precursor (EC 2.7.11.1) (Does not make infections protein 2) (Symbiosis receptor-like kinase) (MtSYMRK) - Medicago truncatula (Barrel medic)highly similar to ( 574) loc_os05g44970 12005.m08622 protein senescen…
30.2.99	signalling.receptor kinases.misc	solyc11g072930.1.1	Transcript	-2.334				moderately similar to ( 255) AT4G29990 | Symbols: | light repressible receptor protein kinase | chr4:14665802-14669438 REVERSEweakly similar to ( 102) NORK_PEA Nodulation receptor kinase precursor (EC 2.7.11.1) - Pisum sativum (Garden pea)moderately similar to ( 226) loc_os05g44970 12005.m08622 protein senescence-induced receptor-like serine/threonine-protein kinase precursor, putative evidence_c…
30.3	signalling.calcium	solyc10g085610.1.1	Transcript	-2.608				moderately similar to ( 496) AT3G52870 | Symbols: | calmodulin-binding family protein | chr3:19593365-19595686 REVERSEmoderately similar to ( 468) loc_os12g05420 12012.m04535 protein calmodulin binding protein, putative, expressed evidence_code:10F0H1E0IEG genomic_reference:SL2.40ch10 gene_region:64054085-64057974 transcript_region:SL2.40ch10:64054085..64057974- functional_description:"Calmodulin…
30.3	signalling.calcium	solyc04g050050.2.1	Transcript	-3.251				moderately similar to ( 217) AT5G03040 | Symbols: iqd2 | iqd2 (IQ-domain 2); calmodulin binding | chr5:710380-712406 REVERSEmoderately similar to ( 234) loc_os05g03190 12005.m04853 protein IQD1, putative, expressed genomic_reference:SL2.40ch04 gene_region:44467392-44470126 transcript_region:SL2.40ch04:44467392..44470126- go_terms:GO:0005516 functional_description:"Calmodulin-binding protein (AHRD…
30.3	signalling.calcium	solyc02g064680.2.1	Transcript	2.545		-2.807		nearly identical (1688) AT4G37640 | Symbols: ACA2 | ACA2 (CALCIUM ATPASE 2); calcium ion transmembrane transporter/ calcium-transporting ATPase/ calmodulin binding | chr4:17683225-17686808 REVERSEnearly identical (1575) ACA1_ORYSA Calcium-transporting ATPase 1, plasma membrane-type (EC 3.6.3.8) (Ca(2+)-ATPase isoform 1) (Plastid envelope ATPase 1) - Oryza sativa (Rice)nearly identical (1580) loc_…
30.3	signalling.calcium	solyc11g071740.1.1	Transcript	7.34		-13.918		weakly similar to ( 121) AT1G76650 | Symbols: CML38 | calcium-binding EF hand family protein | chr1:28766909-28767442 REVERSEweakly similar to ( 116) loc_os01g72530 12001.m13288 protein calmodulin-like protein 41, putative, expressed evidence_code:10F0H1E1IEG genomic_reference:SL2.40ch11 gene_region:52221262-52221867 transcript_region:SL2.40ch11:52221262..52221867- go_terms:GO:0005509 functional_…
30.3	signalling.calcium	solyc04g016480.2.1	Transcript	-3.402				weakly similar to ( 155) AT5G03960 | Symbols: IQD12 | IQD12 (IQ-domain 12); calmodulin binding | chr5:1068333-1069683 REVERSEvery weakly similar to (89.0) loc_os03g23960 12003.m07742 protein SF16-like protein, putative, expressed genomic_reference:SL2.40ch04 gene_region:7305326-7308804 transcript_region:SL2.40ch04:7305326..7308804- go_terms:GO:0005516 functional_description:"Calmodulin binding pr…
30.3	signalling.calcium	solyc07g040710.2.1	Transcript	6.488		-9.186		highly similar to ( 517) AT4G33050 | Symbols: EDA39 | EDA39 (embryo sac development arrest 39); calmodulin binding | chr4:15945235-15946736 REVERSEmoderately similar to ( 459) loc_os05g10840 12005.m083645 protein calmodulin binding protein, putative, expressed genomic_reference:SL2.40ch07 gene_region:46741652-46743922 transcript_region:SL2.40ch07:46741652..46743922+ go_terms:GO:0005516 functional…
30.3	signalling.calcium	solyc03g113950.2.1	Transcript	4.23				weakly similar to ( 148) AT5G57580 | Symbols: | calmodulin-binding protein | chr5:23314994-23317683 REVERSEweakly similar to ( 129) loc_os02g08120 12002.m33346 protein calmodulin binding protein, putative, expressedCalmodulin_bind genomic_reference:SL2.40ch03 gene_region:58055976-58058803 transcript_region:SL2.40ch03:58055976..58058803+ go_terms:GO:0005516 functional_description:"Calmodulin-bindi…
30.3	signalling.calcium	solyc01g111040.2.1	Transcript	2.001		2.02	6.883	moderately similar to ( 451) AT4G38810 | Symbols: | calcium-binding EF hand family protein | chr4:18115607-18118860 REVERSEmoderately similar to ( 407) loc_os10g09850 12010.m04325 protein EF-Hand containing protein, putative, expressed genomic_reference:SL2.40ch01 gene_region:89209383-89212670 transcript_region:SL2.40ch01:89209383..89212670+ go_terms:GO:0005509 functional_description:"EF-Hand con…
30.3	signalling.calcium	solyc03g118810.1.1	Transcript	7.237		-3.609		weakly similar to ( 155) AT1G18210 | Symbols: | calcium-binding protein, putative | chr1:6268273-6268785 REVERSEvery weakly similar to (97.4) CALM_CHLRE Calmodulin (CaM) - Chlamydomonas reinhardtiiweakly similar to ( 147) loc_os05g13580 12005.m05773 protein calmodulin-related protein 2, touch-induced, putative, expressed FRQ1 evidence_code:10F1H1E1IEG genomic_reference:SL2.40ch03 gene_region:6167…
30.3	signalling.calcium	solyc02g094000.1.1	Transcript	3.563		-8.593		weakly similar to ( 128) AT1G76650 | Symbols: CML38 | calcium-binding EF hand family protein | chr1:28766909-28767442 REVERSEweakly similar to ( 130) loc_os01g72550 12001.m13290 protein calmodulin-like protein 41, putative evidence_code:10F1H1E1IEG genomic_reference:SL2.40ch02 gene_region:49243310-49243735 transcript_region:SL2.40ch02:49243310..49243735+ go_terms:GO:0005509 functional_description…
30.3	signalling.calcium	solyc07g007950.1.1	Transcript	-2.606				weakly similar to ( 118) AT2G43290 | Symbols: MSS3 | MSS3 (multicopy suppressors of snf4 deficiency in yeast 3); calcium ion binding | chr2:17991308-17991955 REVERSEweakly similar to ( 105) loc_os04g41540 12004.m09132 protein calmodulin, putative, expressed evidence_code:10F1H1E1IEG genomic_reference:SL2.40ch07 gene_region:2646086-2646754 transcript_region:SL2.40ch07:2646086..2646754+ go_terms:GO…
30.3	signalling.calcium	solyc09g082560.2.1	Transcript	-2.522				moderately similar to ( 220) AT4G14750 | Symbols: IQD19 | IQD19 (IQ-domain 19); calmodulin binding | chr4:8470449-8471903 FORWARDweakly similar to ( 187) loc_os10g28420 12010.m05722 protein IQ calmodulin-binding motif family protein genomic_reference:SL2.40ch09 gene_region:63677616-63679791 transcript_region:SL2.40ch09:63677616..63679791- go_terms:GO:0005516 functional_description:"Calmodulin bin…
30.3	signalling.calcium	solyc07g062700.2.1	Transcript	2.154		-2.022		highly similar to ( 627) AT1G53210 | Symbols: | sodium/calcium exchanger family protein / calcium-binding EF hand family protein | chr1:19844790-19847533 FORWARDhighly similar to ( 573) loc_os01g11414 12001.m07759 protein calcium ion binding protein, putative, expressed genomic_reference:SL2.40ch07 gene_region:62603490-62608714 transcript_region:SL2.40ch07:62603490..62608714- go_terms:GO:0016021,…
30.3	signalling.calcium	solyc06g069740.1.1	Transcript	5.634		-3.315		very weakly similar to (82.0) AT3G29000 | Symbols: | calcium-binding EF hand family protein | chr3:11005791-11006375 FORWARD evidence_code:10F0H0E0IEG genomic_reference:SL2.40ch06 gene_region:39824282-39824839 transcript_region:SL2.40ch06:39824282..39824839- go_terms:GO:0005515,GO:0005509 functional_description:"Calmodulin-like protein (AHRD V1 *-*- B6TXW9_MAIZE); contains Interpro domain(s) IPR0…
30.3	signalling.calcium	solyc04g048900.2.1	Transcript	7.473	2.616	-2.339		highly similar to ( 519) AT1G08450 | Symbols: CRT3 | CRT3 (CALRETICULIN 3); calcium ion binding / unfolded protein binding | chr1:2668008-2671800 REVERSEmoderately similar to ( 411) CALR_NICPL Calreticulin precursor - Nicotiana plumbaginifolia (Leadwort-leaved tobacco)highly similar to ( 534) loc_os05g43170 12005.m08446 protein calreticulin-3 precursor, putative, expressed Calreticulin genomic_re…
30.3	signalling.calcium	solyc03g112700.1.1	Transcript	4.504				weakly similar to ( 107) AT2G15760 | Symbols: | calmodulin-binding protein | chr2:6865807-6866754 REVERSEDUF1645 evidence_code:10F0H1E1IEG genomic_reference:SL2.40ch03 gene_region:57115377-57116369 transcript_region:SL2.40ch03:57115377..57116369- go_terms:GO:0005516 functional_description:"Calmodulin-binding protein (AHRD V1 **-* D7L4F9_ARALY); contains Interpro domain(s) IPR012442 Protein of unk…
30.3	signalling.calcium	solyc03g115930.1.1	Transcript	3.096				very weakly similar to (89.7) AT5G39670 | Symbols: | calcium-binding EF hand family protein | chr5:15883270-15883884 FORWARD evidence_code:10F1H0E1IEG genomic_reference:SL2.40ch03 gene_region:59555528-59556136 transcript_region:SL2.40ch03:59555528..59556136- go_terms:GO:0005509 functional_description:"Calmodulin-like protein (AHRD V1 *-*- B6TXW9_MAIZE); contains Interpro domain(s) IPR011992 EF-Ha…
30.3	signalling.calcium	solyc01g108440.2.1	Transcript	3.408		-2.91		weakly similar to ( 149) AT2G15760 | Symbols: | calmodulin-binding protein | chr2:6865807-6866754 REVERSE genomic_reference:SL2.40ch01 gene_region:87531095-87532380 transcript_region:SL2.40ch01:87531095..87532380- go_terms:GO:0005516 functional_description:"Calmodulin-binding protein (AHRD V1 **-* D7L4F9_ARALY); contains Interpro domain(s) IPR012442 Protein of unknown function DUF1645 "
30.3	signalling.calcium	solyc03g044900.2.1	Transcript	6.854				weakly similar to ( 151) AT3G50770 | Symbols: | calmodulin-related protein, putative | chr3:18873987-18874604 FORWARDweakly similar to ( 106) loc_os03g55960 12003.m10506 protein calmodulin-like protein 41, putative, expressed genomic_reference:SL2.40ch03 gene_region:14746177-14747185 transcript_region:SL2.40ch03:14746177..14747185- go_terms:GO:0005509 functional_description:"Calmodulin-like prote…
30.3	signalling.calcium	solyc03g083100.2.1	Transcript	2.266				weakly similar to ( 152) AT3G49260 | Symbols: iqd21 | iqd21 (IQ-domain 21); calmodulin binding | chr3:18262755-18265859 FORWARD genomic_reference:SL2.40ch03 gene_region:46466257-46469172 transcript_region:SL2.40ch03:46466257..46469172- go_terms:GO:0005516 functional_description:"Calmodulin-binding protein family-like (AHRD V1 **-* Q6YXT2_ORYSJ); contains Interpro domain(s) IPR000048 IQ calmodulin…
30.3	signalling.calcium	solyc01g006840.2.1	Transcript	-2.722				highly similar to ( 799) AT5G04870 | Symbols: CPK1, ATCPK1 | CPK1 (CALCIUM DEPENDENT PROTEIN KINASE 1); calmodulin-dependent protein kinase/ kinase | chr5:1417015-1419877 REVERSEhighly similar to ( 686) CDPK_SOYBN Calcium-dependent protein kinase SK5 (EC 2.7.11.1) (CDPK) - Glycine max (Soybean)highly similar to ( 802) loc_os03g57450 12003.m10663 protein calcium-dependent protein kinase, isoform A…
30.3	signalling.calcium	solyc09g082870.1.1	Transcript	14.874	4.582	-3.48		highly similar to ( 738) AT3G22910 | Symbols: | calcium-transporting ATPase, plasma membrane-type, putative / Ca(2+)-ATPase, putative (ACA13) | chr3:8116335-8119388 REVERSEmoderately similar to ( 446) ACA5_ORYSA Probable calcium-transporting ATPase 5, plasma membrane-type (EC 3.6.3.8) (Ca(2+)-ATPase isoform 5) - Oryza sativa (Rice)highly similar to ( 630) loc_os10g28240 12010.m05706 protein calci…
30.3	signalling.calcium	solyc02g077270.2.1	Transcript	-3.594				moderately similar to ( 219) AT1G53210 | Symbols: | sodium/calcium exchanger family protein / calcium-binding EF hand family protein | chr1:19844790-19847533 FORWARDmoderately similar to ( 269) loc_os01g11414 12001.m07759 protein calcium ion binding protein, putative, expressed genomic_reference:SL2.40ch02 gene_region:36835987-36840323 transcript_region:SL2.40ch02:36835987..36840323- go_terms:GO:…
30.3	signalling.calcium	solyc01g088250.2.1	Transcript	-2.361				weakly similar to ( 200) AT5G13460 | Symbols: IQD11 | IQD11 (IQ-domain 11); calmodulin binding | chr5:4316323-4318247 FORWARDvery weakly similar to (90.9) loc_os03g23960 12003.m07742 protein SF16-like protein, putative, expressed genomic_reference:SL2.40ch01 gene_region:74824669-74827406 transcript_region:SL2.40ch01:74824669..74827406+ go_terms:GO:0005516 functional_description:"IQ-domain 11 (AHR…
30.3	signalling.calcium	solyc09g082890.1.1	Transcript	15.444		-2.854		moderately similar to ( 396) AT3G22910 | Symbols: | calcium-transporting ATPase, plasma membrane-type, putative / Ca(2+)-ATPase, putative (ACA13) | chr3:8116335-8119388 REVERSEmoderately similar to ( 232) ACA5_ORYSA Probable calcium-transporting ATPase 5, plasma membrane-type (EC 3.6.3.8) (Ca(2+)-ATPase isoform 5) - Oryza sativa (Rice)moderately similar to ( 310) loc_os10g28240 12010.m05706 prote…
30.3	signalling.calcium	solyc02g090560.2.1	Transcript	2.348				moderately similar to ( 254) AT3G63380 | Symbols: | calcium-transporting ATPase, plasma membrane-type, putative / Ca(2+)-ATPase, putative (ACA12) | chr3:23407112-23410213 REVERSEweakly similar to ( 168) ACA3_ORYSA Calcium-transporting ATPase 3, plasma membrane-type (EC 3.6.3.8) (Ca(2+)-ATPase isoform 3) - Oryza sativa (Rice)moderately similar to ( 221) loc_os10g28240 12010.m05706 protein calcium-…
30.3	signalling.calcium	solyc09g007860.2.1	Transcript	2.595				highly similar to ( 551) AT5G04220 | Symbols: SYTC, ATSYTC, NTMC2TYPE1.3, NTMC2T1.3 | SYTC | chr5:1155985-1158620 REVERSEhighly similar to ( 557) loc_os06g47130 12006.m091766 protein calcium lipid binding protein-like, putative, expressed COG5038 C2 C2 C2 genomic_reference:SL2.40ch09 gene_region:1382071-1388219 transcript_region:SL2.40ch09:1382071..1388219- functional_description:"Plant synaptota…
30.3	signalling.calcium	solyc04g079350.1.1	Transcript	2.253				very weakly similar to (87.4) AT2G26530 | Symbols: AR781 | AR781 | chr2:11283036-11283989 REVERSE evidence_code:10F0H0E1IEG genomic_reference:SL2.40ch04 gene_region:61465612-61466565 transcript_region:SL2.40ch04:61465612..61466565+ functional_description:"Pheromone receptor-like protein (Fragment) (AHRD V1 *--- Q7XHJ1_QUERO); contains Interpro domain(s) IPR012442 Protein of unknown function DUF16…
30.3	signalling.calcium	solyc03g083320.2.1	Transcript	-4.991				moderately similar to ( 298) AT5G24270 | Symbols: SOS3, CBL4 | SOS3 (SALT OVERLY SENSITIVE 3); calcium ion binding / calcium-dependent protein serine/threonine phosphatase | chr5:8238781-8240179 REVERSEmoderately similar to ( 299) loc_os02g18880 12002.m07131 protein calcineurin B-like protein 4, putative, expressed genomic_reference:SL2.40ch03 gene_region:46697415-46700140 transcript_region:SL2.4…
30.3	signalling.calcium	solyc01g097420.1.1	Transcript	9.565	3.659			weakly similar to ( 116) AT3G63380 | Symbols: | calcium-transporting ATPase, plasma membrane-type, putative / Ca(2+)-ATPase, putative (ACA12) | chr3:23407112-23410213 REVERSEvery weakly similar to (86.7) loc_os10g28240 12010.m05706 protein calcium-transporting ATPase 13, plasma membrane-type, putative, expressed evidence_code:10F0H1E0IEG genomic_reference:SL2.40ch01 gene_region:80039522-80040266 …
30.3	signalling.calcium	solyc07g007680.2.1	Transcript	-2.035				highly similar to ( 799) AT1G05500 | Symbols: SYTE, ATSYTE, NTMC2TYPE2.1, NTMC2T2.1 | NTMC2T2.1 | chr1:1625098-1628940 FORWARDhighly similar to ( 762) loc_os04g55220 12004.m10414 protein lipid binding protein, putative, expressed COG5038 C2 C2 C2 C2_1 genomic_reference:SL2.40ch07 gene_region:2323848-2335317 transcript_region:SL2.40ch07:2323848..2335317- functional_description:"Plant synaptotagmin…
30.3	signalling.calcium	solyc03g113980.2.1	Transcript	2.858		-2.428		moderately similar to ( 243) AT5G57580 | Symbols: | calmodulin-binding protein | chr5:23314994-23317683 REVERSEmoderately similar to ( 244) loc_os03g32160 12003.m35288 protein calmodulin binding protein, putative, expressedCalmodulin_bind genomic_reference:SL2.40ch03 gene_region:58090161-58093457 transcript_region:SL2.40ch03:58090161..58093457+ go_terms:GO:0005516 functional_description:"Calmodul…
30.3	signalling.calcium	solyc06g073830.1.1	Transcript	5.019		-5.556		weakly similar to ( 133) AT1G76650 | Symbols: CML38 | calcium-binding EF hand family protein | chr1:28766909-28767442 REVERSEweakly similar to ( 134) loc_os01g72550 12001.m13290 protein calmodulin-like protein 41, putative evidence_code:10F0H1E1IEG genomic_reference:SL2.40ch06 gene_region:41978680-41979234 transcript_region:SL2.40ch06:41978680..41979234- go_terms:GO:0005509 functional_description…
30.3	signalling.calcium	solyc06g068960.1.1	Transcript	5.352		-6.714		weakly similar to ( 160) AT1G18210 | Symbols: | calcium-binding protein, putative | chr1:6268273-6268785 REVERSEvery weakly similar to (95.9) CALM1_SOLTU Calmodulin-1 (CaM-1) - Solanum tuberosum (Potato)weakly similar to ( 134) loc_os05g13580 12005.m05773 protein calmodulin-related protein 2, touch-induced, putative, expressed FRQ1 evidence_code:10F1H1E1IEG genomic_reference:SL2.40ch06 gene_regio…
30.3	signalling.calcium	solyc01g010020.2.1	Transcript	2.017		-2.15		moderately similar to ( 202) AT3G25600 | Symbols: | calcium ion binding | chr3:9307367-9307852 FORWARDvery weakly similar to (92.8) CALM3_PETHY Calmodulin-related protein - Petunia hybrida (Petunia)weakly similar to ( 171) loc_os05g50180 12005.m09087 protein calmodulin, putative, expressed FRQ1 genomic_reference:SL2.40ch01 gene_region:4657174-4658216 transcript_region:SL2.40ch01:4657174..4658216-…
30.3	signalling.calcium	solyc08g083240.2.1	Transcript	-2.279		2.143		moderately similar to ( 248) AT1G01110 | Symbols: IQD18 | IQD18 (IQ-domain 18) | chr1:52239-54494 FORWARDmoderately similar to ( 219) loc_os08g02250 12008.m04369 protein calmodulin binding protein, putative, expressed genomic_reference:SL2.40ch08 gene_region:62923263-62925544 transcript_region:SL2.40ch08:62923263..62925544- go_terms:GO:0005516 functional_description:"Calmodulin-binding protein fa…
30.3	signalling.calcium	solyc12g096810.1.1	Transcript		2.826	2.038		highly similar to ( 833) AT3G59820 | Symbols: | calcium-binding mitochondrial protein-related | chr3:22098289-22101759 REVERSEhighly similar to ( 781) loc_os02g39550 12002.m33756 protein calcium-binding mitochondrial protein Anon-60Da, putative, expressed LETM1 evidence_code:10F0H1E0IEG genomic_reference:SL2.40ch12 gene_region:63912808-63922603 transcript_region:SL2.40ch12:63912808..63922603+ go_…
30.3	signalling.calcium	solyc01g100240.2.1	Transcript				-5.312	moderately similar to ( 287) AT2G18750 | Symbols: | calmodulin-binding protein | chr2:8125827-8128363 FORWARDmoderately similar to ( 286) loc_os03g18960 12003.m07314 protein calmodulin binding protein, putative, expressedCalmodulin_bind genomic_reference:SL2.40ch01 gene_region:82072030-82076462 transcript_region:SL2.40ch01:82072030..82076462- go_terms:GO:0005516 functional_description:"Calmodulin…
30.3	signalling.calcium	solyc04g077830.2.1	Transcript			2.02		highly similar to ( 810) AT1G27460 | Symbols: NPGR1 | NPGR1 (NO POLLEN GERMINATION RELATED 1); calmodulin binding | chr1:9534977-9537424 FORWARDhighly similar to ( 704) loc_os03g10350 12003.m101228 protein NPGR1, putative, expressed genomic_reference:SL2.40ch04 gene_region:60304590-60307474 transcript_region:SL2.40ch04:60304590..60307474- go_terms:GO:0005516 functional_description:"Calmodulin-bin…
30.3	signalling.calcium	solyc01g058720.2.1	Transcript			-2.183		very weakly similar to ( 100) AT5G49480 | Symbols: ATCP1 | ATCP1 (Ca2+-binding protein 1); calcium ion binding | chr5:20070812-20071294 FORWARD genomic_reference:SL2.40ch01 gene_region:60821655-60822485 transcript_region:SL2.40ch01:60821655..60822485- go_terms:GO:0005509 functional_description:"NaCl-inducible Ca2+-binding protein (AHRD V1 **-* O22368_ARATH); contains Interpro domain(s) IPR011992 …
30.3	signalling.calcium	solyc10g079300.1.1	Transcript			2.207		nearly identical (1305) AT3G57330 | Symbols: ACA11 | ACA11 (autoinhibited Ca2+-ATPase 11); calcium-transporting ATPase/ calmodulin binding | chr3:21211655-21216375 REVERSEnearly identical (1247) ACA5_ORYSA Probable calcium-transporting ATPase 5, plasma membrane-type (EC 3.6.3.8) (Ca(2+)-ATPase isoform 5) - Oryza sativa (Rice)nearly identical (1247) loc_os11g04460 12011.m04644 protein calcium-tran…
30.3	signalling.calcium	solyc10g074740.1.1	Transcript			-2.095		weakly similar to ( 193) AT4G20780 | Symbols: | calcium-binding protein, putative | chr4:11133309-11133884 REVERSEmoderately similar to ( 304) CAST_SOLTU Calcium-binding protein CAST - Solanum tuberosum (Potato)weakly similar to ( 158) loc_os03g21380 12003.m35206 protein calcium-binding protein CAST, putative, expressed evidence_code:10F1H1E1IEG genomic_reference:SL2.40ch10 gene_region:57697520-5…
30.3	signalling.calcium	solyc08g065330.2.1	Transcript			2.182		moderately similar to ( 295) AT4G33000 | Symbols: CBL10, ATCBL10 | CBL10 (CALCINEURIN B-LIKE 10); calcium ion binding | chr4:15924349-15926052 FORWARDmoderately similar to ( 293) loc_os01g39770 12001.m43482 protein calcineurin B-like protein 10, putative, expressed genomic_reference:SL2.40ch08 gene_region:50446717-50455805 transcript_region:SL2.40ch08:50446717..50455805+ go_terms:GO:0005515 funct…
30.4.3	signalling.phosphinositides.bis(5'-nucleosyl)-tetraphosphatase	solyc05g008000.2.1	Transcript	-2.11				moderately similar to ( 278) AT1G30110 | Symbols: ATNUDX25 | ATNUDX25 (ARABIDOPSIS THALIANA NUDIX HYDROLASE HOMOLOG 25); bis(5-nucleosyl)-tetraphosphatase (asymmetrical) | chr1:10582700-10583821 FORWARDweakly similar to ( 181) loc_os04g58900 12004.m10770 protein expressed proteinAp4A_hydrolase_plant_like PRK00714 genomic_reference:SL2.40ch05 gene_region:2429400-2433589 transcript_region:SL2.40ch0…
30.4.4	signalling.phosphinositides.phosphoinositide phospholipase C	solyc06g051620.2.1	Transcript	2.024				highly similar to ( 615) AT2G40116 | Symbols: | phosphoinositide-specific phospholipase C family protein | chr2:16751782-16754311 FORWARDhighly similar to ( 603) loc_os12g37560 12012.m26931 protein phospholipase C, putative, expressed PLCc PLCXc PLCYc C2_2 PI-PLC-X PI-PLC-Y efhand_like genomic_reference:SL2.40ch06 gene_region:31659606-31666640 transcript_region:SL2.40ch06:31659606..31666640- go_t…
30.4.5	signalling.phosphinositides.inositol-1,3,4-trisphosphate 5/6-kinase	solyc12g088200.1.1	Transcript	2.111				moderately similar to ( 408) AT4G08170 | Symbols: | inositol 1,3,4-trisphosphate 5/6-kinase family protein | chr4:5163707-5166094 REVERSEmoderately similar to ( 226) ITPK1_MAIZE Inositol-tetrakisphosphate 1-kinase 1 (EC 2.7.1.134) (Inositol-triphosphate 5/6-kinase 1) (EC 2.7.1.159) (Inositol 1,3,4-trisphosphate 5/6-kinase 1) (Ins(1,3,4)P(3) 5/6-kinase 1) (ZmIpk) (Low phytic acid protein 2) - Zea …
30.5	signalling.G-proteins	solyc01g088780.2.1	Transcript	-2.471				moderately similar to ( 324) AT4G35020 | Symbols: ARAC3, ROP6, RHO1PS, ATROP6 | ARAC3 (ARABIDOPSIS RAC-LIKE 3); GTP binding / GTPase | chr4:16673176-16674540 FORWARDmoderately similar to ( 324) RAC7_ORYSA Rac-like GTP-binding protein 7 (OsRac7) (GTPase protein ROP5) - Oryza sativa (Rice)moderately similar to ( 324) loc_os02g20850 12002.m07327 protein rac-like GTP-binding protein 7, putative, expr…
30.5	signalling.G-proteins	solyc03g007090.1.1	Transcript	-2.119				moderately similar to ( 432) AT5G51670 | Symbols: | unknown protein | chr5:20993560-20995096 FORWARDmoderately similar to ( 316) loc_os03g64130 12003.m11276 protein expressed proteinDUF668 evidence_code:10F0H1E1IEG genomic_reference:SL2.40ch03 gene_region:1644669-1646105 transcript_region:SL2.40ch03:1644669..1646105- functional_description:"At5g51670-like protein (Fragment) (AHRD V1 *-*- C0JEX1_9…
30.5	signalling.G-proteins	solyc01g111560.2.1	Transcript	-2.161				moderately similar to ( 349) AT4G35020 | Symbols: ARAC3, ROP6, RHO1PS, ATROP6 | ARAC3 (ARABIDOPSIS RAC-LIKE 3); GTP binding / GTPase | chr4:16673176-16674540 FORWARDmoderately similar to ( 355) RAC5_ORYSA Rac-like GTP-binding protein 5 (OsRac5) (GTPase protein RacD) - Oryza sativa (Rice)moderately similar to ( 355) loc_os02g58730 12002.m33488 protein rac-like GTP-binding protein 5, putative, expr…
30.5	signalling.G-proteins	solyc05g026370.1.1	Transcript	-6.382				weakly similar to ( 182) AT5G46070 | Symbols: | GTP binding / GTPase | chr5:18683468-18688397 FORWARDweakly similar to ( 181) loc_os02g20410 12002.m07283 protein guanylate-binding protein, N-terminal domain containing protein, expressed GBP GBP evidence_code:10F0H1E0IEG genomic_reference:SL2.40ch05 gene_region:41005212-41007748 transcript_region:SL2.40ch05:41005212..41007748+ go_terms:GO:0005525 …
30.5	signalling.G-proteins	solyc03g118820.2.1	Transcript	3.774				moderately similar to ( 292) AT1G73640 | Symbols: AtRABA6a | AtRABA6a (Arabidopsis Rab GTPase homolog A6a); GTP binding | chr1:27687033-27687987 FORWARDmoderately similar to ( 233) RB11B_TOBAC Ras-related protein Rab11B - Nicotiana tabacum (Common tobacco)moderately similar to ( 236) loc_os03g60870 12003.m10974 protein ras-related protein Rab11A, putative, expressed Rab11_like RAB Rab Ras Rab2 Ra…
30.5	signalling.G-proteins	solyc03g025890.1.1	Transcript	2.745				nearly identical (1190) AT4G25540 | Symbols: MSH3, ATMSH3 | MSH3 (Arabidopsis homolog of DNA mismatch repair protein MSH3); damaged DNA binding / mismatched DNA binding / protein binding | chr4:13042700-13048115 REVERSEweakly similar to ( 194) MSH2_MAIZE DNA mismatch repair protein MSH2 (MUS1) - Zea mays (Maize)nearly identical (1034) loc_os04g58630 12004.m101699 protein DNA mismatch repair prote…
30.5	signalling.G-proteins	solyc02g077400.2.1	Transcript	-2.107				moderately similar to ( 342) AT5G45970 | Symbols: ARAC2, ROP7, ATRAC2, ATROP7 | ARAC2 (ARABIDOPSIS RAC-LIKE 2); GTP binding | chr5:18643761-18645758 FORWARDmoderately similar to ( 343) RAC7_ORYSA Rac-like GTP-binding protein 7 (OsRac7) (GTPase protein ROP5) - Oryza sativa (Rice)moderately similar to ( 343) loc_os02g20850 12002.m07327 protein rac-like GTP-binding protein 7, putative, expressed Rop…
30.5	signalling.G-proteins	solyc12g014590.1.1	Transcript	2.895				moderately similar to ( 380) AT1G50590 | Symbols: | pirin, putative | chr1:18732378-18734053 REVERSEmoderately similar to ( 394) loc_os09g31120 12009.m06228 protein pirin-like protein, putative, expressedCOG1741 Pirin Pirin_C evidence_code:10F0H1E0IEG genomic_reference:SL2.40ch12 gene_region:5578789-5581766 transcript_region:SL2.40ch12:5578789..5581766- functional_description:"Pirin (AHRD V1 ***-…
30.5	signalling.G-proteins	solyc06g008240.2.1	Transcript	-2.619				very weakly similar to (81.6) AT2G20430 | Symbols: RIC6 | RIC6 (ROP-INTERACTIVE CRIB MOTIF-CONTAINING PROTEIN 6) | chr2:8808667-8809781 REVERSE genomic_reference:SL2.40ch06 gene_region:2116193-2118881 transcript_region:SL2.40ch06:2116193..2118881- functional_description:"Rop-interactive crib motif-containing protein 3 (AHRD V1 *--- D7KDE9_ARALY); contains Interpro domain(s) IPR000095 PAK-box/P21-…
30.5	signalling.G-proteins	solyc07g066190.1.1	Transcript	-2.336				weakly similar to ( 130) AT5G56230 | Symbols: PRA1.G2 | PRA1.G2 (PRENYLATED RAB ACCEPTOR 1.G2) | chr5:22758768-22759328 REVERSEvery weakly similar to (93.2) loc_os05g39670 12005.m08145 protein prenylated Rab receptor 2, putative, expressed PRA1 evidence_code:10F0H1E0IEG genomic_reference:SL2.40ch07 gene_region:64888622-64889203 transcript_region:SL2.40ch07:64888622..64889203- go_terms:GO:0005515 …
30.5	signalling.G-proteins	solyc06g066650.2.1	Transcript	-4.86		3.376		highly similar to ( 540) AT1G79860 | Symbols: ATROPGEF12, ROPGEF12, MEE64 | ROPGEF12 (RHO GUANYL-NUCLEOTIDE EXCHANGE FACTOR 12); Rho guanyl-nucleotide exchange factor | chr1:30042172-30044092 REVERSEhighly similar to ( 518) loc_os02g17240 12002.m06967 protein pollen-specific kinase partner protein, putative, expressedPRONE genomic_reference:SL2.40ch06 gene_region:38269707-38272720 transcript_regi…
30.5	signalling.G-proteins	solyc01g096220.2.1	Transcript	-3.576				moderately similar to ( 308) AT1G01200 | Symbols: ATRABA3, ATRAB-A3 | ATRABA3 (ARABIDOPSIS RAB GTPASE HOMOLOG A3); GTP binding | chr1:86715-88145 REVERSEmoderately similar to ( 279) RB11D_TOBAC Ras-related protein Rab11D - Nicotiana tabacum (Common tobacco)moderately similar to ( 275) loc_os09g10940 12009.m04357 protein ras-related protein RGP1, putative, expressed Rab11_like RAB Ras Rab Rab4 Rab…
30.5	signalling.G-proteins	solyc01g094610.2.1	Transcript	-3.364		2.207		highly similar to ( 555) AT1G01700 | Symbols: ATROPGEF2, ROPGEF2 | ROPGEF2; Rho guanyl-nucleotide exchange factor/ protein binding | chr1:259495-261474 REVERSEmoderately similar to ( 494) loc_os10g40270 12010.m06799 protein pollen-specific kinase partner protein, putative, expressedPRONE genomic_reference:SL2.40ch01 gene_region:77792278-77794407 transcript_region:SL2.40ch01:77792278..77794407+ go…
30.5	signalling.G-proteins	solyc09g098160.2.1	Transcript			-3.472		moderately similar to ( 394) AT2G43120 | Symbols: | pirin, putative | chr2:17927339-17928871 FORWARDmoderately similar to ( 463) loc_os03g62790 12003.m11157 protein pirin-like protein, putative, expressedCOG1741 Pirin_C Pirin genomic_reference:SL2.40ch09 gene_region:67314368-67316427 transcript_region:SL2.40ch09:67314368..67316427+ go_terms:GO:0005516,GO:0003712 functional_description:"Pirin-like…
30.5	signalling.G-proteins	solyc01g088560.2.1	Transcript			-2.228		moderately similar to ( 358) AT2G44610 | Symbols: RAB6, ATRABH1B, ATRAB6A, RAB6A | RAB6A; GTP binding / protein binding | chr2:18411778-18413883 REVERSEweakly similar to ( 147) RGP2_ORYSA Ras-related protein RGP2 (GTP-binding regulatory protein RGP2) - Oryza sativa (Rice)moderately similar to ( 358) loc_os07g31370 12007.m07406 protein ras-related protein Rab-6A, putative, expressed Rab6 RAB Rab R…
30.5	signalling.G-proteins	solyc06g076450.2.1	Transcript			-2.005		moderately similar to ( 362) AT1G07410 | Symbols: ATRABA2B, RAB-A2B, ATRAB-A2B | ATRABA2B (ARABIDOPSIS RAB GTPASE HOMOLOG A2B); GTP binding / GTPase/ protein binding | chr1:2276270-2277154 FORWARDmoderately similar to ( 372) RB2BV_BETVU Ras-related protein Rab2BV - Beta vulgaris (Sugar beet)moderately similar to ( 361) loc_os03g60870 12003.m10974 protein ras-related protein Rab11A, putative, expr…
30.6	signalling.MAP kinases	solyc07g062080.2.1	Transcript	2.027				highly similar to ( 791) AT3G14720 | Symbols: ATMPK19, MPK19 | ATMPK19; MAP kinase | chr3:4946057-4948906 FORWARDhighly similar to ( 744) MPK10_ORYSA Mitogen-activated protein kinase 10 (EC 2.7.11.24) (MAP kinase 10) - Oryza sativa (Rice)highly similar to ( 744) loc_os01g43910 12001.m10650 protein OsMPK20-1 - putative MAPK based on amino acid sequence homology, expressed S_TKc S_TKc Pkinase SPS1 …
30.6	signalling.MAP kinases	solyc02g089150.2.1	Transcript				4.297	moderately similar to ( 448) AT1G13680 | Symbols: | phospholipase C/ phosphoric diester hydrolase | chr1:4690409-4692702 FORWARDhighly similar to ( 501) loc_os03g30130 12003.m08276 protein phospholipase C, putative, expressed genomic_reference:SL2.40ch02 gene_region:45599499-45601793 transcript_region:SL2.40ch02:45599499..45601793+ go_terms:GO:0023034,GO:0006629 functional_description:"MAPprotein…
30.1	signalling.in sugar and nutrient physiology	solyc04g051820.2.1	Transcript	2.129				weakly similar to ( 110) AT5G09960 | Symbols: | unknown protein | chr5:3106503-3107658 FORWARD genomic_reference:SL2.40ch04 gene_region:50279334-50282705 transcript_region:SL2.40ch04:50279334..50282705+ functional_description:"Os03g0169900 protein (Fragment) (AHRD V1 ***- Q0DUS0_ORYSJ)"
30.1	signalling.in sugar and nutrient physiology	solyc02g093670.2.1	Transcript	-2.225				genomic_reference:SL2.40ch02 gene_region:49011572-49013000 transcript_region:SL2.40ch02:49011572..49013000+ functional_description:"Nitrate-induced NOI protein (AHRD V1 **-- B6SJI8_MAIZE); contains Interpro domain(s) IPR008700 Defence response, Rin4 "
30.1.1	signalling.in sugar and nutrient physiology	solyc10g085010.1.1	Transcript	3.156				weakly similar to ( 166) AT3G54040 | Symbols: | photoassimilate-responsive protein-related | chr3:20014032-20015299 REVERSEPAR1 evidence_code:10F1H1E1IEG genomic_reference:SL2.40ch10 gene_region:63675641-63676631 transcript_region:SL2.40ch10:63675641..63676631- functional_description:"PAR-1c protein (AHRD V1 ***- Q43589_TOBAC); contains Interpro domain(s) IPR009489 PAR1 "
30.1.1	signalling.in sugar and nutrient physiology	solyc04g074430.1.1	Transcript	2.172				weakly similar to ( 140) AT4G08950 | Symbols: EXO | EXO (EXORDIUM) | chr4:5740378-5741322 FORWARDweakly similar to ( 117) loc_os02g52040 12002.m10235 protein phi-1-like phosphate-induced protein, putative, expressedPhi_1 evidence_code:10F1H1E1IEG genomic_reference:SL2.40ch04 gene_region:58025424-58025822 transcript_region:SL2.40ch04:58025424..58025822- functional_description:"Phi-1 protein (Fragm…
30.1.1	signalling.in sugar and nutrient physiology	solyc06g063200.1.1	Transcript	2.049				highly similar to ( 751) AT2G29110 | Symbols: ATGLR2.8, GLR2.8 | ATGLR2.8; intracellular ligand-gated ion channel | chr2:12506880-12510552 REVERSEmoderately similar to ( 464) GLR31_ORYSA Glutamate receptor 3.1 precursor (Ligand-gated ion channel 3.1) - Oryza sativa (Rice)highly similar to ( 737) loc_os09g25960 12009.m05748 protein glutamate receptor 2.7 precursor, putative Lig_chan ANF_receptor P…
30.1.1	signalling.in sugar and nutrient physiology	solyc00g206460.1.1	Transcript	2.703				moderately similar to ( 261) AT4G08950 | Symbols: EXO | EXO (EXORDIUM) | chr4:5740378-5741322 FORWARDmoderately similar to ( 240) loc_os02g52040 12002.m10235 protein phi-1-like phosphate-induced protein, putative, expressedPhi_1 evidence_code:10F0H1E1IEG genomic_reference:SL2.40ch00 gene_region:19006504-19007274 transcript_region:SL2.40ch00:19006504..19007274- functional_description:"Os06g0220000…
30.1.1	signalling.in sugar and nutrient physiology	solyc02g077290.1.1	Transcript	3.584				moderately similar to ( 443) AT2G29100 | Symbols: ATGLR2.9, GLR2.9 | ATGLR2.9; intracellular ligand-gated ion channel | chr2:12501092-12504912 REVERSEmoderately similar to ( 330) GLR31_ORYSA Glutamate receptor 3.1 precursor (Ligand-gated ion channel 3.1) - Oryza sativa (Rice)moderately similar to ( 456) loc_os09g25960 12009.m05748 protein glutamate receptor 2.7 precursor, putative Lig_chan ANF_re…
30.1.1	signalling.in sugar and nutrient physiology	solyc10g074540.1.1	Transcript	-6.711				moderately similar to ( 480) AT2G17230 | Symbols: EXL5 | EXL5 (EXORDIUM LIKE 5) | chr2:7494892-7495983 REVERSEmoderately similar to ( 359) loc_os06g04250 12006.m05154 protein phi-1-like phosphate-induced protein, putative, expressedPhi_1 evidence_code:10F0H1E1IEG genomic_reference:SL2.40ch10 gene_region:57429414-57430448 transcript_region:SL2.40ch10:57429414..57430448- functional_description:"Exp…
30.1.1	signalling.in sugar and nutrient physiology	solyc06g063190.2.1	Transcript	2.27				highly similar to ( 762) AT2G29110 | Symbols: ATGLR2.8, GLR2.8 | ATGLR2.8; intracellular ligand-gated ion channel | chr2:12506880-12510552 REVERSEmoderately similar to ( 462) GLR31_ORYSA Glutamate receptor 3.1 precursor (Ligand-gated ion channel 3.1) - Oryza sativa (Rice)highly similar to ( 765) loc_os09g25960 12009.m05748 protein glutamate receptor 2.7 precursor, putative Lig_chan ANF_receptor L…
30.1.1	signalling.in sugar and nutrient physiology	solyc04g082610.2.1	Transcript	-2.403				nearly identical (1261) AT1G42540 | Symbols: ATGLR3.3, GLR3.3 | ATGLR3.3; intracellular ligand-gated ion channel | chr1:15973489-15976703 FORWARDnearly identical (1049) GLR31_ORYSA Glutamate receptor 3.1 precursor (Ligand-gated ion channel 3.1) - Oryza sativa (Rice)nearly identical (1049) loc_os04g49570 12004.m101438 protein glutamate receptor 3.3 precursor, putative, expressed Lig_chan ANF_recep…
30.1.1	signalling.in sugar and nutrient physiology	solyc06g063210.2.1	Transcript	3.837				highly similar to ( 702) AT2G29110 | Symbols: ATGLR2.8, GLR2.8 | ATGLR2.8; intracellular ligand-gated ion channel | chr2:12506880-12510552 REVERSEmoderately similar to ( 425) GLR31_ORYSA Glutamate receptor 3.1 precursor (Ligand-gated ion channel 3.1) - Oryza sativa (Rice)highly similar to ( 692) loc_os09g25960 12009.m05748 protein glutamate receptor 2.7 precursor, putative Lig_chan ANF_receptor L…
30.1.1	signalling.in sugar and nutrient physiology	solyc04g074470.1.1	Transcript				-2.212	moderately similar to ( 362) AT5G64260 | Symbols: EXL2 | EXL2 (EXORDIUM LIKE 2) | chr5:25703980-25704897 FORWARDmoderately similar to ( 313) loc_os02g52040 12002.m10235 protein phi-1-like phosphate-induced protein, putative, expressedPhi_1 evidence_code:10F0H1E1IEG genomic_reference:SL2.40ch04 gene_region:58047154-58048083 transcript_region:SL2.40ch04:58047154..58048083+ functional_description:"O…
30.1.1	signalling.in sugar and nutrient physiology	solyc04g078860.2.1	Transcript				-6.813	moderately similar to ( 325) AT2G29100 | Symbols: ATGLR2.9, GLR2.9 | ATGLR2.9; intracellular ligand-gated ion channel | chr2:12501092-12504912 REVERSEmoderately similar to ( 265) GLR31_ORYSA Glutamate receptor 3.1 precursor (Ligand-gated ion channel 3.1) - Oryza sativa (Rice)moderately similar to ( 366) loc_os06g06130 12006.m05339 protein glutamate receptor 2.1 precursor, putative ANF_receptor Li…
30.1.1	signalling.in sugar and nutrient physiology	solyc08g006500.2.1	Transcript				-2.675	highly similar to ( 786) AT2G29110 | Symbols: ATGLR2.8, GLR2.8 | ATGLR2.8; intracellular ligand-gated ion channel | chr2:12506880-12510552 REVERSEmoderately similar to ( 446) GLR31_ORYSA Glutamate receptor 3.1 precursor (Ligand-gated ion channel 3.1) - Oryza sativa (Rice)highly similar to ( 751) loc_os09g25960 12009.m05748 protein glutamate receptor 2.7 precursor, putative Lig_chan ANF_receptor P…
30.11	signalling.light	solyc02g092600.2.1	Transcript	2.384				moderately similar to ( 216) AT5G67385 | Symbols: | protein binding / signal transducer | chr5:26884754-26887083 FORWARDweakly similar to ( 131) NPH3_ORYSA Coleoptile phototropism protein 1 (Non-phototropic hypocotyl 3-like protein) (NPH3-like protein) - Oryza sativa (Rice)weakly similar to ( 192) loc_os03g10880 12003.m101233 protein transposon protein, putative, Mutator sub-class, expressedNPH3 …
30.11	signalling.light	solyc07g048000.2.1	Transcript	2.421				highly similar to ( 624) AT5G48130 | Symbols: | phototropic-responsive NPH3 family protein | chr5:19516291-19518450 FORWARDweakly similar to ( 138) NPH3_ORYSA Coleoptile phototropism protein 1 (Non-phototropic hypocotyl 3-like protein) (NPH3-like protein) - Oryza sativa (Rice)highly similar to ( 562) loc_os07g39530 12007.m08195 protein photoreceptor-interacting protein-like, putative, expressedNP…
30.11	signalling.light	solyc12g013840.1.1	Transcript	-2.38				highly similar to ( 847) AT1G53090 | Symbols: SPA4 | SPA4 (SPA1-RELATED 4); protein binding / signal transducer | chr1:19783748-19786690 FORWARDmoderately similar to ( 336) COP1_PEA E3 ubiquitin ligase protein COP1 (EC 6.3.2.-) (Constitutive photomorphogenesis protein 1) - Pisum sativum (Garden pea)highly similar to ( 791) loc_os01g52640 12001.m11437 protein ubiquitin-protein ligase COP1, putativ…
30.11	signalling.light	solyc02g092610.2.1	Transcript	3.077				weakly similar to ( 122) AT5G67385 | Symbols: | protein binding / signal transducer | chr5:26884754-26887083 FORWARDvery weakly similar to (92.8) loc_os03g10880 12003.m101233 protein transposon protein, putative, Mutator sub-class, expressed genomic_reference:SL2.40ch02 gene_region:48228395-48229415 transcript_region:SL2.40ch02:48228395..48229415- go_terms:GO:0009416 functional_description:"Trans…
30.11	signalling.light	solyc11g005190.1.1	Transcript	-4.947				moderately similar to ( 398) AT5G23730 | Symbols: | nucleotide binding | chr5:8005286-8006392 FORWARDweakly similar to ( 181) COP1_PEA E3 ubiquitin ligase protein COP1 (EC 6.3.2.-) (Constitutive photomorphogenesis protein 1) - Pisum sativum (Garden pea)moderately similar to ( 275) loc_os02g02380 12002.m05587 protein SPA4, putative WD40 COG2319 evidence_code:10F0H1E1IEG genomic_reference:SL2.40ch1…
30.11	signalling.light	solyc07g043130.2.1	Transcript	-2.532				highly similar to ( 825) AT2G30520 | Symbols: RPT2 | RPT2 (ROOT PHOTOTROPISM 2); protein binding | chr2:13002920-13005153 REVERSEmoderately similar to ( 277) NPH3_ORYSA Coleoptile phototropism protein 1 (Non-phototropic hypocotyl 3-like protein) (NPH3-like protein) - Oryza sativa (Rice)moderately similar to ( 407) loc_os11g02610 12011.m079930 protein RPT2-like protein, putative, expressedNPH3 gen…
30.11	signalling.light	solyc09g090180.1.1	Transcript	4.984				moderately similar to ( 213) AT2G31160 | Symbols: LSH3 | LSH3 (LIGHT SENSITIVE HYPOCOTYLS 3) | chr2:13277903-13278562 FORWARDmoderately similar to ( 208) loc_os02g56610 12002.m10683 protein expressed proteinDUF640 evidence_code:10F0H1E0IEG genomic_reference:SL2.40ch09 gene_region:65061991-65062617 transcript_region:SL2.40ch09:65061991..65062617- functional_description:"Light-dependent short hypoc…
30.11	signalling.light	solyc06g082210.1.1	Transcript	-2.165				moderately similar to ( 226) AT1G07090 | Symbols: LSH6 | LSH6 (LIGHT SENSITIVE HYPOCOTYLS 6) | chr1:2174202-2174792 REVERSEmoderately similar to ( 207) loc_os10g33780 12010.m06207 protein expressed proteinDUF640 evidence_code:10F0H1E1IEG genomic_reference:SL2.40ch06 gene_region:44417875-44418543 transcript_region:SL2.40ch06:44417875..44418543+ functional_description:"Light-dependent short hypocot…
30.11	signalling.light	solyc11g066730.1.1	Transcript	-2.093				highly similar to ( 722) AT3G44820 | Symbols: | protein binding / signal transducer | chr3:16361864-16364411 REVERSEmoderately similar to ( 306) NPH3_ORYSA Coleoptile phototropism protein 1 (Non-phototropic hypocotyl 3-like protein) (NPH3-like protein) - Oryza sativa (Rice)highly similar to ( 503) loc_os03g43990 12003.m35330 protein transposon protein, putative, Mutator sub-class, expressedNPH3 e…

## Sheet: Signalling-Leaf
	Table S3 (Excel file). Mapman classification of DEGs involved in signalling in leaves of res and WT plants in absence of salt stress (Control) and after 5 days of 200 mM NaCl (Salt). Fold-change values are shown, comparing res vs WT in each condition (left columns) or salt stress vs control for each genotype (right columns).
BinCode	BinName	ID	Type	FC (res control vs WT control)	FC (res salt vs WT salt)	FC (res salt vs control)	FC (WT salt vs control)	Description
30.2.11	signalling.receptor kinases.leucine rich repeat XI	solyc11g017270.1.1	Transcript	-4.785		5.22941		highly similar to ( 674) AT1G34420 | Symbols: | leucine-rich repeat family protein / protein kinase family protein | chr1:12584587-12587570 FORWARDweakly similar to ( 187) RPK1_IPONI Receptor-like protein kinase precursor (EC 2.7.11.1) - Ipomoea nil (Japanese morning glory) (Pharbitis nil)highly similar to ( 628) loc_os12g08180 12012.m04805 protein receptor-like protein kinase precursor, putative…
30.2.11	signalling.receptor kinases.leucine rich repeat XI	solyc04g014400.2.1	Transcript	-2.467		5.88681		moderately similar to ( 420) AT1G74170 | Symbols: AtRLP13 | AtRLP13 (Receptor Like Protein 13); protein binding | chr1:27891555-27895441 REVERSEweakly similar to ( 188) RPK1_IPONI Receptor-like protein kinase precursor (EC 2.7.11.1) - Ipomoea nil (Japanese morning glory) (Pharbitis nil)moderately similar to ( 367) loc_os04g55440 12004.m10436 protein hcr9-4E, putative, expressed genomic_reference:…
30.2.11	signalling.receptor kinases.leucine rich repeat XI	solyc12g096720.1.1	Transcript	-2.719				weakly similar to ( 103) AT5G48380 | Symbols: | leucine-rich repeat family protein / protein kinase family protein | chr5:19604584-19606532 REVERSEvery weakly similar to (89.0) PSKR_DAUCA Phytosulfokine receptor precursor (EC 2.7.11.1) (Phytosulfokine LRR receptor kinase) - Daucus carota (Carrot)weakly similar to ( 110) loc_os11g14420 12011.m05578 protein brassinosteroid LRR receptor kinase precu…
30.2.11	signalling.receptor kinases.leucine rich repeat XI	solyc08g016210.2.1	Transcript	-23.489		3.10269	-5.364	moderately similar to ( 396) AT1G74170 | Symbols: AtRLP13 | AtRLP13 (Receptor Like Protein 13); protein binding | chr1:27891555-27895441 REVERSEweakly similar to ( 184) RPK1_IPONI Receptor-like protein kinase precursor (EC 2.7.11.1) - Ipomoea nil (Japanese morning glory) (Pharbitis nil)moderately similar to ( 334) loc_os04g55440 12004.m10436 protein hcr9-4E, putative, expressed genomic_reference:…
30.2.11	signalling.receptor kinases.leucine rich repeat XI	solyc01g005730.2.1	Transcript	-4.517				moderately similar to ( 388) AT3G05650 | Symbols: AtRLP32 | AtRLP32 (Receptor Like Protein 32); kinase/ protein binding | chr3:1645884-1648490 REVERSEweakly similar to ( 197) RPK1_IPONI Receptor-like protein kinase precursor (EC 2.7.11.1) - Ipomoea nil (Japanese morning glory) (Pharbitis nil)moderately similar to ( 340) loc_os01g06790 12001.m07309 protein disease resistance protein, putative, exp…
30.2.11	signalling.receptor kinases.leucine rich repeat XI	solyc09g005080.1.1	Transcript	-4.539		2.14179	-2.703	moderately similar to ( 389) AT1G47890 | Symbols: AtRLP7 | AtRLP7 (Receptor Like Protein 7); kinase/ protein binding | chr1:17643976-17647035 FORWARDweakly similar to ( 193) RPK1_IPONI Receptor-like protein kinase precursor (EC 2.7.11.1) - Ipomoea nil (Japanese morning glory) (Pharbitis nil)highly similar to ( 554) loc_os04g40440 12004.m09026 protein expressed protein evidence_code:10F1H1E1IEG ge…
30.2.11	signalling.receptor kinases.leucine rich repeat XI	solyc07g006480.2.1	Transcript	-7.255	2.228	4.1913	-3.347	moderately similar to ( 394) AT5G48380 | Symbols: | leucine-rich repeat family protein / protein kinase family protein | chr5:19604584-19606532 REVERSEmoderately similar to ( 201) PSKR_DAUCA Phytosulfokine receptor precursor (EC 2.7.11.1) (Phytosulfokine LRR receptor kinase) - Daucus carota (Carrot)moderately similar to ( 407) loc_os11g14420 12011.m05578 protein brassinosteroid LRR receptor kinas…
30.2.11	signalling.receptor kinases.leucine rich repeat XI	solyc07g065090.1.1	Transcript	4.707			5.981	moderately similar to ( 402) AT5G06860 | Symbols: PGIP1, ATPGIP1 | PGIP1 (POLYGALACTURONASE INHIBITING PROTEIN 1); protein binding | chr5:2132373-2133434 FORWARDmoderately similar to ( 294) PGIP3_PHAVU Polygalacturonase inhibitor 3 precursor (Polygalacturonase-inhibiting protein) (PGIP-2) (PGIP-3) - Phaseolus vulgaris (Kidney bean) (French bean)moderately similar to ( 261) loc_os05g01380 12005.m0…
30.2.11	signalling.receptor kinases.leucine rich repeat XI	solyc03g113450.2.1	Transcript	3.586				highly similar to ( 883) AT5G62710 | Symbols: | leucine-rich repeat family protein / protein kinase family protein | chr5:25187438-25190325 FORWARDmoderately similar to ( 282) PSKR_DAUCA Phytosulfokine receptor precursor (EC 2.7.11.1) (Phytosulfokine LRR receptor kinase) - Daucus carota (Carrot)highly similar to ( 727) loc_os12g44090 12012.m08180 protein ATP binding protein, putative, expressed T…
30.2.11	signalling.receptor kinases.leucine rich repeat XI	solyc02g068830.1.1	Transcript	-20.128		3.37635	-8.933	moderately similar to ( 412) AT3G47090 | Symbols: | leucine-rich repeat transmembrane protein kinase, putative | chr3:17341512-17344645 REVERSEmoderately similar to ( 293) RPK1_IPONI Receptor-like protein kinase precursor (EC 2.7.11.1) - Ipomoea nil (Japanese morning glory) (Pharbitis nil)moderately similar to ( 494) loc_os11g46980 12011.m08478 protein receptor-like protein kinase precursor, puta…
30.2.11	signalling.receptor kinases.leucine rich repeat XI	solyc06g071810.1.1	Transcript	-8.344		5.6629	-2.694	highly similar to ( 721) AT2G31880 | Symbols: | leucine-rich repeat transmembrane protein kinase, putative | chr2:13554920-13556845 FORWARDweakly similar to ( 186) PSKR_DAUCA Phytosulfokine receptor precursor (EC 2.7.11.1) (Phytosulfokine LRR receptor kinase) - Daucus carota (Carrot)moderately similar to ( 423) loc_os06g18000 12006.m06512 protein protein kinase domain containing protein, expresse…
30.2.11	signalling.receptor kinases.leucine rich repeat XI	solyc12g005610.1.1	Transcript	-3.679		3.97919		weakly similar to ( 153) AT2G34930 | Symbols: | disease resistance family protein | chr2:14737169-14739886 REVERSEvery weakly similar to (91.3) PSKR_DAUCA Phytosulfokine receptor precursor (EC 2.7.11.1) (Phytosulfokine LRR receptor kinase) - Daucus carota (Carrot)weakly similar to ( 187) loc_os08g42840 12008.m08262 protein leucine-rich repeat receptor protein kinase EXS precursor, putative, expre…
30.2.11	signalling.receptor kinases.leucine rich repeat XI	solyc08g061560.2.1	Transcript	3.403			6.642	nearly identical (1464) AT2G26330 | Symbols: ER, QRP1 | ER (ERECTA); transmembrane receptor protein kinase | chr2:11208367-11213895 REVERSEmoderately similar to ( 393) PSKR_DAUCA Phytosulfokine receptor precursor (EC 2.7.11.1) (Phytosulfokine LRR receptor kinase) - Daucus carota (Carrot)nearly identical (1343) loc_os06g10230 12006.m32010 protein receptor-like protein kinase 5 precursor, putative,…
30.2.11	signalling.receptor kinases.leucine rich repeat XI	solyc04g074020.2.1	Transcript	-20.986		10.5753	-2.388	highly similar to ( 713) AT4G08850 | Symbols: | kinase | chr4:5637467-5640496 REVERSEmoderately similar to ( 385) RPK1_IPONI Receptor-like protein kinase precursor (EC 2.7.11.1) - Ipomoea nil (Japanese morning glory) (Pharbitis nil)highly similar to ( 542) loc_os10g02970 12010.m03714 protein receptor-like protein kinase precursor, putative S_TKc Pkinase Pkinase_Tyr S_TKc PTKc TyrKc PTKc_EphR PTKc…
30.2.11	signalling.receptor kinases.leucine rich repeat XI	solyc12g009770.1.1	Transcript	-6.473		10.1098		moderately similar to ( 331) AT3G11080 | Symbols: AtRLP35 | AtRLP35 (Receptor Like Protein 35); kinase/ protein binding | chr3:3470481-3473312 FORWARDweakly similar to ( 198) RPK1_IPONI Receptor-like protein kinase precursor (EC 2.7.11.1) - Ipomoea nil (Japanese morning glory) (Pharbitis nil)moderately similar to ( 341) loc_os01g04070 12001.m07042 protein verticillium wilt disease resistance prot…
30.2.11	signalling.receptor kinases.leucine rich repeat XI	solyc07g042990.1.1	Transcript	2.06	-4.205	-2.14065	3.616	moderately similar to ( 309) AT3G17640 | Symbols: | leucine-rich repeat family protein | chr3:6032393-6033583 FORWARDvery weakly similar to (84.0) RPK1_IPONI Receptor-like protein kinase precursor (EC 2.7.11.1) - Ipomoea nil (Japanese morning glory) (Pharbitis nil)moderately similar to ( 246) loc_os06g28480 12006.m07392 protein polygalacturonase inhibitor 1 precursor, putative, expressed evidence…
30.2.11	signalling.receptor kinases.leucine rich repeat XI	solyc01g096940.2.1	Transcript	3.882			2.155	highly similar to ( 694) AT3G03770 | Symbols: | leucine-rich repeat transmembrane protein kinase, putative | chr3:945303-948436 REVERSEweakly similar to ( 142) PSKR_DAUCA Phytosulfokine receptor precursor (EC 2.7.11.1) (Phytosulfokine LRR receptor kinase) - Daucus carota (Carrot)highly similar to ( 666) loc_os07g07230 12007.m079614 protein ATP binding protein, putative, expressed S_TKc Pkinase ge…
30.2.11	signalling.receptor kinases.leucine rich repeat XI	solyc10g052880.1.1	Transcript	-2.682			-2.318	highly similar to ( 533) AT1G33590 | Symbols: | disease resistance protein-related / LRR protein-related | chr1:12177788-12179221 FORWARDweakly similar to ( 140) RPK1_IPONI Receptor-like protein kinase precursor (EC 2.7.11.1) - Ipomoea nil (Japanese morning glory) (Pharbitis nil)weakly similar to ( 160) loc_os07g03000 12007.m04771 protein receptor-like protein kinase precursor, putative, expresse…
30.2.11	signalling.receptor kinases.leucine rich repeat XI	solyc01g103530.2.1	Transcript	2.313			2.163	highly similar to ( 994) AT4G20270 | Symbols: BAM3 | BAM3 (BARELY ANY MERISTEM 3); ATP binding / protein binding / protein kinase/ protein serine/threonine kinase | chr4:10949822-10952924 FORWARDmoderately similar to ( 449) RPK1_IPONI Receptor-like protein kinase precursor (EC 2.7.11.1) - Ipomoea nil (Japanese morning glory) (Pharbitis nil)highly similar to ( 991) loc_os11g12620 12011.m05454 prot…
30.2.11	signalling.receptor kinases.leucine rich repeat XI	solyc09g015520.2.1	Transcript	2.345		-2.06169		nearly identical (1077) AT3G56370 | Symbols: | leucine-rich repeat transmembrane protein kinase, putative | chr3:20899403-20902390 REVERSEmoderately similar to ( 372) RPK1_IPONI Receptor-like protein kinase precursor (EC 2.7.11.1) - Ipomoea nil (Japanese morning glory) (Pharbitis nil)highly similar to ( 990) loc_os03g21730 12003.m07577 protein receptor-like protein kinase precursor, putative, exp…
30.2.11	signalling.receptor kinases.leucine rich repeat XI	solyc12g100030.1.1	Transcript		-11.296			moderately similar to ( 415) AT1G45616 | Symbols: AtRLP6 | AtRLP6 (Receptor Like Protein 6); protein binding | chr1:17183550-17186534 REVERSEweakly similar to ( 180) RPK1_IPONI Receptor-like protein kinase precursor (EC 2.7.11.1) - Ipomoea nil (Japanese morning glory) (Pharbitis nil)moderately similar to ( 377) loc_os01g04070 12001.m07042 protein verticillium wilt disease resistance protein, puta…
30.2.11	signalling.receptor kinases.leucine rich repeat XI	solyc09g074260.1.1	Transcript		-2.432			highly similar to ( 509) AT1G03440 | Symbols: | leucine-rich repeat family protein | chr1:852681-853874 FORWARDvery weakly similar to (90.9) RPK1_IPONI Receptor-like protein kinase precursor (EC 2.7.11.1) - Ipomoea nil (Japanese morning glory) (Pharbitis nil)moderately similar to ( 425) loc_os05g33690 12005.m27820 protein receptor-like protein kinase precursor, putative, expressed evidence_code:1…
30.2.11	signalling.receptor kinases.leucine rich repeat XI	solyc04g064940.2.1	Transcript		-2.138		2.362	highly similar to ( 866) AT5G48940 | Symbols: | leucine-rich repeat transmembrane protein kinase, putative | chr5:19839785-19843744 FORWARDmoderately similar to ( 447) RPK1_IPONI Receptor-like protein kinase precursor (EC 2.7.11.1) - Ipomoea nil (Japanese morning glory) (Pharbitis nil)highly similar to ( 796) loc_os04g04330 12004.m101454 protein ATP binding protein, putative, expressed S_TKc Pkin…
30.2.11	signalling.receptor kinases.leucine rich repeat XI	solyc11g056680.1.1	Transcript		-2.996	-3.0569		highly similar to ( 501) AT3G20820 | Symbols: | leucine-rich repeat family protein | chr3:7280930-7282027 FORWARDweakly similar to ( 129) PGIP2_PHAVU Polygalacturonase inhibitor 2 precursor (Polygalacturonase-inhibiting protein) (PGIP-2) - Phaseolus vulgaris (Kidney bean) (French bean)moderately similar to ( 407) loc_os08g39550 12008.m07936 protein polygalacturonase inhibitor 2 precursor, putativ…
30.2.11	signalling.receptor kinases.leucine rich repeat XI	solyc02g064940.1.1	Transcript		-2.767	-2.20034		moderately similar to ( 359) AT3G19320 | Symbols: | leucine-rich repeat family protein | chr3:6696395-6698073 REVERSEweakly similar to ( 102) RPK1_IPONI Receptor-like protein kinase precursor (EC 2.7.11.1) - Ipomoea nil (Japanese morning glory) (Pharbitis nil)moderately similar to ( 293) loc_os04g57430 12004.m10628 protein leucine-rich repeat, plant specific, putative, expressed evidence_code:10F…
30.2.11	signalling.receptor kinases.leucine rich repeat XI	solyc02g023950.2.1	Transcript		-3.689	-4.10969		highly similar to ( 924) AT4G20940 | Symbols: | leucine-rich repeat family protein | chr4:11202728-11206038 FORWARDweakly similar to ( 177) RPK1_IPONI Receptor-like protein kinase precursor (EC 2.7.11.1) - Ipomoea nil (Japanese morning glory) (Pharbitis nil)nearly identical (1160) loc_os07g05190 12007.m04983 protein protein binding protein, putative, expressed TyrKc Pkinase_Tyr PTKc S_TKc S_TKc P…
30.2.11	signalling.receptor kinases.leucine rich repeat XI	solyc01g086920.2.1	Transcript		-2.674	-2.37037		weakly similar to ( 186) AT3G20820 | Symbols: | leucine-rich repeat family protein | chr3:7280930-7282027 FORWARDweakly similar to ( 171) loc_os08g39550 12008.m07936 protein polygalacturonase inhibitor 2 precursor, putative, expressed genomic_reference:SL2.40ch01 gene_region:73587361-73588791 transcript_region:SL2.40ch01:73587361..73588791+ go_terms:GO:0004675 functional_description:"LRR receptor…
30.2.11	signalling.receptor kinases.leucine rich repeat XI	solyc12g006020.1.1	Transcript		2.752		-3.345	moderately similar to ( 353) AT3G11010 | Symbols: AtRLP34 | AtRLP34 (Receptor Like Protein 34); kinase/ protein binding | chr3:3450988-3453672 REVERSEmoderately similar to ( 262) RPK1_IPONI Receptor-like protein kinase precursor (EC 2.7.11.1) - Ipomoea nil (Japanese morning glory) (Pharbitis nil)moderately similar to ( 373) loc_os10g33040 12010.m06140 protein receptor-like protein kinase precurso…
30.2.11	signalling.receptor kinases.leucine rich repeat XI	solyc04g074050.2.1	Transcript			6.24121		highly similar to ( 580) AT4G08850 | Symbols: | kinase | chr4:5637467-5640496 REVERSEmoderately similar to ( 306) RPK1_IPONI Receptor-like protein kinase precursor (EC 2.7.11.1) - Ipomoea nil (Japanese morning glory) (Pharbitis nil)moderately similar to ( 481) loc_os02g34790 12002.m08568 protein receptor-like protein kinase 5 precursor, putative, expressed S_TKc Pkinase Pkinase_Tyr S_TKc PTKc Tyr…
30.2.11	signalling.receptor kinases.leucine rich repeat XI	solyc12g096710.1.1	Transcript			2.58289		moderately similar to ( 382) AT5G48380 | Symbols: | leucine-rich repeat family protein / protein kinase family protein | chr5:19604584-19606532 REVERSEmoderately similar to ( 207) PSKR_DAUCA Phytosulfokine receptor precursor (EC 2.7.11.1) (Phytosulfokine LRR receptor kinase) - Daucus carota (Carrot)moderately similar to ( 412) loc_os11g14420 12011.m05578 protein brassinosteroid LRR receptor kinas…
30.2.11	signalling.receptor kinases.leucine rich repeat XI	solyc01g006550.2.1	Transcript			4.53927		moderately similar to ( 372) AT3G05650 | Symbols: AtRLP32 | AtRLP32 (Receptor Like Protein 32); kinase/ protein binding | chr3:1645884-1648490 REVERSEmoderately similar to ( 207) RPK1_IPONI Receptor-like protein kinase precursor (EC 2.7.11.1) - Ipomoea nil (Japanese morning glory) (Pharbitis nil)moderately similar to ( 350) loc_os01g06790 12001.m07309 protein disease resistance protein, putative,…
30.2.11	signalling.receptor kinases.leucine rich repeat XI	solyc11g011180.1.1	Transcript			4.30739	3.772	moderately similar to ( 437) AT1G74180 | Symbols: AtRLP14 | AtRLP14 (Receptor Like Protein 14); protein binding | chr1:27897197-27900908 REVERSEweakly similar to ( 186) RPK1_IPONI Receptor-like protein kinase precursor (EC 2.7.11.1) - Ipomoea nil (Japanese morning glory) (Pharbitis nil)moderately similar to ( 335) loc_os04g55440 12004.m10436 protein hcr9-4E, putative, expressed evidence_code:10F0…
30.2.11	signalling.receptor kinases.leucine rich repeat XI	solyc06g082920.2.1	Transcript			2.32931		highly similar to ( 736) AT5G48380 | Symbols: | leucine-rich repeat family protein / protein kinase family protein | chr5:19604584-19606532 REVERSEmoderately similar to ( 303) PSKR_DAUCA Phytosulfokine receptor precursor (EC 2.7.11.1) (Phytosulfokine LRR receptor kinase) - Daucus carota (Carrot)highly similar to ( 739) loc_os05g34270 12005.m07658 protein BRASSINOSTEROID INSENSITIVE 1-associated r…
30.2.11	signalling.receptor kinases.leucine rich repeat XI	solyc09g014480.1.1	Transcript			-2.95691		moderately similar to ( 306) AT5G06870 | Symbols: PGIP2, ATPGIP2 | PGIP2 (POLYGALACTURONASE INHIBITING PROTEIN 2); protein binding | chr5:2133941-2135016 FORWARDmoderately similar to ( 269) PGIP2_PHAVU Polygalacturonase inhibitor 2 precursor (Polygalacturonase-inhibiting protein) (PGIP-2) - Phaseolus vulgaris (Kidney bean) (French bean)moderately similar to ( 231) loc_os05g01380 12005.m04677 prot…
30.2.11	signalling.receptor kinases.leucine rich repeat XI	solyc03g007050.2.1	Transcript			-5.86734		nearly identical (1389) AT5G62230 | Symbols: ERL1 | ERL1 (ERECTA-LIKE 1); kinase | chr5:24996433-25002130 FORWARDmoderately similar to ( 441) RPK1_IPONI Receptor-like protein kinase precursor (EC 2.7.11.1) - Ipomoea nil (Japanese morning glory) (Pharbitis nil)nearly identical (1319) loc_os06g03970 12006.m05128 protein receptor-like protein kinase 5 precursor, putative, expressed S_TKc S_TKc Pkina…
30.2.11	signalling.receptor kinases.leucine rich repeat XI	solyc03g026040.2.1	Transcript			-2.94922		nearly identical (1164) AT5G07280 | Symbols: EMS1, EXS | EMS1 (EXCESS MICROSPOROCYTES1); kinase/ transmembrane receptor protein kinase | chr5:2285088-2288666 FORWARDmoderately similar to ( 404) RPK1_IPONI Receptor-like protein kinase precursor (EC 2.7.11.1) - Ipomoea nil (Japanese morning glory) (Pharbitis nil)highly similar to ( 768) loc_os01g68870 12001.m43349 protein leucine-rich repeat recept…
30.2.11	signalling.receptor kinases.leucine rich repeat XI	solyc07g008600.1.1	Transcript			2.32192		moderately similar to ( 355) AT2G34930 | Symbols: | disease resistance family protein | chr2:14737169-14739886 REVERSEweakly similar to ( 150) RPK1_IPONI Receptor-like protein kinase precursor (EC 2.7.11.1) - Ipomoea nil (Japanese morning glory) (Pharbitis nil)moderately similar to ( 409) loc_os01g41770 12001.m10445 protein expressed protein evidence_code:10F0H1E1IEG genomic_reference:SL2.40ch07 …
30.2.11	signalling.receptor kinases.leucine rich repeat XI	solyc07g018190.2.1	Transcript			2.6732		highly similar to ( 686) AT3G47570 | Symbols: | leucine-rich repeat transmembrane protein kinase, putative | chr3:17527611-17530748 FORWARDmoderately similar to ( 320) PSKR_DAUCA Phytosulfokine receptor precursor (EC 2.7.11.1) (Phytosulfokine LRR receptor kinase) - Daucus carota (Carrot)highly similar to ( 644) loc_os01g05980 12001.m07229 protein leucine-rich repeat receptor protein kinase EXS pr…
30.2.11	signalling.receptor kinases.leucine rich repeat XI	solyc04g081590.2.1	Transcript			-2.09002		nearly identical (1164) AT1G75820 | Symbols: CLV1, FAS3, FLO5 | CLV1 (CLAVATA 1); ATP binding / kinase/ protein serine/threonine kinase/ receptor signaling protein serine/threonine kinase | chr1:28463631-28466652 REVERSEmoderately similar to ( 458) RPK1_IPONI Receptor-like protein kinase precursor (EC 2.7.11.1) - Ipomoea nil (Japanese morning glory) (Pharbitis nil)highly similar to ( 942) loc_os0…
30.2.11	signalling.receptor kinases.leucine rich repeat XI	solyc05g009990.2.1	Transcript			-2.73781		moderately similar to ( 405) AT1G68780 | Symbols: | leucine-rich repeat family protein | chr1:25831881-25833335 REVERSEweakly similar to ( 113) RPK1_IPONI Receptor-like protein kinase precursor (EC 2.7.11.1) - Ipomoea nil (Japanese morning glory) (Pharbitis nil)moderately similar to ( 416) loc_os01g02060 12001.m06848 protein too many mouths protein precursor, putative, expressed genomic_reference…
30.2.11	signalling.receptor kinases.leucine rich repeat XI	solyc04g009640.2.1	Transcript			2.13275		moderately similar to ( 490) AT3G47570 | Symbols: | leucine-rich repeat transmembrane protein kinase, putative | chr3:17527611-17530748 FORWARDmoderately similar to ( 428) RPK1_IPONI Receptor-like protein kinase precursor (EC 2.7.11.1) - Ipomoea nil (Japanese morning glory) (Pharbitis nil)highly similar to ( 674) loc_os06g16070 12006.m06320 protein receptor-like protein kinase precursor, putative…
30.2.11	signalling.receptor kinases.leucine rich repeat XI	solyc12g042760.1.1	Transcript			-3.82664		highly similar to ( 511) AT1G80080 | Symbols: TMM, AtRLP17 | TMM (TOO MANY MOUTHS); protein binding / receptor | chr1:30128073-30129563 REVERSEweakly similar to ( 132) RPK1_IPONI Receptor-like protein kinase precursor (EC 2.7.11.1) - Ipomoea nil (Japanese morning glory) (Pharbitis nil)moderately similar to ( 426) loc_os01g43440 12001.m10606 protein too many mouths protein precursor, putative evid…
30.2.11	signalling.receptor kinases.leucine rich repeat XI	solyc07g006770.2.1	Transcript			2.33224		moderately similar to ( 492) AT5G46330 | Symbols: FLS2 | FLS2 (FLAGELLIN-SENSITIVE 2); ATP binding / kinase/ protein binding / protein serine/threonine kinase/ transmembrane receptor protein serine/threonine kinase | chr5:18791802-18795407 FORWARDmoderately similar to ( 334) RPK1_IPONI Receptor-like protein kinase precursor (EC 2.7.11.1) - Ipomoea nil (Japanese morning glory) (Pharbitis nil)highl…
30.2.11	signalling.receptor kinases.leucine rich repeat XI	solyc03g123780.2.1	Transcript			2.64983		highly similar to ( 919) AT1G72300 | Symbols: | leucine-rich repeat transmembrane protein kinase, putative | chr1:27217679-27220966 REVERSEhighly similar to ( 564) PSKR_DAUCA Phytosulfokine receptor precursor (EC 2.7.11.1) (Phytosulfokine LRR receptor kinase) - Daucus carota (Carrot)highly similar to ( 688) loc_os02g05930 12002.m05941 protein phytosulfokine receptor precursor, putative, expressed…
30.2.11	signalling.receptor kinases.leucine rich repeat XI	solyc07g008590.1.1	Transcript			2.25891		moderately similar to ( 368) AT2G34930 | Symbols: | disease resistance family protein | chr2:14737169-14739886 REVERSEweakly similar to ( 168) PSKR_DAUCA Phytosulfokine receptor precursor (EC 2.7.11.1) (Phytosulfokine LRR receptor kinase) - Daucus carota (Carrot)moderately similar to ( 412) loc_os01g41770 12001.m10445 protein expressed protein evidence_code:10F0H1E1IEG genomic_reference:SL2.40ch0…
30.2.11	signalling.receptor kinases.leucine rich repeat XI	solyc05g026240.1.1	Transcript			-3.21224		moderately similar to ( 431) AT2G19780 | Symbols: | leucine-rich repeat family protein / extensin family protein | chr2:8522831-8524039 REVERSEweakly similar to ( 119) RPK1_IPONI Receptor-like protein kinase precursor (EC 2.7.11.1) - Ipomoea nil (Japanese morning glory) (Pharbitis nil)moderately similar to ( 366) loc_os05g09640 12005.m05477 protein BRASSINOSTEROID INSENSITIVE 1 precursor, putativ…
30.2.11	signalling.receptor kinases.leucine rich repeat XI	solyc07g008620.1.1	Transcript			2.02586		moderately similar to ( 405) AT2G34930 | Symbols: | disease resistance family protein | chr2:14737169-14739886 REVERSEmoderately similar to ( 212) PSKR_DAUCA Phytosulfokine receptor precursor (EC 2.7.11.1) (Phytosulfokine LRR receptor kinase) - Daucus carota (Carrot)moderately similar to ( 434) loc_os11g35410 12011.m07393 protein expressed protein evidence_code:10F1H1E1IEG genomic_reference:SL2.4…
30.2.11	signalling.receptor kinases.leucine rich repeat XI	solyc04g076450.1.1	Transcript			2.99526	2.081	moderately similar to ( 207) AT1G07390 | Symbols: AtRLP1 | protein binding | chr1:2269893-2274654 FORWARDweakly similar to ( 156) PSKR_DAUCA Phytosulfokine receptor precursor (EC 2.7.11.1) (Phytosulfokine LRR receptor kinase) - Daucus carota (Carrot)moderately similar to ( 223) loc_os04g02920 12004.m05605 protein protein binding protein, putative, expressed evidence_code:10F0H1E0IEG genomic_refer…
30.2.11	signalling.receptor kinases.leucine rich repeat XI	solyc02g031790.1.1	Transcript			2.34247		highly similar to ( 548) AT3G47570 | Symbols: | leucine-rich repeat transmembrane protein kinase, putative | chr3:17527611-17530748 FORWARDmoderately similar to ( 428) RPK1_IPONI Receptor-like protein kinase precursor (EC 2.7.11.1) - Ipomoea nil (Japanese morning glory) (Pharbitis nil)highly similar to ( 690) loc_os11g46980 12011.m08478 protein receptor-like protein kinase precursor, putative S_T…
30.2.11	signalling.receptor kinases.leucine rich repeat XI	solyc12g009750.1.1	Transcript			2.02453		moderately similar to ( 385) AT3G11080 | Symbols: AtRLP35 | AtRLP35 (Receptor Like Protein 35); kinase/ protein binding | chr3:3470481-3473312 FORWARDweakly similar to ( 183) PSKR_DAUCA Phytosulfokine receptor precursor (EC 2.7.11.1) (Phytosulfokine LRR receptor kinase) - Daucus carota (Carrot)moderately similar to ( 375) loc_os12g12120 12012.m05186 protein verticillium wilt disease resistance pr…
30.2.11	signalling.receptor kinases.leucine rich repeat XI	solyc03g006080.2.1	Transcript			2.23176		highly similar to ( 512) AT3G47570 | Symbols: | leucine-rich repeat transmembrane protein kinase, putative | chr3:17527611-17530748 FORWARDmoderately similar to ( 438) RPK1_IPONI Receptor-like protein kinase precursor (EC 2.7.11.1) - Ipomoea nil (Japanese morning glory) (Pharbitis nil)highly similar to ( 634) loc_os06g16070 12006.m06320 protein receptor-like protein kinase precursor, putative Tyr…
30.2.11	signalling.receptor kinases.leucine rich repeat XI	solyc06g006070.1.1	Transcript			2.69811		weakly similar to ( 169) AT3G47090 | Symbols: | leucine-rich repeat transmembrane protein kinase, putative | chr3:17341512-17344645 REVERSEweakly similar to ( 103) PSKR_DAUCA Phytosulfokine receptor precursor (EC 2.7.11.1) (Phytosulfokine LRR receptor kinase) - Daucus carota (Carrot)weakly similar to ( 190) loc_os11g36190 12011.m080025 protein receptor-like protein kinase 5 precursor, putative, e…
30.2.11	signalling.receptor kinases.leucine rich repeat XI	solyc01g009700.1.1	Transcript			3.44087		moderately similar to ( 333) AT3G28890 | Symbols: AtRLP43 | AtRLP43 (Receptor Like Protein 43); kinase/ protein binding | chr3:10896706-10898841 REVERSEweakly similar to ( 200) PSKR_DAUCA Phytosulfokine receptor precursor (EC 2.7.11.1) (Phytosulfokine LRR receptor kinase) - Daucus carota (Carrot)moderately similar to ( 286) loc_os12g10930 12012.m05075 protein NL0E, putative evidence_code:10F0H1E0…
30.2.11	signalling.receptor kinases.leucine rich repeat XI	solyc06g084420.1.1	Transcript			-4.03857		highly similar to ( 549) AT1G03440 | Symbols: | leucine-rich repeat family protein | chr1:852681-853874 FORWARDweakly similar to ( 113) RPK1_IPONI Receptor-like protein kinase precursor (EC 2.7.11.1) - Ipomoea nil (Japanese morning glory) (Pharbitis nil)moderately similar to ( 457) loc_os05g33690 12005.m27820 protein receptor-like protein kinase precursor, putative, expressed evidence_code:10F0H1…
30.2.11	signalling.receptor kinases.leucine rich repeat XI	solyc04g074030.2.1	Transcript			13.4201		highly similar to ( 749) AT4G08850 | Symbols: | kinase | chr4:5637467-5640496 REVERSEmoderately similar to ( 388) RPK1_IPONI Receptor-like protein kinase precursor (EC 2.7.11.1) - Ipomoea nil (Japanese morning glory) (Pharbitis nil)highly similar to ( 592) loc_os10g02970 12010.m03714 protein receptor-like protein kinase precursor, putative S_TKc Pkinase_Tyr S_TKc PTKc Pkinase TyrKc PTKc_EphR PTKc…
30.2.11	signalling.receptor kinases.leucine rich repeat XI	solyc11g020280.1.1	Transcript			2.50733	2.983	highly similar to ( 920) AT1G72180 | Symbols: | leucine-rich repeat transmembrane protein kinase, putative | chr1:27164074-27167204 FORWARDmoderately similar to ( 389) RPK1_IPONI Receptor-like protein kinase precursor (EC 2.7.11.1) - Ipomoea nil (Japanese morning glory) (Pharbitis nil)highly similar to ( 931) loc_os11g12530 12011.m05445 protein receptor-like protein kinase 5 precursor, putative, …
30.2.11	signalling.receptor kinases.leucine rich repeat XI	solyc12g009730.1.1	Transcript			2.02453		moderately similar to ( 385) AT3G11080 | Symbols: AtRLP35 | AtRLP35 (Receptor Like Protein 35); kinase/ protein binding | chr3:3470481-3473312 FORWARDweakly similar to ( 183) PSKR_DAUCA Phytosulfokine receptor precursor (EC 2.7.11.1) (Phytosulfokine LRR receptor kinase) - Daucus carota (Carrot)moderately similar to ( 375) loc_os12g12120 12012.m05186 protein verticillium wilt disease resistance pr…
30.2.11	signalling.receptor kinases.leucine rich repeat XI	solyc03g123860.2.1	Transcript			2.84917		highly similar to ( 916) AT1G73080 | Symbols: PEPR1 | PEPR1 (PEP1 receptor 1); ATP binding / kinase/ protein binding / protein serine/threonine kinase | chr1:27484513-27488021 FORWARDnearly identical (1276) RPK1_IPONI Receptor-like protein kinase precursor (EC 2.7.11.1) - Ipomoea nil (Japanese morning glory) (Pharbitis nil)highly similar to ( 840) loc_os08g34640 12008.m07452 protein receptor-like…
30.2.11	signalling.receptor kinases.leucine rich repeat XI	solyc01g005720.2.1	Transcript			-2.19474		moderately similar to ( 311) AT3G05650 | Symbols: AtRLP32 | AtRLP32 (Receptor Like Protein 32); kinase/ protein binding | chr3:1645884-1648490 REVERSEmoderately similar to ( 225) RPK1_IPONI Receptor-like protein kinase precursor (EC 2.7.11.1) - Ipomoea nil (Japanese morning glory) (Pharbitis nil)moderately similar to ( 299) loc_os01g07280 12001.m07354 protein disease resistance protein, putative,…
30.2.11	signalling.receptor kinases.leucine rich repeat XI	solyc03g111800.2.1	Transcript			2.25128		highly similar to ( 603) AT2G31880 | Symbols: | leucine-rich repeat transmembrane protein kinase, putative | chr2:13554920-13556845 FORWARDweakly similar to ( 138) PSKR_DAUCA Phytosulfokine receptor precursor (EC 2.7.11.1) (Phytosulfokine LRR receptor kinase) - Daucus carota (Carrot)moderately similar to ( 249) loc_os06g18000 12006.m06512 protein protein kinase domain containing protein, expresse…
30.2.11	signalling.receptor kinases.leucine rich repeat XI	solyc11g005150.1.1	Transcript			-2.42854		moderately similar to ( 429) AT1G62440 | Symbols: LRX2 | LRX2 (LEUCINE-RICH REPEAT/EXTENSIN 2); protein binding / structural constituent of cell wall | chr1:23111818-23115293 FORWARDweakly similar to ( 120) RPK1_IPONI Receptor-like protein kinase precursor (EC 2.7.11.1) - Ipomoea nil (Japanese morning glory) (Pharbitis nil)moderately similar to ( 355) loc_os06g49100 12006.m09434 protein LRX2, put…
30.2.11	signalling.receptor kinases.leucine rich repeat XI	solyc02g077630.2.1	Transcript				2.846	nearly identical (1265) AT1G28440 | Symbols: HSL1 | HSL1 (HAESA-Like 1); ATP binding / kinase/ protein serine/threonine kinase | chr1:9996914-10000171 FORWARDmoderately similar to ( 451) RPK1_IPONI Receptor-like protein kinase precursor (EC 2.7.11.1) - Ipomoea nil (Japanese morning glory) (Pharbitis nil)nearly identical (1051) loc_os01g13800 12001.m07986 protein receptor-like protein kinase 5 pre…
30.2.11	signalling.receptor kinases.leucine rich repeat XI	solyc03g112580.2.1	Transcript				2.476	nearly identical (1016) AT4G26540 | Symbols: | kinase | chr4:13394673-13398028 REVERSEmoderately similar to ( 393) PSKR_DAUCA Phytosulfokine receptor precursor (EC 2.7.11.1) (Phytosulfokine LRR receptor kinase) - Daucus carota (Carrot)nearly identical (1078) loc_os05g07740 12005.m05291 protein receptor-like protein kinase precursor, putative, expressed Pkinase TyrKc S_TKc Pkinase_Tyr S_TKc PTKc P…
30.2.11	signalling.receptor kinases.leucine rich repeat XI	solyc08g016310.2.1	Transcript				-9.491	moderately similar to ( 328) AT1G74170 | Symbols: AtRLP13 | AtRLP13 (Receptor Like Protein 13); protein binding | chr1:27891555-27895441 REVERSEweakly similar to ( 163) RPK1_IPONI Receptor-like protein kinase precursor (EC 2.7.11.1) - Ipomoea nil (Japanese morning glory) (Pharbitis nil)moderately similar to ( 296) loc_os04g55440 12004.m10436 protein hcr9-4E, putative, expressed genomic_reference:…
30.2.11	signalling.receptor kinases.leucine rich repeat XI	solyc12g008500.1.1	Transcript				2.537	highly similar to ( 939) AT5G25930 | Symbols: | leucine-rich repeat family protein / protein kinase family protein | chr5:9050880-9053978 FORWARDmoderately similar to ( 360) RPK1_IPONI Receptor-like protein kinase precursor (EC 2.7.11.1) - Ipomoea nil (Japanese morning glory) (Pharbitis nil)highly similar to ( 778) loc_os02g12910 12002.m06538 protein receptor-like protein kinase 5 precursor, puta…
30.2.11	signalling.receptor kinases.leucine rich repeat XI	solyc07g053600.2.1	Transcript				3.456	nearly identical (1045) AT1G28440 | Symbols: HSL1 | HSL1 (HAESA-Like 1); ATP binding / kinase/ protein serine/threonine kinase | chr1:9996914-10000171 FORWARDmoderately similar to ( 435) RPK1_IPONI Receptor-like protein kinase precursor (EC 2.7.11.1) - Ipomoea nil (Japanese morning glory) (Pharbitis nil)highly similar to ( 909) loc_os01g13800 12001.m07986 protein receptor-like protein kinase 5 pr…
30.2.11	signalling.receptor kinases.leucine rich repeat XI	solyc09g098290.2.1	Transcript				2.618	nearly identical (1110) AT3G28040 | Symbols: | leucine-rich repeat transmembrane protein kinase, putative | chr3:10435139-10438268 FORWARDmoderately similar to ( 296) PSKR_DAUCA Phytosulfokine receptor precursor (EC 2.7.11.1) (Phytosulfokine LRR receptor kinase) - Daucus carota (Carrot)highly similar to ( 981) loc_os01g72700 12001.m13304 protein ATP binding protein, putative, expressed Pkinase S_…
30.2.11	signalling.receptor kinases.leucine rich repeat XI	solyc04g054200.2.1	Transcript				2.697	nearly identical (1083) AT5G10020 | Symbols: | leucine-rich repeat transmembrane protein kinase, putative | chr5:3133514-3136949 FORWARDmoderately similar to ( 203) RPK1_IPONI Receptor-like protein kinase precursor (EC 2.7.11.1) - Ipomoea nil (Japanese morning glory) (Pharbitis nil)highly similar to ( 980) loc_os07g43350 12007.m08563 protein ATP binding protein, putative, expressed S_TKc S_TKc Pk…
30.2.11	signalling.receptor kinases.leucine rich repeat XI	solyc10g081420.1.1	Transcript				3.217	highly similar to ( 714) AT3G03770 | Symbols: | leucine-rich repeat transmembrane protein kinase, putative | chr3:945303-948436 REVERSEweakly similar to ( 122) NORK_PEA Nodulation receptor kinase precursor (EC 2.7.11.1) - Pisum sativum (Garden pea)highly similar to ( 650) loc_os07g07230 12007.m079614 protein ATP binding protein, putative, expressed evidence_code:10F0H1E1IEG genomic_reference:SL2.…
30.2.12	signalling.receptor kinases.leucine rich repeat XII	solyc04g074010.1.1	Transcript	-8.132		4.76287		very weakly similar to (90.5) AT4G08850 | Symbols: | kinase | chr4:5637467-5640496 REVERSEvery weakly similar to (81.3) loc_os10g33040 12010.m06140 protein receptor-like protein kinase precursor, putative, expressed evidence_code:10F0H1E0IEG genomic_reference:SL2.40ch04 gene_region:57622987-57623605 transcript_region:SL2.40ch04:57622987..57623605- go_terms:GO:0006468 functional_description:"Recep…
30.2.16	signalling.receptor kinases.Catharanthus roseus-like RLK1	solyc01g094920.2.1	Transcript	-3.187			-2.252	moderately similar to ( 332) AT4G00300 | Symbols: | fringe-related protein | chr4:126509-130126 FORWARDmoderately similar to ( 300) loc_os03g03290 12003.m05865 protein ATP binding protein, putative, expressed genomic_reference:SL2.40ch01 gene_region:78086434-78088188 transcript_region:SL2.40ch01:78086434..78088188- functional_description:"Receptor-like kinase (AHRD V1 ***- C6ZRN8_SOYBN)"
30.2.17	signalling.receptor kinases.DUF 26	solyc12g006840.1.1	Transcript	-6.605				highly similar to ( 585) AT3G16030 | Symbols: CES101 | CES101 (CALLUS EXPRESSION OF RBCS 101); ATP binding / carbohydrate binding / kinase/ protein kinase/ protein serine/threonine kinase/ protein tyrosine kinase/ sugar binding | chr3:5439609-5442802 FORWARDmoderately similar to ( 207) KPRO_MAIZE Putative receptor protein kinase ZmPK1 precursor (EC 2.7.11.1) - Zea mays (Maize)highly similar to ( …
30.2.17	signalling.receptor kinases.DUF 26	solyc07g055630.2.1	Transcript	-4.262				moderately similar to ( 226) AT4G32300 | Symbols: SD2-5 | SD2-5 (S-DOMAIN-2 5); carbohydrate binding / kinase/ protein kinase | chr4:15599970-15602435 FORWARDweakly similar to ( 155) KPRO_MAIZE Putative receptor protein kinase ZmPK1 precursor (EC 2.7.11.1) - Zea mays (Maize)moderately similar to ( 293) loc_os04g23700 12004.m07511 protein ATP binding protein, putative, expressed Pkinase S_TKc S_TK…
30.2.17	signalling.receptor kinases.DUF 26	solyc03g083480.2.1	Transcript	-3.817			-2.728	very weakly similar to (82.8) loc_os01g02350 12001.m06877 protein receptor-like kinase ARK1AS, putative, expressed genomic_reference:SL2.40ch03 gene_region:46907988-46909219 transcript_region:SL2.40ch03:46907988..46909219+ functional_description:"Receptor-like kinase (AHRD V1 *-*- Q9LL53_ORYSA)"
30.2.17	signalling.receptor kinases.DUF 26	solyc07g055810.2.1	Transcript	-2.16		2.82523		nearly identical (1225) AT1G07650 | Symbols: | leucine-rich repeat transmembrane protein kinase, putative | chr1:2359817-2366423 REVERSEmoderately similar to ( 229) NORK_PEA Nodulation receptor kinase precursor (EC 2.7.11.1) - Pisum sativum (Garden pea)nearly identical (1111) loc_os09g17630 12009.m05021 protein receptor-like protein kinase 2, putative, expressed TyrKc PTKc Pkinase_Tyr S_TKc S_TKc…
30.2.17	signalling.receptor kinases.DUF 26	solyc02g079570.2.1	Transcript	-2.652		2.11663		highly similar to ( 813) AT4G21390 | Symbols: B120 | B120; ATP binding / protein kinase/ protein serine/threonine kinase/ sugar binding | chr4:11394458-11397474 REVERSEmoderately similar to ( 226) SLSG3_BRAOL S-locus-specific glycoprotein S13 precursor (SLSG-13) (Fragment) - Brassica oleracea (Wild cabbage)highly similar to ( 682) loc_os07g36570 12007.m07908 protein KI domain interacting kinase 1…
30.2.17	signalling.receptor kinases.DUF 26	solyc11g005630.1.1	Transcript	-12.57		12.0368		moderately similar to ( 346) AT5G60900 | Symbols: RLK1 | RLK1 (RECEPTOR-LIKE PROTEIN KINASE 1); ATP binding / carbohydrate binding / kinase/ protein kinase/ protein serine/threonine kinase/ protein tyrosine kinase/ sugar binding | chr5:24498467-24501494 REVERSEmoderately similar to ( 290) KPRO_MAIZE Putative receptor protein kinase ZmPK1 precursor (EC 2.7.11.1) - Zea mays (Maize)highly similar to…
30.2.17	signalling.receptor kinases.DUF 26	solyc02g080010.2.1	Transcript	-5.058		2.32128		moderately similar to ( 475) AT4G05200 | Symbols: | protein kinase family protein | chr4:2679793-2682309 REVERSEweakly similar to ( 198) NORK_PEA Nodulation receptor kinase precursor (EC 2.7.11.1) - Pisum sativum (Garden pea)moderately similar to ( 369) loc_os11g45540 12011.m08386 protein protein kinase domain containing protein, expressed Pkinase_Tyr TyrKc Pkinase S_TKc PTKc S_TKc PTKc_Srm_Brk P…
30.2.17	signalling.receptor kinases.DUF 26	solyc11g011880.1.1	Transcript		-2.5	2.23078	10.769	moderately similar to ( 382) AT1G70530 | Symbols: | protein kinase family protein | chr1:26588750-26591379 REVERSEmoderately similar to ( 214) NORK_PEA Nodulation receptor kinase precursor (EC 2.7.11.1) - Pisum sativum (Garden pea)highly similar to ( 610) loc_os11g28104 12011.m06728 protein protein kinase, putative, expressed TyrKc Pkinase_Tyr PTKc S_TKc S_TKc Pkinase PTKc_Src_like PTKc_Jak_rpt2 …
30.2.17	signalling.receptor kinases.DUF 26	solyc10g076760.1.1	Transcript		-2.944		6.699	moderately similar to ( 487) AT3G09010 | Symbols: | protein kinase family protein | chr3:2750285-2752086 FORWARDweakly similar to ( 194) NORK_PEA Nodulation receptor kinase precursor (EC 2.7.11.1) - Pisum sativum (Garden pea)moderately similar to ( 412) loc_os03g15770 12003.m101279 protein serine/threonine-protein kinase receptor precursor, putative, expressed TyrKc S_TKc Pkinase_Tyr Pkinase PTKc…
30.2.17	signalling.receptor kinases.DUF 26	solyc02g079560.1.1	Transcript		-7.348			weakly similar to ( 168) AT1G11330 | Symbols: | S-locus lectin protein kinase family protein | chr1:3810372-3813416 FORWARDweakly similar to ( 144) loc_os04g54190 12004.m10311 protein serine/threonine-protein kinase receptor precursor, putative, expressed evidence_code:10F0H1E0IEG genomic_reference:SL2.40ch02 gene_region:38660040-38660577 transcript_region:SL2.40ch02:38660040..38660577+ go_terms:…
30.2.17	signalling.receptor kinases.DUF 26	solyc07g063770.2.1	Transcript		3.033			highly similar to ( 843) AT4G27290 | Symbols: | ATP binding / protein kinase/ protein serine/threonine kinase/ protein tyrosine kinase/ sugar binding | chr4:13666281-13669202 FORWARDmoderately similar to ( 347) SLSG3_BRAOL S-locus-specific glycoprotein S13 precursor (SLSG-13) (Fragment) - Brassica oleracea (Wild cabbage)highly similar to ( 752) loc_os03g35600 12003.m08696 protein serine/threonine…
30.2.17	signalling.receptor kinases.DUF 26	solyc12g014350.1.1	Transcript		-3.434	2.55644	14.622	nearly identical (1189) AT1G53430 | Symbols: | leucine-rich repeat family protein / protein kinase family protein | chr1:19936073-19940959 FORWARDmoderately similar to ( 234) NORK_MEDTR Nodulation receptor kinase precursor (EC 2.7.11.1) (Does not make infections protein 2) (Symbiosis receptor-like kinase) (MtSYMRK) - Medicago truncatula (Barrel medic)highly similar to ( 905) loc_os09g17630 12009.…
30.2.17	signalling.receptor kinases.DUF 26	solyc02g086210.2.1	Transcript		2.963	5.80142	-3.329	moderately similar to ( 469) AT5G38260 | Symbols: | serine/threonine protein kinase, putative | chr5:15283692-15285837 REVERSEweakly similar to ( 180) KPRO_MAIZE Putative receptor protein kinase ZmPK1 precursor (EC 2.7.11.1) - Zea mays (Maize)moderately similar to ( 445) loc_os01g49614 12001.m43492 protein Ser/Thr protein kinase, putative, expressed Pkinase_Tyr TyrKc Pkinase PTKc S_TKc S_TKc PTKc…
30.2.17	signalling.receptor kinases.DUF 26	solyc11g012870.1.1	Transcript		-2.179			moderately similar to ( 448) AT1G21880 | Symbols: LYM1 | LYM1 (LYSM DOMAIN GPI-ANCHORED PROTEIN 1 PRECURSOR) | chr1:7680689-7682526 FORWARDmoderately similar to ( 367) loc_os06g10660 12006.m05784 protein erwinia induced protein 1, putative, expressed evidence_code:10F0H1E1IEG genomic_reference:SL2.40ch11 gene_region:5656257-5659159 transcript_region:SL2.40ch11:5656257..5659159- go_terms:GO:000650…
30.2.17	signalling.receptor kinases.DUF 26	solyc04g077390.2.1	Transcript			3.27152		highly similar to ( 785) AT4G27290 | Symbols: | ATP binding / protein kinase/ protein serine/threonine kinase/ protein tyrosine kinase/ sugar binding | chr4:13666281-13669202 FORWARDmoderately similar to ( 335) SLSG3_BRAOL S-locus-specific glycoprotein S13 precursor (SLSG-13) (Fragment) - Brassica oleracea (Wild cabbage)highly similar to ( 621) loc_os04g54070 12004.m10299 protein receptor-like ki…
30.2.17	signalling.receptor kinases.DUF 26	solyc03g007210.2.1	Transcript			2.24646		moderately similar to ( 331) AT5G38280 | Symbols: PR5K | PR5K; kinase/ transmembrane receptor protein serine/threonine kinase | chr5:15293325-15295838 REVERSEweakly similar to ( 190) KPRO_MAIZE Putative receptor protein kinase ZmPK1 precursor (EC 2.7.11.1) - Zea mays (Maize)moderately similar to ( 387) loc_os01g02400 12001.m06882 protein Ser/Thr receptor-like kinase, putative, expressed Pkinase_T…
30.2.17	signalling.receptor kinases.DUF 26	solyc07g053220.1.1	Transcript			2.87611		highly similar to ( 832) AT2G19130 | Symbols: | S-locus lectin protein kinase family protein | chr2:8293789-8296275 FORWARDmoderately similar to ( 244) SLSG3_BRAOL S-locus-specific glycoprotein S13 precursor (SLSG-13) (Fragment) - Brassica oleracea (Wild cabbage)highly similar to ( 785) loc_os07g36780 12007.m07928 protein serine/threonine-protein kinase receptor precursor, putative, expressed Pki…
30.2.17	signalling.receptor kinases.DUF 26	solyc03g031980.2.1	Transcript			3.08259	4.695	moderately similar to ( 389) AT5G06740 | Symbols: | lectin protein kinase family protein | chr5:2084094-2086052 FORWARDweakly similar to ( 160) PSKR_DAUCA Phytosulfokine receptor precursor (EC 2.7.11.1) (Phytosulfokine LRR receptor kinase) - Daucus carota (Carrot)highly similar to ( 562) loc_os08g40280 12008.m08008 protein lectin-like protein kinase, putative, expressed Lectin_legB Pkinase_Tyr PT…
30.2.17	signalling.receptor kinases.DUF 26	solyc02g071820.2.1	Transcript			7.36463	9.611	highly similar to ( 885) AT1G07650 | Symbols: | leucine-rich repeat transmembrane protein kinase, putative | chr1:2359817-2366423 REVERSEmoderately similar to ( 230) NORK_MEDTR Nodulation receptor kinase precursor (EC 2.7.11.1) (Does not make infections protein 2) (Symbiosis receptor-like kinase) (MtSYMRK) - Medicago truncatula (Barrel medic)highly similar to ( 849) loc_os09g17630 12009.m05021 pr…
30.2.17	signalling.receptor kinases.DUF 26	solyc02g068300.2.1	Transcript			2.33945		moderately similar to ( 440) AT5G06740 | Symbols: | lectin protein kinase family protein | chr5:2084094-2086052 FORWARDweakly similar to ( 178) PSKR_DAUCA Phytosulfokine receptor precursor (EC 2.7.11.1) (Phytosulfokine LRR receptor kinase) - Daucus carota (Carrot)highly similar to ( 622) loc_os08g40280 12008.m08008 protein lectin-like protein kinase, putative, expressed Lectin_legB Pkinase_Tyr PT…
30.2.17	signalling.receptor kinases.DUF 26	solyc04g008370.1.1	Transcript			-3.82643		moderately similar to ( 436) AT1G11300 | Symbols: | ATP binding / carbohydrate binding / kinase/ protein kinase/ protein serine/threonine kinase/ protein tyrosine kinase/ sugar binding | chr1:3794389-3800719 FORWARDmoderately similar to ( 222) SLSG3_BRAOL S-locus-specific glycoprotein S13 precursor (SLSG-13) (Fragment) - Brassica oleracea (Wild cabbage)moderately similar to ( 333) loc_os07g36590 …
30.2.17	signalling.receptor kinases.DUF 26	solyc07g053120.2.1	Transcript			3.55564		highly similar to ( 838) AT4G03230 | Symbols: | ATP binding / kinase/ protein kinase/ protein serine/threonine kinase/ protein tyrosine kinase/ sugar binding | chr4:1419278-1422804 REVERSEmoderately similar to ( 214) PSKR_DAUCA Phytosulfokine receptor precursor (EC 2.7.11.1) (Phytosulfokine LRR receptor kinase) - Daucus carota (Carrot)moderately similar to ( 399) loc_os10g04720 12010.m03882 prote…
30.2.17	signalling.receptor kinases.DUF 26	solyc02g079710.2.1	Transcript			2.72393		highly similar to ( 536) AT4G27290 | Symbols: | ATP binding / protein kinase/ protein serine/threonine kinase/ protein tyrosine kinase/ sugar binding | chr4:13666281-13669202 FORWARDmoderately similar to ( 217) SLSG6_BRAOL S-locus-specific glycoprotein S6 precursor (SLSG-6) - Brassica oleracea (Wild cabbage)highly similar to ( 539) loc_os01g57510 12001.m11902 protein receptor protein kinase, puta…
30.2.17	signalling.receptor kinases.DUF 26	solyc08g076050.2.1	Transcript			3.7256		moderately similar to ( 493) AT1G11330 | Symbols: | S-locus lectin protein kinase family protein | chr1:3810372-3813416 FORWARDmoderately similar to ( 220) NORK_PEA Nodulation receptor kinase precursor (EC 2.7.11.1) - Pisum sativum (Garden pea)highly similar to ( 510) loc_os01g57480 12001.m11899 protein serine/threonine-protein kinase receptor precursor, putative, expressed Pkinase_Tyr TyrKc PTKc…
30.2.17	signalling.receptor kinases.DUF 26	solyc03g078360.1.1	Transcript			3.01713		moderately similar to ( 314) AT1G34300 | Symbols: | lectin protein kinase family protein | chr1:12503450-12505939 FORWARDmoderately similar to ( 284) KPRO_MAIZE Putative receptor protein kinase ZmPK1 precursor (EC 2.7.11.1) - Zea mays (Maize)moderately similar to ( 479) loc_os03g61310 12003.m11014 protein receptor-like protein kinase, putative, expressed TyrKc S_TKc Pkinase_Tyr Pkinase S_TKc PTKc…
30.2.17	signalling.receptor kinases.DUF 26	solyc03g111800.2.1	Transcript			2.25128		highly similar to ( 603) AT2G31880 | Symbols: | leucine-rich repeat transmembrane protein kinase, putative | chr2:13554920-13556845 FORWARDweakly similar to ( 138) PSKR_DAUCA Phytosulfokine receptor precursor (EC 2.7.11.1) (Phytosulfokine LRR receptor kinase) - Daucus carota (Carrot)moderately similar to ( 249) loc_os06g18000 12006.m06512 protein protein kinase domain containing protein, expresse…
30.2.17	signalling.receptor kinases.DUF 26	solyc07g055640.1.1	Transcript			2.4851		moderately similar to ( 315) AT4G32300 | Symbols: SD2-5 | SD2-5 (S-DOMAIN-2 5); carbohydrate binding / kinase/ protein kinase | chr4:15599970-15602435 FORWARDmoderately similar to ( 221) KPRO_MAIZE Putative receptor protein kinase ZmPK1 precursor (EC 2.7.11.1) - Zea mays (Maize)moderately similar to ( 400) loc_os01g10710 12001.m07691 protein receptor-like protein kinase, putative Pkinase S_TKc Ty…
30.2.17	signalling.receptor kinases.DUF 26	solyc03g120110.2.1	Transcript			3.61045		highly similar to ( 630) AT3G16030 | Symbols: CES101 | CES101 (CALLUS EXPRESSION OF RBCS 101); ATP binding / carbohydrate binding / kinase/ protein kinase/ protein serine/threonine kinase/ protein tyrosine kinase/ sugar binding | chr3:5439609-5442802 FORWARDmoderately similar to ( 203) NORK_PEA Nodulation receptor kinase precursor (EC 2.7.11.1) - Pisum sativum (Garden pea)highly similar to ( 571)…
30.2.17	signalling.receptor kinases.DUF 26	solyc03g078370.1.1	Transcript			3.03064		moderately similar to ( 423) AT5G60900 | Symbols: RLK1 | RLK1 (RECEPTOR-LIKE PROTEIN KINASE 1); ATP binding / carbohydrate binding / kinase/ protein kinase/ protein serine/threonine kinase/ protein tyrosine kinase/ sugar binding | chr5:24498467-24501494 REVERSEmoderately similar to ( 315) KPRO_MAIZE Putative receptor protein kinase ZmPK1 precursor (EC 2.7.11.1) - Zea mays (Maize)highly similar to…
30.2.17	signalling.receptor kinases.DUF 26	solyc01g094020.2.1	Transcript				3.153	moderately similar to ( 459) AT2G45590 | Symbols: | protein kinase family protein | chr2:18786725-18788776 FORWARDweakly similar to ( 117) PSKR_DAUCA Phytosulfokine receptor precursor (EC 2.7.11.1) (Phytosulfokine LRR receptor kinase) - Daucus carota (Carrot)moderately similar to ( 397) loc_os03g14710 12003.m06909 protein ATP binding protein, putative, expressed S_TKc Pkinase Pkinase_Tyr S_TKc Ty…
30.2.17	signalling.receptor kinases.DUF 26	solyc10g084250.1.1	Transcript				2.067	highly similar to ( 854) AT3G53380 | Symbols: | lectin protein kinase family protein | chr3:19789204-19791351 REVERSEweakly similar to ( 197) NORK_PEA Nodulation receptor kinase precursor (EC 2.7.11.1) - Pisum sativum (Garden pea)highly similar to ( 504) loc_os06g17490 12006.m06461 protein protein kinase, putative, expressed Lectin_legB TyrKc Pkinase_Tyr S_TKc Pkinase PTKc S_TKc PTKc_EphR PTKc_Ja…
30.2.17	signalling.receptor kinases.DUF 26	solyc01g091230.2.1	Transcript				11.988	highly similar to ( 803) AT2G45340 | Symbols: | leucine-rich repeat transmembrane protein kinase, putative | chr2:18691739-18694466 FORWARDweakly similar to ( 154) NORK_MEDTR Nodulation receptor kinase precursor (EC 2.7.11.1) (Does not make infections protein 2) (Symbiosis receptor-like kinase) (MtSYMRK) - Medicago truncatula (Barrel medic)highly similar to ( 706) loc_os06g04370 12006.m05166 prot…
30.2.17	signalling.receptor kinases.DUF 26	solyc03g083470.2.1	Transcript				-2.404	moderately similar to ( 328) AT1G66920 | Symbols: | serine/threonine protein kinase, putative | chr1:24965410-24967432 REVERSEweakly similar to ( 165) KPRO_MAIZE Putative receptor protein kinase ZmPK1 precursor (EC 2.7.11.1) - Zea mays (Maize)moderately similar to ( 406) loc_os01g02810 12001.m06921 protein receptor kinase LRK14, putative Pkinase S_TKc S_TKc Pkinase_Tyr PTKc TyrKc PTKc_Src_like PT…
30.2.17	signalling.receptor kinases.DUF 26	solyc04g077270.2.1	Transcript				-7.296	highly similar to ( 869) AT4G27290 | Symbols: | ATP binding / protein kinase/ protein serine/threonine kinase/ protein tyrosine kinase/ sugar binding | chr4:13666281-13669202 FORWARDmoderately similar to ( 348) SLSG3_BRAOL S-locus-specific glycoprotein S13 precursor (SLSG-13) (Fragment) - Brassica oleracea (Wild cabbage)highly similar to ( 736) loc_os07g36544 12007.m07905 protein serine/threonine…
30.2.17	signalling.receptor kinases.DUF 26	solyc02g071860.2.1	Transcript				-2.461	highly similar to ( 886) AT1G07650 | Symbols: | leucine-rich repeat transmembrane protein kinase, putative | chr1:2359817-2366423 REVERSEmoderately similar to ( 234) NORK_MEDTR Nodulation receptor kinase precursor (EC 2.7.11.1) (Does not make infections protein 2) (Symbiosis receptor-like kinase) (MtSYMRK) - Medicago truncatula (Barrel medic)highly similar to ( 836) loc_os09g17630 12009.m05021 pr…
30.2.17	signalling.receptor kinases.DUF 26	solyc07g053130.2.1	Transcript				-2.595	highly similar to ( 502) AT4G21390 | Symbols: B120 | B120; ATP binding / protein kinase/ protein serine/threonine kinase/ sugar binding | chr4:11394458-11397474 REVERSEmoderately similar to ( 213) PSKR_DAUCA Phytosulfokine receptor precursor (EC 2.7.11.1) (Phytosulfokine LRR receptor kinase) - Daucus carota (Carrot)highly similar to ( 515) loc_os04g53994 12004.m10292 protein ATP binding protein, …
30.2.17	signalling.receptor kinases.DUF 26	solyc04g007880.2.1	Transcript				-3.214	moderately similar to ( 493) AT1G70740 | Symbols: | protein kinase family protein | chr1:26673847-26675687 REVERSEmoderately similar to ( 224) PSKR_DAUCA Phytosulfokine receptor precursor (EC 2.7.11.1) (Phytosulfokine LRR receptor kinase) - Daucus carota (Carrot)moderately similar to ( 320) loc_os03g35600 12003.m08696 protein serine/threonine-protein kinase receptor precursor, putative, expressed…
30.2.20	signalling.receptor kinases.wheat LRK10 like	solyc05g009000.2.1	Transcript	-3.789		2.36481		very weakly similar to (92.4) AT1G18390 | Symbols: | ATP binding / kinase/ protein kinase/ protein serine/threonine kinase/ protein tyrosine kinase | chr1:6327463-6329935 FORWARD genomic_reference:SL2.40ch05 gene_region:3182173-3184337 transcript_region:SL2.40ch05:3182173..3184337+ functional_description:"Kinase family protein (AHRD V1 ***- D7KAJ2_ARALY); contains Interpro domain(s) IPR011009 Pro…
30.2.20	signalling.receptor kinases.wheat LRK10 like	solyc11g007420.1.1	Transcript			2.07174		very weakly similar to (96.3) AT1G70250 | Symbols: | receptor serine/threonine kinase, putative | chr1:26452975-26456088 FORWARDvery weakly similar to (96.3) loc_os01g02600 12001.m06902 protein Ser/Thr receptor-like kinase, putative, expressed evidence_code:10F0H0E0IEG genomic_reference:SL2.40ch11 gene_region:1746201-1746590 transcript_region:SL2.40ch11:1746201..1746590- functional_description:"R…
30.2.20	signalling.receptor kinases.wheat LRK10 like	solyc11g007400.1.1	Transcript			2.18292		very weakly similar to (97.1) AT1G70250 | Symbols: | receptor serine/threonine kinase, putative | chr1:26452975-26456088 FORWARDvery weakly similar to (95.1) loc_os01g02600 12001.m06902 protein Ser/Thr receptor-like kinase, putative, expressed evidence_code:10F1H0E1IEG genomic_reference:SL2.40ch11 gene_region:1740558-1740947 transcript_region:SL2.40ch11:1740558..1740947- functional_description:"R…
30.2.21	signalling.receptor kinases.lysine motif	solyc02g089010.1.1	Transcript		3.006	3.51339		weakly similar to ( 114) AT3G21630 | Symbols: CERK1, LYSM RLK1 | CERK1 (CHITIN ELICITOR RECEPTOR KINASE 1); kinase/ receptor signaling protein/ transmembrane receptor protein kinase | chr3:7615543-7618530 REVERSEweakly similar to ( 116) loc_os08g42580 12008.m62032 protein lysM receptor-like kinase, putative, expressed evidence_code:10F0H1E0IEG genomic_reference:SL2.40ch02 gene_region:45489696-454…
30.2.24	signalling.receptor kinases.S-locus glycoprotein like	solyc02g078730.2.1	Transcript		2.99		-5.523	weakly similar to ( 121) AT4G03230 | Symbols: | ATP binding / kinase/ protein kinase/ protein serine/threonine kinase/ protein tyrosine kinase/ sugar binding | chr4:1419278-1422804 REVERSEvery weakly similar to (90.1) SLSG3_BRAOL S-locus-specific glycoprotein S13 precursor (SLSG-13) (Fragment) - Brassica oleracea (Wild cabbage)very weakly similar to (95.5) loc_os01g57490 12001.m11900 protein D-ma…
30.2.24	signalling.receptor kinases.S-locus glycoprotein like	solyc02g079550.1.1	Transcript		-12.625		14.625	highly similar to ( 602) AT1G11330 | Symbols: | S-locus lectin protein kinase family protein | chr1:3810372-3813416 FORWARDmoderately similar to ( 256) SLSG3_BRAOL S-locus-specific glycoprotein S13 precursor (SLSG-13) (Fragment) - Brassica oleracea (Wild cabbage)moderately similar to ( 470) loc_os01g57560 12001.m11907 protein serine/threonine-protein kinase receptor precursor, putative, expressed…
30.2.24	signalling.receptor kinases.S-locus glycoprotein like	solyc02g030380.1.1	Transcript		3.327	3.69215		weakly similar to ( 108) AT1G11300 | Symbols: | ATP binding / carbohydrate binding / kinase/ protein kinase/ protein serine/threonine kinase/ protein tyrosine kinase/ sugar binding | chr1:3794389-3800719 FORWARDvery weakly similar to (99.8) SLSG3_BRAOL S-locus-specific glycoprotein S13 precursor (SLSG-13) (Fragment) - Brassica oleracea (Wild cabbage)weakly similar to ( 108) loc_os03g35600 12003.m…
30.2.24	signalling.receptor kinases.S-locus glycoprotein like	solyc04g008370.1.1	Transcript			-3.82643		moderately similar to ( 436) AT1G11300 | Symbols: | ATP binding / carbohydrate binding / kinase/ protein kinase/ protein serine/threonine kinase/ protein tyrosine kinase/ sugar binding | chr1:3794389-3800719 FORWARDmoderately similar to ( 222) SLSG3_BRAOL S-locus-specific glycoprotein S13 precursor (SLSG-13) (Fragment) - Brassica oleracea (Wild cabbage)moderately similar to ( 333) loc_os07g36590 …
30.2.24	signalling.receptor kinases.S-locus glycoprotein like	solyc01g094830.2.1	Transcript				2.404	highly similar to ( 892) AT4G00340 | Symbols: RLK4 | RLK4 (RECEPTOR-LIKE PROTEIN KINASE 4); protein kinase/ sugar binding | chr4:148958-151496 FORWARDmoderately similar to ( 245) KPRO_MAIZE Putative receptor protein kinase ZmPK1 precursor (EC 2.7.11.1) - Zea mays (Maize)highly similar to ( 607) loc_os01g66610 12001.m12768 protein serine/threonine-protein kinase receptor precursor, putative, expre…
30.2.3	signalling.receptor kinases.leucine rich repeat III	solyc01g067020.2.1	Transcript	-3.418		2.31453		highly similar to ( 508) AT1G48480 | Symbols: RKL1 | RKL1; ATP binding / kinase/ protein serine/threonine kinase | chr1:17918475-17920743 FORWARDweakly similar to ( 183) PSKR_DAUCA Phytosulfokine receptor precursor (EC 2.7.11.1) (Phytosulfokine LRR receptor kinase) - Daucus carota (Carrot)moderately similar to ( 388) loc_os08g33090 12008.m07301 protein receptor kinase, putative, expressed S_TKc P…
30.2.3	signalling.receptor kinases.leucine rich repeat III	solyc06g068910.2.1	Transcript	3.059		-4.2268		highly similar to ( 633) AT1G48480 | Symbols: RKL1 | RKL1; ATP binding / kinase/ protein serine/threonine kinase | chr1:17918475-17920743 FORWARDweakly similar to ( 164) PSKR_DAUCA Phytosulfokine receptor precursor (EC 2.7.11.1) (Phytosulfokine LRR receptor kinase) - Daucus carota (Carrot)highly similar to ( 550) loc_os03g50450 12003.m10037 protein atypical receptor-like kinase MARK, putative, ex…
30.2.3	signalling.receptor kinases.leucine rich repeat III	solyc05g008860.2.1	Transcript	2.61				highly similar to ( 906) AT2G01210 | Symbols: | leucine-rich repeat transmembrane protein kinase, putative | chr2:119509-121734 REVERSEweakly similar to ( 161) PSKR_DAUCA Phytosulfokine receptor precursor (EC 2.7.11.1) (Phytosulfokine LRR receptor kinase) - Daucus carota (Carrot)highly similar to ( 803) loc_os01g33090 12001.m09626 protein ATP binding protein, putative, expressed S_TKc Pkinase S_T…
30.2.3	signalling.receptor kinases.leucine rich repeat III	solyc05g009100.2.1	Transcript	4.226		-2.75741		highly similar to ( 782) AT1G68400 | Symbols: | leucine-rich repeat transmembrane protein kinase, putative | chr1:25646401-25648916 REVERSEmoderately similar to ( 212) PSKR_DAUCA Phytosulfokine receptor precursor (EC 2.7.11.1) (Phytosulfokine LRR receptor kinase) - Daucus carota (Carrot)highly similar to ( 609) loc_os01g04230 12001.m07059 protein receptor kinase, putative, expressed Pkinase S_TKc…
30.2.3	signalling.receptor kinases.leucine rich repeat III	solyc06g082610.2.1	Transcript		-2.352	-2.42277		highly similar to ( 676) AT3G08680 | Symbols: | leucine-rich repeat transmembrane protein kinase, putative | chr3:2638591-2640590 FORWARDweakly similar to ( 168) PSKR_DAUCA Phytosulfokine receptor precursor (EC 2.7.11.1) (Phytosulfokine LRR receptor kinase) - Daucus carota (Carrot)moderately similar to ( 483) loc_os01g60330 12001.m12161 protein ATP binding protein, putative, expressed Pkinase S_T…
30.2.3	signalling.receptor kinases.leucine rich repeat III	solyc03g118510.2.1	Transcript		-2.672		2.296	highly similar to ( 633) AT1G48480 | Symbols: RKL1 | RKL1; ATP binding / kinase/ protein serine/threonine kinase | chr1:17918475-17920743 FORWARDweakly similar to ( 175) PSKR_DAUCA Phytosulfokine receptor precursor (EC 2.7.11.1) (Phytosulfokine LRR receptor kinase) - Daucus carota (Carrot)moderately similar to ( 435) loc_os03g12250 12003.m06675 protein atypical receptor-like kinase MARK, putative…
30.2.3	signalling.receptor kinases.leucine rich repeat III	solyc09g015170.2.1	Transcript		-2.137			highly similar to ( 775) AT3G51740 | Symbols: IMK2 | IMK2 (INFLORESCENCE MERISTEM RECEPTOR-LIKE KINASE 2); ATP binding / kinase/ protein kinase/ protein serine/threonine kinase | chr3:19189248-19191842 FORWARDweakly similar to ( 178) PSKR_DAUCA Phytosulfokine receptor precursor (EC 2.7.11.1) (Phytosulfokine LRR receptor kinase) - Daucus carota (Carrot)highly similar to ( 723) loc_os03g18630 12003…
30.2.3	signalling.receptor kinases.leucine rich repeat III	solyc09g008860.2.1	Transcript			-2.70974		highly similar to ( 723) AT2G36570 | Symbols: | leucine-rich repeat transmembrane protein kinase, putative | chr2:15335583-15337725 FORWARDweakly similar to ( 176) PSKR_DAUCA Phytosulfokine receptor precursor (EC 2.7.11.1) (Phytosulfokine LRR receptor kinase) - Daucus carota (Carrot)moderately similar to ( 335) loc_os05g40200 12005.m08197 protein ATP binding protein, putative, expressed PTKc Pkin…
30.2.3	signalling.receptor kinases.leucine rich repeat III	solyc03g093460.2.1	Transcript			-2.22085		moderately similar to ( 377) AT5G07620 | Symbols: | protein kinase family protein | chr5:2407401-2409066 REVERSEweakly similar to ( 122) PSKR_DAUCA Phytosulfokine receptor precursor (EC 2.7.11.1) (Phytosulfokine LRR receptor kinase) - Daucus carota (Carrot)moderately similar to ( 337) loc_os02g43870 12002.m09421 protein protein Kinase-like protein TMKL1 precursor, putative, expressed Pkinase S_TK…
30.2.3	signalling.receptor kinases.leucine rich repeat III	solyc11g069960.1.1	Transcript			-2.11138	-2.699	moderately similar to ( 400) AT1G68400 | Symbols: | leucine-rich repeat transmembrane protein kinase, putative | chr1:25646401-25648916 REVERSEweakly similar to ( 154) PSKR_DAUCA Phytosulfokine receptor precursor (EC 2.7.11.1) (Phytosulfokine LRR receptor kinase) - Daucus carota (Carrot)moderately similar to ( 345) loc_os01g60330 12001.m12161 protein ATP binding protein, putative, expressed Pkina…
30.2.3	signalling.receptor kinases.leucine rich repeat III	solyc01g107650.2.1	Transcript			-2.09815		highly similar to ( 604) AT4G34220 | Symbols: | leucine-rich repeat transmembrane protein kinase, putative | chr4:16381653-16384054 REVERSEweakly similar to ( 128) KPRO_MAIZE Putative receptor protein kinase ZmPK1 precursor (EC 2.7.11.1) - Zea mays (Maize)highly similar to ( 556) loc_os09g02250 12009.m059931 protein transposon protein, putative, unclassified, expressed Pkinase S_TKc S_TKc TyrKc P…
30.2.3	signalling.receptor kinases.leucine rich repeat III	solyc05g015150.2.1	Transcript			2.82119	7.053	highly similar to ( 922) AT1G67510 | Symbols: | leucine-rich repeat family protein | chr1:25297477-25300184 REVERSEweakly similar to ( 171) PSKR_DAUCA Phytosulfokine receptor precursor (EC 2.7.11.1) (Phytosulfokine LRR receptor kinase) - Daucus carota (Carrot)highly similar to ( 523) loc_os01g33090 12001.m09626 protein ATP binding protein, putative, expressed PTKc TyrKc Pkinase_Tyr Pkinase S_TKc …
30.2.3	signalling.receptor kinases.leucine rich repeat III	solyc08g081940.2.1	Transcript			-2.65675		highly similar to ( 692) AT4G23740 | Symbols: | leucine-rich repeat transmembrane protein kinase, putative | chr4:12367063-12369159 FORWARDweakly similar to ( 167) PSKR_DAUCA Phytosulfokine receptor precursor (EC 2.7.11.1) (Phytosulfokine LRR receptor kinase) - Daucus carota (Carrot)highly similar to ( 571) loc_os01g12390 12001.m07854 protein ATP binding protein, putative, expressed PTKc Pkinase …
30.2.3	signalling.receptor kinases.leucine rich repeat III	solyc00g110870.2.1	Transcript			-2.45873		moderately similar to ( 410) AT4G23740 | Symbols: | leucine-rich repeat transmembrane protein kinase, putative | chr4:12367063-12369159 FORWARDweakly similar to ( 115) PSKR_DAUCA Phytosulfokine receptor precursor (EC 2.7.11.1) (Phytosulfokine LRR receptor kinase) - Daucus carota (Carrot)moderately similar to ( 394) loc_os01g12390 12001.m07854 protein ATP binding protein, putative, expressed genom…
30.2.3	signalling.receptor kinases.leucine rich repeat III	solyc03g064010.2.1	Transcript			-3.12822		highly similar to ( 598) AT3G57830 | Symbols: | leucine-rich repeat transmembrane protein kinase, putative | chr3:21419778-21422320 FORWARDweakly similar to ( 171) PSKR_DAUCA Phytosulfokine receptor precursor (EC 2.7.11.1) (Phytosulfokine LRR receptor kinase) - Daucus carota (Carrot)moderately similar to ( 324) loc_os08g39590 12008.m07940 protein ATP binding protein, putative, expressed PTKc Pkin…
30.2.3	signalling.receptor kinases.leucine rich repeat III	solyc04g078590.2.1	Transcript			-5.56712		highly similar to ( 685) AT5G43020 | Symbols: | leucine-rich repeat transmembrane protein kinase, putative | chr5:17255426-17257742 REVERSEweakly similar to ( 184) PSKR_DAUCA Phytosulfokine receptor precursor (EC 2.7.11.1) (Phytosulfokine LRR receptor kinase) - Daucus carota (Carrot)highly similar to ( 516) loc_os04g55620 12004.m10453 protein receptor kinase, putative, expressed Pkinase S_TKc S_T…
30.2.3	signalling.receptor kinases.leucine rich repeat III	solyc03g111670.2.1	Transcript				-2.388	highly similar to ( 515) AT2G26730 | Symbols: | leucine-rich repeat transmembrane protein kinase, putative | chr2:11388621-11391286 FORWARDweakly similar to ( 145) PSKR_DAUCA Phytosulfokine receptor precursor (EC 2.7.11.1) (Phytosulfokine LRR receptor kinase) - Daucus carota (Carrot)moderately similar to ( 379) loc_os01g60330 12001.m12161 protein ATP binding protein, putative, expressed Pkinase P…
30.2.99	signalling.receptor kinases.misc	solyc03g006330.2.1	Transcript		-2.609			highly similar to ( 811) AT1G28340 | Symbols: AtRLP4 | AtRLP4 (Receptor Like Protein 4); protein binding | chr1:9940175-9943252 FORWARDweakly similar to ( 103) NORK_PEA Nodulation receptor kinase precursor (EC 2.7.11.1) - Pisum sativum (Garden pea)highly similar to ( 714) loc_os07g31840 12007.m07450 protein protein binding protein, putative, expressed genomic_reference:SL2.40ch03 gene_region:9276…
30.2.99	signalling.receptor kinases.misc	solyc09g007280.2.1	Transcript				3.416	nearly identical (1259) AT2G37050 | Symbols: | kinase | chr2:15569290-15573477 FORWARDmoderately similar to ( 402) NORK_PEA Nodulation receptor kinase precursor (EC 2.7.11.1) - Pisum sativum (Garden pea)nearly identical (1114) loc_os12g01200 12012.m073729 protein transposon protein, putative, unclassified, expressed TyrKc Pkinase_Tyr S_TKc S_TKc PTKc Pkinase PTKc_Jak_rpt2 PTKc_Srm_Brk PTKc_Btk_Bm…
30.2.99	signalling.receptor kinases.misc	solyc02g077850.2.1	Transcript				2.174	highly similar to ( 822) AT1G28340 | Symbols: AtRLP4 | AtRLP4 (Receptor Like Protein 4); protein binding | chr1:9940175-9943252 FORWARDvery weakly similar to (85.9) RPK1_IPONI Receptor-like protein kinase precursor (EC 2.7.11.1) - Ipomoea nil (Japanese morning glory) (Pharbitis nil)highly similar to ( 751) loc_os07g31840 12007.m07450 protein protein binding protein, putative, expressed genomic_re…
30.3	signalling.calcium	solyc10g085610.1.1	Transcript	6.165		-2.26921		moderately similar to ( 496) AT3G52870 | Symbols: | calmodulin-binding family protein | chr3:19593365-19595686 REVERSEmoderately similar to ( 468) loc_os12g05420 12012.m04535 protein calmodulin binding protein, putative, expressed evidence_code:10F0H1E0IEG genomic_reference:SL2.40ch10 gene_region:64054085-64057974 transcript_region:SL2.40ch10:64054085..64057974- functional_description:"Calmodulin…
30.3	signalling.calcium	solyc11g071740.1.1	Transcript	-35.283			-28.312	weakly similar to ( 121) AT1G76650 | Symbols: CML38 | calcium-binding EF hand family protein | chr1:28766909-28767442 REVERSEweakly similar to ( 116) loc_os01g72530 12001.m13288 protein calmodulin-like protein 41, putative, expressed evidence_code:10F0H1E1IEG genomic_reference:SL2.40ch11 gene_region:52221262-52221867 transcript_region:SL2.40ch11:52221262..52221867- go_terms:GO:0005509 functional_…
30.3	signalling.calcium	solyc03g080080.2.1	Transcript	-3.208			-2.793	highly similar to ( 679) AT5G54130 | Symbols: | calcium-binding EF hand family protein | chr5:21962900-21964841 FORWARDhighly similar to ( 560) loc_os10g13550 12010.m21844 protein calcium ion binding protein, putative, expressed genomic_reference:SL2.40ch03 gene_region:45528423-45532481 transcript_region:SL2.40ch03:45528423..45532481+ go_terms:GO:0005509 functional_description:"Carbon catabolite …
30.3	signalling.calcium	solyc03g118200.2.1	Transcript	-2.338	2.099		-2.431	highly similar to ( 822) AT5G61900 | Symbols: BON1, CPN1, BON | BON1 (BONZAI 1); calcium-dependent phospholipid binding | chr5:24855908-24859150 REVERSEhighly similar to ( 733) loc_os02g32160 12002.m33700 protein copine-3, putative, expressed vWA_copine_like Copine genomic_reference:SL2.40ch03 gene_region:61188206-61198586 transcript_region:SL2.40ch03:61188206..61198586- go_terms:GO:0005544 funct…
30.3	signalling.calcium	solyc03g118810.1.1	Transcript	-18.594		6.17622	-3.696	weakly similar to ( 155) AT1G18210 | Symbols: | calcium-binding protein, putative | chr1:6268273-6268785 REVERSEvery weakly similar to (97.4) CALM_CHLRE Calmodulin (CaM) - Chlamydomonas reinhardtiiweakly similar to ( 147) loc_os05g13580 12005.m05773 protein calmodulin-related protein 2, touch-induced, putative, expressed FRQ1 evidence_code:10F1H1E1IEG genomic_reference:SL2.40ch03 gene_region:6167…
30.3	signalling.calcium	solyc01g058720.2.1	Transcript	-3.133		-2.53109	-10.151	very weakly similar to ( 100) AT5G49480 | Symbols: ATCP1 | ATCP1 (Ca2+-binding protein 1); calcium ion binding | chr5:20070812-20071294 FORWARD genomic_reference:SL2.40ch01 gene_region:60821655-60822485 transcript_region:SL2.40ch01:60821655..60822485- go_terms:GO:0005509 functional_description:"NaCl-inducible Ca2+-binding protein (AHRD V1 **-* O22368_ARATH); contains Interpro domain(s) IPR011992 …
30.3	signalling.calcium	solyc02g094000.1.1	Transcript	-15.257			-14.112	weakly similar to ( 128) AT1G76650 | Symbols: CML38 | calcium-binding EF hand family protein | chr1:28766909-28767442 REVERSEweakly similar to ( 130) loc_os01g72550 12001.m13290 protein calmodulin-like protein 41, putative evidence_code:10F1H1E1IEG genomic_reference:SL2.40ch02 gene_region:49243310-49243735 transcript_region:SL2.40ch02:49243310..49243735+ go_terms:GO:0005509 functional_description…
30.3	signalling.calcium	solyc12g014130.1.1	Transcript	2.493				weakly similar to ( 189) AT3G15050 | Symbols: IQD10 | IQD10 (IQ-domain 10); calmodulin binding | chr3:5066879-5067892 REVERSEweakly similar to ( 171) loc_os06g06160 12006.m31840 protein calmodulin binding protein, putative, expressed evidence_code:10F0H1E0IEG genomic_reference:SL2.40ch12 gene_region:4940650-4946027 transcript_region:SL2.40ch12:4940650..4946027+ functional_description:"Calmodulin …
30.3	signalling.calcium	solyc03g119250.2.1	Transcript	-17.243		7.3346	-2.792	moderately similar to ( 400) AT1G73805 | Symbols: | calmodulin binding | chr1:27745761-27749178 REVERSEmoderately similar to ( 335) loc_os02g08120 12002.m33346 protein calmodulin binding protein, putative, expressedCalmodulin_bind genomic_reference:SL2.40ch03 gene_region:61943066-61945914 transcript_region:SL2.40ch03:61943066..61945914- go_terms:GO:0005516 functional_description:"Calmodulin-bindi…
30.3	signalling.calcium	solyc03g112700.1.1	Transcript	-9.681			-11.071	weakly similar to ( 107) AT2G15760 | Symbols: | calmodulin-binding protein | chr2:6865807-6866754 REVERSEDUF1645 evidence_code:10F0H1E1IEG genomic_reference:SL2.40ch03 gene_region:57115377-57116369 transcript_region:SL2.40ch03:57115377..57116369- go_terms:GO:0005516 functional_description:"Calmodulin-binding protein (AHRD V1 **-* D7L4F9_ARALY); contains Interpro domain(s) IPR012442 Protein of unk…
30.3	signalling.calcium	solyc04g018110.1.1	Transcript	-2.917		3.20483		weakly similar to ( 130) AT2G41410 | Symbols: | calmodulin, putative | chr2:17262085-17262735 REVERSEvery weakly similar to (85.1) loc_os04g41540 12004.m09132 protein calmodulin, putative, expressed evidence_code:10F0H1E1IEG genomic_reference:SL2.40ch04 gene_region:9603164-9603892 transcript_region:SL2.40ch04:9603164..9603892+ go_terms:GO:0005509 functional_description:"Calmodulin-like protein 1 …
30.3	signalling.calcium	solyc02g091500.1.1	Transcript	-3.647	2.557		-8.39	weakly similar to ( 151) AT5G37770 | Symbols: TCH2, CML24 | TCH2 (TOUCH 2); calcium ion binding | chr5:14999075-14999560 REVERSEweakly similar to ( 105) CALM_CHLRE Calmodulin (CaM) - Chlamydomonas reinhardtiiweakly similar to ( 149) loc_os05g13580 12005.m05773 protein calmodulin-related protein 2, touch-induced, putative, expressed FRQ1 evidence_code:10F1H1E1IEG genomic_reference:SL2.40ch02 gene_…
30.3	signalling.calcium	solyc05g051280.2.1	Transcript	2.749				highly similar to ( 576) AT5G37710 | Symbols: | lipase class 3 family protein / calmodulin-binding heat-shock protein, putative | chr5:14979159-14981400 FORWARDhighly similar to ( 539) loc_os06g14490 12006.m32040 protein calmodulin-binding heat-shock protein, putative, expressed Lipase_3 Lipase_3 genomic_reference:SL2.40ch05 gene_region:60717214-60723777 transcript_region:SL2.40ch05:60717214..607…
30.3	signalling.calcium	solyc10g086060.1.1	Transcript	2.141			2.406	moderately similar to ( 249) AT5G03040 | Symbols: iqd2 | iqd2 (IQ-domain 2); calmodulin binding | chr5:710380-712406 REVERSEmoderately similar to ( 253) loc_os05g03190 12005.m04853 protein IQD1, putative, expressed evidence_code:10F0H1E1IEG genomic_reference:SL2.40ch10 gene_region:64348811-64350952 transcript_region:SL2.40ch10:64348811..64350952- functional_description:"IQ-domain 10 (Fragment) (A…
30.3	signalling.calcium	solyc04g081210.2.1	Transcript	2.484			4.042	moderately similar to ( 265) AT1G19870 | Symbols: iqd32 | iqd32 (IQ-domain 32); calmodulin binding | chr1:6895400-6898539 REVERSEmoderately similar to ( 248) loc_os04g56740 12004.m35501 protein IQ calmodulin-binding motif family protein, expressed genomic_reference:SL2.40ch04 gene_region:62803374-62809165 transcript_region:SL2.40ch04:62803374..62809165+ go_terms:GO:0005516 functional_description:…
30.3	signalling.calcium	solyc10g079420.1.1	Transcript	-3.557		2.8547		weakly similar to ( 154) AT3G10190 | Symbols: | calmodulin, putative | chr3:3155309-3155938 FORWARDvery weakly similar to (84.3) CALM3_PETHY Calmodulin-related protein - Petunia hybrida (Petunia)weakly similar to ( 107) loc_os01g72100 12001.m13246 protein polcalcin Jun o 2, putative, expressed FRQ1 evidence_code:10F0H1E1IEG genomic_reference:SL2.40ch10 gene_region:60282482-60283099 transcript_reg…
30.3	signalling.calcium	solyc03g113980.2.1	Transcript	-5.138	2.237	3.13197	-3.668	moderately similar to ( 243) AT5G57580 | Symbols: | calmodulin-binding protein | chr5:23314994-23317683 REVERSEmoderately similar to ( 244) loc_os03g32160 12003.m35288 protein calmodulin binding protein, putative, expressedCalmodulin_bind genomic_reference:SL2.40ch03 gene_region:58090161-58093457 transcript_region:SL2.40ch03:58090161..58093457+ go_terms:GO:0005516 functional_description:"Calmodul…
30.3	signalling.calcium	solyc08g083240.2.1	Transcript	3.275		-4.31291		moderately similar to ( 248) AT1G01110 | Symbols: IQD18 | IQD18 (IQ-domain 18) | chr1:52239-54494 FORWARDmoderately similar to ( 219) loc_os08g02250 12008.m04369 protein calmodulin binding protein, putative, expressed genomic_reference:SL2.40ch08 gene_region:62923263-62925544 transcript_region:SL2.40ch08:62923263..62925544- go_terms:GO:0005516 functional_description:"Calmodulin-binding protein fa…
30.3	signalling.calcium	solyc03g083970.2.1	Transcript	2.294			2.503	moderately similar to ( 247) AT5G62390 | Symbols: ATBAG7 | ATBAG7 (ARABIDOPSIS THALIANA BCL-2-ASSOCIATED ATHANOGENE 7); calmodulin binding | chr5:25052377-25054170 REVERSEweakly similar to ( 182) loc_os02g01520 12002.m05502 protein IQ calmodulin-binding motif family protein, expressed genomic_reference:SL2.40ch03 gene_region:47468935-47471771 transcript_region:SL2.40ch03:47468935..47471771- go_te…
30.3	signalling.calcium	solyc04g050050.2.1	Transcript		-2.216	-2.53889		moderately similar to ( 217) AT5G03040 | Symbols: iqd2 | iqd2 (IQ-domain 2); calmodulin binding | chr5:710380-712406 REVERSEmoderately similar to ( 234) loc_os05g03190 12005.m04853 protein IQD1, putative, expressed genomic_reference:SL2.40ch04 gene_region:44467392-44470126 transcript_region:SL2.40ch04:44467392..44470126- go_terms:GO:0005516 functional_description:"Calmodulin-binding protein (AHRD…
30.3	signalling.calcium	solyc10g083360.1.1	Transcript		2.246		-2.082	highly similar to ( 511) AT3G52870 | Symbols: | calmodulin-binding family protein | chr3:19593365-19595686 REVERSEmoderately similar to ( 482) loc_os12g05420 12012.m04535 protein calmodulin binding protein, putative, expressed evidence_code:10F1H1E1IEG genomic_reference:SL2.40ch10 gene_region:62525995-62530324 transcript_region:SL2.40ch10:62525995..62530324+ functional_description:"Calmodulin bin…
30.3	signalling.calcium	solyc02g065000.1.1	Transcript		-3.961			weakly similar to ( 142) AT2G15680 | Symbols: | calmodulin-related protein, putative | chr2:6831024-6831587 FORWARDvery weakly similar to (82.4) CALM_CHLRE Calmodulin (CaM) - Chlamydomonas reinhardtiiweakly similar to ( 110) loc_os01g72100 12001.m13246 protein polcalcin Jun o 2, putative, expressed FRQ1 evidence_code:10F1H1E1IEG genomic_reference:SL2.40ch02 gene_region:30706851-30707372 transcrip…
30.3	signalling.calcium	solyc03g083100.2.1	Transcript		-2.706			weakly similar to ( 152) AT3G49260 | Symbols: iqd21 | iqd21 (IQ-domain 21); calmodulin binding | chr3:18262755-18265859 FORWARD genomic_reference:SL2.40ch03 gene_region:46466257-46469172 transcript_region:SL2.40ch03:46466257..46469172- go_terms:GO:0005516 functional_description:"Calmodulin-binding protein family-like (AHRD V1 **-* Q6YXT2_ORYSJ); contains Interpro domain(s) IPR000048 IQ calmodulin…
30.3	signalling.calcium	solyc10g009210.2.1	Transcript		2.505	2.26456	-2.324	highly similar to ( 693) AT5G57580 | Symbols: | calmodulin-binding protein | chr5:23314994-23317683 REVERSEhighly similar to ( 689) loc_os02g08120 12002.m33346 protein calmodulin binding protein, putative, expressedCalmodulin_bind genomic_reference:SL2.40ch10 gene_region:3201655-3211010 transcript_region:SL2.40ch10:3201655..3211010+ go_terms:GO:0005516 functional_description:"Calmodulin-binding p…
30.3	signalling.calcium	solyc07g053050.1.1	Transcript		2.927	3.34475		weakly similar to ( 126) AT4G27280 | Symbols: | calcium-binding EF hand family protein | chr4:13663770-13664162 REVERSEweakly similar to ( 116) loc_os01g57470 12001.m11898 protein caltractin, putative, expressed evidence_code:10F1H1E1IEG genomic_reference:SL2.40ch07 gene_region:58824712-58825062 transcript_region:SL2.40ch07:58824712..58825062- go_terms:GO:0031683 functional_description:"Calmoduli…
30.3	signalling.calcium	solyc07g008320.2.1	Transcript		2.176	2.93747		nearly identical (1463) AT4G29900 | Symbols: ACA10, CIF1, ATACA10 | ACA10 (AUTOINHIBITED CA(2+)-ATPASE 10); calcium-transporting ATPase/ calmodulin binding | chr4:14611225-14618775 REVERSEhighly similar to ( 856) ACA1_ORYSA Calcium-transporting ATPase 1, plasma membrane-type (EC 3.6.3.8) (Ca(2+)-ATPase isoform 1) (Plastid envelope ATPase 1) - Oryza sativa (Rice)nearly identical (1432) loc_os04g51…
30.3	signalling.calcium	solyc02g064680.2.1	Transcript			3.35778	-2.492	nearly identical (1688) AT4G37640 | Symbols: ACA2 | ACA2 (CALCIUM ATPASE 2); calcium ion transmembrane transporter/ calcium-transporting ATPase/ calmodulin binding | chr4:17683225-17686808 REVERSEnearly identical (1575) ACA1_ORYSA Calcium-transporting ATPase 1, plasma membrane-type (EC 3.6.3.8) (Ca(2+)-ATPase isoform 1) (Plastid envelope ATPase 1) - Oryza sativa (Rice)nearly identical (1580) loc_…
30.3	signalling.calcium	solyc02g079040.2.1	Transcript			2.13424		highly similar to ( 717) AT5G57580 | Symbols: | calmodulin-binding protein | chr5:23314994-23317683 REVERSEhighly similar to ( 743) loc_os02g08120 12002.m33346 protein calmodulin binding protein, putative, expressedCalmodulin_bind genomic_reference:SL2.40ch02 gene_region:38241517-38248511 transcript_region:SL2.40ch02:38241517..38248511+ go_terms:GO:0005516 functional_description:"Calmodulin-bindi…
30.3	signalling.calcium	solyc03g113950.2.1	Transcript			5.8882	3.594	weakly similar to ( 148) AT5G57580 | Symbols: | calmodulin-binding protein | chr5:23314994-23317683 REVERSEweakly similar to ( 129) loc_os02g08120 12002.m33346 protein calmodulin binding protein, putative, expressedCalmodulin_bind genomic_reference:SL2.40ch03 gene_region:58055976-58058803 transcript_region:SL2.40ch03:58055976..58058803+ go_terms:GO:0005516 functional_description:"Calmodulin-bindi…
30.3	signalling.calcium	solyc06g052010.1.1	Transcript			-3.62655		weakly similar to ( 122) AT3G49260 | Symbols: iqd21 | iqd21 (IQ-domain 21); calmodulin binding | chr3:18262755-18265859 FORWARD evidence_code:10F0H1E0IEG genomic_reference:SL2.40ch06 gene_region:32163038-32167768 transcript_region:SL2.40ch06:32163038..32167768+ functional_description:"IQ-domain 21 (AHRD V1 **-- D7LSG5_ARALY); contains Interpro domain(s) IPR000048 IQ calmodulin-binding region "
30.3	signalling.calcium	solyc08g008170.2.1	Transcript			4.83082	12.415	highly similar to ( 752) AT4G23650 | Symbols: CDPK6, CPK3 | CDPK6 (CALCIUM-DEPENDENT PROTEIN KINASE 6); ATP binding / calcium ion binding / calmodulin-dependent protein kinase/ kinase/ protein kinase/ protein serine/threonine kinase | chr4:12324967-12327415 REVERSEhighly similar to ( 660) CDPK2_ORYSA Calcium-dependent protein kinase, isoform 2 (EC 2.7.11.1) (CDPK 2) - Oryza sativa (Rice)highly si…
30.3	signalling.calcium	solyc03g113390.2.1	Transcript			3.13038		highly similar to ( 866) AT1G18890 | Symbols: ATCDPK1, CPK10 | ATCDPK1 (CALCIUM-DEPENDENT PROTEIN KINASE 1); calmodulin-dependent protein kinase/ kinase/ protein kinase | chr1:6523468-6525736 REVERSEhighly similar to ( 538) CDPK2_ORYSA Calcium-dependent protein kinase, isoform 2 (EC 2.7.11.1) (CDPK 2) - Oryza sativa (Rice)highly similar to ( 732) loc_os03g48270 12003.m09835 protein calcium-depend…
30.3	signalling.calcium	solyc02g088090.1.1	Transcript			2.1032		very weakly similar to ( 100) AT5G39670 | Symbols: | calcium-binding EF hand family protein | chr5:15883270-15883884 FORWARDvery weakly similar to (82.4) loc_os11g04770 12011.m04675 protein calmodulin, putative evidence_code:10F1H1E1IEG genomic_reference:SL2.40ch02 gene_region:44857193-44857738 transcript_region:SL2.40ch02:44857193..44857738+ go_terms:GO:0005509 functional_description:"Calmodulin…
30.3	signalling.calcium	solyc01g068460.2.1	Transcript			2.42286	3.057	weakly similar to ( 112) AT2G38800 | Symbols: | calmodulin-binding protein-related | chr2:16216999-16218837 FORWARDweakly similar to ( 120) loc_os01g72190 12001.m13254 protein expressed proteinCaM_binding genomic_reference:SL2.40ch01 gene_region:70091158-70094189 transcript_region:SL2.40ch01:70091158..70094189- functional_description:"Pathogen-induced calmodulin-binding protein (Fragment) (AHRD V…
30.3	signalling.calcium	solyc07g063690.1.1	Transcript			-5.00331	-2.315	weakly similar to ( 115) AT5G54490 | Symbols: PBP1 | PBP1 (PINOID-BINDING PROTEIN 1); calcium ion binding / protein binding | chr5:22121458-22121841 FORWARDweakly similar to ( 115) loc_os06g46950 12006.m09221 protein EF-hand Ca2+-binding protein CCD1, putative, expressed evidence_code:10F1H0E1IEG genomic_reference:SL2.40ch07 gene_region:63311902-63312243 transcript_region:SL2.40ch07:63311902..633…
30.3	signalling.calcium	solyc07g062700.2.1	Transcript			3.29352		highly similar to ( 627) AT1G53210 | Symbols: | sodium/calcium exchanger family protein / calcium-binding EF hand family protein | chr1:19844790-19847533 FORWARDhighly similar to ( 573) loc_os01g11414 12001.m07759 protein calcium ion binding protein, putative, expressed genomic_reference:SL2.40ch07 gene_region:62603490-62608714 transcript_region:SL2.40ch07:62603490..62608714- go_terms:GO:0016021,…
30.3	signalling.calcium	solyc04g081910.2.1	Transcript			3.47358	2.876	highly similar to ( 759) AT1G76040 | Symbols: CPK29 | CPK29; ATP binding / calcium ion binding / calmodulin-dependent protein kinase/ kinase/ protein kinase | chr1:28538906-28540448 FORWARDhighly similar to ( 730) CDPK2_ORYSA Calcium-dependent protein kinase, isoform 2 (EC 2.7.11.1) (CDPK 2) - Oryza sativa (Rice)highly similar to ( 730) loc_os07g33110 12007.m079696 protein calcium-dependent prote…
30.3	signalling.calcium	solyc04g048900.2.1	Transcript			3.43436		highly similar to ( 519) AT1G08450 | Symbols: CRT3 | CRT3 (CALRETICULIN 3); calcium ion binding / unfolded protein binding | chr1:2668008-2671800 REVERSEmoderately similar to ( 411) CALR_NICPL Calreticulin precursor - Nicotiana plumbaginifolia (Leadwort-leaved tobacco)highly similar to ( 534) loc_os05g43170 12005.m08446 protein calreticulin-3 precursor, putative, expressed Calreticulin genomic_re…
30.3	signalling.calcium	solyc03g115930.1.1	Transcript			12.732	5.422	very weakly similar to (89.7) AT5G39670 | Symbols: | calcium-binding EF hand family protein | chr5:15883270-15883884 FORWARD evidence_code:10F1H0E1IEG genomic_reference:SL2.40ch03 gene_region:59555528-59556136 transcript_region:SL2.40ch03:59555528..59556136- go_terms:GO:0005509 functional_description:"Calmodulin-like protein (AHRD V1 *-*- B6TXW9_MAIZE); contains Interpro domain(s) IPR011992 EF-Ha…
30.3	signalling.calcium	solyc10g081170.1.1	Transcript			3.49664		moderately similar to ( 248) AT2G27030 | Symbols: CAM5 | CAM5 (CALMODULIN 5); calcium ion binding | chr2:11532719-11533060 FORWARDmoderately similar to ( 246) CALM3_PETHY Calmodulin-related protein - Petunia hybrida (Petunia)moderately similar to ( 238) loc_os07g48780 12007.m29366 protein calmodulin, putative, expressed FRQ1 evidence_code:10F1H1E1IEG genomic_reference:SL2.40ch10 gene_region:61626…
30.3	signalling.calcium	solyc10g074740.1.1	Transcript			3.47473	-2.568	weakly similar to ( 193) AT4G20780 | Symbols: | calcium-binding protein, putative | chr4:11133309-11133884 REVERSEmoderately similar to ( 304) CAST_SOLTU Calcium-binding protein CAST - Solanum tuberosum (Potato)weakly similar to ( 158) loc_os03g21380 12003.m35206 protein calcium-binding protein CAST, putative, expressed evidence_code:10F1H1E1IEG genomic_reference:SL2.40ch10 gene_region:57697520-5…
30.3	signalling.calcium	solyc09g082870.1.1	Transcript			4.20137		highly similar to ( 738) AT3G22910 | Symbols: | calcium-transporting ATPase, plasma membrane-type, putative / Ca(2+)-ATPase, putative (ACA13) | chr3:8116335-8119388 REVERSEmoderately similar to ( 446) ACA5_ORYSA Probable calcium-transporting ATPase 5, plasma membrane-type (EC 3.6.3.8) (Ca(2+)-ATPase isoform 5) - Oryza sativa (Rice)highly similar to ( 630) loc_os10g28240 12010.m05706 protein calci…
30.3	signalling.calcium	solyc01g103540.2.1	Transcript			2.57234	4.171	moderately similar to ( 288) AT1G09810 | Symbols: ECT11 | ECT11 (evolutionarily conserved C-terminal region 11) | chr1:3181138-3183354 REVERSEmoderately similar to ( 302) loc_os01g48790 12001.m42694 protein YT521-B-like family protein, expressed YTH genomic_reference:SL2.40ch01 gene_region:83887917-83893923 transcript_region:SL2.40ch01:83887917..83893923+ functional_description:"YTH domain family…
30.3	signalling.calcium	solyc04g079350.1.1	Transcript			2.49859		very weakly similar to (87.4) AT2G26530 | Symbols: AR781 | AR781 | chr2:11283036-11283989 REVERSE evidence_code:10F0H0E1IEG genomic_reference:SL2.40ch04 gene_region:61465612-61466565 transcript_region:SL2.40ch04:61465612..61466565+ functional_description:"Pheromone receptor-like protein (Fragment) (AHRD V1 *--- Q7XHJ1_QUERO); contains Interpro domain(s) IPR012442 Protein of unknown function DUF16…
30.3	signalling.calcium	solyc07g061950.2.1	Transcript			3.67379		highly similar to ( 765) AT1G53590 | Symbols: NTMC2TYPE6.1, NTMC2T6.1 | NTMC2T6.1 | chr1:19996556-20000127 FORWARDhighly similar to ( 630) loc_os02g20970 12002.m07337 protein C2 domain containing protein, expressedCOG5038 C2 genomic_reference:SL2.40ch07 gene_region:62039788-62047399 transcript_region:SL2.40ch07:62039788..62047399- functional_description:"Integral membrane single C2 domain protein…
30.3	signalling.calcium	solyc06g068960.1.1	Transcript			2.30366	-2.891	weakly similar to ( 160) AT1G18210 | Symbols: | calcium-binding protein, putative | chr1:6268273-6268785 REVERSEvery weakly similar to (95.9) CALM1_SOLTU Calmodulin-1 (CaM-1) - Solanum tuberosum (Potato)weakly similar to ( 134) loc_os05g13580 12005.m05773 protein calmodulin-related protein 2, touch-induced, putative, expressed FRQ1 evidence_code:10F1H1E1IEG genomic_reference:SL2.40ch06 gene_regio…
30.3	signalling.calcium	solyc01g100240.2.1	Transcript			2.11546		moderately similar to ( 287) AT2G18750 | Symbols: | calmodulin-binding protein | chr2:8125827-8128363 FORWARDmoderately similar to ( 286) loc_os03g18960 12003.m07314 protein calmodulin binding protein, putative, expressedCalmodulin_bind genomic_reference:SL2.40ch01 gene_region:82072030-82076462 transcript_region:SL2.40ch01:82072030..82076462- go_terms:GO:0005516 functional_description:"Calmodulin…
30.3	signalling.calcium	solyc01g111520.2.1	Transcript				2.299	highly similar to ( 793) AT2G20990 | Symbols: SYTA, NTMC2TYPE1.1, ATSYTA, NTMC2T1.1, SYT1 | SYTA (SYNAPTOTAGMIN A) | chr2:9014827-9017829 FORWARDhighly similar to ( 798) loc_os02g25060 12002.m33673 protein calcium lipid binding protein-like, putative, expressed COG5038 C2 C2 C2 C2_1 genomic_reference:SL2.40ch01 gene_region:89504374-89512877 transcript_region:SL2.40ch01:89504374..89512877- go_term…
30.3	signalling.calcium	solyc12g014460.1.1	Transcript				3.234	highly similar to ( 873) AT3G20290 | Symbols: ATEHD1 | ATEHD1 (EPS15 HOMOLOGY DOMAIN 1); GTP binding / GTPase/ calcium ion binding | chr3:7075057-7078655 REVERSEhighly similar to ( 856) loc_os06g47330 12006.m32161 protein EH-domain-containing protein 1, putative, expressed Dynamin_N EH evidence_code:10F0H1E1IEG genomic_reference:SL2.40ch12 gene_region:5441221-5446746 transcript_region:SL2.40ch12:…
30.3	signalling.calcium	solyc04g016260.2.1	Transcript				-2.093	nearly identical (1352) AT3G57330 | Symbols: ACA11 | ACA11 (autoinhibited Ca2+-ATPase 11); calcium-transporting ATPase/ calmodulin binding | chr3:21211655-21216375 REVERSEnearly identical (1298) ACA4_ORYSA Probable calcium-transporting ATPase 4, plasma membrane-type (EC 3.6.3.8) (Ca(2+)-ATPase isoform 4) - Oryza sativa (Rice)nearly identical (1298) loc_os12g04220 12012.m04416 protein calcium-tran…
30.3	signalling.calcium	solyc00g007120.2.1	Transcript				2.127	moderately similar to ( 437) AT1G21630 | Symbols: | calcium-binding EF hand family protein | chr1:7581457-7587796 FORWARDmoderately similar to ( 423) loc_os06g51250 12006.m09648 protein calcium ion binding protein, putative, expressed genomic_reference:SL2.40ch00 gene_region:6727955-6738460 transcript_region:SL2.40ch00:6727955..6738460+ go_terms:GO:0005509 functional_description:"Calcium-binding …
30.3	signalling.calcium	solyc10g009340.1.1	Transcript				-2.347	weakly similar to ( 154) AT2G46600 | Symbols: | calcium-binding protein, putative | chr2:19136070-19136477 FORWARDweakly similar to ( 114) loc_os06g46950 12006.m09221 protein EF-hand Ca2+-binding protein CCD1, putative, expressed evidence_code:10F1H1E1IEG genomic_reference:SL2.40ch10 gene_region:3410164-3410535 transcript_region:SL2.40ch10:3410164..3410535- go_terms:GO:0031683 functional_descript…
30.3	signalling.calcium	solyc04g077870.2.1	Transcript				2.657	nearly identical (1620) AT1G27770 | Symbols: ACA1, PEA1 | ACA1 (AUTO-INHIBITED CA2+-ATPASE 1); calcium channel/ calcium-transporting ATPase/ calmodulin binding | chr1:9671912-9676010 REVERSEnearly identical (1605) ACA1_ORYSA Calcium-transporting ATPase 1, plasma membrane-type (EC 3.6.3.8) (Ca(2+)-ATPase isoform 1) (Plastid envelope ATPase 1) - Oryza sativa (Rice)nearly identical (1605) loc_os12g3…
30.3	signalling.calcium	solyc05g007130.2.1	Transcript				2.756	weakly similar to ( 197) AT1G74690 | Symbols: IQD31 | IQD31 (IQ-domain 31); calmodulin binding | chr1:28061498-28063924 REVERSEmoderately similar to ( 215) loc_os05g45930 12005.m083790 protein calmodulin binding protein, putative, expressed genomic_reference:SL2.40ch05 gene_region:1694652-1699497 transcript_region:SL2.40ch05:1694652..1699497+ go_terms:GO:0005516 functional_description:"Calmodulin…
30.3	signalling.calcium	solyc07g022780.2.1	Transcript				2.015	highly similar to ( 554) AT1G10130 | Symbols: ECA3, ATECA3 | ECA3 (ENDOPLASMIC RETICULUM-TYPE CALCIUM-TRANSPORTING ATPASE 3); calcium-transporting ATPase/ calmodulin binding / manganese-transporting ATPase/ peroxidase | chr1:3311139-3321941 FORWARDvery weakly similar to (95.5) ACA6_ORYSA Probable calcium-transporting ATPase 6, plasma membrane-type (EC 3.6.3.8) (Ca(2+)-ATPase isoform 6) - Oryza sa…
30.3	signalling.calcium	solyc05g050750.1.1	Transcript				-5.569	weakly similar to ( 191) AT3G07490 | Symbols: AGD11 | AGD11 (ARF-GAP domain 11); calcium ion binding | chr3:2391189-2391650 FORWARDvery weakly similar to (91.7) CALM_CHLRE Calmodulin (CaM) - Chlamydomonas reinhardtiiweakly similar to ( 162) loc_os04g41540 12004.m09132 protein calmodulin, putative, expressed FRQ1 evidence_code:10F0H1E0IEG genomic_reference:SL2.40ch05 gene_region:60029606-60030058 …
30.4	signalling.phosphinositides	solyc02g083900.2.1	Transcript				2.442	nearly identical (5831) AT2G17930 | Symbols: | binding / inositol or phosphatidylinositol kinase/ phosphotransferase, alcohol group as acceptor | chr2:7784455-7802230 REVERSEvery weakly similar to (82.4) ATR_ORYSA Serine/threonine-protein kinase ATR (EC 2.7.11.1) - Oryza sativa (Rice)nearly identical (2146) loc_os07g45070 12007.m79880 protein expressed protein TEL1 PI3Kc FAT PI3_PI4_kinase genomi…
30.4.1	signalling.phosphinositides.phosphatidylinositol-4-phosphate 5-kinase	solyc01g096410.2.1	Transcript	2.282				nearly identical (1051) AT3G07960 | Symbols: | phosphatidylinositol-4-phosphate 5-kinase family protein | chr3:2535274-2538090 FORWARDhighly similar to ( 580) PI5K1_ORYSA Phosphatidylinositol-4-phosphate 5-kinase 1 precursor (EC 2.7.1.68) (1-phosphatidylinositol-4-phosphate kinase) (PIP5K) (PtdIns(4)P-5-kinase) (Diphosphoinositide kinase) - Oryza sativa (Rice)highly similar to ( 842) loc_os12g047…
30.4.1	signalling.phosphinositides.phosphatidylinositol-4-phosphate 5-kinase	solyc06g065540.2.1	Transcript	-3.242				highly similar to ( 966) AT1G34260 | Symbols: | phosphatidylinositol-4-phosphate 5-kinase family protein | chr1:12485967-12491799 FORWARDhighly similar to ( 522) loc_os08g34950 12008.m07484 protein 1-phosphatidylinositol-4-phosphate 5-kinase/ zinc ion binding protein, putative, expressed PIPKc Fab1_TCP MSS4 PIPKc PIP5K chaperonin_like chaperonin_type_I_II genomic_reference:SL2.40ch06 gene_region:…
30.4.1	signalling.phosphinositides.phosphatidylinositol-4-phosphate 5-kinase	solyc05g008200.2.1	Transcript				-2.003	nearly identical (1562) AT1G71010 | Symbols: | phosphatidylinositol-4-phosphate 5-kinase family protein | chr1:26782839-26788712 FORWARDnearly identical (1301) loc_os08g33200 12008.m07311 protein 1-phosphatidylinositol-4-phosphate 5-kinase/ zinc ion binding protein, putative, expressed Fab1_TCP PIPKc PIPKc MSS4 PIP5K chaperonin_like TCP1_gamma chaperonin_type_I_II cpn60 Cpn60_TCP1 GroL genomic_re…
30.4.4	signalling.phosphinositides.phosphoinositide phospholipase C	solyc05g052760.2.1	Transcript				5.723	highly similar to ( 810) AT3G08510 | Symbols: | ATPLC2 (PHOSPHOLIPASE C 2); phospholipase C | chr3:2582626-2585556 REVERSEhighly similar to ( 684) loc_os12g37560 12012.m26931 protein phospholipase C, putative, expressed PLCc PLCXc PLCYc PI-PLC-X C2_2 PI-PLC-Y genomic_reference:SL2.40ch05 gene_region:62099696-62104689 transcript_region:SL2.40ch05:62099696..62104689+ go_terms:GO:0023034,GO:0006629 …
30.4.4	signalling.phosphinositides.phosphoinositide phospholipase C	solyc10g076710.1.1	Transcript				2.726	highly similar to ( 744) AT3G08510 | Symbols: | ATPLC2 (PHOSPHOLIPASE C 2); phospholipase C | chr3:2582626-2585556 REVERSEhighly similar to ( 671) loc_os07g49330 12007.m29351 protein phosphoinositide-specific phospholipase C, putative, expressed PLCc PLCXc PLCYc PI-PLC-X C2_2 PI-PLC-Y evidence_code:10F1H1E1IEG genomic_reference:SL2.40ch10 gene_region:58968235-58971638 transcript_region:SL2.40ch10…
30.4.5	signalling.phosphinositides.inositol-1,3,4-trisphosphate 5/6-kinase	solyc12g088200.1.1	Transcript		2.408			moderately similar to ( 408) AT4G08170 | Symbols: | inositol 1,3,4-trisphosphate 5/6-kinase family protein | chr4:5163707-5166094 REVERSEmoderately similar to ( 226) ITPK1_MAIZE Inositol-tetrakisphosphate 1-kinase 1 (EC 2.7.1.134) (Inositol-triphosphate 5/6-kinase 1) (EC 2.7.1.159) (Inositol 1,3,4-trisphosphate 5/6-kinase 1) (Ins(1,3,4)P(3) 5/6-kinase 1) (ZmIpk) (Low phytic acid protein 2) - Zea …
30.5	signalling.G-proteins	solyc02g090160.2.1	Transcript	2.115				nearly identical (1013) AT2G23460 | Symbols: XLG1, ATXLG1 | XLG1 (EXTRA-LARGE G-PROTEIN 1); guanyl nucleotide binding / signal transducer | chr2:9995699-9998945 FORWARDweakly similar to ( 161) GPA2_SOYBN Guanine nucleotide-binding protein alpha-2 subunit (GP-alpha-2) - Glycine max (Soybean)highly similar to ( 773) loc_os12g40190 12012.m07803 protein XLG, putative, expressed G-alpha G_alpha G-alph…
30.5	signalling.G-proteins	solyc01g109110.2.1	Transcript	-16.886		6.42142	-4.32	highly similar to ( 769) AT2G23460 | Symbols: XLG1, ATXLG1 | XLG1 (EXTRA-LARGE G-PROTEIN 1); guanyl nucleotide binding / signal transducer | chr2:9995699-9998945 FORWARDweakly similar to ( 163) GPA1_LOTJA Guanine nucleotide-binding protein alpha-1 subunit (GP-alpha-1) - Lotus japonicushighly similar to ( 672) loc_os12g40190 12012.m07803 protein XLG, putative, expressed G-alpha G_alpha G-alpha gen…
30.5	signalling.G-proteins	solyc03g025890.1.1	Transcript	2.402			2.991	nearly identical (1190) AT4G25540 | Symbols: MSH3, ATMSH3 | MSH3 (Arabidopsis homolog of DNA mismatch repair protein MSH3); damaged DNA binding / mismatched DNA binding / protein binding | chr4:13042700-13048115 REVERSEweakly similar to ( 194) MSH2_MAIZE DNA mismatch repair protein MSH2 (MUS1) - Zea mays (Maize)nearly identical (1034) loc_os04g58630 12004.m101699 protein DNA mismatch repair prote…
30.5	signalling.G-proteins	solyc05g041770.1.1	Transcript	30.846	17.071			weakly similar to ( 190) AT5G46070 | Symbols: | GTP binding / GTPase | chr5:18683468-18688397 FORWARDweakly similar to ( 190) loc_os02g20410 12002.m07283 protein guanylate-binding protein, N-terminal domain containing protein, expressedGBP GBP evidence_code:10F0H1E0IEG genomic_reference:SL2.40ch05 gene_region:52849534-52850787 transcript_region:SL2.40ch05:52849534..52850787+ go_terms:GO:0005525 f…
30.5	signalling.G-proteins	solyc03g006610.2.1	Transcript	-5.628			-7.453	moderately similar to ( 229) AT5G54310 | Symbols: AGD5 | AGD5 (ARF-GAP domain 5); ARF GTPase activator/ DNA binding / zinc ion binding | chr5:22057262-22061066 REVERSEmoderately similar to ( 228) loc_os07g37650 12007.m08015 protein ARF GAP-like zinc finger-containing protein ZIGA3, putative, expressed ArfGap ArfGap COG5347 genomic_reference:SL2.40ch03 gene_region:1187252-1192617 transcript_region…
30.5	signalling.G-proteins	solyc10g084880.2.1	Transcript	-3.511				moderately similar to ( 264) AT3G23160 | Symbols: | unknown protein | chr3:8260059-8261654 REVERSEmoderately similar to ( 265) loc_os01g62670 12001.m12388 protein avr9/Cf-9 rapidly elicited protein 137, putative, expressedDUF668 genomic_reference:SL2.40ch10 gene_region:63580319-63582004 transcript_region:SL2.40ch10:63580319..63582004- functional_description:"Avr9/Cf-9 rapidly elicited protein 137…
30.5	signalling.G-proteins	solyc04g082050.2.1	Transcript		-6.618		7.344	moderately similar to ( 264) AT4G35750 | Symbols: | Rho-GTPase-activating protein-related | chr4:16940865-16941674 REVERSEweakly similar to ( 187) loc_os04g47330 12004.m09679 protein cellular retinaldehyde-binding/triple function, C-terminal, putative, expressed genomic_reference:SL2.40ch04 gene_region:63447153-63449044 transcript_region:SL2.40ch04:63447153..63449044+ functional_description:"Cell…
30.5	signalling.G-proteins	solyc07g066430.2.1	Transcript			-2.72817		highly similar to ( 594) AT1G56050 | Symbols: | GTP-binding protein-related | chr1:20963793-20966181 FORWARDhighly similar to ( 595) loc_os03g56840 12003.m101523 protein GTP binding protein, putative, expressed PRK09601 YchF COG0012 DUF933 Obg_like TGS_YchF_C PRK09602 Ygr210 Obg obgE obgE Obg MMR_HSR1 genomic_reference:SL2.40ch07 gene_region:65086442-65095484 transcript_region:SL2.40ch07:65086442…
30.5	signalling.G-proteins	solyc10g086660.1.1	Transcript			-2.4978		highly similar to ( 631) AT5G02010 | Symbols: ATROPGEF7, ROPGEF7 | ROPGEF7; Rho guanyl-nucleotide exchange factor | chr5:383493-385698 FORWARDhighly similar to ( 674) loc_os01g62990 12001.m12417 protein pollen-specific kinase partner protein, putative, expressedPRONE evidence_code:10F1H1E1IEG genomic_reference:SL2.40ch10 gene_region:64763651-64766723 transcript_region:SL2.40ch10:64763651..6476672…
30.5	signalling.G-proteins	solyc11g008020.1.1	Transcript			4.98017	5.499	moderately similar to ( 298) AT5G03530 | Symbols: ATRAB ALPHA, ATRAB, ATRAB18B, ATRABC2A, RABC2A | RABC2A (RAB GTPASE HOMOLOG C2A); GTP binding / GTP-dependent protein binding / myosin XI tail binding | chr5:885741-887061 REVERSEmoderately similar to ( 203) YPTV3_VOLCA GTP-binding protein yptV3 - Volvox carterimoderately similar to ( 285) loc_os03g05280 12003.m06052 protein ras-related protein Ra…
30.5	signalling.G-proteins	solyc01g088560.2.1	Transcript			2.00707		moderately similar to ( 358) AT2G44610 | Symbols: RAB6, ATRABH1B, ATRAB6A, RAB6A | RAB6A; GTP binding / protein binding | chr2:18411778-18413883 REVERSEweakly similar to ( 147) RGP2_ORYSA Ras-related protein RGP2 (GTP-binding regulatory protein RGP2) - Oryza sativa (Rice)moderately similar to ( 358) loc_os07g31370 12007.m07406 protein ras-related protein Rab-6A, putative, expressed Rab6 RAB Rab R…
30.5	signalling.G-proteins	solyc08g075120.2.1	Transcript			-2.45994		highly similar to ( 593) AT1G31650 | Symbols: ATROPGEF14, ROPGEF14 | ROPGEF14; Rho guanyl-nucleotide exchange factor | chr1:11326474-11329767 REVERSEmoderately similar to ( 476) loc_os02g47420 12002.m33830 protein pollen-specific kinase partner protein, putative, expressedPRONE genomic_reference:SL2.40ch08 gene_region:56435856-56442881 transcript_region:SL2.40ch08:56435856..56442881- go_terms:GO:…
30.5	signalling.G-proteins	solyc08g076160.2.1	Transcript			3.2126	3.674	nearly identical (1080) AT1G31930 | Symbols: XLG3 | XLG3 (extra-large GTP-binding protein 3); guanyl nucleotide binding / signal transducer | chr1:11465832-11468961 FORWARDweakly similar to ( 193) GPA2_SOYBN Guanine nucleotide-binding protein alpha-2 subunit (GP-alpha-2) - Glycine max (Soybean)nearly identical (1059) loc_os11g10050 12011.m05202 protein guanyl nucleotide binding protein, putative,…
30.5	signalling.G-proteins	solyc09g098180.2.1	Transcript			-2.03627		moderately similar to ( 417) AT2G43120 | Symbols: | pirin, putative | chr2:17927339-17928871 FORWARDmoderately similar to ( 481) loc_os03g62790 12003.m11157 protein pirin-like protein, putative, expressedCOG1741 Pirin_C Pirin genomic_reference:SL2.40ch09 gene_region:67322241-67325283 transcript_region:SL2.40ch09:67322241..67325283- go_terms:GO:0005516,GO:0003712 functional_description:"Pirin-like…
30.5	signalling.G-proteins	solyc11g065870.1.1	Transcript				2.562	highly similar to ( 812) AT3G12080 | Symbols: emb2738 | emb2738 (embryo defective 2738); GTP binding | chr3:3847851-3851677 FORWARDhighly similar to ( 501) loc_os11g41910 12011.m08029 protein GTP-binding protein engA, putative, expressed engA COG1160 engA PRK09518 EngA2 EngA1 trmE trmE ThdF MMR_HSR1 Era Era_like era Era evidence_code:10F0H1E1IEG genomic_reference:SL2.40ch11 gene_region:48525816-4…
30.5	signalling.G-proteins	solyc09g097900.2.1	Transcript				-3.587	moderately similar to ( 304) AT3G07410 | Symbols: AtRABA5b | AtRABA5b (Arabidopsis Rab GTPase homolog A5b); GTP binding | chr3:2372485-2373482 REVERSEmoderately similar to ( 221) YPTC6_CHLRE Ras-related protein YPTC6 - Chlamydomonas reinhardtiimoderately similar to ( 307) loc_os08g41340 12008.m08112 protein ras-related protein ARA-4, putative, expressed Rab11_like RAB Ras Rab Rab2 Rab8_Rab10_Rab1…
30.5	signalling.G-proteins	solyc01g091460.2.1	Transcript				2.883	nearly identical (2504) AT3G60860 | Symbols: | guanine nucleotide exchange family protein | chr3:22484804-22491510 FORWARDnearly identical (2319) loc_os03g14260 12003.m101270 protein brefeldin A-inhibited guanine nucleotide-exchange protein 2, putative, expressed COG5307 Sec7 Sec7 Sec7 DUF1981 genomic_reference:SL2.40ch01 gene_region:76828686-76841837 transcript_region:SL2.40ch01:76828686..768418…
30.5	signalling.G-proteins	solyc08g015860.2.1	Transcript				2.379	highly similar to ( 768) AT3G59920 | Symbols: ATGDI2 | ATGDI2 (RAB GDP DISSOCIATION INHIBITOR 2); RAB GDP-dissociation inhibitor | chr3:22135157-22138221 FORWARDhighly similar to ( 811) loc_os05g23860 12005.m06680 protein rab GDP dissociation inhibitor alpha, putative, expressed GDI MRS6 genomic_reference:SL2.40ch08 gene_region:6067525-6073836 transcript_region:SL2.40ch08:6067525..6073836+ go_ter…
30.5	signalling.G-proteins	solyc04g008680.2.1	Transcript				2.024	moderately similar to ( 275) AT2G03150 | Symbols: emb1579 | emb1579 (embryo defective 1579); binding / calcium ion binding | chr2:952313-959004 FORWARDvery weakly similar to ( 100) loc_os06g36710 12006.m08206 protein EMB1579, putative, expressed genomic_reference:SL2.40ch04 gene_region:2318621-2333205 transcript_region:SL2.40ch04:2318621..2333205+ go_terms:GO:0005509 functional_description:"Cell …
30.5	signalling.G-proteins	solyc01g098920.2.1	Transcript				2.448	highly similar to ( 813) AT5G27540 | Symbols: MIRO1 | MIRO1 (Miro-related GTP-ase 1); GTP binding | chr5:9722816-9727112 FORWARDhighly similar to ( 808) loc_os03g59590 12003.m10856 protein expressed protein Miro1 Miro2 EF_assoc_2 EF_assoc_1 Rho Miro genomic_reference:SL2.40ch01 gene_region:81047454-81059347 transcript_region:SL2.40ch01:81047454..81059347+ go_terms:GO:0003924 functional_descriptio…
30.5	signalling.G-proteins	solyc06g084270.2.1	Transcript				2.711	moderately similar to ( 421) AT4G02790 | Symbols: | GTP-binding family protein | chr4:1247416-1249351 FORWARDmoderately similar to ( 436) loc_os05g35540 12005.m07784 protein GTPase, putative, expressed rbgA COG1161 YlqF YlqF_related_GTPase MJ1464 Nucleostemin_like NGP_1 HSR1_MMR1 genomic_reference:SL2.40ch06 gene_region:45754284-45760253 transcript_region:SL2.40ch06:45754284..45760253+ go_terms:G…
30.5	signalling.G-proteins	solyc06g065700.2.1	Transcript				2.111	highly similar to ( 937) AT5G25150 | Symbols: TAF5 | TAF5 (TBP-ASSOCIATED FACTOR 5); nucleotide binding / transcription regulator | chr5:8677117-8682058 FORWARDweakly similar to ( 103) PF20_CHLRE Flagellar WD repeat protein PF20 - Chlamydomonas reinhardtiihighly similar to ( 891) loc_os06g44030 12006.m08931 protein transcription initiation factor TFIID subunit 5, putative, expressed WD40 COG2319 …
30.5	signalling.G-proteins	solyc12g088290.1.1	Transcript				2.233	highly similar to ( 902) AT4G07410 | Symbols: | transducin family protein / WD-40 repeat family protein | chr4:4201465-4204576 REVERSEhighly similar to ( 835) loc_os03g52470 12003.m10223 protein expressed protein WD40 evidence_code:10F1H1E1IEG genomic_reference:SL2.40ch12 gene_region:62172387-62180578 transcript_region:SL2.40ch12:62172387..62180578+ functional_description:"U3 small nucleolar RNA-…
30.5	signalling.G-proteins	solyc03g121460.1.1	Transcript				4.057	weakly similar to ( 167) AT1G55190 | Symbols: PRA1.F2, PRA7 | PRA7 | chr1:20588450-20589019 FORWARDweakly similar to ( 111) loc_os05g11120 12005.m05581 protein prenylated rab acceptor family protein, putative, expressed PRA1 evidence_code:10F1H1E1IEG genomic_reference:SL2.40ch03 gene_region:63616739-63617287 transcript_region:SL2.40ch03:63616739..63617287- go_terms:GO:0005515 functional_descripti…
30.5	signalling.G-proteins	solyc04g009560.2.1	Transcript				2.561	highly similar to ( 797) AT3G55020 | Symbols: | RabGAP/TBC domain-containing protein | chr3:20389278-20394713 REVERSEhighly similar to ( 778) loc_os01g61860 12001.m150767 protein TBC domain containing protein, expressed TBC TBC COG5210 genomic_reference:SL2.40ch04 gene_region:2961142-2970580 transcript_region:SL2.40ch04:2961142..2970580- go_terms:GO:0005622 functional_description:"TBC1 domain fam…
30.5	signalling.G-proteins	solyc04g078780.2.1	Transcript				2.207	moderately similar to ( 484) AT3G49180 | Symbols: RID3 | RID3 (ROOT INITIATION DEFECTIVE 3); nucleotide binding | chr3:18229810-18231874 FORWARDmoderately similar to ( 355) loc_os07g22534 12007.m079655 protein WD-repeat protein 18, putative, expressed WD40 COG2319 genomic_reference:SL2.40ch04 gene_region:61041799-61046513 transcript_region:SL2.40ch04:61041799..61046513+ go_terms:GO:0000166 functi…
30.5	signalling.G-proteins	solyc02g081660.2.1	Transcript				2.611	moderately similar to ( 440) AT1G30960 | Symbols: | GTP-binding protein (ERG) | chr1:11037755-11039977 REVERSEmoderately similar to ( 461) ERG_ANTMA GTP-binding protein ERG - Antirrhinum majus (Garden snapdragon)moderately similar to ( 422) loc_os08g10649 12008.m05196 protein GTP-binding protein ERG, putative, expressed era Era Era engA MMR_HSR1 EngA2 COG1160 trmE ThdF genomic_reference:SL2.40ch0…
30.5	signalling.G-proteins	solyc02g014310.2.1	Transcript				3.633	weakly similar to ( 178) AT3G18610 | Symbols: ATRANGAP1, PARLL1 | ATRANGAP1 (RAN GTPASE-ACTIVATING PROTEIN 1); nucleic acid binding / nucleotide binding | chr3:6404270-6407822 REVERSEweakly similar to ( 194) loc_os04g52960 12004.m10189 protein nucleolin, putative, expressed genomic_reference:SL2.40ch02 gene_region:6937097-6941898 transcript_region:SL2.40ch02:6937097..6941898- go_terms:GO:0003676,…
30.5	signalling.G-proteins	solyc09g092070.2.1	Transcript				2.083	highly similar to ( 562) AT4G13730 | Symbols: | RabGAP/TBC domain-containing protein | chr4:7970299-7973901 FORWARDhighly similar to ( 528) loc_os01g68010 12001.m43541 protein TBC1 domain family member 13, putative, expressed TBC COG5210 TBC genomic_reference:SL2.40ch09 gene_region:66571826-66579705 transcript_region:SL2.40ch09:66571826..66579705+ go_terms:GO:0005515,GO:0005096 functional_descrip…
30.5	signalling.G-proteins	solyc05g023750.2.1	Transcript				2.064	nearly identical (1124) AT5G13300 | Symbols: SFC, VAN3, AGD3 | SFC (SCARFACE); ARF GTPase activator/ phosphoinositide binding | chr5:4255923-4262018 REVERSEnearly identical (1034) loc_os09g33600 12009.m06409 protein VAN3, putative, expressed ArfGap ArfGap COG5347 BAR PH_centaurin ANK genomic_reference:SL2.40ch05 gene_region:29237545-29248578 transcript_region:SL2.40ch05:29237545..29248578+ go_ter…
30.5	signalling.G-proteins	solyc06g082120.2.1	Transcript				2.292	moderately similar to ( 224) AT5G58590 | Symbols: RANBP1 | RANBP1 (RAN BINDING PROTEIN 1); protein binding | chr5:23680319-23681714 REVERSEmoderately similar to ( 202) loc_os03g18180 12003.m07243 protein ran-binding protein 1 homolog c, putative, expressed RanBD Ran_BP1 RanBD YRB1 genomic_reference:SL2.40ch06 gene_region:44333171-44336113 transcript_region:SL2.40ch06:44333171..44336113+ go_terms:…
30.5	signalling.G-proteins	solyc03g118680.2.1	Transcript				3.034	moderately similar to ( 327) AT1G48570 | Symbols: | zinc finger (Ran-binding) family protein | chr1:17955455-17957661 REVERSEmoderately similar to ( 290) loc_os03g50120 12003.m10007 protein expressed protein genomic_reference:SL2.40ch03 gene_region:61591314-61595702 transcript_region:SL2.40ch03:61591314..61595702- go_terms:GO:0005488 functional_description:"Zinc finger protein (AHRD V1 *--- B6SYQ…
30.6	signalling.MAP kinases	solyc06g068990.2.1	Transcript		-2.165			highly similar to ( 776) AT3G18040 | Symbols: MPK9 | MPK9 (MAP KINASE 9); MAP kinase | chr3:6175741-6178150 FORWARDhighly similar to ( 746) MPK12_ORYSA Mitogen-activated protein kinase 12 (EC 2.7.11.24) (MAP kinase 12) (OsBWMK1) (Blast- and wound-induced MAP kinase 1) (MAP kinase 1) (OsMAPK1) - Oryza sativa (Rice)highly similar to ( 746) loc_os06g49430 12006.m31928 protein OsMPK17-1 - putative MA…
30.6	signalling.MAP kinases	solyc12g040680.1.1	Transcript			2.08695		highly similar to ( 764) AT3G18040 | Symbols: MPK9 | MPK9 (MAP KINASE 9); MAP kinase | chr3:6175741-6178150 FORWARDhighly similar to ( 731) MPK12_ORYSA Mitogen-activated protein kinase 12 (EC 2.7.11.24) (MAP kinase 12) (OsBWMK1) (Blast- and wound-induced MAP kinase 1) (MAP kinase 1) (OsMAPK1) - Oryza sativa (Rice)highly similar to ( 731) loc_os06g49430 12006.m31928 protein OsMPK17-1 - putative MA…
30.6	signalling.MAP kinases	solyc02g093210.2.1	Transcript				2.003	highly similar to ( 567) AT5G67130 | Symbols: | phospholipase C/ phosphoric diester hydrolase | chr5:26791599-26793649 FORWARDhighly similar to ( 508) loc_os09g02729 12009.m059932 protein MAP3K-like protein kinase, putative, expressed genomic_reference:SL2.40ch02 gene_region:48731185-48735258 transcript_region:SL2.40ch02:48731185..48735258+ go_terms:GO:0023034,GO:0006629,GO:0005975 functional_des…
30.6	signalling.MAP kinases	solyc01g080240.2.1	Transcript				-2.025	highly similar to ( 869) AT5G19010 | Symbols: MPK16 | MPK16; MAP kinase | chr5:6345096-6347676 REVERSEhighly similar to ( 830) MPK14_ORYSA Mitogen-activated protein kinase 14 (EC 2.7.11.24) (MAP kinase 14) - Oryza sativa (Rice)highly similar to ( 830) loc_os05g05160 12005.m05043 protein extracellular signal-regulated kinase 1, putative, expressed S_TKc S_TKc Pkinase SPS1 TyrKc Pkinase_Tyr PTKc PT…
30.7	signalling.14-3-3 proteins	solyc11g010200.1.1	Transcript	-2.346				moderately similar to ( 398) AT4G09000 | Symbols: GRF1, GF14 CHI | 14-3-3-like protein GF14 chi / general regulatory factor 1 (GRF1) | chr4:5775387-5777157 FORWARDmoderately similar to ( 432) 14335_SOLTU 14-3-3-like protein 16R - Solanum tuberosum (Potato)moderately similar to ( 369) loc_os08g33370 12008.m26501 protein 14-3-3-like protein, putative, expressed 14-3-3 14_3_3 BMH1 evidence_code:10F0…
30.7	signalling.14-3-3 proteins	solyc11g010470.1.1	Transcript				-2.301	moderately similar to ( 375) AT5G65430 | Symbols: GRF8, GF14 KAPPA | GRF8 (GENERAL REGULATORY FACTOR 8); protein binding / protein phosphorylated amino acid binding | chr5:26148546-26150255 REVERSEmoderately similar to ( 423) 1433D_TOBAC 14-3-3-like protein D - Nicotiana tabacum (Common tobacco)moderately similar to ( 343) loc_os08g33370 12008.m26501 protein 14-3-3-like protein, putative, express…
30.8	signalling.misc	solyc02g090960.1.1	Transcript	6.674		-4.33832		weakly similar to ( 110) AT5G67070 | Symbols: RALFL34 | RALFL34 (ralf-like 34); signal transducer | chr5:26768120-26768509 FORWARD evidence_code:10F1H1E1IEG genomic_reference:SL2.40ch02 gene_region:46994717-46995070 transcript_region:SL2.40ch02:46994717..46995070+ go_terms:GO:0004871 functional_description:"Rapid alkalinization factor 3 (AHRD V1 ***- Q6TF27_SOLCH); contains Interpro domain(s) IPR…
30.9	signalling.lipids	solyc08g083330.2.1	Transcript				-2.895	moderately similar to ( 499) AT1G64720 | Symbols: CP5 | CP5 | chr1:24046887-24048537 REVERSEmoderately similar to ( 452) loc_os04g02910 12004.m35112 protein CP5, putative, expressed START genomic_reference:SL2.40ch08 gene_region:62986084-62991290 transcript_region:SL2.40ch08:62986084..62991290- functional_description:"Membrane related protein (AHRD V1 **-- Q6ZXK5_ORYSJ); contains Interpro domain(…
30.99	signalling.unspecified	solyc09g090050.2.1	Transcript			2.35545		moderately similar to ( 281) AT2G20410 | Symbols: | activating signal cointegrator-related | chr2:8802561-8804194 FORWARDvery weakly similar to (87.0) loc_os03g64250 12003.m35544 protein expressed protein genomic_reference:SL2.40ch09 gene_region:64947549-64951962 transcript_region:SL2.40ch09:64947549..64951962- functional_description:"Thyroid hormone receptor interactor 4 (Fragment) (AHRD V1 **--…
30.1	signalling.in sugar and nutrient physiology	solyc04g051820.2.1	Transcript	-6.485	2.036		-5.021	weakly similar to ( 110) AT5G09960 | Symbols: | unknown protein | chr5:3106503-3107658 FORWARD genomic_reference:SL2.40ch04 gene_region:50279334-50282705 transcript_region:SL2.40ch04:50279334..50282705+ functional_description:"Os03g0169900 protein (Fragment) (AHRD V1 ***- Q0DUS0_ORYSJ)"
30.1	signalling.in sugar and nutrient physiology	solyc09g059430.2.1	Transcript	-3.508				very weakly similar to (92.0) AT3G25070 | Symbols: RIN4 | RIN4 (RPM1 INTERACTING PROTEIN 4); protein binding | chr3:9132458-9133747 FORWARDvery weakly similar to (90.1) loc_os03g63140 12003.m35534 protein nitrate-induced NOI protein, expressed genomic_reference:SL2.40ch09 gene_region:50028174-50031148 transcript_region:SL2.40ch09:50028174..50031148+ go_terms:GO:0005515 functional_description:"RPM…
30.1.1	signalling.in sugar and nutrient physiology	solyc10g085010.1.1	Transcript	-12.133				weakly similar to ( 166) AT3G54040 | Symbols: | photoassimilate-responsive protein-related | chr3:20014032-20015299 REVERSEPAR1 evidence_code:10F1H1E1IEG genomic_reference:SL2.40ch10 gene_region:63675641-63676631 transcript_region:SL2.40ch10:63675641..63676631- functional_description:"PAR-1c protein (AHRD V1 ***- Q43589_TOBAC); contains Interpro domain(s) IPR009489 PAR1 "
30.1.1	signalling.in sugar and nutrient physiology	solyc10g086710.1.1	Transcript	-6.844			-5.573	weakly similar to ( 163) AT5G52390 | Symbols: | photoassimilate-responsive protein, putative | chr5:21264281-21265173 REVERSEPAR1 evidence_code:10F1H1E1IEG genomic_reference:SL2.40ch10 gene_region:64793100-64793774 transcript_region:SL2.40ch10:64793100..64793774- functional_description:"PAR-1b protein (AHRD V1 ***- Q43588_TOBAC); contains Interpro domain(s) IPR009489 PAR1 "
30.1.1	signalling.in sugar and nutrient physiology	solyc01g105410.2.1	Transcript	-3.59				moderately similar to ( 386) AT5G64260 | Symbols: EXL2 | EXL2 (EXORDIUM LIKE 2) | chr5:25703980-25704897 FORWARDmoderately similar to ( 318) loc_os08g37840 12008.m07769 protein PHI-1, putative, expressedPhi_1 genomic_reference:SL2.40ch01 gene_region:85348461-85349698 transcript_region:SL2.40ch01:85348461..85349698+ functional_description:"Os06g0220000 protein (Fragment) (AHRD V1 ***- Q0DDJ2_ORYSJ…
30.1.1	signalling.in sugar and nutrient physiology	solyc04g074410.1.1	Transcript	-8.244	-6.382			moderately similar to ( 418) AT4G08950 | Symbols: EXO | EXO (EXORDIUM) | chr4:5740378-5741322 FORWARDmoderately similar to ( 370) loc_os02g52040 12002.m10235 protein phi-1-like phosphate-induced protein, putative, expressedPhi_1 evidence_code:10F0H1E1IEG genomic_reference:SL2.40ch04 gene_region:58015116-58016054 transcript_region:SL2.40ch04:58015116..58016054+ functional_description:"Os06g0220000…
30.1.1	signalling.in sugar and nutrient physiology	solyc10g074540.1.1	Transcript	-4.227	-8.149			moderately similar to ( 480) AT2G17230 | Symbols: EXL5 | EXL5 (EXORDIUM LIKE 5) | chr2:7494892-7495983 REVERSEmoderately similar to ( 359) loc_os06g04250 12006.m05154 protein phi-1-like phosphate-induced protein, putative, expressedPhi_1 evidence_code:10F0H1E1IEG genomic_reference:SL2.40ch10 gene_region:57429414-57430448 transcript_region:SL2.40ch10:57429414..57430448- functional_description:"Exp…
30.1.1	signalling.in sugar and nutrient physiology	solyc04g074420.1.1	Transcript	-2.752				weakly similar to ( 140) AT4G08950 | Symbols: EXO | EXO (EXORDIUM) | chr4:5740378-5741322 FORWARDweakly similar to ( 129) loc_os02g52000 12002.m10231 protein phi-1-like phosphate-induced protein, putative, expressedPhi_1 evidence_code:10F1H1E1IEG genomic_reference:SL2.40ch04 gene_region:58024937-58025206 transcript_region:SL2.40ch04:58024937..58025206- functional_description:"Phi-1 protein (Fragm…
30.1.1	signalling.in sugar and nutrient physiology	solyc06g063210.2.1	Transcript		2.371			highly similar to ( 702) AT2G29110 | Symbols: ATGLR2.8, GLR2.8 | ATGLR2.8; intracellular ligand-gated ion channel | chr2:12506880-12510552 REVERSEmoderately similar to ( 425) GLR31_ORYSA Glutamate receptor 3.1 precursor (Ligand-gated ion channel 3.1) - Oryza sativa (Rice)highly similar to ( 692) loc_os09g25960 12009.m05748 protein glutamate receptor 2.7 precursor, putative Lig_chan ANF_receptor L…
30.1.1	signalling.in sugar and nutrient physiology	solyc04g074430.1.1	Transcript				-9.121	weakly similar to ( 140) AT4G08950 | Symbols: EXO | EXO (EXORDIUM) | chr4:5740378-5741322 FORWARDweakly similar to ( 117) loc_os02g52040 12002.m10235 protein phi-1-like phosphate-induced protein, putative, expressedPhi_1 evidence_code:10F1H1E1IEG genomic_reference:SL2.40ch04 gene_region:58025424-58025822 transcript_region:SL2.40ch04:58025424..58025822- functional_description:"Phi-1 protein (Fragm…
30.1.1	signalling.in sugar and nutrient physiology	solyc04g074450.1.1	Transcript				-5.887	moderately similar to ( 423) AT4G08950 | Symbols: EXO | EXO (EXORDIUM) | chr4:5740378-5741322 FORWARDmoderately similar to ( 365) loc_os02g52040 12002.m10235 protein phi-1-like phosphate-induced protein, putative, expressedPhi_1 evidence_code:10F0H1E1IEG genomic_reference:SL2.40ch04 gene_region:58031412-58032356 transcript_region:SL2.40ch04:58031412..58032356- functional_description:"Phi-1 protei…
30.1.1	signalling.in sugar and nutrient physiology	solyc03g119650.2.1	Transcript				2.243	nearly identical (1754) AT1G49040 | Symbols: SCD1 | SCD1 (STOMATAL CYTOKINESIS-DEFECTIVE 1); protein binding | chr1:18142007-18148826 REVERSEnearly identical (1768) loc_os01g39380 12001.m43068 protein SCD1, putative, expressed WD40 DENN COG2319 genomic_reference:SL2.40ch03 gene_region:62258376-62277816 transcript_region:SL2.40ch03:62258376..62277816+ functional_description:"WD-40 repeat protein (…
30.1.1	signalling.in sugar and nutrient physiology	solyc06g063190.2.1	Transcript				-7.048	highly similar to ( 762) AT2G29110 | Symbols: ATGLR2.8, GLR2.8 | ATGLR2.8; intracellular ligand-gated ion channel | chr2:12506880-12510552 REVERSEmoderately similar to ( 462) GLR31_ORYSA Glutamate receptor 3.1 precursor (Ligand-gated ion channel 3.1) - Oryza sativa (Rice)highly similar to ( 765) loc_os09g25960 12009.m05748 protein glutamate receptor 2.7 precursor, putative Lig_chan ANF_receptor L…
30.11	signalling.light	solyc06g069880.1.1	Transcript	-2.177		-3.10559		weakly similar to ( 111) AT1G18810 | Symbols: | phytochrome kinase substrate-related | chr1:6485709-6486872 REVERSE evidence_code:10F1H0E1IEG genomic_reference:SL2.40ch06 gene_region:39897823-39899235 transcript_region:SL2.40ch06:39897823..39899235+ functional_description:"Phytochrome kinase substrate 1 (AHRD V1 ***- D7LQB9_ARALY)"
30.11	signalling.light	solyc02g021640.2.1	Transcript	2.006			2.561	highly similar to ( 976) AT1G30440 | Symbols: | phototropic-responsive NPH3 family protein | chr1:10759475-10762199 FORWARDmoderately similar to ( 419) NPH3_ORYSA Coleoptile phototropism protein 1 (Non-phototropic hypocotyl 3-like protein) (NPH3-like protein) - Oryza sativa (Rice)highly similar to ( 924) loc_os03g43990 12003.m35330 protein transposon protein, putative, Mutator sub-class, expresse…
30.11	signalling.light	solyc01g010480.2.1	Transcript		-2.433		6.651	moderately similar to ( 367) AT2G02710 | Symbols: PLP, PLPB | PLPB (PAS/LOV PROTEIN B); signal transducer/ two-component sensor | chr2:758812-760608 REVERSEmoderately similar to ( 284) loc_os01g09120 12001.m43411 protein signal transducer/ two-component sensor molecule, putative, expressed genomic_reference:SL2.40ch01 gene_region:5365583-5369039 transcript_region:SL2.40ch01:5365583..5369039- go_t…
30.11	signalling.light	solyc02g069510.1.1	Transcript		2.428			moderately similar to ( 225) AT5G58500 | Symbols: LSH5 | LSH5 (LIGHT SENSITIVE HYPOCOTYLS 5) | chr5:23645535-23646083 REVERSEmoderately similar to ( 216) loc_os02g07030 12002.m06050 protein expressed proteinDUF640 evidence_code:10F0H1E1IEG genomic_reference:SL2.40ch02 gene_region:33963049-33963594 transcript_region:SL2.40ch02:33963049..33963594- functional_description:"Light-dependent short hypoc…
30.11	signalling.light	solyc12g013840.1.1	Transcript		2.925		-4.681	highly similar to ( 847) AT1G53090 | Symbols: SPA4 | SPA4 (SPA1-RELATED 4); protein binding / signal transducer | chr1:19783748-19786690 FORWARDmoderately similar to ( 336) COP1_PEA E3 ubiquitin ligase protein COP1 (EC 6.3.2.-) (Constitutive photomorphogenesis protein 1) - Pisum sativum (Garden pea)highly similar to ( 791) loc_os01g52640 12001.m11437 protein ubiquitin-protein ligase COP1, putativ…
30.11	signalling.light	solyc08g016080.2.1	Transcript		2.97		-4.697	highly similar to ( 858) AT1G16720 | Symbols: HCF173 | HCF173 (high chlorophyll fluorescence phenotype 173); binding / catalytic/ transcription repressor | chr1:5723161-5726248 FORWARDhighly similar to ( 801) loc_os06g49120 12006.m32177 protein nmrA-like family protein, expressed CIA30 genomic_reference:SL2.40ch08 gene_region:6589899-6596942 transcript_region:SL2.40ch08:6589899..6596942+ go_terms…
30.11	signalling.light	solyc02g092610.2.1	Transcript		2.846	3.09068		weakly similar to ( 122) AT5G67385 | Symbols: | protein binding / signal transducer | chr5:26884754-26887083 FORWARDvery weakly similar to (92.8) loc_os03g10880 12003.m101233 protein transposon protein, putative, Mutator sub-class, expressed genomic_reference:SL2.40ch02 gene_region:48228395-48229415 transcript_region:SL2.40ch02:48228395..48229415- go_terms:GO:0009416 functional_description:"Trans…
30.11	signalling.light	solyc11g005190.1.1	Transcript		4.541		-18.834	moderately similar to ( 398) AT5G23730 | Symbols: | nucleotide binding | chr5:8005286-8006392 FORWARDweakly similar to ( 181) COP1_PEA E3 ubiquitin ligase protein COP1 (EC 6.3.2.-) (Constitutive photomorphogenesis protein 1) - Pisum sativum (Garden pea)moderately similar to ( 275) loc_os02g02380 12002.m05587 protein SPA4, putative WD40 COG2319 evidence_code:10F0H1E1IEG genomic_reference:SL2.40ch1…
30.11	signalling.light	solyc05g051580.2.1	Transcript		5.461		-14.748	highly similar to ( 589) AT5G10250 | Symbols: DOT3 | DOT3 (DEFECTIVELY ORGANIZED TRIBUTARIES 3); protein binding / signal transducer | chr5:3217028-3219368 REVERSEmoderately similar to ( 462) NPH3_ORYSA Coleoptile phototropism protein 1 (Non-phototropic hypocotyl 3-like protein) (NPH3-like protein) - Oryza sativa (Rice)moderately similar to ( 462) loc_os02g35970 12002.m08685 protein transposon pr…
30.11	signalling.light	solyc07g063120.2.1	Transcript		6.545		-14.416	highly similar to ( 887) AT3G15354 | Symbols: SPA3 | SPA3 (SPA1-RELATED 3); protein binding / signal transducer | chr3:5169327-5172480 REVERSEmoderately similar to ( 362) COP1_PEA E3 ubiquitin ligase protein COP1 (EC 6.3.2.-) (Constitutive photomorphogenesis protein 1) - Pisum sativum (Garden pea)highly similar to ( 763) loc_os01g52640 12001.m11437 protein ubiquitin-protein ligase COP1, putative,…
30.11	signalling.light	solyc02g090070.2.1	Transcript		-2.268			highly similar to ( 718) AT5G66560 | Symbols: | phototropic-responsive NPH3 family protein | chr5:26564368-26566662 FORWARDmoderately similar to ( 300) NPH3_ORYSA Coleoptile phototropism protein 1 (Non-phototropic hypocotyl 3-like protein) (NPH3-like protein) - Oryza sativa (Rice)highly similar to ( 588) loc_os03g55830 12003.m10494 protein transposon protein, putative, Mutator sub-class, expresse…
30.11	signalling.light	solyc09g092110.2.1	Transcript		-2.111	3.37734	12.997	very weakly similar to (85.1) AT3G26740 | Symbols: CCL | CCL (CCR-LIKE) | chr3:9827868-9828461 FORWARDvery weakly similar to (80.1) LIRP1_ORYSA Light-regulated protein precursor - Oryza sativa (Rice)very weakly similar to (80.1) loc_os01g01340 12001.m42821 protein light-induced protein 1-like, putative, expressedLir1 genomic_reference:SL2.40ch09 gene_region:66609577-66610499 transcript_region:SL2…
30.11	signalling.light	solyc07g043130.2.1	Transcript		7.757		-26.212	highly similar to ( 825) AT2G30520 | Symbols: RPT2 | RPT2 (ROOT PHOTOTROPISM 2); protein binding | chr2:13002920-13005153 REVERSEmoderately similar to ( 277) NPH3_ORYSA Coleoptile phototropism protein 1 (Non-phototropic hypocotyl 3-like protein) (NPH3-like protein) - Oryza sativa (Rice)moderately similar to ( 407) loc_os11g02610 12011.m079930 protein RPT2-like protein, putative, expressedNPH3 gen…
30.11	signalling.light	solyc09g090100.2.1	Transcript			2.67889	4.059	highly similar to ( 776) AT1G04400 | Symbols: CRY2, FHA, AT-PHH1, PHH1, ATCRY2 | CRY2 (CRYPTOCHROME 2); blue light photoreceptor/ protein homodimerization | chr1:1185719-1187901 REVERSEhighly similar to ( 729) PHR1_SINAL Deoxyribodipyrimidine photo-lyase (EC 4.1.99.3) (DNA photolyase) (Photoreactivating enzyme) - Sinapis alba (White mustard) (Brassica hirta)highly similar to ( 731) loc_os02g41550…
30.11	signalling.light	solyc03g116160.1.1	Transcript			-2.3865	-2.242	very weakly similar to (96.7) AT1G18810 | Symbols: | phytochrome kinase substrate-related | chr1:6485709-6486872 REVERSE evidence_code:10F0H0E1IEG genomic_reference:SL2.40ch03 gene_region:59702667-59704016 transcript_region:SL2.40ch03:59702667..59704016+ functional_description:"Phytochrome kinase substrate 1 (AHRD V1 ***- D7LQB9_ARALY)"
30.11	signalling.light	solyc09g075180.2.1	Transcript			-2.38938		highly similar to ( 508) AT2G47590 | Symbols: PHR2 | PHR2 (photolyase/blue-light receptor 2); DNA photolyase | chr2:19521888-19523732 FORWARDmoderately similar to ( 205) CRYD_ORYSA Cryptochrome DASH, chloroplast/mitochondrial precursor - Oryza sativa (Rice)moderately similar to ( 445) loc_os03g22330 12003.m07635 protein photolyase/blue-light receptor PHR2, putative, expressed PhrB DNA_photolyase …
30.11	signalling.light	solyc09g061250.2.1	Transcript				-3.514	highly similar to ( 791) AT5G48800 | Symbols: | phototropic-responsive NPH3 family protein | chr5:19786881-19789003 FORWARDmoderately similar to ( 313) NPH3_ORYSA Coleoptile phototropism protein 1 (Non-phototropic hypocotyl 3-like protein) (NPH3-like protein) - Oryza sativa (Rice)moderately similar to ( 483) loc_os12g02540 12012.m04255 protein transposon protein, putative, Mutator sub-class, expr…
30.11	signalling.light	solyc06g051660.1.1	Transcript				16.815	very weakly similar to (85.1) AT2G40080 | Symbols: ELF4 | ELF4 (EARLY FLOWERING 4) | chr2:16734545-16734880 REVERSEDUF1313 evidence_code:10F1H1E1IEG genomic_reference:SL2.40ch06 gene_region:31685006-31685371 transcript_region:SL2.40ch06:31685006..31685371- functional_description:"ELF4-like protein (AHRD V1 ***- C6ZKH9_IPONI); contains Interpro domain(s) IPR009741 Protein of unknown function DUF13…
30.11	signalling.light	solyc11g040040.1.1	Transcript				2.562	moderately similar to ( 406) AT3G19850 | Symbols: | phototropic-responsive NPH3 family protein | chr3:6898383-6901157 REVERSEweakly similar to ( 116) NPH3_ORYSA Coleoptile phototropism protein 1 (Non-phototropic hypocotyl 3-like protein) (NPH3-like protein) - Oryza sativa (Rice)moderately similar to ( 461) loc_os04g57800 12004.m10665 protein photoreceptor-interacting protein-like, putative, expre…
30.11	signalling.light	solyc07g043260.2.1	Transcript				2.791	highly similar to ( 575) AT2G32250 | Symbols: FRS2 | FRS2 (FAR1-related sequence 2); zinc ion binding | chr2:13693518-13696783 FORWARDmoderately similar to ( 300) loc_os03g45300 12003.m09559 protein transposon protein, putative, unclassified, expressedFAR1 genomic_reference:SL2.40ch07 gene_region:54245497-54248942 transcript_region:SL2.40ch07:54245497..54248942- go_terms:GO:0003700,GO:0016563 fun…
30.11	signalling.light	solyc03g119960.2.1	Transcript				6.841	moderately similar to ( 496) AT1G52770 | Symbols: | phototropic-responsive NPH3 family protein | chr1:19656009-19657546 FORWARDmoderately similar to ( 240) NPH3_ORYSA Coleoptile phototropism protein 1 (Non-phototropic hypocotyl 3-like protein) (NPH3-like protein) - Oryza sativa (Rice)moderately similar to ( 245) loc_os05g08530 12005.m05369 protein coleoptile phototropism protein 1, putative, expr…
