# Supplementary material for: Identification of key genes involved in the phenotypic alterations of res (restored cell structure by salinity) tomato mutant and its recovery induced by salt stress through transcriptomic analysis
Source: BMC Plant Biol. 2018 Oct 1;18:213. doi: 10.1186/s12870-018-1436-9 (PMC6167845; doi:10.1186/s12870-018-1436-9)
Supplement: Supplementary file 5 — Table S4. Mapman classification of DEGs encoding transcription factors in roots (sheet 1) and leaves (sheet 2) of res and WT plants in absence of salt stress (Control) and after 5 days of 200 mM NaCl (Salt). (XLSX 115 kb) [file 12870_2018_1436_MOESM5_ESM.xlsx]

## Sheet: TFs-Root
	Table S4 (Excel file). Mapman classification of DEGs encoding transcription factors in roots of res and WT plants in absence of salt stress (Control) and after 5 days of 200 mM NaCl (Salt). Fold-change values are shown, comparing res vs WT in each condition (left columns) or salt stress vs control for each genotype (right columns).
BinCode	BinName	ID	Type	FC (res control vs WT control)	FC (res salt vs WT salt)	FC (res salt vs control)	FC (WT salt vs control)	Description
27.3.32	RNA.regulation of transcription.WRKY domain transcription factor family	solyc09g015770.2.1	Transcript	2.68	2.008	-2.054		weakly similar to ( 127) AT3G56400 | Symbols: WRKY70, ATWRKY70 | WRKY70; transcription factor/ transcription repressor | chr3:20909082-20910409 REVERSEweakly similar to ( 110) loc_os05g25770 12005.m06869 protein OsWRKY45 - Superfamily of rice TFs having WRKY and zinc finger domains, expressedWRKY genomic_reference:SL2.40ch09 gene_region:10987958-10989890 transcript_region:SL2.40ch09:10987958..109…
27.3.32	RNA.regulation of transcription.WRKY domain transcription factor family	solyc07g056280.2.1	Transcript	28.369	8.991	-2.419		weakly similar to ( 135) AT4G18170 | Symbols: WRKY28, ATWRKY28 | WRKY28; transcription factor | chr4:10061508-10062691 FORWARDweakly similar to ( 151) loc_os01g47560 12001.m10951 protein OsWRKY16 - Superfamily of rice TFs having WRKY and zinc finger domains, expressedWRKY genomic_reference:SL2.40ch07 gene_region:61460392-61463054 transcript_region:SL2.40ch07:61460392..61463054+ go_terms:GO:0045449
27.3.32	RNA.regulation of transcription.WRKY domain transcription factor family	solyc08g008280.2.1	Transcript	4.33		-2.887		weakly similar to ( 187) AT4G23810 | Symbols: WRKY53, ATWRKY53 | WRKY53; DNA binding / protein binding / transcription activator/ transcription factor | chr4:12392666-12393739 REVERSEweakly similar to ( 132) loc_os08g29660 12008.m06969 protein OsWRKY69 - Superfamily of rice TFs having WRKY and zinc finger domains, expressedWRKY genomic_reference:SL2.40ch08 gene_region:2704613-2706561 transcript_r…
27.3.32	RNA.regulation of transcription.WRKY domain transcription factor family	solyc08g067340.2.1	Transcript	3.041		-2.578		weakly similar to ( 166) AT1G80840 | Symbols: WRKY40, ATWRKY40 | WRKY40; transcription factor | chr1:30383834-30385356 FORWARDweakly similar to ( 148) loc_os09g25060 12009.m05659 protein OsWRKY76 - Superfamily of rice TFs having WRKY and zinc finger domains, expressedWRKY genomic_reference:SL2.40ch08 gene_region:53602606-53604908 transcript_region:SL2.40ch08:53602606..53604908+ go_terms:GO:000370…
27.3.32	RNA.regulation of transcription.WRKY domain transcription factor family	solyc02g080890.2.1	Transcript	3.01				moderately similar to ( 343) AT1G62300 | Symbols: WRKY6, ATWRKY6 | WRKY6; transcription factor | chr1:23016887-23019155 REVERSEmoderately similar to ( 320) loc_os01g14440 12001.m08049 protein OsWRKY1v2 - Superfamily of rice TFs having WRKY and zinc finger domains, expressedWRKY genomic_reference:SL2.40ch02 gene_region:39569094-39571649 transcript_region:SL2.40ch02:39569094..39571649- go_terms:GO:…
27.3.32	RNA.regulation of transcription.WRKY domain transcription factor family	solyc01g104550.2.1	Transcript	-8.611				weakly similar to ( 171) AT1G68150 | Symbols: WRKY9, ATWRKY9 | WRKY9; transcription factor | chr1:25543970-25545615 FORWARDweakly similar to ( 160) loc_os02g53100 12002.m100815 protein OsWRKY32 - Superfamily of rice TFs having WRKY and zinc finger domains, expressedWRKY genomic_reference:SL2.40ch01 gene_region:84779786-84782183 transcript_region:SL2.40ch01:84779786..84782183+ go_terms:GO:0045449
27.3.32	RNA.regulation of transcription.WRKY domain transcription factor family	solyc12g011200.1.1	Transcript	4.178				weakly similar to ( 136) AT4G18170 | Symbols: WRKY28, ATWRKY28 | WRKY28; transcription factor | chr4:10061508-10062691 FORWARDweakly similar to ( 147) loc_os05g49100 12005.m08980 protein OsWRKY49 - Superfamily of rice TFs having WRKY and zinc finger domains, expressedWRKY evidence_code:10F0H1E0IEG genomic_reference:SL2.40ch12 gene_region:4045306-4047487 transcript_region:SL2.40ch12:4045306..40474…
27.3.32	RNA.regulation of transcription.WRKY domain transcription factor family	solyc04g051690.2.1	Transcript	7.004				weakly similar to ( 117) AT5G26170 | Symbols: WRKY50, ATWRKY50 | WRKY50; transcription factor | chr5:9147176-9148128 REVERSEweakly similar to ( 132) loc_os01g40260 12001.m10299 protein OsWRKY77 - Superfamily of rice TFs having WRKY and zinc finger domains, expressedWRKY genomic_reference:SL2.40ch04 gene_region:50163412-50166584 transcript_region:SL2.40ch04:50163412..50166584+ go_terms:GO:0045449
27.3.32	RNA.regulation of transcription.WRKY domain transcription factor family	solyc06g068460.2.1	Transcript	4.831		-2.795		moderately similar to ( 228) AT1G80840 | Symbols: WRKY40, ATWRKY40 | WRKY40; transcription factor | chr1:30383834-30385356 FORWARDweakly similar to ( 181) loc_os09g25060 12009.m05659 protein OsWRKY76 - Superfamily of rice TFs having WRKY and zinc finger domains, expressedWRKY genomic_reference:SL2.40ch06 gene_region:38823797-38825771 transcript_region:SL2.40ch06:38823797..38825771+ go_terms:GO:00…
27.3.32	RNA.regulation of transcription.WRKY domain transcription factor family	solyc05g015850.2.1	Transcript	22.506		-3.883		weakly similar to ( 169) AT5G13080 | Symbols: WRKY75, ATWRKY75 | WRKY75; transcription factor | chr5:4149928-4151019 REVERSEweakly similar to ( 173) loc_os11g29870 12011.m06896 protein OsWRKY72 - Superfamily of rice TFs having WRKY and zinc finger domains, expressedWRKY genomic_reference:SL2.40ch05 gene_region:12420457-12423158 transcript_region:SL2.40ch05:12420457..12423158- go_terms:GO:0005515,…
27.3.32	RNA.regulation of transcription.WRKY domain transcription factor family	solyc08g067360.2.1	Transcript	2.982				weakly similar to ( 167) AT1G80840 | Symbols: WRKY40, ATWRKY40 | WRKY40; transcription factor | chr1:30383834-30385356 FORWARDweakly similar to ( 147) loc_os09g25060 12009.m05659 protein OsWRKY76 - Superfamily of rice TFs having WRKY and zinc finger domains, expressedWRKY genomic_reference:SL2.40ch08 gene_region:53615717-53617791 transcript_region:SL2.40ch08:53615717..53617791+ go_terms:GO:000370…
27.3.32	RNA.regulation of transcription.WRKY domain transcription factor family	solyc03g007380.1.1	Transcript	10.747		-3.578		weakly similar to ( 135) AT4G11070 | Symbols: WRKY41, AtWRKY41 | WRKY41; transcription factor | chr4:6759303-6760763 FORWARDweakly similar to ( 137) loc_os08g29660 12008.m06969 protein OsWRKY69 - Superfamily of rice TFs having WRKY and zinc finger domains, expressedWRKY evidence_code:10F0H0E1IEG genomic_reference:SL2.40ch03 gene_region:1929376-1930601 transcript_region:SL2.40ch03:1929376..1930601…
27.3.32	RNA.regulation of transcription.WRKY domain transcription factor family	solyc02g094270.1.1	Transcript	3.54		-3.949		weakly similar to ( 149) AT3G01970 | Symbols: WRKY45, ATWRKY45 | WRKY45; transcription factor | chr3:326614-327159 REVERSEweakly similar to ( 173) loc_os11g29870 12011.m06896 protein OsWRKY72 - Superfamily of rice TFs having WRKY and zinc finger domains, expressedWRKY evidence_code:10F0H1E0IEG genomic_reference:SL2.40ch02 gene_region:49426008-49428482 transcript_region:SL2.40ch02:49426008..494284…
27.3.32	RNA.regulation of transcription.WRKY domain transcription factor family	solyc02g093050.2.1	Transcript	2.183				weakly similar to ( 194) AT2G23320 | Symbols: WRKY15 | WRKY15; calmodulin binding / transcription factor | chr2:9924998-9925991 FORWARDweakly similar to ( 155) loc_os12g40570 12012.m07841 protein WRKY transcription factor 21, putative, expressedWRKY genomic_reference:SL2.40ch02 gene_region:48575427-48577339 transcript_region:SL2.40ch02:48575427..48577339+ go_terms:GO:0005516
27.3.32	RNA.regulation of transcription.WRKY domain transcription factor family	solyc05g050340.2.1	Transcript	3.241		-2.995		very weakly similar to ( 100) AT4G11070 | Symbols: WRKY41, AtWRKY41 | WRKY41; transcription factor | chr4:6759303-6760763 FORWARDweakly similar to ( 103) loc_os08g29660 12008.m06969 protein OsWRKY69 - Superfamily of rice TFs having WRKY and zinc finger domains, expressed genomic_reference:SL2.40ch05 gene_region:59599095-59601281 transcript_region:SL2.40ch05:59599095..59601281+ go_terms:GO:0045449
27.3.32	RNA.regulation of transcription.WRKY domain transcription factor family	solyc06g066370.2.1	Transcript	3.148				moderately similar to ( 288) AT2G38470 | Symbols: WRKY33, ATWRKY33 | WRKY33; transcription factor | chr2:16108476-16110539 FORWARDmoderately similar to ( 320) loc_os01g61080 12001.m12235 protein OsWRKY24 - Superfamily of rice TFs having WRKY and zinc finger domains, expressedWRKY genomic_reference:SL2.40ch06 gene_region:38062111-38065102 transcript_region:SL2.40ch06:38062111..38065102+ go_terms:G…
27.3.32	RNA.regulation of transcription.WRKY domain transcription factor family	solyc02g071130.2.1	Transcript	5.11				weakly similar to ( 160) AT1G29860 | Symbols: WRKY71, ATWRKY71 | WRKY71; transcription factor | chr1:10454482-10455652 FORWARDweakly similar to ( 157) loc_os01g47560 12001.m10951 protein OsWRKY16 - Superfamily of rice TFs having WRKY and zinc finger domains, expressedWRKY genomic_reference:SL2.40ch02 gene_region:35189131-35190735 transcript_region:SL2.40ch02:35189131..35190735- go_terms:GO:0045449
27.3.32	RNA.regulation of transcription.WRKY domain transcription factor family	solyc01g079260.2.1	Transcript	7.871				weakly similar to ( 139) AT2G47260 | Symbols: WRKY23, ATWRKY23 | WRKY23; transcription factor | chr2:19405045-19406446 REVERSEweakly similar to ( 140) loc_os01g47560 12001.m10951 protein OsWRKY16 - Superfamily of rice TFs having WRKY and zinc finger domains, expressedWRKY genomic_reference:SL2.40ch01 gene_region:70866242-70868698 transcript_region:SL2.40ch01:70866242..70868698+ go_terms:GO:0045449
27.3.32	RNA.regulation of transcription.WRKY domain transcription factor family	solyc04g072070.2.1	Transcript	3.297				WRKY genomic_reference:SL2.40ch04 gene_region:56722272-56725055 transcript_region:SL2.40ch04:56722272..56725055- go_terms:GO:0045449
27.3.32	RNA.regulation of transcription.WRKY domain transcription factor family	solyc03g116890.2.1	Transcript	13.278	2.256	-4.413		moderately similar to ( 210) AT1G80840 | Symbols: WRKY40, ATWRKY40 | WRKY40; transcription factor | chr1:30383834-30385356 FORWARDweakly similar to ( 163) loc_os09g25060 12009.m05659 protein OsWRKY76 - Superfamily of rice TFs having WRKY and zinc finger domains, expressedWRKY genomic_reference:SL2.40ch03 gene_region:60192911-60195340 transcript_region:SL2.40ch03:60192911..60195340- go_terms:GO:00…
27.3.32	RNA.regulation of transcription.WRKY domain transcription factor family	solyc10g009550.2.1	Transcript	3.19				weakly similar to ( 114) AT4G11070 | Symbols: WRKY41, AtWRKY41 | WRKY41; transcription factor | chr4:6759303-6760763 FORWARDweakly similar to ( 127) loc_os08g29660 12008.m06969 protein OsWRKY69 - Superfamily of rice TFs having WRKY and zinc finger domains, expressedWRKY genomic_reference:SL2.40ch10 gene_region:3672838-3674913 transcript_region:SL2.40ch10:3672838..3674913- go_terms:GO:0045449
27.3.32	RNA.regulation of transcription.WRKY domain transcription factor family	solyc02g032950.2.1	Transcript	2.498				moderately similar to ( 320) AT1G62300 | Symbols: WRKY6, ATWRKY6 | WRKY6; transcription factor | chr1:23016887-23019155 REVERSEmoderately similar to ( 292) loc_os01g14440 12001.m08049 protein OsWRKY1v2 - Superfamily of rice TFs having WRKY and zinc finger domains, expressedWRKY genomic_reference:SL2.40ch02 gene_region:20198127-20200157 transcript_region:SL2.40ch02:20198127..20200157- go_terms:GO:…
27.3.32	RNA.regulation of transcription.WRKY domain transcription factor family	solyc03g095770.2.1	Transcript	2.092		-2.833	-2.67	weakly similar to ( 128) AT3G56400 | Symbols: WRKY70, ATWRKY70 | WRKY70; transcription factor/ transcription repressor | chr3:20909082-20910409 REVERSEweakly similar to ( 102) loc_os05g25770 12005.m06869 protein OsWRKY45 - Superfamily of rice TFs having WRKY and zinc finger domains, expressed genomic_reference:SL2.40ch03 gene_region:50421318-50423492 transcript_region:SL2.40ch03:50421318..5042349…
27.3.32	RNA.regulation of transcription.WRKY domain transcription factor family	solyc06g070990.2.1	Transcript			-3.519		weakly similar to ( 167) AT5G15130 | Symbols: WRKY72, ATWRKY72 | WRKY72; transcription factor | chr5:4904426-4906879 FORWARDweakly similar to ( 196) loc_os06g05380 12006.m91873 protein OsWRKY73 - Superfamily of rice TFs having WRKY and zinc finger domains, expressedWRKY genomic_reference:SL2.40ch06 gene_region:39985716-39990128 transcript_region:SL2.40ch06:39985716..39990128- go_terms:GO:0045449
27.3.32	RNA.regulation of transcription.WRKY domain transcription factor family	solyc10g011910.2.1	Transcript			-2.41		weakly similar to ( 180) AT4G01250 | Symbols: WRKY22, AtWRKY22 | WRKY22; transcription factor | chr4:522839-524129 REVERSEweakly similar to ( 155) loc_os02g16540 12002.m77729 protein OsWRKY39v2 - Superfamily of rice TFs having WRKY and zinc finger domains, expressedWRKY genomic_reference:SL2.40ch10 gene_region:4187405-4189346 transcript_region:SL2.40ch10:4187405..4189346- go_terms:GO:0045449
27.3.32	RNA.regulation of transcription.WRKY domain transcription factor family	solyc08g081610.2.1	Transcript			-3.572		weakly similar to ( 116) AT4G23550 | Symbols: WRKY29, ATWRKY29 | WRKY29; transcription factor | chr4:12291831-12293088 FORWARDweakly similar to ( 125) loc_os02g16540 12002.m77729 protein OsWRKY39v2 - Superfamily of rice TFs having WRKY and zinc finger domains, expressedWRKY genomic_reference:SL2.40ch08 gene_region:61773941-61776031 transcript_region:SL2.40ch08:61773941..61776031+ go_terms:GO:0045…
27.3.32	RNA.regulation of transcription.WRKY domain transcription factor family	solyc03g113120.2.1	Transcript			-2.144		weakly similar to ( 182) AT5G15130 | Symbols: WRKY72, ATWRKY72 | WRKY72; transcription factor | chr5:4904426-4906879 FORWARDmoderately similar to ( 206) loc_os06g05380 12006.m91873 protein OsWRKY73 - Superfamily of rice TFs having WRKY and zinc finger domains, expressedWRKY genomic_reference:SL2.40ch03 gene_region:57442051-57446231 transcript_region:SL2.40ch03:57442051..57446231- go_terms:GO:0045…
27.3.32	RNA.regulation of transcription.WRKY domain transcription factor family	solyc09g014990.2.1	Transcript			-2.693		moderately similar to ( 304) AT2G38470 | Symbols: WRKY33, ATWRKY33 | WRKY33; transcription factor | chr2:16108476-16110539 FORWARDmoderately similar to ( 316) loc_os01g61080 12001.m12235 protein OsWRKY24 - Superfamily of rice TFs having WRKY and zinc finger domains, expressedWRKY genomic_reference:SL2.40ch09 gene_region:7395473-7398361 transcript_region:SL2.40ch09:7395473..7398361+ go_terms:GO:00…
27.3.32	RNA.regulation of transcription.WRKY domain transcription factor family	solyc08g081630.1.1	Transcript				5.782	weakly similar to ( 169) AT1G64000 | Symbols: WRKY56, ATWRKY56 | WRKY56; transcription factor | chr1:23747434-23748883 FORWARDweakly similar to ( 182) loc_os01g53260 12001.m11495 protein OsWRKY23 - Superfamily of rice TFs having WRKY and zinc finger domains, expressedWRKY evidence_code:10F0H1E0IEG genomic_reference:SL2.40ch08 gene_region:61787281-61789385 transcript_region:SL2.40ch08:61787281..61…
27.3.32	RNA.regulation of transcription.WRKY domain transcription factor family	solyc07g047960.2.1	Transcript				2.711	weakly similar to ( 188) AT2G04880 | Symbols: ZAP1, ATWRKY1, WRKY1 | ZAP1 (ZINC-DEPENDENT ACTIVATOR PROTEIN-1); transcription activator/ transcription factor/ zinc ion binding | chr2:1718557-1720219 FORWARDweakly similar to ( 191) loc_os07g39480 12007.m08190 protein OsWRKY78 - Superfamily of rice TFs having WRKY and zinc finger domains, expressedWRKY genomic_reference:SL2.40ch07 gene_region:56499…
27.3.25	RNA.regulation of transcription.MYB domain transcription factor family	solyc01g057910.2.1	Transcript	3.424		-2.446		moderately similar to ( 257) AT5G49620 | Symbols: AtMYB78 | AtMYB78 (myb domain protein 78); DNA binding / transcription factor | chr5:20137491-20139384 REVERSEweakly similar to ( 139) MYBA2_ORYSA Myb-related protein MYBAS2 - Oryza sativa (Rice)moderately similar to ( 247) loc_os03g20090 12003.m101325 protein MYB transcription factor, putative, expressed genomic_reference:SL2.40ch01 gene_region:5…
27.3.25	RNA.regulation of transcription.MYB domain transcription factor family	solyc03g119370.1.1	Transcript	14.173		-3.34		moderately similar to ( 228) AT1G68320 | Symbols: MYB62, AtMYB62, BW62B, BW62C | MYB62 (myb domain protein 62); DNA binding / transcription factor | chr1:25603842-25604884 FORWARDweakly similar to ( 155) MYB2_PHYPA Myb-related protein Pp2 - Physcomitrella patens (Moss)moderately similar to ( 238) loc_os01g03720 12001.m07009 protein MYB transcription factor, putative, expressed evidence_code:10F0H…
27.3.25	RNA.regulation of transcription.MYB domain transcription factor family	solyc06g034000.1.1	Transcript	3.369		-2.104		weakly similar to ( 151) AT3G23250 | Symbols: MYB15, ATY19, ATMYB15 | MYB15 (MYB DOMAIN PROTEIN 15); DNA binding / transcription factor | chr3:8309742-8310624 FORWARDweakly similar to ( 150) MYB4_ORYSA Myb-related protein Myb4 (OsMyb4) (Transcription factor RLTR1) - Oryza sativa (Rice)weakly similar to ( 155) loc_os10g33810 12010.m06210 protein myb-related protein Myb4, putative, expressed eviden…
27.3.25	RNA.regulation of transcription.MYB domain transcription factor family	solyc02g091980.1.1	Transcript	2.85				moderately similar to ( 231) AT5G65790 | Symbols: ATMYB68, MYB68 | MYB68 (MYB DOMAIN PROTEIN 68); DNA binding / transcription factor | chr5:26323035-26324385 FORWARDweakly similar to ( 172) MYB38_MAIZE Myb-related protein Zm38 - Zea mays (Maize)moderately similar to ( 239) loc_os03g56090 12003.m10520 protein DNA binding protein, putative, expressed evidence_code:10F0H1E0IEG genomic_reference:SL2.…
27.3.25	RNA.regulation of transcription.MYB domain transcription factor family	solyc03g093930.2.1	Transcript	8.606		-2.965		weakly similar to ( 154) AT3G23250 | Symbols: MYB15, ATY19, ATMYB15 | MYB15 (MYB DOMAIN PROTEIN 15); DNA binding / transcription factor | chr3:8309742-8310624 FORWARDweakly similar to ( 152) MYB4_ORYSA Myb-related protein Myb4 (OsMyb4) (Transcription factor RLTR1) - Oryza sativa (Rice)weakly similar to ( 157) loc_os07g37210 12007.m07971 protein MYB transcription factor, putative, expressed genomi…
27.3.25	RNA.regulation of transcription.MYB domain transcription factor family	solyc02g079280.2.1	Transcript	2.78				moderately similar to ( 314) AT4G21440 | Symbols: ATMYB102, ATM4 | ATMYB102 (ARABIDOPSIS MYB-LIKE 102); DNA binding / transcription factor | chr4:11418425-11419652 REVERSEmoderately similar to ( 216) MYB4_ORYSA Myb-related protein Myb4 (OsMyb4) (Transcription factor RLTR1) - Oryza sativa (Rice)moderately similar to ( 271) loc_os07g37210 12007.m07971 protein MYB transcription factor, putative, exp…
27.3.25	RNA.regulation of transcription.MYB domain transcription factor family	solyc05g053330.2.1	Transcript	5.779		-2.88		moderately similar to ( 244) AT5G49620 | Symbols: AtMYB78 | AtMYB78 (myb domain protein 78); DNA binding / transcription factor | chr5:20137491-20139384 REVERSEweakly similar to ( 151) MYBP_MAIZE Myb-related protein P - Zea mays (Maize)moderately similar to ( 267) loc_os03g20090 12003.m101325 protein MYB transcription factor, putative, expressed genomic_reference:SL2.40ch05 gene_region:62594925-6…
27.3.25	RNA.regulation of transcription.MYB domain transcription factor family	solyc05g055030.1.1	Transcript	3.782				moderately similar to ( 214) AT3G23250 | Symbols: MYB15, ATY19, ATMYB15 | MYB15 (MYB DOMAIN PROTEIN 15); DNA binding / transcription factor | chr3:8309742-8310624 FORWARDmoderately similar to ( 221) MYB4_ORYSA Myb-related protein Myb4 (OsMyb4) (Transcription factor RLTR1) - Oryza sativa (Rice)moderately similar to ( 221) loc_os04g43680 12004.m09327 protein myb-related protein Myb4, putative, expr…
27.3.25	RNA.regulation of transcription.MYB domain transcription factor family	solyc05g014290.2.1	Transcript	-6.929		3.478		moderately similar to ( 246) AT5G14340 | Symbols: AtMYB40 | AtMYB40 (myb domain protein 40); DNA binding / transcription factor | chr5:4623367-4624779 FORWARDmoderately similar to ( 219) ODO1_PETHY ODORANT1 protein (MYB-like protein ODO1) - Petunia hybrida (Petunia)moderately similar to ( 228) loc_os09g23620 12009.m05519 protein odorant 1 protein, putative, expressed genomic_reference:SL2.40ch05 …
27.3.25	RNA.regulation of transcription.MYB domain transcription factor family	solyc03g112390.2.1	Transcript	-3.114				moderately similar to ( 223) AT4G01680 | Symbols: MYB55 | MYB55 (myb domain protein 55); DNA binding / transcription factor | chr4:716401-717415 REVERSEmoderately similar to ( 213) MYB3_HORVU Myb-related protein Hv33 - Hordeum vulgare (Barley)moderately similar to ( 231) loc_os05g04820 12005.m05013 protein MYB2, putative, expressed genomic_reference:SL2.40ch03 gene_region:56846635-56848344 transc…
27.3.25	RNA.regulation of transcription.MYB domain transcription factor family	solyc03g093940.1.1	Transcript	5.782		-3.89		weakly similar to ( 151) AT4G21440 | Symbols: ATMYB102, ATM4 | ATMYB102 (ARABIDOPSIS MYB-LIKE 102); DNA binding / transcription factor | chr4:11418425-11419652 REVERSEweakly similar to ( 154) MYB4_ORYSA Myb-related protein Myb4 (OsMyb4) (Transcription factor RLTR1) - Oryza sativa (Rice)weakly similar to ( 155) loc_os08g37970 12008.m07782 protein myb-like DNA-binding domain containing protein, exp…
27.3.25	RNA.regulation of transcription.MYB domain transcription factor family	solyc09g090130.2.1	Transcript	6.208	2.75	-3.401		moderately similar to ( 243) AT3G23250 | Symbols: MYB15, ATY19, ATMYB15 | MYB15 (MYB DOMAIN PROTEIN 15); DNA binding / transcription factor | chr3:8309742-8310624 FORWARDmoderately similar to ( 242) MYB4_ORYSA Myb-related protein Myb4 (OsMyb4) (Transcription factor RLTR1) - Oryza sativa (Rice)moderately similar to ( 242) loc_os04g43680 12004.m09327 protein myb-related protein Myb4, putative, expr…
27.3.25	RNA.regulation of transcription.MYB domain transcription factor family	solyc12g099140.1.1	Transcript	20.937		-5.664		moderately similar to ( 216) AT5G49620 | Symbols: AtMYB78 | AtMYB78 (myb domain protein 78); DNA binding / transcription factor | chr5:20137491-20139384 REVERSEweakly similar to ( 137) MYBP_MAIZE Myb-related protein P - Zea mays (Maize)moderately similar to ( 232) loc_os03g20090 12003.m101325 protein MYB transcription factor, putative, expressed evidence_code:10F0H1E1IEG genomic_reference:SL2.40c…
27.3.25	RNA.regulation of transcription.MYB domain transcription factor family	solyc01g102340.2.1	Transcript	-15.436		3.142		moderately similar to ( 251) AT4G01680 | Symbols: MYB55 | MYB55 (myb domain protein 55); DNA binding / transcription factor | chr4:716401-717415 REVERSEmoderately similar to ( 211) MYB3_HORVU Myb-related protein Hv33 - Hordeum vulgare (Barley)moderately similar to ( 254) loc_os05g04820 12005.m05013 protein MYB2, putative, expressed genomic_reference:SL2.40ch01 gene_region:82925828-82927937 transc…
27.3.25	RNA.regulation of transcription.MYB domain transcription factor family	solyc04g078420.1.1	Transcript	2.78				moderately similar to ( 217) AT2G23290 | Symbols: AtMYB70 | AtMYB70 (myb domain protein 70); DNA binding / transcription factor | chr2:9904895-9905824 REVERSEweakly similar to ( 111) GAM1_ORYSA Transcription factor GAMYB (OsGAMyb) - Oryza sativa (Rice)moderately similar to ( 206) loc_os09g01960 12009.m03570 protein sucrose responsive element binding protein, putative, expressed REB1 evidence_code…
27.3.25	RNA.regulation of transcription.MYB domain transcription factor family	solyc06g083900.2.1	Transcript	9.57	12.526			moderately similar to ( 205) AT1G06180 | Symbols: ATMYB13, ATMYBLFGN | ATMYB13 (MYB DOMAIN PROTEIN 13); DNA binding / transcription factor | chr1:1889510-1891089 FORWARDmoderately similar to ( 204) MYB4_ORYSA Myb-related protein Myb4 (OsMyb4) (Transcription factor RLTR1) - Oryza sativa (Rice)moderately similar to ( 204) loc_os04g43680 12004.m09327 protein myb-related protein Myb4, putative, expre…
27.3.25	RNA.regulation of transcription.MYB domain transcription factor family	solyc03g116100.2.1	Transcript	3.093				moderately similar to ( 293) AT5G62470 | Symbols: MYB96 | MYB96 (myb domain protein 96); DNA binding / transcription factor | chr5:25079434-25080858 REVERSEweakly similar to ( 189) MYB4_ORYSA Myb-related protein Myb4 (OsMyb4) (Transcription factor RLTR1) - Oryza sativa (Rice)moderately similar to ( 276) loc_os09g24800 12009.m05634 protein myb-related protein Myb4, putative genomic_reference:SL2.4…
27.3.25	RNA.regulation of transcription.MYB domain transcription factor family	solyc04g079360.1.1	Transcript	2.863				weakly similar to ( 176) AT3G50060 | Symbols: MYB77 | MYB77; DNA binding / transcription factor | chr3:18558146-18559051 REVERSEweakly similar to ( 110) MYBA1_ORYSA Myb-related protein MYBAS1 - Oryza sativa (Rice)weakly similar to ( 178) loc_os09g01960 12009.m03570 protein sucrose responsive element binding protein, putative, expressed REB1 evidence_code:10F0H1E1IEG genomic_reference:SL2.40ch04 g…
27.3.25	RNA.regulation of transcription.MYB domain transcription factor family	solyc03g093890.2.1	Transcript	5.217		-3.861		weakly similar to ( 158) AT3G23250 | Symbols: MYB15, ATY19, ATMYB15 | MYB15 (MYB DOMAIN PROTEIN 15); DNA binding / transcription factor | chr3:8309742-8310624 FORWARDweakly similar to ( 152) MYB4_ORYSA Myb-related protein Myb4 (OsMyb4) (Transcription factor RLTR1) - Oryza sativa (Rice)weakly similar to ( 157) loc_os10g33810 12010.m06210 protein myb-related protein Myb4, putative, expressed genomi…
27.3.25	RNA.regulation of transcription.MYB domain transcription factor family	solyc06g074910.2.1	Transcript	-2.741				moderately similar to ( 223) AT5G57620 | Symbols: MYB36, AtMYB36 | MYB36 (myb domain protein 36); DNA binding / transcription factor | chr5:23334904-23336388 FORWARDweakly similar to ( 166) MYB4_ORYSA Myb-related protein Myb4 (OsMyb4) (Transcription factor RLTR1) - Oryza sativa (Rice)moderately similar to ( 227) loc_os03g56090 12003.m10520 protein DNA binding protein, putative, expressed genomic_…
27.3.25	RNA.regulation of transcription.MYB domain transcription factor family	solyc12g008670.1.1	Transcript	7.447		-5.565		moderately similar to ( 207) AT2G36890 | Symbols: RAX2, MYB38, ATMYB38, BIT1 | RAX2 (REGULATOR OF AXILLARY MERISTEMS 2); DNA binding / transcription factor | chr2:15485821-15487245 FORWARDweakly similar to ( 171) MYB4_ORYSA Myb-related protein Myb4 (OsMyb4) (Transcription factor RLTR1) - Oryza sativa (Rice)moderately similar to ( 218) loc_os01g49160 12001.m11104 protein myb-like DNA-binding domai…
27.3.25	RNA.regulation of transcription.MYB domain transcription factor family	solyc10g008700.1.1	Transcript		-11.827	5.313	45.825	moderately similar to ( 242) AT4G28110 | Symbols: AtMYB41 | AtMYB41 (myb domain protein 41); DNA binding / transcription factor | chr4:13968166-13969384 REVERSEmoderately similar to ( 204) MYB38_MAIZE Myb-related protein Zm38 - Zea mays (Maize)moderately similar to ( 250) loc_os07g37210 12007.m07971 protein MYB transcription factor, putative, expressed evidence_code:10F0H1E0IEG genomic_reference:…
27.3.25	RNA.regulation of transcription.MYB domain transcription factor family	solyc05g051550.1.1	Transcript		-3.237			moderately similar to ( 268) AT1G34670 | Symbols: AtMYB93 | AtMYB93 (myb domain protein 93); DNA binding / transcription factor | chr1:12709128-12710423 FORWARDmoderately similar to ( 203) MYB4_ORYSA Myb-related protein Myb4 (OsMyb4) (Transcription factor RLTR1) - Oryza sativa (Rice)moderately similar to ( 281) loc_os08g37970 12008.m07782 protein myb-like DNA-binding domain containing protein, ex…
27.3.25	RNA.regulation of transcription.MYB domain transcription factor family	solyc02g089190.1.1	Transcript			11.522	20.078	moderately similar to ( 208) AT3G30210 | Symbols: ATMYB121, MYB121 | MYB121 (MYB DOMAIN PROTEIN 121); DNA binding / transcription factor | chr3:11838567-11840313 FORWARDweakly similar to ( 157) MYBA2_ORYSA Myb-related protein MYBAS2 - Oryza sativa (Rice)weakly similar to ( 196) loc_os02g40530 12002.m09139 protein MYB305, putative, expressed evidence_code:10F0H1E0IEG genomic_reference:SL2.40ch02 g…
27.3.25	RNA.regulation of transcription.MYB domain transcription factor family	solyc07g054840.2.1	Transcript				4.595	moderately similar to ( 266) AT4G21440 | Symbols: ATMYB102, ATM4 | ATMYB102 (ARABIDOPSIS MYB-LIKE 102); DNA binding / transcription factor | chr4:11418425-11419652 REVERSEmoderately similar to ( 212) MYB38_MAIZE Myb-related protein Zm38 - Zea mays (Maize)moderately similar to ( 257) loc_os07g37210 12007.m07971 protein MYB transcription factor, putative, expressed genomic_reference:SL2.40ch07 gene…
27.3.25	RNA.regulation of transcription.MYB domain transcription factor family	solyc09g090790.2.1	Transcript			7.692	8.596	moderately similar to ( 220) AT3G24310 | Symbols: MYB305, ATMYB71 | MYB305 (myb domain protein 305); DNA binding / transcription factor | chr3:8811336-8812330 REVERSEweakly similar to ( 163) MYBA2_ORYSA Myb-related protein MYBAS2 - Oryza sativa (Rice)moderately similar to ( 202) loc_os02g40530 12002.m09139 protein MYB305, putative, expressed genomic_reference:SL2.40ch09 gene_region:65552080-65553…
27.3.25	RNA.regulation of transcription.MYB domain transcription factor family	solyc07g006750.2.1	Transcript			2.12		moderately similar to ( 281) AT5G57620 | Symbols: MYB36, AtMYB36 | MYB36 (myb domain protein 36); DNA binding / transcription factor | chr5:23334904-23336388 FORWARDweakly similar to ( 165) MYB4_ORYSA Myb-related protein Myb4 (OsMyb4) (Transcription factor RLTR1) - Oryza sativa (Rice)moderately similar to ( 258) loc_os02g54520 12002.m10481 protein myb-like DNA-binding domain containing protein, e…
27.3.25	RNA.regulation of transcription.MYB domain transcription factor family	solyc10g005550.1.1	Transcript			2.732		moderately similar to ( 213) AT1G16490 | Symbols: ATMYB58, MYB58 | MYB58 (MYB DOMAIN PROTEIN 58); DNA binding / transcription activator/ transcription factor | chr1:5629859-5630844 REVERSEmoderately similar to ( 207) MYB1_MAIZE Myb-related protein Zm1 - Zea mays (Maize)moderately similar to ( 209) loc_os02g46780 12002.m09715 protein myb-related protein Zm1, putative, expressed evidence_code:10F0H…
27.3.26	RNA.regulation of transcription.MYB-related transcription factor family	solyc06g076770.2.1	Transcript	-3.495				moderately similar to ( 280) AT5G58900 | Symbols: | myb family transcription factor | chr5:23783275-23784667 REVERSEmoderately similar to ( 245) loc_os01g04930 12001.m07127 protein MYB-like transcription factor DIVARICATA, putative, expressed genomic_reference:SL2.40ch06 gene_region:44075004-44077090 transcript_region:SL2.40ch06:44075004..44077090+ go_terms:GO:0003700 functional_description:"Myb …
27.3.26	RNA.regulation of transcription.MYB-related transcription factor family	solyc08g065380.2.1	Transcript	6.374				weakly similar to ( 152) AT5G56840 | Symbols: | DNA-binding family protein | chr5:22980789-22982152 FORWARDweakly similar to ( 162) loc_os01g09640 12001.m07588 protein MCB2 protein, putative, expressed genomic_reference:SL2.40ch08 gene_region:50511820-50515346 transcript_region:SL2.40ch08:50511820..50515346- go_terms:GO:0003700 functional_description:"Myb transcription factor (AHRD V1 **** B1Q4U5…
27.3.26	RNA.regulation of transcription.MYB-related transcription factor family	solyc10g076820.1.1	Transcript	-2.156				moderately similar to ( 282) AT2G38090 | Symbols: | myb family transcription factor | chr2:15945278-15946775 FORWARDmoderately similar to ( 217) loc_os01g63460 12001.m12462 protein MYB transcription factor, putative, expressed evidence_code:10F0H1E0IEG genomic_reference:SL2.40ch10 gene_region:59113467-59114847 transcript_region:SL2.40ch10:59113467..59114847+ go_terms:GO:0003677 functional_descrip…
27.3.26	RNA.regulation of transcription.MYB-related transcription factor family	solyc11g006720.1.1	Transcript	2.765		-2.205		moderately similar to ( 202) AT5G04760 | Symbols: | myb family transcription factor | chr5:1373752-1374529 REVERSEweakly similar to ( 170) loc_os05g37730 12005.m07952 protein MYB-like transcription factor DIVARICATA, putative, expressed evidence_code:10F1H1E1IEG genomic_reference:SL2.40ch11 gene_region:1335552-1337261 transcript_region:SL2.40ch11:1335552..1337261+ go_terms:GO:0003677 functional_d…
27.3.26	RNA.regulation of transcription.MYB-related transcription factor family	solyc03g098320.2.1	Transcript	-2.6	-4.093			weakly similar to ( 123) AT1G18330 | Symbols: EPR1 | EPR1 (EARLY-PHYTOCHROME-RESPONSIVE1); DNA binding / transcription factor | chr1:6306196-6307718 REVERSEweakly similar to ( 127) loc_os06g51260 12006.m091802 protein expressed protein genomic_reference:SL2.40ch03 gene_region:54111610-54115887 transcript_region:SL2.40ch03:54111610..54115887- go_terms:GO:0003700 functional_description:"MYB transcr…
27.3.26	RNA.regulation of transcription.MYB-related transcription factor family	solyc09g014250.2.1	Transcript	-2.746				moderately similar to ( 301) AT2G38090 | Symbols: | myb family transcription factor | chr2:15945278-15946775 FORWARDmoderately similar to ( 226) loc_os05g37730 12005.m07952 protein MYB-like transcription factor DIVARICATA, putative, expressed genomic_reference:SL2.40ch09 gene_region:5739857-5741930 transcript_region:SL2.40ch09:5739857..5741930+ go_terms:GO:0003700 functional_description:"Myb fami…
27.1.19	RNA.processing.ribonucleases	solyc09g091000.2.1	Transcript		-2.185			moderately similar to ( 294) PRS2_SOLTU Pathogenesis-related protein STH-2 - Solanum tuberosum (Potato)very weakly similar to (86.7) loc_os03g18850 12003.m07305 protein pathogenesis-related protein 1, putative, expressedBet_v_I genomic_reference:SL2.40ch09 gene_region:65708207-65709306 transcript_region:SL2.40ch09:65708207..65709306+ go_terms:GO:0009607 functional_description:"Major allergen Mal …
27.3	RNA.regulation of transcription	solyc03g113630.2.1	Transcript			2.245		nearly identical (1231) AT1G74850 | Symbols: PTAC2 | PTAC2 (PLASTID TRANSCRIPTIONALLY ACTIVE2) | chr1:28119237-28122314 REVERSEmoderately similar to ( 204) RF1_ORYSA Rf1 protein, mitochondrial precursor (PPR protein) (Fertility restorer) (Restorer for CMS) - Oryza sativa (Rice)highly similar to ( 877) loc_os03g60910 12003.m10978 protein ATP binding protein, putative, expressed genomic_reference:S…
27.3.11	RNA.regulation of transcription.C2H2 zinc finger family	solyc06g075780.1.1	Transcript	2.366				weakly similar to ( 111) AT5G59820 | Symbols: RHL41, ZAT12 | RHL41 (RESPONSIVE TO HIGH LIGHT 41); nucleic acid binding / transcription factor/ zinc ion binding | chr5:24103073-24103561 FORWARDvery weakly similar to (89.7) loc_os03g17150 12003.m07146 protein ZFP16-1, putative, expressed evidence_code:10F1H1E1IEG genomic_reference:SL2.40ch06 gene_region:43485594-43486058 transcript_region:SL2.40ch0…
27.3.11	RNA.regulation of transcription.C2H2 zinc finger family	solyc10g054070.1.1	Transcript	5.989				weakly similar to ( 115) AT5G66350 | Symbols: SHI | SHI (SHORT INTERNODES); protein binding / protein heterodimerization/ transcription factor | chr5:26504714-26506143 REVERSEvery weakly similar to (99.4) loc_os09g36160 12009.m06565 protein SHI, putative, expressedDUF702 evidence_code:10F0H1E0IEG genomic_reference:SL2.40ch10 gene_region:50025386-50026900 transcript_region:SL2.40ch10:50025386..500…
27.3.11	RNA.regulation of transcription.C2H2 zinc finger family	solyc03g117070.1.1	Transcript	-2.803				weakly similar to ( 132) AT5G10970 | Symbols: | zinc finger (C2H2 type) family protein | chr5:3469268-3470086 FORWARDvery weakly similar to (90.9) loc_os03g13600 12003.m35118 protein zinc finger protein 7, putative, expressed evidence_code:10F0H1E0IEG genomic_reference:SL2.40ch03 gene_region:60387755-60388444 transcript_region:SL2.40ch03:60387755..60388444+ go_terms:GO:0003700 functional_descript…
27.3.11	RNA.regulation of transcription.C2H2 zinc finger family	solyc02g087210.2.1	Transcript	4.5		-3.612		weakly similar to ( 145) AT3G28210 | Symbols: PMZ | PMZ; zinc ion binding | chr3:10520585-10521223 FORWARDvery weakly similar to (96.7) loc_os09g21710 12009.m05378 protein AN1-type zinc finger protein 2B, putative, expressed genomic_reference:SL2.40ch02 gene_region:44252813-44254055 transcript_region:SL2.40ch02:44252813..44254055+ go_terms:GO:0003676,GO:0005515 functional_description:"Zinc finger…
27.3.11	RNA.regulation of transcription.C2H2 zinc finger family	solyc06g062670.2.1	Transcript	2.567				moderately similar to ( 291) AT3G13810 | Symbols: AtIDD11 | AtIDD11 (Arabidopsis thaliana Indeterminate(ID)-Domain 11); nucleic acid binding / transcription factor/ zinc ion binding | chr3:4544941-4547300 FORWARDmoderately similar to ( 291) loc_os01g09850 12001.m42906 protein zinc finger, C2H2-type, putative, expressed genomic_reference:SL2.40ch06 gene_region:35943354-35946536 transcript_region:S…
27.3.11	RNA.regulation of transcription.C2H2 zinc finger family	solyc06g076820.1.1	Transcript	-2.093				moderately similar to ( 308) AT2G29660 | Symbols: | zinc finger (C2H2 type) family protein | chr2:12679346-12680467 FORWARDmoderately similar to ( 206) loc_os03g15790 12003.m07016 protein nucleic acid binding protein, putative, expressed evidence_code:10F0H1E1IEG genomic_reference:SL2.40ch06 gene_region:44108043-44109185 transcript_region:SL2.40ch06:44108043..44109185+ go_terms:GO:0003700 functio…
27.3.11	RNA.regulation of transcription.C2H2 zinc finger family	solyc05g054650.1.1	Transcript	3.19		-2.377		weakly similar to ( 121) AT2G37430 | Symbols: | zinc finger (C2H2 type) family protein (ZAT11) | chr2:15706454-15706990 FORWARDweakly similar to ( 118) loc_os03g17150 12003.m07146 protein ZFP16-1, putative, expressed evidence_code:10F1H1E1IEG genomic_reference:SL2.40ch05 gene_region:63667425-63667883 transcript_region:SL2.40ch05:63667425..63667883+ go_terms:GO:0003700 functional_description:"Zinc…
27.3.11	RNA.regulation of transcription.C2H2 zinc finger family	solyc04g080130.2.1	Transcript	2.283				moderately similar to ( 324) AT1G03840 | Symbols: MGP | MGP (Magpie); nucleic acid binding / protein binding / transcription factor/ zinc ion binding | chr1:967596-970058 REVERSEmoderately similar to ( 318) loc_os01g14010 12001.m08007 protein zinc finger, C2H2 type family protein, expressed genomic_reference:SL2.40ch04 gene_region:61978191-61981285 transcript_region:SL2.40ch04:61978191..61981285-…
27.3.11	RNA.regulation of transcription.C2H2 zinc finger family	solyc06g074800.1.1	Transcript	-2.835				weakly similar to ( 149) AT5G04390 | Symbols: | zinc finger (C2H2 type) family protein | chr5:1239166-1240254 FORWARDweakly similar to ( 143) loc_os04g08060 12004.m06098 protein zinc finger, C2H2 type family protein, expressed evidence_code:10F0H1E1IEG genomic_reference:SL2.40ch06 gene_region:42723596-42724576 transcript_region:SL2.40ch06:42723596..42724576- go_terms:GO:0003700 functional_descrip…
27.3.11	RNA.regulation of transcription.C2H2 zinc finger family	solyc08g006470.2.1	Transcript	2.464				moderately similar to ( 314) AT4G31420 | Symbols: | zinc finger (C2H2 type) family protein | chr4:15245987-15247763 REVERSEmoderately similar to ( 328) loc_os06g47840 12006.m09310 protein zinc finger protein 622, putative, expressed genomic_reference:SL2.40ch08 gene_region:1066049-1068164 transcript_region:SL2.40ch08:1066049..1068164+ go_terms:GO:0005515,GO:0003700 functional_description:"Zinc fi…
27.3.11	RNA.regulation of transcription.C2H2 zinc finger family	solyc01g110140.2.1	Transcript	3.496				weakly similar to ( 142) AT1G75520 | Symbols: SRS5 | SRS5 (SHI-RELATED SEQUENCE 5) | chr1:28351779-28353179 REVERSEweakly similar to ( 125) loc_os08g43410 12008.m08315 protein SHI, putative, expressedDUF702 genomic_reference:SL2.40ch01 gene_region:88678094-88680083 transcript_region:SL2.40ch01:88678094..88680083- functional_description:"Stylish (AHRD V1 **-- D2KC71_BRARP); contains Interpro domai…
27.3.11	RNA.regulation of transcription.C2H2 zinc finger family	solyc04g077980.1.1	Transcript	2.914		-2.402		weakly similar to ( 161) AT1G27730 | Symbols: STZ, ZAT10 | STZ (salt tolerance zinc finger); nucleic acid binding / transcription factor/ transcription repressor/ zinc ion binding | chr1:9648302-9648985 REVERSEvery weakly similar to (97.8) ZFP1_WHEAT Zinc-finger protein 1 (WZF1) - Triticum aestivum (Wheat)weakly similar to ( 116) loc_os12g39400 12012.m07725 protein zinc-finger protein 1, putative…
27.3.11	RNA.regulation of transcription.C2H2 zinc finger family	solyc03g115450.1.1	Transcript	-4.898	-4.801			weakly similar to ( 104) AT2G45120 | Symbols: | zinc finger (C2H2 type) family protein | chr2:18603680-18604624 FORWARDweakly similar to ( 108) loc_os03g31240 12003.m08372 protein zinc finger, C2H2 type family protein, expressed evidence_code:10F0H1E0IEG genomic_reference:SL2.40ch03 gene_region:59208867-59210204 transcript_region:SL2.40ch03:59208867..59210204+ go_terms:GO:0003700 functional_descr…
27.3.11	RNA.regulation of transcription.C2H2 zinc finger family	solyc11g064800.1.1	Transcript	2.895				moderately similar to ( 211) AT5G12330 | Symbols: LRP1 | LRP1 (LATERAL ROOT PRIMORDIUM 1); protein homodimerization | chr5:3987677-3989074 REVERSEmoderately similar to ( 210) loc_os01g72490 12001.m97574 protein LRP1, putative, expressedDUF702 evidence_code:10F0H1E0IEG genomic_reference:SL2.40ch11 gene_region:47078600-47083111 transcript_region:SL2.40ch11:47078600..47083111- functional_description…
27.3.11	RNA.regulation of transcription.C2H2 zinc finger family	solyc06g054620.2.1	Transcript	2.586				moderately similar to ( 238) AT3G06410 | Symbols: | nucleic acid binding / zinc ion binding | chr3:1947471-1949528 REVERSEmoderately similar to ( 216) ZFNL1_ORYSA Zinc finger CCCH domain-containing protein ZFN-like 1 - Oryza sativa (Rice)moderately similar to ( 216) loc_os01g15460 12001.m42635 protein zinc finger CCCH type domain-containing protein ZFN-like 1, putative, expressed genomic_referenc…
27.3.11	RNA.regulation of transcription.C2H2 zinc finger family	solyc07g053570.2.1	Transcript			2.201		moderately similar to ( 371) AT1G03840 | Symbols: MGP | MGP (Magpie); nucleic acid binding / protein binding / transcription factor/ zinc ion binding | chr1:967596-970058 REVERSEmoderately similar to ( 346) loc_os01g14010 12001.m08007 protein zinc finger, C2H2 type family protein, expressed genomic_reference:SL2.40ch07 gene_region:59307855-59310428 transcript_region:SL2.40ch07:59307855..59310428-…
27.3.11	RNA.regulation of transcription.C2H2 zinc finger family	solyc12g088390.1.1	Transcript			-2.147		weakly similar to ( 131) AT1G27730 | Symbols: STZ, ZAT10 | STZ (salt tolerance zinc finger); nucleic acid binding / transcription factor/ transcription repressor/ zinc ion binding | chr1:9648302-9648985 REVERSEvery weakly similar to (97.4) ZFP1_WHEAT Zinc-finger protein 1 (WZF1) - Triticum aestivum (Wheat)weakly similar to ( 107) loc_os12g39400 12012.m07725 protein zinc-finger protein 1, putative…
27.3.12	RNA.regulation of transcription.C3H zinc finger family	solyc09g083390.1.1	Transcript	-3.229				moderately similar to ( 213) AT5G43630 | Symbols: TZP | TZP; DNA binding / nucleic acid binding / zinc ion binding | chr5:17527261-17530207 FORWARDweakly similar to ( 129) loc_os01g56780 12001.m11835 protein plus-3 domain containing protein, expressed evidence_code:10F0H1E1IEG genomic_reference:SL2.40ch09 gene_region:64430826-64435389 transcript_region:SL2.40ch09:64430826..64435389- go_terms:GO:0…
27.3.12	RNA.regulation of transcription.C3H zinc finger family	solyc06g082010.2.1	Transcript	3.77				highly similar to ( 510) AT5G58620 | Symbols: | zinc finger (CCCH-type) family protein | chr5:23693959-23695782 FORWARDmoderately similar to ( 358) loc_os05g03760 12005.m27532 protein zinc finger transcription factor-like protein, putative, expressed genomic_reference:SL2.40ch06 gene_region:44251649-44254674 transcript_region:SL2.40ch06:44251649..44254674+ go_terms:GO:0003700 functional_descripti…
27.3.14	RNA.regulation of transcription.CCAAT box binding factor family, HAP2	solyc03g121940.2.1	Transcript	2.063				weakly similar to ( 135) AT1G72830 | Symbols: HAP2C, ATHAP2C, NF-YA3 | NF-YA3 (NUCLEAR FACTOR Y, SUBUNIT A3); transcription factor | chr1:27405699-27407088 REVERSEweakly similar to ( 131) loc_os03g29760 12003.m35273 protein nuclear transcription factor Y subunit A-8, putative, expressed CBF CBFB_NFYA genomic_reference:SL2.40ch03 gene_region:63991444-63996098 transcript_region:SL2.40ch03:63991444.…
27.3.14	RNA.regulation of transcription.CCAAT box binding factor family, HAP2	solyc10g081840.1.1	Transcript				3.324	very weakly similar to ( 100) AT5G06510 | Symbols: NF-YA10 | NF-YA10 (NUCLEAR FACTOR Y, SUBUNIT A10); transcription factor | chr5:1985439-1986591 FORWARDvery weakly similar to (98.6) loc_os03g48970 12003.m101451 protein nuclear transcription factor Y subunit A-1, putative, expressed CBF evidence_code:10F0H0E0IEG genomic_reference:SL2.40ch10 gene_region:62130478-62134184 transcript_region:SL2.40ch…
27.3.15	RNA.regulation of transcription.CCAAT box binding factor family, HAP3	solyc09g074760.1.1	Transcript	-3.323				weakly similar to ( 165) AT2G47810 | Symbols: NF-YB5 | NF-YB5 (NUCLEAR FACTOR Y, SUBUNIT B5); transcription factor | chr2:19582938-19583420 REVERSEweakly similar to ( 148) NFYB_MAIZE Nuclear transcription factor Y subunit B (NF-YB) (CAAT-box DNA-binding protein subunit B) - Zea mays (Maize)weakly similar to ( 169) loc_os01g70890 12001.m13134 protein nuclear transcription factor Y subunit B-5, put…
27.3.15	RNA.regulation of transcription.CCAAT box binding factor family, HAP3	solyc07g065500.1.1	Transcript		2.204			moderately similar to ( 201) AT4G14540 | Symbols: NF-YB3 | NF-YB3 (NUCLEAR FACTOR Y, SUBUNIT B3); transcription factor | chr4:8344663-8345148 FORWARDweakly similar to ( 172) NFYB3_ORYSA Nuclear transcription factor Y subunit B-3 (OsNF-YB-3) (Transcriptional activator HAP3B) - Oryza sativa (Rice)weakly similar to ( 193) loc_os07g41580 12007.m08394 protein nuclear transcription factor Y subunit B-3…
27.3.16	RNA.regulation of transcription.CCAAT box binding factor family, HAP5	solyc02g091030.2.1	Transcript	2.248				very weakly similar to (97.4) AT5G63470 | Symbols: NF-YC4 | NF-YC4 (NUCLEAR FACTOR Y, SUBUNIT C4); DNA binding / transcription factor | chr5:25416332-25417084 REVERSEvery weakly similar to (92.0) loc_os08g10560 12008.m05189 protein histone-like transcription factor and archaeal histone family proteinHAP5 genomic_reference:SL2.40ch02 gene_region:47044186-47052491 transcript_region:SL2.40ch02:47044…
27.3.20	RNA.regulation of transcription.G2-like transcription factor family, GARP	solyc05g007890.2.1	Transcript	-2.898				moderately similar to ( 208) AT1G69580 | Symbols: | transcription factor | chr1:26172127-26173612 FORWARDweakly similar to ( 183) loc_os03g20900 12003.m07498 protein transfactor-like, putative, expressed genomic_reference:SL2.40ch05 gene_region:2340432-2342446 transcript_region:SL2.40ch05:2340432..2342446+ go_terms:GO:0003700 functional_description:"Myb family transcription factor-like (AHRD V1 *…
27.3.20	RNA.regulation of transcription.G2-like transcription factor family, GARP	solyc07g053630.2.1	Transcript	-2.322				moderately similar to ( 229) AT2G20570 | Symbols: GPRI1, GLK1 | GPRI1 (GBFS PRO-RICH REGION-INTERACTING FACTOR 1); transcription factor/ transcription regulator | chr2:8855486-8857522 FORWARDweakly similar to ( 173) loc_os06g24070 12006.m31875 protein transcription factor ZmGLK1, putative, expressed genomic_reference:SL2.40ch07 gene_region:59386217-59390311 transcript_region:SL2.40ch07:59386217..…
27.3.20	RNA.regulation of transcription.G2-like transcription factor family, GARP	solyc05g009720.2.1	Transcript	-2.599		-2.101	-3.185	moderately similar to ( 241) AT1G68670 | Symbols: | myb family transcription factor | chr1:25782344-25783873 FORWARDmoderately similar to ( 208) loc_os02g22020 12002.m07440 protein DNA binding protein, putative, expressed genomic_reference:SL2.40ch05 gene_region:3932222-3934873 transcript_region:SL2.40ch05:3932222..3934873+ go_terms:GO:0003700 functional_description:"Myb family transcription fact…
27.3.20	RNA.regulation of transcription.G2-like transcription factor family, GARP	solyc04g008480.1.1	Transcript	5.747				weakly similar to ( 114) AT2G02060 | Symbols: | transcription factor | chr2:495691-497609 FORWARDweakly similar to ( 134) loc_os03g03760 12003.m05909 protein myb-like DNA-binding domain, SHAQKYF class family protein, expressed evidence_code:10F0H0E0IEG genomic_reference:SL2.40ch04 gene_region:2095913-2099972 transcript_region:SL2.40ch04:2095913..2099972- go_terms:GO:0045449 functional_description…
27.3.20	RNA.regulation of transcription.G2-like transcription factor family, GARP	solyc02g090400.2.1	Transcript	7.72		-3.21		weakly similar to ( 177) AT4G37180 | Symbols: | myb family transcription factor | chr4:17504648-17506107 FORWARDweakly similar to ( 163) loc_os03g55590 12003.m101597 protein DNA binding protein, putative, expressed genomic_reference:SL2.40ch02 gene_region:46542531-46544827 transcript_region:SL2.40ch02:46542531..46544827+ go_terms:GO:0003700 functional_description:"Myb family transcription factor …
27.3.20	RNA.regulation of transcription.G2-like transcription factor family, GARP	solyc10g080460.1.1	Transcript	-2.213				weakly similar to ( 161) AT5G06800 | Symbols: | myb family transcription factor | chr5:2103374-2105680 FORWARDweakly similar to ( 164) loc_os04g56990 12004.m101684 protein transfactor, putative, expressed evidence_code:10F0H1E0IEG genomic_reference:SL2.40ch10 gene_region:61051696-61053673 transcript_region:SL2.40ch10:61051696..61053673- go_terms:GO:0045449 functional_description:"MYB transcriptio…
27.3.20	RNA.regulation of transcription.G2-like transcription factor family, GARP	solyc10g078720.1.1	Transcript	-3.986	-2.271			weakly similar to ( 198) AT5G06800 | Symbols: | myb family transcription factor | chr5:2103374-2105680 FORWARDweakly similar to ( 190) loc_os04g56990 12004.m101684 protein transfactor, putative, expressed evidence_code:10F0H1E1IEG genomic_reference:SL2.40ch10 gene_region:59772765-59775551 transcript_region:SL2.40ch10:59772765..59775551- go_terms:GO:0045449 functional_description:"MYB-CC type tran…
27.3.20	RNA.regulation of transcription.G2-like transcription factor family, GARP	solyc06g051060.2.1	Transcript	-2.227				weakly similar to ( 139) AT2G40260 | Symbols: | myb family transcription factor | chr2:16816818-16818473 REVERSEweakly similar to ( 117) loc_os02g14490 12002.m06694 protein myb-like DNA-binding domain, SHAQKYF class family protein genomic_reference:SL2.40ch06 gene_region:30657220-30658891 transcript_region:SL2.40ch06:30657220..30658891+ go_terms:GO:0045449 functional_description:"Myb family trans…
27.3.20	RNA.regulation of transcription.G2-like transcription factor family, GARP	solyc09g091880.2.1	Transcript	-4.817		2.053		moderately similar to ( 288) AT3G24120 | Symbols: | myb family transcription factor | chr3:8705925-8708148 REVERSEmoderately similar to ( 206) loc_os02g07770 12002.m06123 protein APL, putative genomic_reference:SL2.40ch09 gene_region:66442582-66446588 transcript_region:SL2.40ch09:66442582..66446588+ go_terms:GO:0003700 functional_description:"Myb family transcription factor (AHRD V1 **-* D7L484_A…
27.3.20	RNA.regulation of transcription.G2-like transcription factor family, GARP	solyc10g083340.1.1	Transcript	-3.881				moderately similar to ( 325) AT3G04030 | Symbols: | myb family transcription factor | chr3:1042920-1044574 REVERSEmoderately similar to ( 281) loc_os03g20900 12003.m07498 protein transfactor-like, putative, expressed evidence_code:10F0H1E1IEG genomic_reference:SL2.40ch10 gene_region:62499912-62502205 transcript_region:SL2.40ch10:62499912..62502205+ go_terms:GO:0045449 functional_description:"Myb …
27.3.21	RNA.regulation of transcription.GRAS transcription factor family	solyc06g035620.2.1	Transcript	2.258				moderately similar to ( 375) AT5G48150 | Symbols: PAT1 | PAT1 (phytochrome a signal transduction 1); signal transducer/ transcription factor | chr5:19522497-19524053 REVERSEmoderately similar to ( 425) CIGR1_ORYSA Chitin-inducible gibberellin-responsive protein 1 - Oryza sativa (Rice)moderately similar to ( 425) loc_os07g36170 12007.m079710 protein chitin-inducible gibberellin-responsive protein …
27.3.21	RNA.regulation of transcription.GRAS transcription factor family	solyc07g043330.1.1	Transcript	-2.675				moderately similar to ( 423) AT5G41920 | Symbols: | scarecrow transcription factor family protein | chr5:16779982-16781199 FORWARDweakly similar to ( 182) GAI1_VITVI DELLA protein GAI1 (Gibberellic acid-insensitive mutant protein 1) (VvGAI1) - Vitis vinifera (Grape)moderately similar to ( 475) loc_os07g38030 12007.m08052 protein nodulation signaling pathway 2 protein, putative, expressedGRAS evid…
27.3.21	RNA.regulation of transcription.GRAS transcription factor family	solyc07g063940.1.1	Transcript	9.945		-5.697		moderately similar to ( 483) AT5G48150 | Symbols: PAT1 | PAT1 (phytochrome a signal transduction 1); signal transducer/ transcription factor | chr5:19522497-19524053 REVERSEhighly similar to ( 568) CIGR1_ORYSA Chitin-inducible gibberellin-responsive protein 1 - Oryza sativa (Rice)highly similar to ( 568) loc_os07g36170 12007.m079710 protein chitin-inducible gibberellin-responsive protein 1, putat…
27.3.21	RNA.regulation of transcription.GRAS transcription factor family	solyc10g086380.1.1	Transcript	3.454				moderately similar to ( 431) AT1G14920 | Symbols: GAI, RGA2 | GAI (GIBBERELLIC ACID INSENSITIVE); transcription factor | chr1:5149414-5151015 FORWARDmoderately similar to ( 434) GAI_GOSHI DELLA protein GAI (Gibberellic acid-insensitive mutant protein) (GhGAI) - Gossypium hirsutum (Upland cotton)moderately similar to ( 392) loc_os03g49990 12003.m09996 protein DELLA protein SLR1, putative, expresse…
27.3.21	RNA.regulation of transcription.GRAS transcription factor family	solyc02g085600.1.1	Transcript	3.069				moderately similar to ( 414) AT4G36710 | Symbols: | transcription factor | chr4:17306060-17307520 FORWARDweakly similar to ( 116) NSP2_MEDTR Nodulation signaling pathway 2 protein - Medicago truncatula (Barrel medic)moderately similar to ( 202) loc_os02g44360 12002.m09476 protein SCARECROW gene regulator, putative, expressedGRAS evidence_code:10F0H1E1IEG genomic_reference:SL2.40ch02 gene_region:4…
27.3.21	RNA.regulation of transcription.GRAS transcription factor family	solyc12g049320.1.1	Transcript	-3.549		4.283		weakly similar to ( 103) AT3G13840 | Symbols: | scarecrow transcription factor family protein | chr3:4555305-4556837 REVERSEweakly similar to ( 126) NSP1_MEDTR Nodulation signaling pathway 1 protein - Medicago truncatula (Barrel medic)weakly similar to ( 102) loc_os03g29480 12003.m08221 protein nodulation signaling pathway 1 protein, putative, expressed evidence_code:10F0H1E0IEG genomic_reference…
27.3.21	RNA.regulation of transcription.GRAS transcription factor family	solyc08g080400.1.1	Transcript			2.004		highly similar to ( 561) AT1G63100 | Symbols: | scarecrow transcription factor family protein | chr1:23399391-23401367 REVERSEmoderately similar to ( 216) GAI1_VITVI DELLA protein GAI1 (Gibberellic acid-insensitive mutant protein 1) (VvGAI1) - Vitis vinifera (Grape)moderately similar to ( 364) loc_os06g03710 12006.m05103 protein DELLA protein SLR1, putative, expressedGRAS evidence_code:10F0H1E1IE…
27.3.22	RNA.regulation of transcription.HB,Homeobox transcription factor family	solyc03g082550.2.1	Transcript	2.749				weakly similar to ( 109) AT2G46680 | Symbols: ATHB-7, ATHB7 | ATHB-7 (ARABIDOPSIS THALIANA HOMEOBOX 7); transcription activator/ transcription factor | chr2:19165777-19166773 REVERSEweakly similar to ( 117) loc_os09g35910 12009.m22175 protein homeodomain-leucine zipper transcription factor TaHDZipI-1, putative, expressed genomic_reference:SL2.40ch03 gene_region:46039117-46040348 transcript_region…
27.3.22	RNA.regulation of transcription.HB,Homeobox transcription factor family	solyc09g011380.2.1	Transcript	3.251				moderately similar to ( 291) AT5G02030 | Symbols: LSN, PNY, HB-6, BLR, RPL, BLH9, VAN | RPL (REPLUMLESS); DNA binding / sequence-specific DNA binding / transcription factor | chr5:395754-398872 FORWARDmoderately similar to ( 267) loc_os05g38120 12005.m07991 protein homeodomain protein JUBEL2, putative, expressed POX POX genomic_reference:SL2.40ch09 gene_region:4709685-4715117 transcript_region:SL…
27.3.22	RNA.regulation of transcription.HB,Homeobox transcription factor family	solyc04g077220.2.1	Transcript	3.006				weakly similar to ( 179) AT4G37790 | Symbols: HAT22 | HAT22; transcription factor | chr4:17768241-17769272 FORWARDweakly similar to ( 172) loc_os08g36220 12008.m07611 protein homeobox-leucine zipper protein HAT14, putative, expressed genomic_reference:SL2.40ch04 gene_region:59741973-59743801 transcript_region:SL2.40ch04:59741973..59743801- go_terms:GO:0005634,GO:0006355,GO:0045449 functional_desc…
27.3.22	RNA.regulation of transcription.HB,Homeobox transcription factor family	solyc02g087840.2.1	Transcript	-2.563				weakly similar to ( 188) AT1G69780 | Symbols: ATHB13 | ATHB13; DNA binding / sequence-specific DNA binding / transcription factor | chr1:26259166-26260465 FORWARDweakly similar to ( 171) loc_os03g07450 12003.m06259 protein homeobox-leucine zipper protein HAT7, putative, expressed genomic_reference:SL2.40ch02 gene_region:44675284-44676918 transcript_region:SL2.40ch02:44675284..44676918- go_terms:G…
27.3.22	RNA.regulation of transcription.HB,Homeobox transcription factor family	solyc01g073910.2.1	Transcript	3.664		-2.492		moderately similar to ( 213) AT5G06710 | Symbols: HAT14 | HAT14 (HOMEOBOX FROM ARABIDOPSIS THALIANA); DNA binding / transcription factor | chr5:2069093-2070284 REVERSEmoderately similar to ( 222) loc_os08g36220 12008.m07611 protein homeobox-leucine zipper protein HAT14, putative, expressed HALZ genomic_reference:SL2.40ch01 gene_region:70493758-70495641 transcript_region:SL2.40ch01:70493758..70495…
27.3.22	RNA.regulation of transcription.HB,Homeobox transcription factor family	solyc02g067410.1.1	Transcript	-8.669				weakly similar to ( 155) AT5G15150 | Symbols: ATHB-3, HAT7, ATHB3 | ATHB-3 (ARABIDOPSIS THALIANA HOMEOBOX 3); DNA binding / sequence-specific DNA binding / transcription factor | chr5:4913951-4915609 REVERSEweakly similar to ( 149) loc_os03g07450 12003.m06259 protein homeobox-leucine zipper protein HAT7, putative, expressed evidence_code:10F0H1E1IEG genomic_reference:SL2.40ch02 gene_region:321800…
27.3.22	RNA.regulation of transcription.HB,Homeobox transcription factor family	solyc02g085630.2.1	Transcript	2.317				weakly similar to ( 190) AT4G36740 | Symbols: HB-5, ATHB40 | ATHB40 (ARABIDOPSIS THALIANA HOMEOBOX PROTEIN 40); DNA binding / transcription factor | chr4:17314649-17316314 REVERSEweakly similar to ( 105) loc_os07g39320 12007.m08174 protein DNA binding protein, putative, expressed genomic_reference:SL2.40ch02 gene_region:43040926-43042901 transcript_region:SL2.40ch02:43040926..43042901+ go_terms:G…
27.3.22	RNA.regulation of transcription.HB,Homeobox transcription factor family	solyc08g062530.1.1	Transcript	3.419		-3.828		very weakly similar to (84.0) loc_os06g10600 12006.m05778 protein DNA binding protein, putative, expressed evidence_code:10F0H1E0IEG genomic_reference:SL2.40ch08 gene_region:48415589-48416878 transcript_region:SL2.40ch08:48415589..48416878- go_terms:GO:0006355,GO:0045449 functional_description:"Homeobox-leucine zipper protein ATHB-8 (AHRD V1 ***- ATHB8_ARATH); contains Interpro domain(s) IPR00135…
27.3.22	RNA.regulation of transcription.HB,Homeobox transcription factor family	solyc06g035940.2.1	Transcript	-6.336			-5.175	highly similar to ( 511) AT4G00730 | Symbols: ANL2, AHDP | ANL2 (ANTHOCYANINLESS 2); transcription factor/ transcription regulator | chr4:301071-304103 REVERSEhighly similar to ( 501) loc_os02g45250 12002.m09564 protein homeobox protein FWA, putative, expressedSTART START START genomic_reference:SL2.40ch06 gene_region:21980522-21996391 transcript_region:SL2.40ch06:21980522..21996391+ go_terms:GO:…
27.3.22	RNA.regulation of transcription.HB,Homeobox transcription factor family	solyc11g068950.1.1	Transcript	3.521				moderately similar to ( 271) AT2G35940 | Symbols: BLH1 | BLH1 (BEL1-LIKE HOMEODOMAIN 1); DNA binding / protein heterodimerization/ protein homodimerization/ transcription factor | chr2:15089171-15091699 REVERSEmoderately similar to ( 266) loc_os11g06020 12011.m04798 protein BEL1-like homeodomain transcription factor, putative, expressed POX POX evidence_code:10F0H1E1IEG genomic_reference:SL2.40ch…
27.3.22	RNA.regulation of transcription.HB,Homeobox transcription factor family	solyc04g005800.2.1	Transcript	2.864				weakly similar to ( 135) AT3G01470 | Symbols: ATHB-1, ATHB1, HD-ZIP-1, HAT5 | ATHB-1 (ARABIDOPSIS THALIANA HOMEOBOX 1); DNA binding / protein homodimerization/ sequence-specific DNA binding / transcription activator/ transcription factor | chr3:182648-184034 REVERSEweakly similar to ( 135) loc_os02g49700 12002.m33448 protein homeodomain leucine zipper protein CPHB-5, putative, expressed genomic_r…
27.3.22	RNA.regulation of transcription.HB,Homeobox transcription factor family	solyc05g008050.1.1	Transcript	3.073				weakly similar to ( 177) AT2G01430 | Symbols: ATHB17, ATHB-17 | ATHB17 (ARABIDOPSIS THALIANA HOMEOBOX-LEUCINE ZIPPER PROTEIN 17); transcription factor | chr2:187798-190369 REVERSEweakly similar to ( 174) loc_os01g45570 12001.m10759 protein homeobox-leucine zipper protein ATHB-4, putative, expressed evidence_code:10F0H1E0IEG genomic_reference:SL2.40ch05 gene_region:2470506-2473261 transcript_regio…
27.3.22	RNA.regulation of transcription.HB,Homeobox transcription factor family	solyc12g010410.1.1	Transcript	2.94		-2.327		moderately similar to ( 372) AT5G25220 | Symbols: KNAT3 | KNAT3 (KNOTTED1-LIKE HOMEOBOX GENE 3); transcription activator/ transcription factor | chr5:8736208-8738087 FORWARDmoderately similar to ( 361) KNAP3_MALDO Homeobox protein knotted-1-like 3 (KNAP3) - Malus domestica (Apple) (Malus sylvestris)moderately similar to ( 350) loc_os08g19650 12008.m06032 protein homeobox protein knotted-1-like 3,…
27.3.22	RNA.regulation of transcription.HB,Homeobox transcription factor family	solyc04g074700.2.1	Transcript	3.129				weakly similar to ( 131) AT2G22430 | Symbols: ATHB6 | ATHB6; DNA binding / protein binding / sequence-specific DNA binding / transcription activator/ transcription factor | chr2:9526470-9527612 REVERSEweakly similar to ( 119) loc_os03g08960 12003.m06402 protein homeodomain-leucine zipper transcription factor TaHDZipI-1, putative, expressed genomic_reference:SL2.40ch04 gene_region:58209625-5821275…
27.3.22	RNA.regulation of transcription.HB,Homeobox transcription factor family	solyc05g006980.2.1	Transcript	3.021		4.776	17.351	weakly similar to ( 138) AT3G01470 | Symbols: ATHB-1, ATHB1, HD-ZIP-1, HAT5 | ATHB-1 (ARABIDOPSIS THALIANA HOMEOBOX 1); DNA binding / protein homodimerization/ sequence-specific DNA binding / transcription activator/ transcription factor | chr3:182648-184034 REVERSEweakly similar to ( 145) loc_os02g49700 12002.m33448 protein homeodomain leucine zipper protein CPHB-5, putative, expressed genomic_r…
27.3.22	RNA.regulation of transcription.HB,Homeobox transcription factor family	solyc06g074120.2.1	Transcript	2.054				moderately similar to ( 284) AT2G35940 | Symbols: BLH1 | BLH1 (BEL1-LIKE HOMEODOMAIN 1); DNA binding / protein heterodimerization/ protein homodimerization/ transcription factor | chr2:15089171-15091699 REVERSEmoderately similar to ( 273) loc_os11g06020 12011.m04798 protein BEL1-like homeodomain transcription factor, putative, expressed POX POX genomic_reference:SL2.40ch06 gene_region:42231957-42…
27.3.22	RNA.regulation of transcription.HB,Homeobox transcription factor family	solyc05g051460.2.1	Transcript			2.062		weakly similar to ( 187) AT2G22430 | Symbols: ATHB6 | ATHB6; DNA binding / protein binding / sequence-specific DNA binding / transcription activator/ transcription factor | chr2:9526470-9527612 REVERSEweakly similar to ( 147) loc_os09g29460 12009.m06097 protein homeobox-leucine zipper protein ATHB-6, putative, expressed genomic_reference:SL2.40ch05 gene_region:60958329-60960538 transcript_region:…
27.3.22	RNA.regulation of transcription.HB,Homeobox transcription factor family	solyc08g041820.2.1	Transcript			-2.239		moderately similar to ( 467) AT5G25220 | Symbols: KNAT3 | KNAT3 (KNOTTED1-LIKE HOMEOBOX GENE 3); transcription activator/ transcription factor | chr5:8736208-8738087 FORWARDmoderately similar to ( 453) KNAP3_MALDO Homeobox protein knotted-1-like 3 (KNAP3) - Malus domestica (Apple) (Malus sylvestris)moderately similar to ( 429) loc_os08g19650 12008.m06032 protein homeobox protein knotted-1-like 3,…
27.3.22	RNA.regulation of transcription.HB,Homeobox transcription factor family	solyc08g083130.2.1	Transcript			3.063		weakly similar to ( 117) AT2G46680 | Symbols: ATHB-7, ATHB7 | ATHB-7 (ARABIDOPSIS THALIANA HOMEOBOX 7); transcription activator/ transcription factor | chr2:19165777-19166773 REVERSEweakly similar to ( 106) loc_os09g35910 12009.m22175 protein homeodomain-leucine zipper transcription factor TaHDZipI-1, putative, expressed genomic_reference:SL2.40ch08 gene_region:62843229-62844188 transcript_region…
27.3.22	RNA.regulation of transcription.HB,Homeobox transcription factor family	solyc05g007180.2.1	Transcript			2.669		moderately similar to ( 311) AT1G69780 | Symbols: ATHB13 | ATHB13; DNA binding / sequence-specific DNA binding / transcription factor | chr1:26259166-26260465 FORWARDmoderately similar to ( 271) loc_os03g07450 12003.m06259 protein homeobox-leucine zipper protein HAT7, putative, expressed genomic_reference:SL2.40ch05 gene_region:1796893-1799609 transcript_region:SL2.40ch05:1796893..1799609+ go_ter…
27.3.22	RNA.regulation of transcription.HB,Homeobox transcription factor family	solyc01g096320.2.1	Transcript			4.369		weakly similar to ( 139) AT2G46680 | Symbols: ATHB-7, ATHB7 | ATHB-7 (ARABIDOPSIS THALIANA HOMEOBOX 7); transcription activator/ transcription factor | chr2:19165777-19166773 REVERSEweakly similar to ( 122) loc_os09g35910 12009.m22175 protein homeodomain-leucine zipper transcription factor TaHDZipI-1, putative, expressed genomic_reference:SL2.40ch01 gene_region:79151283-79152562 transcript_region…
27.3.23	RNA.regulation of transcription.HSF,Heat-shock transcription factor family	solyc02g090820.2.1	Transcript	2.201				moderately similar to ( 238) AT4G36990 | Symbols: HSF4, HSFB1, AT-HSFB1, ATHSF4 | HSF4 (HEAT SHOCK FACTOR 4); DNA binding / transcription factor/ transcription repressor | chr4:17440660-17441706 FORWARDweakly similar to ( 189) loc_os09g28354 12009.m05986 protein heat shock factor protein 4, putative, expressed HSF_DNA-bind HSF HSF1 genomic_reference:SL2.40ch02 gene_region:46880125-46883382 transc…
27.3.23	RNA.regulation of transcription.HSF,Heat-shock transcription factor family	solyc04g016000.2.1	Transcript	3.898		-2.167		weakly similar to ( 180) AT2G41690 | Symbols: AT-HSFB3, HSFB3 | AT-HSFB3; DNA binding / transcription factor | chr2:17381723-17382577 FORWARDweakly similar to ( 166) loc_os09g35790 12009.m060045 protein heat shock factor protein 7, putative, expressed HSF_DNA-bind HSF HSF1 genomic_reference:SL2.40ch04 gene_region:6594909-6598451 transcript_region:SL2.40ch04:6594909..6598451- go_terms:GO:0003677 f…
27.3.23	RNA.regulation of transcription.HSF,Heat-shock transcription factor family	solyc09g097910.2.1	Transcript	-2.589				moderately similar to ( 426) AT3G23700 | Symbols: | S1 RNA-binding domain-containing protein | chr3:8531689-8533742 REVERSEvery weakly similar to (96.3) RR1_SPIOL 30S ribosomal protein S1, chloroplast precursor (CS1) - Spinacia oleracea (Spinach)moderately similar to ( 353) loc_os03g62780 12003.m11156 protein RNA binding S1, putative, expressedrpsA RpsA rpsA PRK00087 PRK07400 VacB PRK11824 Pnp PR…
27.3.23	RNA.regulation of transcription.HSF,Heat-shock transcription factor family	solyc08g080540.2.1	Transcript	2.803				moderately similar to ( 261) AT4G11660 | Symbols: AT-HSFB2B, HSFB2B | AT-HSFB2B; transcription factor/ transcription repressor | chr4:7043006-7044227 FORWARDweakly similar to ( 189) loc_os09g35790 12009.m060045 protein heat shock factor protein 7, putative, expressed HSF_DNA-bind HSF HSF1 genomic_reference:SL2.40ch08 gene_region:60985869-60987278 transcript_region:SL2.40ch08:60985869..60987278- g…
27.3.23	RNA.regulation of transcription.HSF,Heat-shock transcription factor family	solyc07g055710.2.1	Transcript	2.17		-2.531		moderately similar to ( 234) AT5G45710 | Symbols: AT-HSFA4C, RHA1, HSFA4C | RHA1 (ROOT HANDEDNESS 1); DNA binding / transcription factor | chr5:18541576-18542706 FORWARDmoderately similar to ( 236) loc_os01g54550 12001.m11618 protein heat shock factor, putative, expressed HSF_DNA-bind HSF HSF1 genomic_reference:SL2.40ch07 gene_region:60972388-60973952 transcript_region:SL2.40ch07:60972388..609739…
27.3.24	RNA.regulation of transcription.MADS box transcription factor family	solyc04g076700.2.1	Transcript	6.785				weakly similar to ( 111) AT3G57230 | Symbols: AGL16 | AGL16 (AGAMOUS-LIKE 16); transcription factor | chr3:21177710-21180671 FORWARDweakly similar to ( 118) MAD27_ORYSA MADS-box transcription factor 27 (OsMADS27) (RMADS218) - Oryza sativa (Rice)weakly similar to ( 118) loc_os02g36924 12002.m08779 protein MADS-box transcription factor 27, putative, expressed genomic_reference:SL2.40ch04 gene_regio…
27.3.24	RNA.regulation of transcription.MADS box transcription factor family	solyc02g084630.2.1	Transcript	2.131				weakly similar to ( 197) AT3G54340 | Symbols: AP3, ATAP3 | AP3 (APETALA 3); DNA binding / transcription factor | chr3:20119428-20121087 REVERSEmoderately similar to ( 248) DEFA_ANTMA Floral homeotic protein DEFICIENS - Antirrhinum majus (Garden snapdragon)moderately similar to ( 211) loc_os06g49840 12006.m09508 protein MADS-box transcription factor 16, putative, expressed MADS_MEF2_like MADS MADS…
27.3.24	RNA.regulation of transcription.MADS box transcription factor family	solyc01g105800.2.1	Transcript	-3.138				weakly similar to ( 142) AT2G22540 | Symbols: SVP, AGL22 | SVP (SHORT VEGETATIVE PHASE); transcription factor/ translation repressor, nucleic acid binding | chr2:9580417-9583603 FORWARDweakly similar to ( 132) MAD47_ORYSA MADS-box transcription factor 47 (OsMADS47) - Oryza sativa (Rice)weakly similar to ( 131) loc_os03g08754 12003.m35564 protein MADS-box transcription factor 47, putative, express…
27.3.24	RNA.regulation of transcription.MADS box transcription factor family	solyc02g089210.2.1	Transcript	-3.947				moderately similar to ( 236) AT1G69120 | Symbols: AP1, AGL7 | AP1 (APETALA1); DNA binding / protein binding / protein heterodimerization/ transcription activator/ transcription factor | chr1:25982576-25986102 REVERSEmoderately similar to ( 232) AP1_SINAL Floral homeotic protein APETALA1 (MADS C) - Sinapis alba (White mustard) (Brassica hirta)weakly similar to ( 198) loc_os03g54160 12003.m35583 pr…
27.3.24	RNA.regulation of transcription.MADS box transcription factor family	solyc03g006830.2.1	Transcript	-2.024				weakly similar to ( 175) AT5G62165 | Symbols: AGL42 | AGL42 (AGAMOUS LIKE 42); transcription factor | chr5:24965075-24968437 FORWARDweakly similar to ( 159) MAD50_ORYSA MADS-box transcription factor 50 (OsMADS50) (Protein SUPPRESSOR OF CONSTANS OVEREXPRESSION 1-like) (OsSOC1) (Protein AGAMOUS-like 20) (RMADS208) - Oryza sativa (Rice)weakly similar to ( 143) loc_os03g54170 12003.m10383 protein MAD…
27.3.24	RNA.regulation of transcription.MADS box transcription factor family	solyc06g035570.1.1	Transcript	2.988				very weakly similar to (88.6) AT4G11880 | Symbols: AGL14 | AGL14 (agamous-like 14); DNA binding / transcription factor | chr4:7143512-7147108 FORWARDvery weakly similar to (91.7) MADS1_ORYSA MADS-box transcription factor 1 (OsMADS1) (Protein LEAFY HULL STERILE1) (Protein SEPALLATA-like) - Oryza sativa (Rice)very weakly similar to (91.7) loc_os03g11614 12003.m06613 protein MADS-box transcription f…
27.3.24	RNA.regulation of transcription.MADS box transcription factor family	solyc04g076680.2.1	Transcript	7.218				weakly similar to ( 104) AT3G57230 | Symbols: AGL16 | AGL16 (AGAMOUS-LIKE 16); transcription factor | chr3:21177710-21180671 FORWARDweakly similar to ( 108) MAD27_ORYSA MADS-box transcription factor 27 (OsMADS27) (RMADS218) - Oryza sativa (Rice)weakly similar to ( 108) loc_os02g36924 12002.m08779 protein MADS-box transcription factor 27, putative, expressed MADS_MEF2_like MADS MADS genomic_refere…
27.3.24	RNA.regulation of transcription.MADS box transcription factor family	solyc01g106170.2.1	Transcript	3.027				weakly similar to ( 132) AT4G37940 | Symbols: AGL21 | AGL21; transcription factor | chr4:17835695-17838621 REVERSEweakly similar to ( 128) MAD27_ORYSA MADS-box transcription factor 27 (OsMADS27) (RMADS218) - Oryza sativa (Rice)weakly similar to ( 128) loc_os02g36924 12002.m08779 protein MADS-box transcription factor 27, putative, expressed MADS_MEF2_like MADS MADS MADS_SRF_like genomic_reference:…
27.3.24	RNA.regulation of transcription.MADS box transcription factor family	solyc01g106710.1.1	Transcript		-2.558			weakly similar to ( 162) AT5G60440 | Symbols: AGL62 | AGL62 (Agamous-like 62); DNA binding / transcription factor | chr5:24306329-24307520 FORWARDweakly similar to ( 102) loc_os09g02830 12009.m03655 protein DNA binding protein, putative MADS_MEF2_like MADS MADS MADS_SRF_like evidence_code:10F0H1E0IEG genomic_reference:SL2.40ch01 gene_region:86230371-86231036 transcript_region:SL2.40ch01:86230371.…
27.3.27	RNA.regulation of transcription.NAC domain transcription factor family	solyc11g069840.1.1	Transcript	-2.048				moderately similar to ( 436) AT5G60720 | Symbols: | unknown protein | chr5:24418436-24422177 REVERSEmoderately similar to ( 321) loc_os03g64230 12003.m11285 protein expressed proteinDUF547 evidence_code:10F0H1E0IEG genomic_reference:SL2.40ch11 gene_region:51553588-51559860 transcript_region:SL2.40ch11:51553588..51559860+ functional_description:"Os03g0859900 protein (Fragment) (AHRD V1 *-*- Q0DLK3…
27.3.27	RNA.regulation of transcription.NAC domain transcription factor family	solyc02g090580.2.1	Transcript	-2.323				moderately similar to ( 486) AT4G37080 | Symbols: | unknown protein | chr4:17474205-17476716 FORWARDmoderately similar to ( 353) loc_os09g28850 12009.m059921 protein expressed proteinDUF547 genomic_reference:SL2.40ch02 gene_region:46702603-46706286 transcript_region:SL2.40ch02:46702603..46706286- functional_description:"Os03g0859900 protein (Fragment) (AHRD V1 *-*- Q0DLK3_ORYSJ); contains Interpr…
27.3.29	RNA.regulation of transcription.TCP transcription factor family	solyc08g080150.1.1	Transcript	-2.14				weakly similar to ( 174) AT5G51910 | Symbols: | TCP family transcription factor, putative | chr5:21094704-21095585 REVERSEweakly similar to ( 128) loc_os09g34950 12009.m06495 protein auxin-induced basic helix-loop-helix transcription factor, putative, expressedTCP evidence_code:10F0H1E1IEG genomic_reference:SL2.40ch08 gene_region:60651002-60652114 transcript_region:SL2.40ch08:60651002..60652114+ …
27.3.29	RNA.regulation of transcription.TCP transcription factor family	solyc07g062680.1.1	Transcript	-2.109				moderately similar to ( 243) AT3G15030 | Symbols: TCP4 | TCP4 (TCP family transcription factor 4); transcription factor | chr3:5062308-5063570 FORWARDmoderately similar to ( 217) loc_os01g11550 12001.m07772 protein mutant cincinnata, putative, expressedTCP evidence_code:10F1H1E1IEG genomic_reference:SL2.40ch07 gene_region:62593583-62594785 transcript_region:SL2.40ch07:62593583..62594785+ go_terms…
27.3.29	RNA.regulation of transcription.TCP transcription factor family	solyc08g048390.1.1	Transcript	-2.895				weakly similar to ( 136) AT4G18390 | Symbols: | TCP family transcription factor, putative | chr4:10163212-10164309 REVERSEweakly similar to ( 116) loc_os07g05720 12007.m05036 protein TCP family transcription factor containing protein, expressedTCP evidence_code:10F0H1E1IEG genomic_reference:SL2.40ch08 gene_region:39810608-39811771 transcript_region:SL2.40ch08:39810608..39811771+ go_terms:GO:00037…
27.3.29	RNA.regulation of transcription.TCP transcription factor family	solyc11g020670.1.1	Transcript	-3.132				weakly similar to ( 135) AT1G58100 | Symbols: | TCP family transcription factor, putative | chr1:21512680-21513885 REVERSEweakly similar to ( 116) loc_os11g07460 12011.m04942 protein TCP family transcription factor containing protein, expressedTCP evidence_code:10F0H1E1IEG genomic_reference:SL2.40ch11 gene_region:11820759-11821883 transcript_region:SL2.40ch11:11820759..11821883- go_terms:GO:00037…
27.3.29	RNA.regulation of transcription.TCP transcription factor family	solyc06g070900.2.1	Transcript	-5.192				weakly similar to ( 170) AT3G47620 | Symbols: AtTCP14 | AtTCP14 (TEOSINTE BRANCHED1, CYCLOIDEA and PCF (TCP) 14); transcription factor | chr3:17559004-17560473 FORWARDweakly similar to ( 162) loc_os02g51280 12002.m10162 protein TCP-domain protein, putative, expressedTCP genomic_reference:SL2.40ch06 gene_region:39921969-39923714 transcript_region:SL2.40ch06:39921969..39923714+ go_terms:GO:0003700 …
27.3.29	RNA.regulation of transcription.TCP transcription factor family	solyc10g008780.1.1	Transcript			2.009		weakly similar to ( 109) AT2G31070 | Symbols: TCP10 | TCP10 (TCP DOMAIN PROTEIN 10); transcription factor | chr2:13220984-13222069 REVERSEweakly similar to ( 111) loc_os01g11550 12001.m07772 protein mutant cincinnata, putative, expressedTCP evidence_code:10F0H1E0IEG genomic_reference:SL2.40ch10 gene_region:2855509-2857257 transcript_region:SL2.40ch10:2855509..2857257+ functional_description:"Tran…
27.3.3	RNA.regulation of transcription.AP2/EREBP, APETALA2/Ethylene-responsive element binding protein family	solyc03g117720.2.1	Transcript		-4.759			moderately similar to ( 274) AT1G16060 | Symbols: | ovule development protein, putative | chr1:5508563-5511609 FORWARDmoderately similar to ( 212) BBM1_BRANA Protein BABY BOOM 1 (BnBBM1) - Brassica napus (Rape)moderately similar to ( 307) loc_os09g25600 12009.m60258 protein protein BABY BOOM 2, putative, expressedAP2 AP2 genomic_reference:SL2.40ch03 gene_region:60828177-60832436 transcript_region…
27.3.3	RNA.regulation of transcription.AP2/EREBP, APETALA2/Ethylene-responsive element binding protein family	solyc09g091950.1.1	Transcript		-2.1			weakly similar to ( 162) AT4G13620 | Symbols: | AP2 domain-containing transcription factor, putative | chr4:7932138-7933304 FORWARDvery weakly similar to (92.0) loc_os02g51670 12002.m10198 protein AP2 domain-containing protein, putative, expressedAP2 AP2 evidence_code:10F0H1E1IEG genomic_reference:SL2.40ch09 gene_region:66501954-66503585 transcript_region:SL2.40ch09:66501954..66503585+ go_terms:G…
27.3.30	RNA.regulation of transcription.Trihelix, Triple-Helix transcription factor family	solyc09g009250.2.1	Transcript	5.013				moderately similar to ( 265) AT5G03680 | Symbols: PTL | PTL (PETAL LOSS); transcription factor | chr5:957858-960760 FORWARDweakly similar to ( 134) loc_os10g37240 12010.m65461 protein expressed protein genomic_reference:SL2.40ch09 gene_region:2634459-2637947 transcript_region:SL2.40ch09:2634459..2637947+ go_terms:GO:0003700 functional_description:"Trihelix transcription factor (AHRD V1 **-* Q6Q6T…
27.3.30	RNA.regulation of transcription.Trihelix, Triple-Helix transcription factor family	solyc09g005560.2.1	Transcript	8.777		-3.582		weakly similar to ( 151) AT2G38250 | Symbols: | DNA-binding protein-related | chr2:16018384-16019500 FORWARDvery weakly similar to (97.4) loc_os04g51320 12004.m10028 protein transcription factor GT-3b, putative, expressed genomic_reference:SL2.40ch09 gene_region:386228-387708 transcript_region:SL2.40ch09:386228..387708- functional_description:"Zinc finger and SCAN domain containing 29 (Predicted)…
27.3.30	RNA.regulation of transcription.Trihelix, Triple-Helix transcription factor family	solyc11g005380.1.1	Transcript	2.861		-2.313		moderately similar to ( 212) AT1G76880 | Symbols: | trihelix DNA-binding protein, putative | chr1:28865594-28867931 FORWARDweakly similar to ( 172) loc_os02g43300 12002.m09365 protein expressed protein evidence_code:10F0H1E1IEG genomic_reference:SL2.40ch11 gene_region:304294-305925 transcript_region:SL2.40ch11:304294..305925+ go_terms:GO:0003677 functional_description:"GT-2 factor (Fragment) (AHR…
27.3.30	RNA.regulation of transcription.Trihelix, Triple-Helix transcription factor family	solyc04g071360.2.1	Transcript	-4.116		3.034		moderately similar to ( 229) AT1G76890 | Symbols: GT2, AT-GT2 | GT2; transcription factor | chr1:28873211-28875203 REVERSEmoderately similar to ( 213) loc_os04g45750 12004.m09526 protein expressed protein genomic_reference:SL2.40ch04 gene_region:55934673-55937721 transcript_region:SL2.40ch04:55934673..55937721+ go_terms:GO:0003700 functional_description:"Transcription factor (Fragment) (AHRD V1 *…
27.3.30	RNA.regulation of transcription.Trihelix, Triple-Helix transcription factor family	solyc12g056510.1.1	Transcript	-5.58		2.802		moderately similar to ( 358) AT1G76880 | Symbols: | trihelix DNA-binding protein, putative | chr1:28865594-28867931 FORWARDweakly similar to ( 197) loc_os03g02240 12003.m05767 protein AT-GTL1, putative, expressed evidence_code:10F0H1E1IEG genomic_reference:SL2.40ch12 gene_region:47802588-47804951 transcript_region:SL2.40ch12:47802588..47804951- go_terms:GO:0003677 functional_description:"GT-2 fac…
27.3.34	RNA.regulation of transcription.Orphan family	solyc01g105200.2.1	Transcript			-2.098		weakly similar to ( 107) AT5G66620 | Symbols: DAR6 | DAR6 (DA1-RELATED PROTEIN 6); zinc ion binding | chr5:26588585-26592006 FORWARDweakly similar to ( 106) loc_os06g08400 12006.m32223 protein zinc ion binding protein, putative, expressed genomic_reference:SL2.40ch01 gene_region:85219157-85221108 transcript_region:SL2.40ch01:85219157..85221108+ functional_description:"Zinc ion binding protein (AH…
27.3.35	RNA.regulation of transcription.bZIP transcription factor family	solyc01g112050.2.1	Transcript	2.158				highly similar to ( 550) AT4G35240 | Symbols: | unknown protein | chr4:16761479-16764324 REVERSEmoderately similar to ( 431) loc_os09g37520 12009.m06699 protein expressed proteinDUF632 DUF630 genomic_reference:SL2.40ch01 gene_region:89925103-89931698 transcript_region:SL2.40ch01:89925103..89931698- functional_description:"Bzip transcription factor-like (AHRD V1 *-*- Q8RU34_ORYSJ); contains Interp…
27.3.35	RNA.regulation of transcription.bZIP transcription factor family	solyc12g010800.1.1	Transcript	-6.179		3.849		weakly similar to ( 194) AT2G42380 | Symbols: ATBZIP34, BZIP34 | bZIP transcription factor family protein | chr2:17647205-17648660 REVERSEvery weakly similar to (82.0) RF2A_ORYSA Transcription factor RF2a - Oryza sativa (Rice)weakly similar to ( 156) loc_os02g14910 12002.m06735 protein bZIP transcription factor family protein, expressed evidence_code:10F0H1E1IEG genomic_reference:SL2.40ch12 gene_…
27.3.35	RNA.regulation of transcription.bZIP transcription factor family	solyc04g080740.1.1	Transcript	2.317				weakly similar to ( 123) AT1G75390 | Symbols: AtbZIP44 | AtbZIP44 (Arabidopsis thaliana basic leucine-zipper 44); DNA binding / protein heterodimerization/ transcription factor | chr1:28292224-28292665 FORWARDvery weakly similar to (80.5) OCS1_MAIZE Ocs element-binding factor 1 (OCSBF-1) - Zea mays (Maize)very weakly similar to (92.4) loc_os02g03960 12002.m05745 protein ocs element-binding factor…
27.3.35	RNA.regulation of transcription.bZIP transcription factor family	solyc03g043900.1.1	Transcript	2.528				very weakly similar to (84.0) AT2G22850 | Symbols: AtbZIP6 | AtbZIP6 (Arabidopsis thaliana basic leucine-zipper 6); DNA binding / transcription factor | chr2:9732601-9733284 REVERSE evidence_code:10F1H0E1IEG genomic_reference:SL2.40ch03 gene_region:11578703-11579314 transcript_region:SL2.40ch03:11578703..11579314- go_terms:GO:0003677 functional_description:"BZIP transcription factor family protei…
27.3.35	RNA.regulation of transcription.bZIP transcription factor family	solyc10g054010.1.1	Transcript	8.643		-2.214		weakly similar to ( 103) AT1G75390 | Symbols: AtbZIP44 | AtbZIP44 (Arabidopsis thaliana basic leucine-zipper 44); DNA binding / protein heterodimerization/ transcription factor | chr1:28292224-28292665 FORWARDvery weakly similar to (97.8) loc_os02g03960 12002.m05745 protein ocs element-binding factor 1, putative, expressed evidence_code:10F0H1E0IEG genomic_reference:SL2.40ch10 gene_region:4992411…
27.3.35	RNA.regulation of transcription.bZIP transcription factor family	solyc06g074320.2.1	Transcript	-2.572			-2.316	moderately similar to ( 451) AT1G08320 | Symbols: | bZIP family transcription factor | chr1:2622113-2627451 REVERSEmoderately similar to ( 285) TGA21_TOBAC TGACG-sequence-specific DNA-binding protein TGA-2.1 (TGA2.1) - Nicotiana tabacum (Common tobacco)moderately similar to ( 333) loc_os11g05480 12011.m04745 protein TGACG-sequence-specific DNA-binding protein TGA-2.1, putative, expressed genomic_…
27.3.35	RNA.regulation of transcription.bZIP transcription factor family	solyc02g092090.1.1	Transcript	2.454				very weakly similar to ( 100) AT4G37730 | Symbols: AtbZIP7 | AtbZIP7 (Arabidopsis thaliana basic leucine-zipper 7); DNA binding / transcription factor | chr4:17723800-17724717 FORWARD evidence_code:10F0H1E1IEG genomic_reference:SL2.40ch02 gene_region:47877286-47877930 transcript_region:SL2.40ch02:47877286..47877930- go_terms:GO:0003677 functional_description:"BZIP transcription factor family prot…
27.3.35	RNA.regulation of transcription.bZIP transcription factor family	solyc02g084860.1.1	Transcript	-3.665				weakly similar to ( 112) AT1G75390 | Symbols: AtbZIP44 | AtbZIP44 (Arabidopsis thaliana basic leucine-zipper 44); DNA binding / protein heterodimerization/ transcription factor | chr1:28292224-28292665 FORWARDvery weakly similar to (82.8) OCS1_MAIZE Ocs element-binding factor 1 (OCSBF-1) - Zea mays (Maize)very weakly similar to (96.3) loc_os02g03960 12002.m05745 protein ocs element-binding factor…
27.3.35	RNA.regulation of transcription.bZIP transcription factor family	solyc10g078670.1.1	Transcript	-2.458				moderately similar to ( 469) AT5G06839 | Symbols: | bZIP family transcription factor | chr5:2120911-2126217 FORWARDmoderately similar to ( 338) HBP1C_WHEAT Transcription factor HBP-1b(c1) (Fragment) - Triticum aestivum (Wheat)moderately similar to ( 403) loc_os09g31390 12009.m22141 protein DNA binding protein, putative, expressed evidence_code:10F0H1E1IEG genomic_reference:SL2.40ch10 gene_region:…
27.3.35	RNA.regulation of transcription.bZIP transcription factor family	solyc01g109880.2.1	Transcript	2.08				very weakly similar to (97.8) AT1G75390 | Symbols: AtbZIP44 | AtbZIP44 (Arabidopsis thaliana basic leucine-zipper 44); DNA binding / protein heterodimerization/ transcription factor | chr1:28292224-28292665 FORWARDvery weakly similar to (88.6) loc_os02g03960 12002.m05745 protein ocs element-binding factor 1, putative, expressed genomic_reference:SL2.40ch01 gene_region:88484807-88485881 transcript…
27.3.35	RNA.regulation of transcription.bZIP transcription factor family	solyc07g062710.2.1	Transcript	-2.629		3.083		weakly similar to ( 192) AT3G58120 | Symbols: ATBZIP61, BZIP61 | BZIP61; DNA binding / transcription activator/ transcription factor | chr3:21521289-21523078 REVERSEvery weakly similar to (85.5) RF2A_ORYSA Transcription factor RF2a - Oryza sativa (Rice)weakly similar to ( 179) loc_os02g14910 12002.m06735 protein bZIP transcription factor family protein, expressed genomic_reference:SL2.40ch07 gene…
27.3.35	RNA.regulation of transcription.bZIP transcription factor family	solyc02g072570.1.1	Transcript	3.668				weakly similar to ( 159) AT4G18690 | Symbols: | unknown protein | chr4:10282788-10283636 FORWARDvery weakly similar to (89.7) loc_os01g06560 12001.m07286 protein tumor-related protein, putative, expressed evidence_code:10F0H1E0IEG genomic_reference:SL2.40ch02 gene_region:36312960-36313712 transcript_region:SL2.40ch02:36312960..36313712- functional_description:"Transcription factor bZIP98 (Fragmen…
27.3.35	RNA.regulation of transcription.bZIP transcription factor family	solyc10g080410.1.1	Transcript	-2.404				moderately similar to ( 450) AT5G06839 | Symbols: | bZIP family transcription factor | chr5:2120911-2126217 FORWARDmoderately similar to ( 309) HBP1C_WHEAT Transcription factor HBP-1b(c1) (Fragment) - Triticum aestivum (Wheat)moderately similar to ( 374) loc_os09g31390 12009.m22141 protein DNA binding protein, putative, expressed evidence_code:10F0H1E1IEG genomic_reference:SL2.40ch10 gene_region:…
27.3.35	RNA.regulation of transcription.bZIP transcription factor family	solyc04g005170.1.1	Transcript	-3.066				weakly similar to ( 121) AT3G30530 | Symbols: ATBZIP42 | ATBZIP42 (ARABIDOPSIS THALIANA BASIC LEUCINE-ZIPPER 42); DNA binding / protein heterodimerization/ protein homodimerization/ transcription factor | chr3:12139512-12140033 FORWARDvery weakly similar to (80.9) loc_os02g49560 12002.m09990 protein G-box-binding factor 1, putative, expressed evidence_code:10F1H1E1IEG genomic_reference:SL2.40ch04…
27.3.35	RNA.regulation of transcription.bZIP transcription factor family	solyc01g079480.2.1	Transcript				-2.362	weakly similar to ( 123) AT3G62420 | Symbols: ATBZIP53 | ATBZIP53 (BASIC REGION/LEUCINE ZIPPER MOTIF 53); DNA binding / protein heterodimerization/ sequence-specific DNA binding / transcription factor | chr3:23091844-23092284 REVERSEvery weakly similar to (85.9) OCS1_MAIZE Ocs element-binding factor 1 (OCSBF-1) - Zea mays (Maize)very weakly similar to (87.8) loc_os12g37410 12012.m07526 protein oc…
27.3.36	RNA.regulation of transcription.Argonaute	solyc02g069260.2.1	Transcript	2.004				highly similar to ( 860) AT1G31280 | Symbols: AGO2 | AGO2 (argonaute 2); nucleic acid binding | chr1:11181777-11185112 FORWARDhighly similar to ( 643) loc_os04g52540 12004.m10147 protein eukaryotic translation initiation factor 2C 2, putative, expressed Piwi_ago-like Piwi Piwi_piwi-like_Euk Piwi-like PAZ PAZ_argonaute_like genomic_reference:SL2.40ch02 gene_region:33782147-33788905 transcript_regi…
27.3.37	RNA.regulation of transcription.AS2,Lateral Organ Boundaries Gene Family	solyc04g077990.2.1	Transcript	3.226			8.208	weakly similar to ( 169) AT3G49940 | Symbols: LBD38 | LBD38 (LOB DOMAIN-CONTAINING PROTEIN 38) | chr3:18514465-18515302 FORWARDweakly similar to ( 155) loc_os03g33090 12003.m08552 protein seed specific protein Bn15D17A, putative, expressedDUF260 genomic_reference:SL2.40ch04 gene_region:60452312-60453322 transcript_region:SL2.40ch04:60452312..60453322+ functional_description:"LOB domain protein 38…
27.3.37	RNA.regulation of transcription.AS2,Lateral Organ Boundaries Gene Family	solyc03g119530.2.1	Transcript	4.286	2.67			moderately similar to ( 228) AT3G02550 | Symbols: LBD41 | LBD41 (LOB DOMAIN-CONTAINING PROTEIN 41) | chr3:536747-537650 REVERSEmoderately similar to ( 216) loc_os01g32770 12001.m09596 protein seed specific protein Bn15D17A, putative, expressedDUF260 genomic_reference:SL2.40ch03 gene_region:62162997-62164121 transcript_region:SL2.40ch03:62162997..62164121+ functional_description:"LOB domain protei…
27.3.37	RNA.regulation of transcription.AS2,Lateral Organ Boundaries Gene Family	solyc05g009320.2.1	Transcript	-2.992				moderately similar to ( 214) AT3G02550 | Symbols: LBD41 | LBD41 (LOB DOMAIN-CONTAINING PROTEIN 41) | chr3:536747-537650 REVERSEmoderately similar to ( 216) loc_os01g03890 12001.m07025 protein seed specific protein Bn15D17A, putativeDUF260 genomic_reference:SL2.40ch05 gene_region:3454579-3455891 transcript_region:SL2.40ch05:3454579..3455891- functional_description:"LOB domain protein 42 (AHRD V1 *…
27.3.37	RNA.regulation of transcription.AS2,Lateral Organ Boundaries Gene Family	solyc02g085910.2.1	Transcript	4.333				moderately similar to ( 253) AT3G02550 | Symbols: LBD41 | LBD41 (LOB DOMAIN-CONTAINING PROTEIN 41) | chr3:536747-537650 REVERSEmoderately similar to ( 241) loc_os01g32770 12001.m09596 protein seed specific protein Bn15D17A, putative, expressedDUF260 genomic_reference:SL2.40ch02 gene_region:43268986-43270169 transcript_region:SL2.40ch02:43268986..43270169- functional_description:"LOB domain protei…
27.3.37	RNA.regulation of transcription.AS2,Lateral Organ Boundaries Gene Family	solyc06g005090.2.1	Transcript	6.347		-3.04		weakly similar to ( 197) AT1G07900 | Symbols: LBD1 | LBD1 (LOB DOMAIN-CONTAINING PROTEIN 1) | chr1:2442624-2443631 FORWARDweakly similar to ( 197) loc_os03g17810 12003.m07206 protein LOB domain protein 11, putative, expressedDUF260 genomic_reference:SL2.40ch06 gene_region:104026-105417 transcript_region:SL2.40ch06:104026..105417- go_terms:GO:0005515 functional_description:"LOB domain protein 1 (A…
27.3.37	RNA.regulation of transcription.AS2,Lateral Organ Boundaries Gene Family	solyc02g065150.1.1	Transcript	9.635				moderately similar to ( 222) AT5G66870 | Symbols: ASL1, LBD36 | ASL1 | chr5:26706621-26707562 FORWARDweakly similar to ( 166) loc_os03g41600 12003.m09221 protein ramosa 2, putativeDUF260 evidence_code:10F0H1E0IEG genomic_reference:SL2.40ch02 gene_region:30880294-30881380 transcript_region:SL2.40ch02:30880294..30881380+ functional_description:"LOB domain family protein (AHRD V1 ***- D7LG10_ARALY);…
27.3.37	RNA.regulation of transcription.AS2,Lateral Organ Boundaries Gene Family	solyc02g086480.1.1	Transcript	50.075	18.653			weakly similar to ( 185) AT5G63090 | Symbols: LOB | LOB (LATERAL ORGAN BOUNDARIES) | chr5:25308723-25309283 REVERSEweakly similar to ( 189) loc_os01g07480 12001.m42608 protein ramosa 2, putative, expressedDUF260 evidence_code:10F0H1E0IEG genomic_reference:SL2.40ch02 gene_region:43735451-43735900 transcript_region:SL2.40ch02:43735451..43735900+ go_terms:GO:0005515 functional_description:"LOB domai…
27.3.37	RNA.regulation of transcription.AS2,Lateral Organ Boundaries Gene Family	solyc01g107190.2.1	Transcript			-3.093	-2.908	moderately similar to ( 201) AT5G67420 | Symbols: LBD37 | LBD37 (LOB DOMAIN-CONTAINING PROTEIN 37) | chr5:26904576-26905415 REVERSEmoderately similar to ( 205) loc_os03g33090 12003.m08552 protein seed specific protein Bn15D17A, putative, expressedDUF260 genomic_reference:SL2.40ch01 gene_region:86579758-86580843 transcript_region:SL2.40ch01:86579758..86580843+ functional_description:"LOB domain pr…
27.3.37	RNA.regulation of transcription.AS2,Lateral Organ Boundaries Gene Family	solyc02g092550.2.1	Transcript				-3.436	moderately similar to ( 241) AT5G67420 | Symbols: LBD37 | LBD37 (LOB DOMAIN-CONTAINING PROTEIN 37) | chr5:26904576-26905415 REVERSEmoderately similar to ( 225) loc_os03g33090 12003.m08552 protein seed specific protein Bn15D17A, putative, expressedDUF260 genomic_reference:SL2.40ch02 gene_region:48182706-48183792 transcript_region:SL2.40ch02:48182706..48183792+ functional_description:"LOB domain pr…
27.3.44	RNA.regulation of transcription.Chromatin Remodeling Factors	solyc11g069330.1.1	Transcript				2.334	moderately similar to ( 339) AT3G53400 | Symbols: | FUNCTIONS IN: molecular_function unknown; INVOLVED IN: biological_process unknown; BEST Arabidopsis thaliana protein match is: CPUORF47 (CONSERVED PEPTIDE UPSTREAM OPEN READING FRAME 47) (TAIR:AT5G03190.1); Has 120 Blast hits to 120 proteins in 12 species: Archae - 0; Bacteria - 0; Metazoa - 0; Fungi - 0; Plants - 115; Viruses - 0; Other Eukaryo…
27.3.5	RNA.regulation of transcription.ARR	solyc10g079700.1.1	Transcript				-2.469	moderately similar to ( 234) AT3G57040 | Symbols: ARR9, ATRR4 | ARR9 (RESPONSE REGULATOR 9); transcription regulator/ two-component response regulator | chr3:21110059-21111228 FORWARDmoderately similar to ( 212) loc_os12g04500 12012.m04444 protein OsRR10 - Rice type-A response regulator, expressedREC evidence_code:10F0H1E1IEG genomic_reference:SL2.40ch10 gene_region:60528398-60530156 transcript_r…
27.3.50	RNA.regulation of transcription.General Transcription	solyc08g083230.1.1	Transcript	-2.262				weakly similar to ( 105) AT4G24150 | Symbols: AtGRF8 | AtGRF8 (GROWTH-REGULATING FACTOR 8); transcription activator | chr4:12535972-12539387 FORWARDvery weakly similar to (90.9) loc_os04g51190 12004.m10015 protein growth-regulating factor, putative, expressed evidence_code:10F0H0E1IEG genomic_reference:SL2.40ch08 gene_region:62919957-62921404 transcript_region:SL2.40ch08:62919957..62921404+ go_te…
27.3.55	RNA.regulation of transcription.HDA	solyc12g088580.1.1	Transcript	3.21		-2.956		weakly similar to ( 103) AT5G67320 | Symbols: HOS15 | HOS15 (high expression of osmotically responsive genes 15) | chr5:26857268-26860974 FORWARDvery weakly similar to (89.7) loc_os07g22220 12007.m06507 protein F-box-like/WD-repeat-containing protein TBL1XR1-A, putative, expressed evidence_code:10F0H1E0IEG genomic_reference:SL2.40ch12 gene_region:62324198-62325519 transcript_region:SL2.40ch12:623…
27.3.57	RNA.regulation of transcription.JUMONJI family	solyc08g076390.2.1	Transcript	2.289				highly similar to ( 801) AT5G46910 | Symbols: | transcription factor jumonji (jmj) family protein | chr5:19047780-19050880 FORWARDhighly similar to ( 737) loc_os10g42690 12010.m07021 protein jmjC domain containing protein, expressed JmjC genomic_reference:SL2.40ch08 gene_region:57566162-57571967 transcript_region:SL2.40ch08:57566162..57571967+ go_terms:GO:0005634 functional_description:"Lysine-sp…
27.3.57	RNA.regulation of transcription.JUMONJI family	solyc08g005240.1.1	Transcript	-3.649				highly similar to ( 759) AT5G46910 | Symbols: | transcription factor jumonji (jmj) family protein | chr5:19047780-19050880 FORWARDhighly similar to ( 689) loc_os10g42690 12010.m07021 protein jmjC domain containing protein, expressed JmjC evidence_code:10F0H1E0IEG genomic_reference:SL2.40ch08 gene_region:162861-166485 transcript_region:SL2.40ch08:162861..166485+ go_terms:GO:0034647,GO:0034648 func…
27.3.57	RNA.regulation of transcription.JUMONJI family	solyc04g074490.2.1	Transcript	2.418		-2.472		nearly identical (1149) AT1G78280 | Symbols: | transferase, transferring glycosyl groups | chr1:29452823-29457118 FORWARDnearly identical (1104) loc_os03g27250 12003.m08052 protein transferase, transferring glycosyl groups, putative, expressed genomic_reference:SL2.40ch04 gene_region:58075543-58086499 transcript_region:SL2.40ch04:58075543..58086499+ go_terms:GO:0016757 functional_description:"Bif…
27.3.6	RNA.regulation of transcription.bHLH,Basic Helix-Loop-Helix family	solyc08g005050.2.1	Transcript	2.659				weakly similar to ( 180) AT1G32640 | Symbols: ATMYC2, RD22BP1, JAI1, JIN1, MYC2, ZBF1 | MYC2; DNA binding / transcription activator/ transcription factor | chr1:11799042-11800913 REVERSEweakly similar to ( 174) loc_os10g42430 12010.m06996 protein transcription factor MYC7E, putative, expressed genomic_reference:SL2.40ch08 gene_region:33228-35425 transcript_region:SL2.40ch08:33228..35425- go_terms…
27.3.6	RNA.regulation of transcription.bHLH,Basic Helix-Loop-Helix family	solyc02g091820.1.1	Transcript	2.529		-2.706		weakly similar to ( 137) AT4G37850 | Symbols: | basic helix-loop-helix (bHLH) family protein | chr4:17796362-17797647 REVERSEweakly similar to ( 143) loc_os03g51580 12003.m10136 protein symbiotic ammonium transporter, putative, expressed evidence_code:10F0H1E1IEG genomic_reference:SL2.40ch02 gene_region:47620024-47621666 transcript_region:SL2.40ch02:47620024..47621666+ go_terms:GO:0005634,GO:0045…
27.3.6	RNA.regulation of transcription.bHLH,Basic Helix-Loop-Helix family	solyc10g009270.2.1	Transcript	6.63		2.374		moderately similar to ( 226) AT4G00870 | Symbols: | basic helix-loop-helix (bHLH) family protein | chr4:362230-363639 REVERSEweakly similar to ( 154) loc_os10g42430 12010.m06996 protein transcription factor MYC7E, putative, expressed genomic_reference:SL2.40ch10 gene_region:3259314-3261680 transcript_region:SL2.40ch10:3259314..3261680+ go_terms:GO:0003700 functional_description:"BHLH transcriptio…
27.3.6	RNA.regulation of transcription.bHLH,Basic Helix-Loop-Helix family	solyc06g051550.2.1	Transcript	-9.649		3.765		moderately similar to ( 216) AT2G28160 | Symbols: FIT1, ATBHLH029, FRU, BHLH029, ATBHLH29 | FRU (FER-LIKE REGULATOR OF IRON UPTAKE); DNA binding / transcription factor | chr2:12004713-12005908 FORWARDweakly similar to ( 102) loc_os04g31290 12004.m08231 protein helix-loop-helix DNA-binding domain containing protein genomic_reference:SL2.40ch06 gene_region:31547113-31549026 transcript_region:SL2.40…
27.3.6	RNA.regulation of transcription.bHLH,Basic Helix-Loop-Helix family	solyc00g050430.2.1	Transcript	9.813	4.327			moderately similar to ( 254) AT5G65640 | Symbols: bHLH093 | bHLH093 (beta HLH protein 93); DNA binding / transcription factor | chr5:26237137-26238635 FORWARDmoderately similar to ( 228) loc_os03g04310 12003.m101180 protein DNA binding protein, putative, expressed genomic_reference:SL2.40ch00 gene_region:13663836-13666165 transcript_region:SL2.40ch00:13663836..13666165+ go_terms:GO:0005634,GO:004…
27.3.6	RNA.regulation of transcription.bHLH,Basic Helix-Loop-Helix family	solyc10g079050.1.1	Transcript	-3.684		2.155		moderately similar to ( 248) AT2G42280 | Symbols: | basic helix-loop-helix (bHLH) family protein | chr2:17611891-17613163 REVERSEweakly similar to ( 192) loc_os08g39630 12008.m26738 protein DNA binding protein, putative, expressed evidence_code:10F0H1E0IEG genomic_reference:SL2.40ch10 gene_region:60004857-60007346 transcript_region:SL2.40ch10:60004857..60007346- go_terms:GO:0005634,GO:0045449 fun…
27.3.6	RNA.regulation of transcription.bHLH,Basic Helix-Loop-Helix family	solyc02g091800.2.1	Transcript	-3.194				weakly similar to ( 119) AT4G37850 | Symbols: | basic helix-loop-helix (bHLH) family protein | chr4:17796362-17797647 REVERSEweakly similar to ( 105) loc_os03g51580 12003.m10136 protein symbiotic ammonium transporter, putative, expressed genomic_reference:SL2.40ch02 gene_region:47590405-47591916 transcript_region:SL2.40ch02:47590405..47591916+ go_terms:GO:0005634,GO:0045449 functional_description…
27.3.6	RNA.regulation of transcription.bHLH,Basic Helix-Loop-Helix family	solyc12g087850.1.1	Transcript	2.286				weakly similar to ( 137) AT1G72210 | Symbols: | basic helix-loop-helix (bHLH) family protein (bHLH096) | chr1:27180066-27182268 FORWARDweakly similar to ( 130) loc_os02g52190 12002.m10250 protein DNA binding protein, putative, expressed evidence_code:10F0H1E0IEG genomic_reference:SL2.40ch12 gene_region:61790375-61792616 transcript_region:SL2.40ch12:61790375..61792616- go_terms:GO:0016563,GO:00037…
27.3.6	RNA.regulation of transcription.bHLH,Basic Helix-Loop-Helix family	solyc10g009290.1.1	Transcript	2.088				moderately similar to ( 233) AT4G00870 | Symbols: | basic helix-loop-helix (bHLH) family protein | chr4:362230-363639 REVERSEweakly similar to ( 162) loc_os10g42430 12010.m06996 protein transcription factor MYC7E, putative, expressed evidence_code:10F0H1E0IEG genomic_reference:SL2.40ch10 gene_region:3284486-3285841 transcript_region:SL2.40ch10:3284486..3285841- go_terms:GO:0003700 functional_desc…
27.3.6	RNA.regulation of transcription.bHLH,Basic Helix-Loop-Helix family	solyc08g008600.2.1	Transcript	9.84		-2.245		moderately similar to ( 208) AT4G17880 | Symbols: | basic helix-loop-helix (bHLH) family protein | chr4:9933702-9935471 REVERSEweakly similar to ( 151) loc_os10g42430 12010.m06996 protein transcription factor MYC7E, putative, expressed genomic_reference:SL2.40ch08 gene_region:2998162-3001351 transcript_region:SL2.40ch08:2998162..3001351+ go_terms:GO:0003700 functional_description:"BHLH transcript…
27.3.6	RNA.regulation of transcription.bHLH,Basic Helix-Loop-Helix family	solyc03g113560.2.1	Transcript	-2.087				weakly similar to ( 147) AT1G59640 | Symbols: ZCW32, BPEP | ZCW32; DNA binding / transcription factor | chr1:21909635-21911030 REVERSEweakly similar to ( 146) loc_os03g58830 12003.m10786 protein protein SPATULA, putative, expressed genomic_reference:SL2.40ch03 gene_region:57713477-57715822 transcript_region:SL2.40ch03:57713477..57715822+ go_terms:GO:0005634 functional_description:"Transcription f…
27.3.6	RNA.regulation of transcription.bHLH,Basic Helix-Loop-Helix family	solyc02g062690.2.1	Transcript	-2.236				weakly similar to ( 162) AT4G36540 | Symbols: BEE2 | BEE2 (BR Enhanced Expression 2); DNA binding / transcription factor | chr4:17243699-17244965 FORWARDweakly similar to ( 157) loc_os09g29830 12009.m06134 protein DNA binding protein, putative, expressed genomic_reference:SL2.40ch02 gene_region:28989779-28991338 transcript_region:SL2.40ch02:28989779..28991338- go_terms:GO:0005634,GO:0045449 funct…
27.3.6	RNA.regulation of transcription.bHLH,Basic Helix-Loop-Helix family	solyc02g076920.2.1	Transcript	-2.347				weakly similar to ( 119) AT1G68810 | Symbols: | basic helix-loop-helix (bHLH) family protein | chr1:25861289-25862882 FORWARDweakly similar to ( 119) loc_os01g11910 12001.m07807 protein DNA binding protein, putative, expressed genomic_reference:SL2.40ch02 gene_region:36606127-36608560 transcript_region:SL2.40ch02:36606127..36608560+ go_terms:GO:0030528 functional_description:"Transcription factor…
27.3.6	RNA.regulation of transcription.bHLH,Basic Helix-Loop-Helix family	solyc01g086870.2.1	Transcript	2.427		-2.483		weakly similar to ( 184) AT2G42280 | Symbols: | basic helix-loop-helix (bHLH) family protein | chr2:17611891-17613163 REVERSEweakly similar to ( 179) loc_os08g39630 12008.m26738 protein DNA binding protein, putative, expressed genomic_reference:SL2.40ch01 gene_region:73557988-73560314 transcript_region:SL2.40ch01:73557988..73560314- go_terms:GO:0003700 functional_description:"BHLH transcription f…
27.3.6	RNA.regulation of transcription.bHLH,Basic Helix-Loop-Helix family	solyc02g063430.2.1	Transcript	2.71				moderately similar to ( 236) AT5G65640 | Symbols: bHLH093 | bHLH093 (beta HLH protein 93); DNA binding / transcription factor | chr5:26237137-26238635 FORWARDmoderately similar to ( 202) loc_os03g04310 12003.m101180 protein DNA binding protein, putative, expressed genomic_reference:SL2.40ch02 gene_region:30098703-30101097 transcript_region:SL2.40ch02:30098703..30101097- go_terms:GO:0003700 functi…
27.3.6	RNA.regulation of transcription.bHLH,Basic Helix-Loop-Helix family	solyc07g052670.2.1	Transcript	-2.76				moderately similar to ( 217) AT5G54680 | Symbols: ILR3 | ILR3 (iaa-leucine resistant3); DNA binding / transcription factor | chr5:22217270-22218993 FORWARDweakly similar to ( 197) loc_os07g35870 12007.m28990 protein bHLH transcription factor, putative, expressed genomic_reference:SL2.40ch07 gene_region:58439470-58444048 transcript_region:SL2.40ch07:58439470..58444048- go_terms:GO:0003700 function…
27.3.6	RNA.regulation of transcription.bHLH,Basic Helix-Loop-Helix family	solyc05g050560.1.1	Transcript	2.382				moderately similar to ( 499) AT1G01260 | Symbols: | basic helix-loop-helix (bHLH) family protein | chr1:109595-111367 FORWARDvery weakly similar to (87.8) ARRS_MAIZE Anthocyanin regulatory R-S protein - Zea mays (Maize)moderately similar to ( 400) loc_os01g13460 12001.m42935 protein helix-loop-helix DNA-binding domain containing protein, expressed evidence_code:10F0H1E1IEG genomic_reference:SL2.4…
27.3.6	RNA.regulation of transcription.bHLH,Basic Helix-Loop-Helix family	solyc02g091440.1.1	Transcript	-2.993		2.316		weakly similar to ( 167) AT1G66470 | Symbols: | basic helix-loop-helix (bHLH) family protein | chr1:24795326-24796598 FORWARDweakly similar to ( 174) loc_os02g48060 12002.m09840 protein DNA binding protein, putative, expressed evidence_code:10F0H1E0IEG genomic_reference:SL2.40ch02 gene_region:47312026-47313724 transcript_region:SL2.40ch02:47312026..47313724- go_terms:GO:0003700 functional_descrip…
27.3.6	RNA.regulation of transcription.bHLH,Basic Helix-Loop-Helix family	solyc09g063010.2.1	Transcript	-2.798				weakly similar to ( 129) AT2G20180 | Symbols: PIL5, PIF1 | PIL5 (PHYTOCHROME INTERACTING FACTOR 3-LIKE 5); DNA binding / phytochrome binding / transcription factor | chr2:8704525-8706237 REVERSEweakly similar to ( 121) loc_os12g41650 12012.m073881 protein phytochrome-interacting factor 4, putative, expressed genomic_reference:SL2.40ch09 gene_region:56525973-56536072 transcript_region:SL2.40ch09:5…
27.3.6	RNA.regulation of transcription.bHLH,Basic Helix-Loop-Helix family	solyc06g035490.2.1	Transcript	2.021		-2.293		weakly similar to ( 114) AT5G51780 | Symbols: | basix helix-loop-helix (bHLH) family protein | chr5:21034879-21036446 FORWARD genomic_reference:SL2.40ch06 gene_region:21066995-21068635 transcript_region:SL2.40ch06:21066995..21068635+ go_terms:GO:0003700 functional_description:"BHLH transcription factor-like (AHRD V1 *-** Q941Z7_ORYSJ); contains Interpro domain(s) IPR011598 Helix-loop-helix DNA-bi…
27.3.6	RNA.regulation of transcription.bHLH,Basic Helix-Loop-Helix family	solyc09g083360.2.1	Transcript	23.916	4.328	-4.077		weakly similar to ( 122) AT5G43650 | Symbols: | basic helix-loop-helix (bHLH) family protein | chr5:17533310-17534758 REVERSEvery weakly similar to (97.4) loc_os03g53020 12003.m10276 protein helix-loop-helix DNA-binding domain containing protein, expressed genomic_reference:SL2.40ch09 gene_region:64419034-64421479 transcript_region:SL2.40ch09:64419034..64421479+ go_terms:GO:0003700 functional_des…
27.3.6	RNA.regulation of transcription.bHLH,Basic Helix-Loop-Helix family	solyc08g082940.2.1	Transcript			2.379		weakly similar to ( 172) AT2G27230 | Symbols: LHW | LHW (LONESOME HIGHWAY); protein homodimerization/ transcription activator/ transcription factor | chr2:11650895-11653840 FORWARDweakly similar to ( 186) loc_os02g45170 12002.m09556 protein expressed protein genomic_reference:SL2.40ch08 gene_region:62753443-62757209 transcript_region:SL2.40ch08:62753443..62757209+ functional_description:"Uncharac…
27.3.6	RNA.regulation of transcription.bHLH,Basic Helix-Loop-Helix family	solyc04g077960.1.1	Transcript			4.486		weakly similar to ( 125) AT2G14760 | Symbols: | basic helix-loop-helix protein / bHLH protein | chr2:6322459-6323312 REVERSEweakly similar to ( 125) loc_os12g39850 12012.m07769 protein DNA binding protein, putative evidence_code:10F0H0E0IEG genomic_reference:SL2.40ch04 gene_region:60414629-60416069 transcript_region:SL2.40ch04:60414629..60416069- go_terms:GO:0005634,GO:0045449 functional_descript…
27.3.6	RNA.regulation of transcription.bHLH,Basic Helix-Loop-Helix family	solyc09g098110.2.1	Transcript			-2.151	-2.874	moderately similar to ( 210) AT1G05805 | Symbols: | basic helix-loop-helix (bHLH) family protein | chr1:1744843-1747427 FORWARDweakly similar to ( 169) loc_os01g67480 12001.m12852 protein helix-loop-helix DNA-binding domain containing protein, expressed genomic_reference:SL2.40ch09 gene_region:67276888-67284715 transcript_region:SL2.40ch09:67276888..67284715- go_terms:GO:0003700 functional_descri…
27.3.6	RNA.regulation of transcription.bHLH,Basic Helix-Loop-Helix family	solyc01g102300.2.1	Transcript			2.394		weakly similar to ( 169) AT1G09530 | Symbols: PIF3, POC1, PAP3 | PIF3 (PHYTOCHROME INTERACTING FACTOR 3); DNA binding / protein binding / transcription factor/ transcription regulator | chr1:3077216-3079367 FORWARDweakly similar to ( 156) loc_os01g18290 12001.m42972 protein basic helix-loop-helix dimerisation region bHLH, putative, expressed genomic_reference:SL2.40ch01 gene_region:82883861-82888…
27.3.6	RNA.regulation of transcription.bHLH,Basic Helix-Loop-Helix family	solyc12g087890.1.1	Transcript			2.206		very weakly similar to (86.3) AT5G64340 | Symbols: SAC51 | SAC51 (SUPPRESSOR OF ACAULIS 51); transcription factor/ transcription regulator | chr5:25730890-25731936 REVERSE evidence_code:10F0H0E1IEG genomic_reference:SL2.40ch12 gene_region:61833684-61834752 transcript_region:SL2.40ch12:61833684..61834752- go_terms:GO:0003700 functional_description:"Transcription factor/ transcription regulator (AH…
27.3.6	RNA.regulation of transcription.bHLH,Basic Helix-Loop-Helix family	solyc11g056650.1.1	Transcript			7.719	9.984	weakly similar to ( 143) AT1G51140 | Symbols: | basic helix-loop-helix (bHLH) family protein | chr1:18943802-18945613 REVERSEweakly similar to ( 147) loc_os08g39630 12008.m26738 protein DNA binding protein, putative, expressed evidence_code:10F0H0E1IEG genomic_reference:SL2.40ch11 gene_region:45024809-45027346 transcript_region:SL2.40ch11:45024809..45027346- go_terms:GO:0005634,GO:0045449 functio…
27.3.60	RNA.regulation of transcription.NIN-like bZIP-related family	solyc01g112190.2.1	Transcript	-2.316				highly similar to ( 697) AT4G35270 | Symbols: | RWP-RK domain-containing protein | chr4:16777657-16780824 REVERSEhighly similar to ( 647) loc_os03g03900 12003.m05922 protein nodule inception protein, putative, expressedRWP-RK PB1 genomic_reference:SL2.40ch01 gene_region:90015884-90019117 transcript_region:SL2.40ch01:90015884..90019117+ go_terms:GO:0003700 functional_description:"Nodule inception …
27.3.60	RNA.regulation of transcription.NIN-like bZIP-related family	solyc08g013900.2.1	Transcript			2.119		highly similar to ( 625) AT3G59580 | Symbols: | RWP-RK domain-containing protein | chr3:22009652-22012721 FORWARDhighly similar to ( 582) loc_os04g41850 12004.m09159 protein NIN-like protein 2, putative, expressedRWP-RK genomic_reference:SL2.40ch08 gene_region:3261272-3266583 transcript_region:SL2.40ch08:3261272..3266583- go_terms:GO:0003700 functional_description:"Nodule inception protein (Fragm…
27.3.63	RNA.regulation of transcription.PHD finger transcription factor	solyc07g062600.2.1	Transcript	2.186				highly similar to ( 673) AT3G14980 | Symbols: | PHD finger transcription factor, putative | chr3:5039931-5044811 REVERSEmoderately similar to ( 469) loc_os04g35430 12004.m08632 protein PHD-finger family protein, expressed genomic_reference:SL2.40ch07 gene_region:62512447-62519706 transcript_region:SL2.40ch07:62512447..62519706- go_terms:GO:0023034,GO:0008270 functional_description:"PHD finger fam…
27.3.63	RNA.regulation of transcription.PHD finger transcription factor	solyc02g084520.2.1	Transcript	2.061				weakly similar to ( 132) AT2G16485 | Symbols: | DNA binding / nucleic acid binding / protein binding / zinc ion binding | chr2:7137269-7145222 REVERSEweakly similar to ( 123) loc_os09g36090 12009.m50199 protein plus-3 domain containing protein, expressed genomic_reference:SL2.40ch02 gene_region:42188569-42192453 transcript_region:SL2.40ch02:42188569..42192453+ go_terms:GO:0008270 functional_descr…
27.3.64	RNA.regulation of transcription.PHOR1	solyc04g008100.1.1	Transcript	4.301		-2.307		moderately similar to ( 303) AT5G37490 | Symbols: | U-box domain-containing protein | chr5:14887744-14889051 FORWARDweakly similar to ( 112) SPL11_ORYSA Spotted leaf protein 11 (Spotted leaf11) (Cell death-related protein SPL11) - Oryza sativa (Rice)moderately similar to ( 333) loc_os03g13740 12003.m06818 protein immediate-early fungal elicitor protein CMPG1, putative, expressedUbox evidence_code…
27.3.64	RNA.regulation of transcription.PHOR1	solyc11g068940.1.1	Transcript	11.207		-4.513		moderately similar to ( 278) AT3G11840 | Symbols: PUB24 | PUB24 (PLANT U-BOX 24); binding / ubiquitin-protein ligase | chr3:3736578-3738250 REVERSEvery weakly similar to (80.1) SPL11_ORYSA Spotted leaf protein 11 (Spotted leaf11) (Cell death-related protein SPL11) - Oryza sativa (Rice)moderately similar to ( 264) loc_os04g58920 12004.m10772 protein ubiquitin-protein ligase, putative, expressed ev…
27.3.64	RNA.regulation of transcription.PHOR1	solyc01g080920.2.1	Transcript	-2.285				weakly similar to ( 188) AT3G52450 | Symbols: PUB22 | PUB22 (PLANT U-BOX 22); ubiquitin-protein ligase | chr3:19440943-19442250 REVERSEvery weakly similar to (83.2) SPL11_ORYSA Spotted leaf protein 11 (Spotted leaf11) (Cell death-related protein SPL11) - Oryza sativa (Rice)moderately similar to ( 301) loc_os04g49970 12004.m09929 protein U box, putative, expressedUbox genomic_reference:SL2.40ch01 …
27.3.64	RNA.regulation of transcription.PHOR1	solyc01g007030.2.1	Transcript	4.579		-2.122		moderately similar to ( 251) AT2G35930 | Symbols: PUB23 | PUB23 (PLANT U-BOX 23); ubiquitin-protein ligase | chr2:15083101-15084336 REVERSEweakly similar to ( 199) loc_os04g58920 12004.m10772 protein ubiquitin-protein ligase, putative, expressed genomic_reference:SL2.40ch01 gene_region:1583240-1584704 transcript_region:SL2.40ch01:1583240..1584704- go_terms:GO:0005488 functional_description:"U-box…
27.3.64	RNA.regulation of transcription.PHOR1	solyc06g074140.1.1	Transcript	2.327		-4.3		moderately similar to ( 293) AT3G11840 | Symbols: PUB24 | PUB24 (PLANT U-BOX 24); binding / ubiquitin-protein ligase | chr3:3736578-3738250 REVERSEmoderately similar to ( 253) loc_os04g58920 12004.m10772 protein ubiquitin-protein ligase, putative, expressed evidence_code:10F0H1E1IEG genomic_reference:SL2.40ch06 gene_region:42247306-42248568 transcript_region:SL2.40ch06:42247306..42248568+ go_term…
27.3.64	RNA.regulation of transcription.PHOR1	solyc01g007010.2.1	Transcript			-3.504		moderately similar to ( 451) AT2G35930 | Symbols: PUB23 | PUB23 (PLANT U-BOX 23); ubiquitin-protein ligase | chr2:15083101-15084336 REVERSEweakly similar to ( 120) SPL11_ORYSA Spotted leaf protein 11 (Spotted leaf11) (Cell death-related protein SPL11) - Oryza sativa (Rice)moderately similar to ( 346) loc_os02g33590 12002.m08452 protein ubiquitin-protein ligase, putative, expressedUbox genomic_ref…
27.3.64	RNA.regulation of transcription.PHOR1	solyc11g068920.1.1	Transcript			-3.589		moderately similar to ( 416) AT2G35930 | Symbols: PUB23 | PUB23 (PLANT U-BOX 23); ubiquitin-protein ligase | chr2:15083101-15084336 REVERSEweakly similar to ( 113) SPL11_ORYSA Spotted leaf protein 11 (Spotted leaf11) (Cell death-related protein SPL11) - Oryza sativa (Rice)moderately similar to ( 342) loc_os02g33590 12002.m08452 protein ubiquitin-protein ligase, putative, expressedUbox evidence_co…
27.3.64	RNA.regulation of transcription.PHOR1	solyc01g007020.2.1	Transcript			-2.019		moderately similar to ( 456) AT2G35930 | Symbols: PUB23 | PUB23 (PLANT U-BOX 23); ubiquitin-protein ligase | chr2:15083101-15084336 REVERSEweakly similar to ( 128) SPL11_ORYSA Spotted leaf protein 11 (Spotted leaf11) (Cell death-related protein SPL11) - Oryza sativa (Rice)moderately similar to ( 354) loc_os02g33590 12002.m08452 protein ubiquitin-protein ligase, putative, expressedUbox genomic_ref…
27.3.66	RNA.regulation of transcription.Psudo ARR transcription factor family	solyc06g069690.2.1	Transcript	3.234				moderately similar to ( 322) AT5G61380 | Symbols: TOC1, APRR1, PRR1 | TOC1 (TIMING OF CAB EXPRESSION 1); transcription regulator/ two-component response regulator | chr5:24675540-24678176 FORWARDmoderately similar to ( 375) PRR1_ORYSA Two-component response regulator-like PRR1 (Pseudo-response regulator 1) (OsPRR1) - Oryza sativa (Rice)moderately similar to ( 375) loc_os02g40510 12002.m33775 prot…
27.3.66	RNA.regulation of transcription.Psudo ARR transcription factor family	solyc04g049670.2.1	Transcript	2.553				moderately similar to ( 215) AT5G02810 | Symbols: PRR7, APRR7 | PRR7 (PSEUDO-RESPONSE REGULATOR 7); transcription regulator/ two-component response regulator | chr5:638283-641461 REVERSEmoderately similar to ( 322) PRR37_ORYSA Two-component response regulator-like PRR37 (Pseudo-response regulator 37) (OsPRR37) - Oryza sativa (Rice)moderately similar to ( 322) loc_os07g49460 12007.m079806 protein …
27.3.66	RNA.regulation of transcription.Psudo ARR transcription factor family	solyc03g081240.2.1	Transcript		3.957	3.647		moderately similar to ( 285) AT5G24470 | Symbols: APRR5, PRR5 | APRR5 (ARABIDOPSIS PSEUDO-RESPONSE REGULATOR 5); transcription regulator/ two-component response regulator | chr5:8356204-8358873 REVERSEmoderately similar to ( 306) PRR95_ORYSA Two-component response regulator-like PRR95 (Pseudo-response regulator 95) (OsPRR95) - Oryza sativa (Rice)moderately similar to ( 306) loc_os09g36220 12009.m…
27.3.67	RNA.regulation of transcription.putative transcription regulator	solyc09g089620.1.1	Transcript		-2.241			moderately similar to ( 216) AT4G14465 | Symbols: | DNA-binding protein-related | chr4:8320972-8321817 FORWARDweakly similar to ( 197) loc_os02g57520 12002.m10773 protein DNA-binding protein, putative, expressedDUF296 evidence_code:10F0H1E0IEG genomic_reference:SL2.40ch09 gene_region:64728667-64729527 transcript_region:SL2.40ch09:64728667..64729527- functional_description:"AT-hook DNA-binding pro…
27.3.67	RNA.regulation of transcription.putative transcription regulator	solyc12g087950.1.1	Transcript			-3.536		weakly similar to ( 129) AT5G49700 | Symbols: | DNA-binding protein-related | chr5:20192599-20193429 FORWARDDUF296 evidence_code:10F0H1E1IEG genomic_reference:SL2.40ch12 gene_region:61892780-61893580 transcript_region:SL2.40ch12:61892780..61893580- functional_description:"AT-hook motif nuclear localized protein 17 (AHRD V1 **-- Q9LTA2_ARATH); contains Interpro domain(s) IPR014476 Predicted AT-hoo…
27.3.67	RNA.regulation of transcription.putative transcription regulator	solyc02g062360.2.1	Transcript			-2.002		moderately similar to ( 495) AT2G16485 | Symbols: | DNA binding / nucleic acid binding / protein binding / zinc ion binding | chr2:7137269-7145222 REVERSEhighly similar to ( 513) loc_os09g36090 12009.m50199 protein plus-3 domain containing protein, expressed Plus3 Plus-3 genomic_reference:SL2.40ch02 gene_region:28550320-28558544 transcript_region:SL2.40ch02:28550320..28558544+ go_terms:GO:0005634…
27.3.67	RNA.regulation of transcription.putative transcription regulator	solyc02g073580.1.1	Transcript			-2.488		weakly similar to ( 188) AT4G18650 | Symbols: | transcription factor-related | chr4:10264043-10265422 REVERSEvery weakly similar to (96.3) loc_os01g06560 12001.m07286 protein tumor-related protein, putative, expressed evidence_code:10F0H1E1IEG genomic_reference:SL2.40ch02 gene_region:36326016-36326675 transcript_region:SL2.40ch02:36326016..36326675+ go_terms:GO:0005515 functional_description:"BZI…
27.3.67	RNA.regulation of transcription.putative transcription regulator	solyc08g081380.2.1	Transcript			2.728		highly similar to ( 649) AT1G63850 | Symbols: | PRLI-interacting factor-related | chr1:23696962-23698708 FORWARDhighly similar to ( 657) loc_os04g49060 12004.m09841 protein protein binding protein, putative, expressed genomic_reference:SL2.40ch08 gene_region:61613291-61616090 transcript_region:SL2.40ch08:61613291..61616090+ go_terms:GO:0005515 functional_description:"At5g63850-like protein (Fragm…
27.3.67	RNA.regulation of transcription.putative transcription regulator	solyc02g076640.1.1	Transcript			-2.283		very weakly similar to (91.7) AT4G18650 | Symbols: | transcription factor-related | chr4:10264043-10265422 REVERSE evidence_code:10F0H1E0IEG genomic_reference:SL2.40ch02 gene_region:36377810-36378073 transcript_region:SL2.40ch02:36377810..36378073+ functional_description:"cDNA clone J023049H21 full insert sequence (AHRD V1 **-- B7EHP2_ORYSJ)"
27.3.67	RNA.regulation of transcription.putative transcription regulator	solyc01g091470.2.1	Transcript				-2.576	weakly similar to ( 167) AT2G45430 | Symbols: | DNA-binding protein-related | chr2:18727848-18728801 FORWARDweakly similar to ( 177) loc_os02g25020 12002.m07649 protein DNA binding protein, putative, expressedDUF296 genomic_reference:SL2.40ch01 gene_region:76860856-76862402 transcript_region:SL2.40ch01:76860856..76862402+ go_terms:GO:0003680 functional_description:"AT-hook DNA-binding protein (Fr…
27.3.7	RNA.regulation of transcription.C2C2(Zn) CO-like, Constans-like zinc finger family	solyc04g081020.2.1	Transcript	-4.307		2.609		moderately similar to ( 221) AT1G75540 | Symbols: STH2 | STH2 (SALT TOLERANCE HOMOLOG2); transcription factor/ zinc ion binding | chr1:28366059-28367398 FORWARDweakly similar to ( 174) loc_os04g45690 12004.m09520 protein salt tolerance-like protein, putative, expressed genomic_reference:SL2.40ch04 gene_region:62677396-62678694 transcript_region:SL2.40ch04:62677396..62678694+ go_terms:GO:0005515,G…
27.3.7	RNA.regulation of transcription.C2C2(Zn) CO-like, Constans-like zinc finger family	solyc08g036660.2.1	Transcript	3.09				genomic_reference:SL2.40ch08 gene_region:26241790-26243434 transcript_region:SL2.40ch08:26241790..26243434- go_terms:GO:0005515 functional_description:"Protein TIFY 5A (AHRD V1 ***- TIF5A_ARATH); contains Interpro domain(s) IPR018467 CCT domain-like "
27.3.7	RNA.regulation of transcription.C2C2(Zn) CO-like, Constans-like zinc finger family	solyc06g073180.2.1	Transcript	-3.105	-3.104			moderately similar to ( 221) AT1G06040 | Symbols: STO | STO (SALT TOLERANCE); DNA binding / protein binding / transcription factor/ zinc ion binding | chr1:1828662-1829659 REVERSEweakly similar to ( 186) loc_os04g41560 12004.m101716 protein salt tolerance-like protein, putative, expressed genomic_reference:SL2.40ch06 gene_region:41479688-41483031 transcript_region:SL2.40ch06:41479688..41483031+ g…
27.3.7	RNA.regulation of transcription.C2C2(Zn) CO-like, Constans-like zinc finger family	solyc08g036640.2.1	Transcript	7.298				genomic_reference:SL2.40ch08 gene_region:26189720-26190400 transcript_region:SL2.40ch08:26189720..26190400- go_terms:GO:0005515 functional_description:"Protein TIFY 5A (AHRD V1 ***- TIF5A_ARATH); contains Interpro domain(s) IPR010399 Tify "
27.3.7	RNA.regulation of transcription.C2C2(Zn) CO-like, Constans-like zinc finger family	solyc09g074560.2.1	Transcript	2.333				moderately similar to ( 248) AT2G47890 | Symbols: | zinc finger (B-box type) family protein | chr2:19608245-19609476 FORWARDweakly similar to ( 135) loc_os07g47140 12007.m08931 protein CCT motif family protein, expressed genomic_reference:SL2.40ch09 gene_region:61872048-61874336 transcript_region:SL2.40ch09:61872048..61874336- go_terms:GO:0005622 functional_description:"CONSTANS-like zinc finger …
27.3.7	RNA.regulation of transcription.C2C2(Zn) CO-like, Constans-like zinc finger family	solyc12g089240.1.1	Transcript			6.262		weakly similar to ( 170) AT4G39070 | Symbols: | zinc finger (B-box type) family protein | chr4:18205061-18206421 REVERSEweakly similar to ( 164) loc_os02g43170 12002.m09352 protein salt tolerance-like protein, putative, expressed evidence_code:10F0H1E1IEG genomic_reference:SL2.40ch12 gene_region:62792418-62794690 transcript_region:SL2.40ch12:62792418..62794690+ go_terms:GO:0005622 functional_desc…
27.3.7	RNA.regulation of transcription.C2C2(Zn) CO-like, Constans-like zinc finger family	solyc07g062160.2.1	Transcript			2.022		moderately similar to ( 264) AT1G78600 | Symbols: LZF1, STH3 | LZF1 (LIGHT-REGULATED ZINC FINGER PROTEIN 1); transcription factor/ zinc ion binding | chr1:29567370-29568662 FORWARDweakly similar to ( 192) loc_os01g10580 12001.m07679 protein B-box zinc finger family protein, expressed genomic_reference:SL2.40ch07 gene_region:62191788-62196800 transcript_region:SL2.40ch07:62191788..62196800+ go_ter…
27.3.71	RNA.regulation of transcription.SNF7	solyc03g121360.1.1	Transcript			-2.091		moderately similar to ( 275) AT1G17730 | Symbols: VPS46.1 | VPS46.1 (VACUOLAR PROTEIN SORTING 46.1) | chr1:6099210-6100153 FORWARDmoderately similar to ( 241) loc_os06g43590 12006.m091745 protein charged multivesicular body protein 1b, putative, expressed evidence_code:10F1H1E1IEG genomic_reference:SL2.40ch03 gene_region:63527142-63527753 transcript_region:SL2.40ch03:63527142..63527753+ go_terms:…
27.3.8	RNA.regulation of transcription.C2C2(Zn) DOF zinc finger family	solyc02g090310.1.1	Transcript	-2.447				weakly similar to ( 115) AT1G51700 | Symbols: ADOF1 | ADOF1; DNA binding / transcription factor | chr1:19174266-19174850 FORWARDweakly similar to ( 107) PBF_MAIZE Dof zinc finger protein PBF (Prolamin box-binding factor) - Zea mays (Maize)weakly similar to ( 123) loc_os03g38870 12003.m08982 protein dof domain, zinc finger family protein, expressedzf-Dof evidence_code:10F0H1E1IEG genomic_reference…
27.3.8	RNA.regulation of transcription.C2C2(Zn) DOF zinc finger family	solyc03g112930.2.1	Transcript	-2.153				weakly similar to ( 146) AT5G62940 | Symbols: | Dof-type zinc finger domain-containing protein | chr5:25257183-25258504 REVERSEweakly similar to ( 111) PBF_MAIZE Dof zinc finger protein PBF (Prolamin box-binding factor) - Zea mays (Maize)weakly similar to ( 144) loc_os02g47810 12002.m09815 protein dof domain, zinc finger family protein, expressedzf-Dof genomic_reference:SL2.40ch03 gene_region:572…
27.3.8	RNA.regulation of transcription.C2C2(Zn) DOF zinc finger family	solyc06g075370.2.1	Transcript	2.069				weakly similar to ( 125) AT2G28510 | Symbols: | Dof-type zinc finger domain-containing protein | chr2:12199383-12200627 REVERSEweakly similar to ( 114) PBF_MAIZE Dof zinc finger protein PBF (Prolamin box-binding factor) - Zea mays (Maize)weakly similar to ( 120) loc_os01g64590 12001.m12573 protein dof domain, zinc finger family protein, expressedzf-Dof genomic_reference:SL2.40ch06 gene_region:431…
27.3.8	RNA.regulation of transcription.C2C2(Zn) DOF zinc finger family	solyc02g067230.2.1	Transcript	-2.777				moderately similar to ( 248) AT5G39660 | Symbols: CDF2 | CDF2 (CYCLING DOF FACTOR 2); DNA binding / protein binding / transcription factor | chr5:15878920-15880712 FORWARDvery weakly similar to (96.7) MNB1A_MAIZE Dof zinc finger protein MNB1A - Zea mays (Maize)moderately similar to ( 221) loc_os01g15900 12001.m08188 protein expressed proteinzf-Dof genomic_reference:SL2.40ch02 gene_region:31991100…
27.3.8	RNA.regulation of transcription.C2C2(Zn) DOF zinc finger family	solyc08g082910.1.1	Transcript			-2.303		weakly similar to ( 150) AT4G24060 | Symbols: | Dof-type zinc finger domain-containing protein | chr4:12503970-12505417 FORWARDvery weakly similar to (96.3) PBF_MAIZE Dof zinc finger protein PBF (Prolamin box-binding factor) - Zea mays (Maize)weakly similar to ( 116) loc_os02g45200 12002.m33817 protein expressed proteinzf-Dof evidence_code:10F0H1E1IEG genomic_reference:SL2.40ch08 gene_region:6273…
27.3.9	RNA.regulation of transcription.C2C2(Zn) GATA transcription factor family	solyc08g066510.2.1	Transcript	-4.95		5.317		moderately similar to ( 214) AT5G25830 | Symbols: | zinc finger (GATA type) family protein | chr5:9004398-9005502 REVERSEmoderately similar to ( 210) loc_os01g54210 12001.m11585 protein GATA transcription factor 13, putative, expressed genomic_reference:SL2.40ch08 gene_region:52447226-52448843 transcript_region:SL2.40ch08:52447226..52448843+ go_terms:GO:0005634,GO:0006355 functional_description:"…
27.3.9	RNA.regulation of transcription.C2C2(Zn) GATA transcription factor family	solyc01g090760.2.1	Transcript	-2.769		4.092		weakly similar to ( 189) AT3G60530 | Symbols: | zinc finger (GATA type) family protein | chr3:22373348-22374147 FORWARDweakly similar to ( 147) loc_os10g40810 12010.m06851 protein GATA transcription factor 9, putative, expressed genomic_reference:SL2.40ch01 gene_region:76179808-76180978 transcript_region:SL2.40ch01:76179808..76180978+ go_terms:GO:0031013,GO:0030674 functional_description:"GATA tr…
27.3.9	RNA.regulation of transcription.C2C2(Zn) GATA transcription factor family	solyc03g120890.2.1	Transcript	-3.171		2.443		weakly similar to ( 199) AT5G25830 | Symbols: | zinc finger (GATA type) family protein | chr5:9004398-9005502 REVERSEweakly similar to ( 199) loc_os01g54210 12001.m11585 protein GATA transcription factor 13, putative, expressed genomic_reference:SL2.40ch03 gene_region:63175276-63176950 transcript_region:SL2.40ch03:63175276..63176950- go_terms:GO:0005634,GO:0006355 functional_description:"GATA tra…
27.3.9	RNA.regulation of transcription.C2C2(Zn) GATA transcription factor family	solyc10g018560.1.1	Transcript	-2.674		2.064		weakly similar to ( 175) AT3G60530 | Symbols: | zinc finger (GATA type) family protein | chr3:22373348-22374147 FORWARDweakly similar to ( 149) loc_os10g40810 12010.m06851 protein GATA transcription factor 9, putative, expressed evidence_code:10F0H1E0IEG genomic_reference:SL2.40ch10 gene_region:8688626-8690141 transcript_region:SL2.40ch10:8688626..8690141+ go_terms:GO:0031013,GO:0030674 functiona…
27.3.99	RNA.regulation of transcription.unclassified	solyc12g087940.1.1	Transcript		3.375			moderately similar to ( 490) AT1G09750 | Symbols: | chloroplast nucleoid DNA-binding protein-related | chr1:3157541-3158960 FORWARDmoderately similar to ( 370) loc_os03g08790 12003.m06385 protein aspartic proteinase nepenthesin-1 precursor, putative, expressed evidence_code:10F0H1E1IEG genomic_reference:SL2.40ch12 gene_region:61882046-61884187 transcript_region:SL2.40ch12:61882046..61884187- go_t…
27.3.99	RNA.regulation of transcription.unclassified	solyc03g119690.1.1	Transcript		-2.756			moderately similar to ( 462) AT3G18490 | Symbols: | aspartyl protease family protein | chr3:6349090-6350592 REVERSEmoderately similar to ( 409) loc_os01g04710 12001.m42852 protein aspartic proteinase nepenthesin-1 precursor, putative, expressed Asp evidence_code:10F0H1E1IEG genomic_reference:SL2.40ch03 gene_region:62293271-62294875 transcript_region:SL2.40ch03:62293271..62294875- go_terms:GO:0006…
27.3.99	RNA.regulation of transcription.unclassified	solyc06g072460.1.1	Transcript			-5.187		moderately similar to ( 213) AT2G27660 | Symbols: | DC1 domain-containing protein | chr2:11798694-11800850 REVERSEvery weakly similar to (81.6) loc_os07g42030 12007.m08439 protein protein binding protein, putative evidence_code:10F0H1E1IEG genomic_reference:SL2.40ch06 gene_region:41085510-41086622 transcript_region:SL2.40ch06:41085510..41086622+ go_terms:GO:0019992,GO:0020037 functional_descripti…
27.3.99	RNA.regulation of transcription.unclassified	solyc06g074000.1.1	Transcript			2.548		moderately similar to ( 440) AT3G52500 | Symbols: | aspartyl protease family protein | chr3:19465644-19467053 REVERSEmoderately similar to ( 303) loc_os04g58840 12004.m10764 protein aspartic proteinase nepenthesin-2 precursor, putative, expressed evidence_code:10F0H1E1IEG genomic_reference:SL2.40ch06 gene_region:42131696-42133081 transcript_region:SL2.40ch06:42131696..42133081- go_terms:GO:000650…
27.3.99	RNA.regulation of transcription.unclassified	solyc04g078810.2.1	Transcript			2.071		moderately similar to ( 312) AT1G45207 | Symbols: | remorin family protein | chr1:17130703-17133548 REVERSEmoderately similar to ( 265) loc_os08g36760 12008.m07664 protein remorin, C-terminal region family protein, expressedRemorin_C genomic_reference:SL2.40ch04 gene_region:61065866-61070598 transcript_region:SL2.40ch04:61065866..61070598- functional_description:"Remorin (AHRD V1 ***- Q00M66_SOYB…
27.3.99	RNA.regulation of transcription.unclassified	solyc01g073890.2.1	Transcript			-4.17		weakly similar to ( 184) AT2G27660 | Symbols: | DC1 domain-containing protein | chr2:11798694-11800850 REVERSEvery weakly similar to (80.9) loc_os07g41930 12007.m08429 protein protein binding protein, putative genomic_reference:SL2.40ch01 gene_region:70464108-70465600 transcript_region:SL2.40ch01:70464108..70465600+ go_terms:GO:0019992,GO:0020037 functional_description:"CHP-rich zinc finger prote…
27.3.99	RNA.regulation of transcription.unclassified	solyc01g091000.2.1	Transcript			2.136		moderately similar to ( 247) AT3G60670 | Symbols: | zinc-binding protein, putative | chr3:22424695-22426074 REVERSEweakly similar to ( 187) loc_os06g45540 12006.m09082 protein zinc-binding protein, putative, expressedPLATZ genomic_reference:SL2.40ch01 gene_region:76462988-76464294 transcript_region:SL2.40ch01:76462988..76464294- go_terms:GO:0008270 functional_description:"Zinc ion binding protein…
27.3.99	RNA.regulation of transcription.unclassified	solyc01g073830.1.1	Transcript			-2.06		weakly similar to ( 109) AT2G27660 | Symbols: | DC1 domain-containing protein | chr2:11798694-11800850 REVERSE evidence_code:10F0H0E0IEG genomic_reference:SL2.40ch01 gene_region:70428022-70428954 transcript_region:SL2.40ch01:70428022..70428954- functional_description:"CHP-rich zinc finger protein-like (AHRD V1 *--- Q8H5Y9_ORYSJ); contains Interpro domain(s) IPR011424 C1-like "
27.3.99	RNA.regulation of transcription.unclassified	solyc08g082680.2.1	Transcript			2.991		weakly similar to ( 121) AT4G24015 | Symbols: | zinc finger (RING-H2 type) protein-related | chr4:12469887-12471197 REVERSE genomic_reference:SL2.40ch08 gene_region:62552444-62554475 transcript_region:SL2.40ch08:62552444..62554475- go_terms:GO:0008270 functional_description:"Ring H2 finger protein (AHRD V1 *-*- D9ZHD8_HYPPE); contains Interpro domain(s) IPR001841 Zinc finger, RING-type "
27.3.99	RNA.regulation of transcription.unclassified	solyc01g073840.1.1	Transcript			-6.819		weakly similar to ( 157) AT2G44380 | Symbols: | DC1 domain-containing protein | chr2:18323590-18324333 REVERSE evidence_code:10F0H1E0IEG genomic_reference:SL2.40ch01 gene_region:70430912-70432291 transcript_region:SL2.40ch01:70430912..70432291- go_terms:GO:0008270 functional_description:"CHP-rich zinc finger protein-like (AHRD V1 **-- Q9FK70_ARATH); contains Interpro domain(s) IPR011424 C1-like "
27.3.99	RNA.regulation of transcription.unclassified	solyc04g009820.2.1	Transcript			2.401		weakly similar to ( 115) AT5G28640 | Symbols: AN3, GIF, GIF1 | AN3 (ANGUSTIFOLIA 3); protein binding / transcription coactivator | chr5:10647831-10649620 REVERSEvery weakly similar to (88.6) loc_os03g52320 12003.m10209 protein GIF2, putative, expressed genomic_reference:SL2.40ch04 gene_region:3139217-3143959 transcript_region:SL2.40ch04:3139217..3143959+ functional_description:"Calcium-responsive…
27.3.99	RNA.regulation of transcription.unclassified	solyc01g073800.2.1	Transcript			-3.028	-5.001	weakly similar to ( 127) AT2G44380 | Symbols: | DC1 domain-containing protein | chr2:18323590-18324333 REVERSE genomic_reference:SL2.40ch01 gene_region:70406076-70406992 transcript_region:SL2.40ch01:70406076..70406992- functional_description:"CHP-rich zinc finger protein-like (AHRD V1 **-- Q8H5Y9_ORYSJ); contains Interpro domain(s) IPR011424 C1-like "
27.3.99	RNA.regulation of transcription.unclassified	solyc09g011270.2.1	Transcript			-2.762		weakly similar to ( 200) AT2G37820 | Symbols: | DC1 domain-containing protein | chr2:15847541-15848413 FORWARDweakly similar to ( 102) loc_os07g42030 12007.m08439 protein protein binding protein, putative genomic_reference:SL2.40ch09 gene_region:4603003-4605126 transcript_region:SL2.40ch09:4603003..4605126+ go_terms:GO:0006614 functional_description:"CHP-rich zinc finger protein-like (AHRD V1 **-…
27.3.99	RNA.regulation of transcription.unclassified	solyc07g045100.1.1	Transcript			-2.803		highly similar to ( 635) AT3G59080 | Symbols: | aspartyl protease family protein | chr3:21836812-21838419 FORWARDhighly similar to ( 512) loc_os02g21040 12002.m07344 protein aspartic proteinase nepenthesin-2 precursor, putative, expressed Asp evidence_code:10F0H1E0IEG genomic_reference:SL2.40ch07 gene_region:55541314-55542963 transcript_region:SL2.40ch07:55541314..55542963+ go_terms:GO:0003677 fu…
27.3.99	RNA.regulation of transcription.unclassified	solyc07g007320.1.1	Transcript			2.351		moderately similar to ( 322) AT2G12646 | Symbols: | FUNCTIONS IN: molecular_function unknown; INVOLVED IN: biological_process unknown; LOCATED IN: cellular_component unknown; CONTAINS InterPro DOMAIN/s: Protein of unknown function DUF597 (InterPro:IPR006734); BEST Arabidopsis thaliana protein match is: zinc-binding protein, putative (TAIR:AT3G60670.1); Has 191 Blast hits to 191 proteins in 14 spe…
27.3.99	RNA.regulation of transcription.unclassified	solyc01g096450.2.1	Transcript			2.22		moderately similar to ( 479) AT3G54400 | Symbols: | aspartyl protease family protein | chr3:20140291-20142599 REVERSEmoderately similar to ( 417) loc_os07g46480 12007.m08865 protein aspartic proteinase nepenthesin-1 precursor, putative, expressed genomic_reference:SL2.40ch01 gene_region:79304614-79307810 transcript_region:SL2.40ch01:79304614..79307810+ go_terms:GO:0006508,GO:0031177 functional_de…
27.3.99	RNA.regulation of transcription.unclassified	solyc01g073780.2.1	Transcript				-7.277	weakly similar to ( 102) AT2G44380 | Symbols: | DC1 domain-containing protein | chr2:18323590-18324333 REVERSE genomic_reference:SL2.40ch01 gene_region:70401482-70402837 transcript_region:SL2.40ch01:70401482..70402837- functional_description:"CHP-rich zinc finger protein-like (AHRD V1 *--- Q9LTY3_ARATH); contains Interpro domain(s) IPR011424 C1-like "
27.3.99	RNA.regulation of transcription.unclassified	solyc01g073810.2.1	Transcript				-6.549	very weakly similar to (94.4) AT2G17740 | Symbols: | DC1 domain-containing protein | chr2:7707082-7707828 REVERSE genomic_reference:SL2.40ch01 gene_region:70418610-70419406 transcript_region:SL2.40ch01:70418610..70419406- go_terms:GO:0008270 functional_description:"DC1 domain containing protein (AHRD V1 **-- A8CCN1_TOBAC); contains Interpro domain(s) IPR011424 C1-like "
27.3.99	RNA.regulation of transcription.unclassified	solyc09g005610.2.1	Transcript				10.706	weakly similar to ( 120) AT1G58330 | Symbols: ZW2 | ZW2 | chr1:21641150-21641827 FORWARD genomic_reference:SL2.40ch09 gene_region:422346-423916 transcript_region:SL2.40ch09:422346..423916- functional_description:"BZIP transcription factor (AHRD V1 *-*- Q8W5R8_ORYSA)"

## Sheet: TFs-Leaf
	Table S4 (Excel file). Mapman classification of DEGs encoding transcription factors in leaves of res and WT plants in absence of salt stress (Control) and after 5 days of 200 mM NaCl (Salt). Fold-change values are shown, comparing res vs WT in each condition (left columns) or salt stress vs control for each genotype (right columns).
BinCode	BinName	ID	Type	FC (res control vs WT control)	FC (res salt vs WT salt)	FC (res salt vs control)	FC (WT salt vs control)	Description
27.3.32	RNA.regulation of transcription.WRKY domain transcription factor family	solyc09g015770.2.1	Transcript	-6.338		3.47552		weakly similar to ( 127) AT3G56400 | Symbols: WRKY70, ATWRKY70 | WRKY70; transcription factor/ transcription repressor | chr3:20909082-20910409 REVERSEweakly similar to ( 110) loc_os05g25770 12005.m06869 protein OsWRKY45 - Superfamily of rice TFs having WRKY and zinc finger domains, expressedWRKY genomic_reference:SL2.40ch09 gene_region:10987958-10989890 transcript_region:SL2.40ch09:10987958..109…
27.3.32	RNA.regulation of transcription.WRKY domain transcription factor family	solyc08g008280.2.1	Transcript	-48.848		9.82331	-12.436	weakly similar to ( 187) AT4G23810 | Symbols: WRKY53, ATWRKY53 | WRKY53; DNA binding / protein binding / transcription activator/ transcription factor | chr4:12392666-12393739 REVERSEweakly similar to ( 132) loc_os08g29660 12008.m06969 protein OsWRKY69 - Superfamily of rice TFs having WRKY and zinc finger domains, expressedWRKY genomic_reference:SL2.40ch08 gene_region:2704613-2706561 transcript_r…
27.3.32	RNA.regulation of transcription.WRKY domain transcription factor family	solyc08g067340.2.1	Transcript	-5.94		14.1372	4.111	weakly similar to ( 166) AT1G80840 | Symbols: WRKY40, ATWRKY40 | WRKY40; transcription factor | chr1:30383834-30385356 FORWARDweakly similar to ( 148) loc_os09g25060 12009.m05659 protein OsWRKY76 - Superfamily of rice TFs having WRKY and zinc finger domains, expressedWRKY genomic_reference:SL2.40ch08 gene_region:53602606-53604908 transcript_region:SL2.40ch08:53602606..53604908+ go_terms:GO:000370…
27.3.32	RNA.regulation of transcription.WRKY domain transcription factor family	solyc08g082110.2.1	Transcript	-63.57		6.02634	-14.194	weakly similar to ( 181) AT4G23810 | Symbols: WRKY53, ATWRKY53 | WRKY53; DNA binding / protein binding / transcription activator/ transcription factor | chr4:12392666-12393739 REVERSEweakly similar to ( 135) loc_os08g29660 12008.m06969 protein OsWRKY69 - Superfamily of rice TFs having WRKY and zinc finger domains, expressedWRKY genomic_reference:SL2.40ch08 gene_region:62164391-62166398 transcript…
27.3.32	RNA.regulation of transcription.WRKY domain transcription factor family	solyc04g051690.2.1	Transcript	-8.254			-5.702	weakly similar to ( 117) AT5G26170 | Symbols: WRKY50, ATWRKY50 | WRKY50; transcription factor | chr5:9147176-9148128 REVERSEweakly similar to ( 132) loc_os01g40260 12001.m10299 protein OsWRKY77 - Superfamily of rice TFs having WRKY and zinc finger domains, expressedWRKY genomic_reference:SL2.40ch04 gene_region:50163412-50166584 transcript_region:SL2.40ch04:50163412..50166584+ go_terms:GO:0045449
27.3.32	RNA.regulation of transcription.WRKY domain transcription factor family	solyc08g006320.2.1	Transcript	-3.119			-3.628	moderately similar to ( 252) AT4G31550 | Symbols: WRKY11, ATWRKY11 | WRKY11; calmodulin binding / transcription factor | chr4:15290065-15291458 REVERSEweakly similar to ( 194) loc_os04g21950 12004.m07345 protein OsWRKY51 - Superfamily of rice TFs having WRKY and zinc finger domains, expressedWRKY genomic_reference:SL2.40ch08 gene_region:985013-986480 transcript_region:SL2.40ch08:985013..986480- g…
27.3.32	RNA.regulation of transcription.WRKY domain transcription factor family	solyc06g068460.2.1	Transcript	-6.077		2.46491	-3.488	moderately similar to ( 228) AT1G80840 | Symbols: WRKY40, ATWRKY40 | WRKY40; transcription factor | chr1:30383834-30385356 FORWARDweakly similar to ( 181) loc_os09g25060 12009.m05659 protein OsWRKY76 - Superfamily of rice TFs having WRKY and zinc finger domains, expressedWRKY genomic_reference:SL2.40ch06 gene_region:38823797-38825771 transcript_region:SL2.40ch06:38823797..38825771+ go_terms:GO:00…
27.3.32	RNA.regulation of transcription.WRKY domain transcription factor family	solyc06g066370.2.1	Transcript	-7.756		3.81277	-2.535	moderately similar to ( 288) AT2G38470 | Symbols: WRKY33, ATWRKY33 | WRKY33; transcription factor | chr2:16108476-16110539 FORWARDmoderately similar to ( 320) loc_os01g61080 12001.m12235 protein OsWRKY24 - Superfamily of rice TFs having WRKY and zinc finger domains, expressedWRKY genomic_reference:SL2.40ch06 gene_region:38062111-38065102 transcript_region:SL2.40ch06:38062111..38065102+ go_terms:G…
27.3.32	RNA.regulation of transcription.WRKY domain transcription factor family	solyc01g095630.2.1	Transcript	-3.354			-2.247	weakly similar to ( 130) AT4G11070 | Symbols: WRKY41, AtWRKY41 | WRKY41; transcription factor | chr4:6759303-6760763 FORWARDweakly similar to ( 136) loc_os08g29660 12008.m06969 protein OsWRKY69 - Superfamily of rice TFs having WRKY and zinc finger domains, expressedWRKY genomic_reference:SL2.40ch01 gene_region:78600553-78602865 transcript_region:SL2.40ch01:78600553..78602865- go_terms:GO:0045449
27.3.32	RNA.regulation of transcription.WRKY domain transcription factor family	solyc03g116890.2.1	Transcript	-5.062	6.815	2.31739	-14.409	moderately similar to ( 210) AT1G80840 | Symbols: WRKY40, ATWRKY40 | WRKY40; transcription factor | chr1:30383834-30385356 FORWARDweakly similar to ( 163) loc_os09g25060 12009.m05659 protein OsWRKY76 - Superfamily of rice TFs having WRKY and zinc finger domains, expressedWRKY genomic_reference:SL2.40ch03 gene_region:60192911-60195340 transcript_region:SL2.40ch03:60192911..60195340- go_terms:GO:00…
27.3.32	RNA.regulation of transcription.WRKY domain transcription factor family	solyc09g014990.2.1	Transcript	-49.689	2.051	6.85768	-11.286	moderately similar to ( 304) AT2G38470 | Symbols: WRKY33, ATWRKY33 | WRKY33; transcription factor | chr2:16108476-16110539 FORWARDmoderately similar to ( 316) loc_os01g61080 12001.m12235 protein OsWRKY24 - Superfamily of rice TFs having WRKY and zinc finger domains, expressedWRKY genomic_reference:SL2.40ch09 gene_region:7395473-7398361 transcript_region:SL2.40ch09:7395473..7398361+ go_terms:GO:00…
27.3.32	RNA.regulation of transcription.WRKY domain transcription factor family	solyc03g095770.2.1	Transcript	-3.852			-3.24	weakly similar to ( 128) AT3G56400 | Symbols: WRKY70, ATWRKY70 | WRKY70; transcription factor/ transcription repressor | chr3:20909082-20910409 REVERSEweakly similar to ( 102) loc_os05g25770 12005.m06869 protein OsWRKY45 - Superfamily of rice TFs having WRKY and zinc finger domains, expressed genomic_reference:SL2.40ch03 gene_region:50421318-50423492 transcript_region:SL2.40ch03:50421318..5042349…
27.3.32	RNA.regulation of transcription.WRKY domain transcription factor family	solyc02g080890.2.1	Transcript		-2.634			moderately similar to ( 343) AT1G62300 | Symbols: WRKY6, ATWRKY6 | WRKY6; transcription factor | chr1:23016887-23019155 REVERSEmoderately similar to ( 320) loc_os01g14440 12001.m08049 protein OsWRKY1v2 - Superfamily of rice TFs having WRKY and zinc finger domains, expressedWRKY genomic_reference:SL2.40ch02 gene_region:39569094-39571649 transcript_region:SL2.40ch02:39569094..39571649- go_terms:GO:…
27.3.32	RNA.regulation of transcription.WRKY domain transcription factor family	solyc01g079260.2.1	Transcript		3.812		-4.927	weakly similar to ( 139) AT2G47260 | Symbols: WRKY23, ATWRKY23 | WRKY23; transcription factor | chr2:19405045-19406446 REVERSEweakly similar to ( 140) loc_os01g47560 12001.m10951 protein OsWRKY16 - Superfamily of rice TFs having WRKY and zinc finger domains, expressedWRKY genomic_reference:SL2.40ch01 gene_region:70866242-70868698 transcript_region:SL2.40ch01:70866242..70868698+ go_terms:GO:0045449
27.3.32	RNA.regulation of transcription.WRKY domain transcription factor family	solyc12g096350.1.1	Transcript			3.0839		moderately similar to ( 239) AT4G31550 | Symbols: WRKY11, ATWRKY11 | WRKY11; calmodulin binding / transcription factor | chr4:15290065-15291458 REVERSEweakly similar to ( 197) loc_os04g21950 12004.m07345 protein OsWRKY51 - Superfamily of rice TFs having WRKY and zinc finger domains, expressedWRKY evidence_code:10F1H1E1IEG genomic_reference:SL2.40ch12 gene_region:63654463-63655829 transcript_regio…
27.3.32	RNA.regulation of transcription.WRKY domain transcription factor family	solyc02g088340.2.1	Transcript			2.1579	5.712	moderately similar to ( 273) AT2G03340 | Symbols: WRKY3 | WRKY3; transcription factor | chr2:1014724-1016936 REVERSEmoderately similar to ( 243) loc_os12g32250 12012.m07031 protein SPF1-like DNA-binding protein, putative, expressedWRKY genomic_reference:SL2.40ch02 gene_region:45045827-45048579 transcript_region:SL2.40ch02:45045827..45048579- go_terms:GO:0005515,GO:0003700
27.3.32	RNA.regulation of transcription.WRKY domain transcription factor family	solyc05g050340.2.1	Transcript			4.8769		very weakly similar to ( 100) AT4G11070 | Symbols: WRKY41, AtWRKY41 | WRKY41; transcription factor | chr4:6759303-6760763 FORWARDweakly similar to ( 103) loc_os08g29660 12008.m06969 protein OsWRKY69 - Superfamily of rice TFs having WRKY and zinc finger domains, expressed genomic_reference:SL2.40ch05 gene_region:59599095-59601281 transcript_region:SL2.40ch05:59599095..59601281+ go_terms:GO:0045449…
27.3.32	RNA.regulation of transcription.WRKY domain transcription factor family	solyc04g078550.2.1	Transcript				-3.808	moderately similar to ( 230) AT4G24240 | Symbols: WRKY7, ATWRKY7 | WRKY7; calmodulin binding / transcription factor | chr4:12571930-12573446 FORWARDweakly similar to ( 162) loc_os04g21950 12004.m07345 protein OsWRKY51 - Superfamily of rice TFs having WRKY and zinc finger domains, expressedWRKY genomic_reference:SL2.40ch04 gene_region:60852591-60854416 transcript_region:SL2.40ch04:60852591..608544…
27.3.32	RNA.regulation of transcription.WRKY domain transcription factor family	solyc01g079360.2.1	Transcript				2.69	weakly similar to ( 115) AT2G34830 | Symbols: WRKY35, MEE24, AtWRKY35 | WRKY35 (WRKY DNA-binding protein 35); transcription factor | chr2:14693839-14696378 REVERSEweakly similar to ( 115) loc_os02g47060 12002.m09741 protein OsWRKY66 - Superfamily of rice TFs having WRKY and zinc finger domains, expressedWRKY genomic_reference:SL2.40ch01 gene_region:70960474-70962139 transcript_region:SL2.40ch01:7…
27.3.25	RNA.regulation of transcription.MYB domain transcription factor family	solyc04g005600.1.1	Transcript	6.36		-6.46476		moderately similar to ( 251) AT5G15310 | Symbols: ATMYB16, ATMIXTA | ATMYB16 (MYB DOMAIN PROTEIN 16); DNA binding / transcription factor | chr5:4974894-4976106 FORWARDweakly similar to ( 187) MYB38_MAIZE Myb-related protein Zm38 - Zea mays (Maize)moderately similar to ( 254) loc_os08g33660 12008.m07356 protein MYB1, putative, expressed evidence_code:10F0H1E0IEG genomic_reference:SL2.40ch04 gene_r…
27.3.25	RNA.regulation of transcription.MYB domain transcription factor family	solyc06g075660.2.1	Transcript	-2.568		3.38449		very weakly similar to (96.3) AT5G59780 | Symbols: MYB59, ATMYB59-2 | MYB59 (MYB DOMAIN PROTEIN 59); DNA binding / transcription factor | chr5:24082425-24083255 REVERSEvery weakly similar to (94.7) MYBA2_ORYSA Myb-related protein MYBAS2 - Oryza sativa (Rice)very weakly similar to (94.7) loc_os12g37970 12012.m56456 protein MYB59, putative, expressed genomic_reference:SL2.40ch06 gene_region:4340902…
27.3.25	RNA.regulation of transcription.MYB domain transcription factor family	solyc03g005570.2.1	Transcript	-4.521			-6.386	moderately similar to ( 212) AT3G23250 | Symbols: MYB15, ATY19, ATMYB15 | MYB15 (MYB DOMAIN PROTEIN 15); DNA binding / transcription factor | chr3:8309742-8310624 FORWARDmoderately similar to ( 211) MYB4_ORYSA Myb-related protein Myb4 (OsMyb4) (Transcription factor RLTR1) - Oryza sativa (Rice)moderately similar to ( 211) loc_os04g43680 12004.m09327 protein myb-related protein Myb4, putative, expr…
27.3.25	RNA.regulation of transcription.MYB domain transcription factor family	solyc06g065100.2.1	Transcript	5.611			4.736	moderately similar to ( 264) AT4G38620 | Symbols: ATMYB4, MYB4 | MYB4; DNA binding / transcription factor | chr4:18053866-18054876 FORWARDmoderately similar to ( 253) MYB38_MAIZE Myb-related protein Zm38 - Zea mays (Maize)moderately similar to ( 271) loc_os11g07890 12011.m04985 protein transposon protein, putative, CACTA, En/Spm sub-class REB1 genomic_reference:SL2.40ch06 gene_region:36996666-369…
27.3.25	RNA.regulation of transcription.MYB domain transcription factor family	solyc06g083900.2.1	Transcript	30.331	7.61	-5.0418		moderately similar to ( 205) AT1G06180 | Symbols: ATMYB13, ATMYBLFGN | ATMYB13 (MYB DOMAIN PROTEIN 13); DNA binding / transcription factor | chr1:1889510-1891089 FORWARDmoderately similar to ( 204) MYB4_ORYSA Myb-related protein Myb4 (OsMyb4) (Transcription factor RLTR1) - Oryza sativa (Rice)moderately similar to ( 204) loc_os04g43680 12004.m09327 protein myb-related protein Myb4, putative, expre…
27.3.25	RNA.regulation of transcription.MYB domain transcription factor family	solyc10g055410.1.1	Transcript	4.588				moderately similar to ( 304) AT4G38620 | Symbols: ATMYB4, MYB4 | MYB4; DNA binding / transcription factor | chr4:18053866-18054876 FORWARDmoderately similar to ( 282) MYB1_HORVU Myb-related protein Hv1 - Hordeum vulgare (Barley)moderately similar to ( 295) loc_os09g36730 12009.m06622 protein myb-related protein Hv1, putative, expressed evidence_code:10F1H1E1IEG genomic_reference:SL2.40ch10 gene_r…
27.3.25	RNA.regulation of transcription.MYB domain transcription factor family	solyc03g119950.1.1	Transcript	5.791			8.182	nearly identical (1097) AT1G15510 | Symbols: | pentatricopeptide (PPR) repeat-containing protein | chr1:5329111-5331711 FORWARDweakly similar to ( 110) RF1_ORYSA Rf1 protein, mitochondrial precursor (PPR protein) (Fertility restorer) (Restorer for CMS) - Oryza sativa (Rice)highly similar to ( 922) loc_os05g49920 12005.m09062 protein pentatricopeptide repeat protein PPR1106-17, putative, expressed…
27.3.25	RNA.regulation of transcription.MYB domain transcription factor family	solyc08g076150.2.1	Transcript		3.518		-7.882	moderately similar to ( 498) AT1G31920 | Symbols: | pentatricopeptide (PPR) repeat-containing protein | chr1:11461864-11463684 REVERSEmoderately similar to ( 400) loc_os02g46980 12002.m09734 protein pentatricopeptide repeat-containing protein, putative, expressed genomic_reference:SL2.40ch08 gene_region:57341681-57343533 transcript_region:SL2.40ch08:57341681..57343533- go_terms:GO:0004519 functio…
27.3.25	RNA.regulation of transcription.MYB domain transcription factor family	solyc09g010840.1.1	Transcript		-2.139			moderately similar to ( 340) AT2G37630 | Symbols: ATPHAN, AS1, ATMYB91, MYB91 | AS1 (ASYMMETRIC LEAVES 1); DNA binding / protein homodimerization/ transcription factor | chr2:15781798-15782901 REVERSEweakly similar to ( 101) GAM1_ORYSA Transcription factor GAMYB (OsGAMyb) - Oryza sativa (Rice)weakly similar to ( 187) loc_os12g38400 12012.m26938 protein protein ASYMMETRIC LEAVES1, putative, expres…
27.3.25	RNA.regulation of transcription.MYB domain transcription factor family	solyc05g006800.1.1	Transcript		-2.058		4.403	highly similar to ( 801) AT1G59720 | Symbols: CRR28 | CRR28 (CHLORORESPIRATORY REDUCTION28); endonuclease | chr1:21939868-21941784 REVERSEhighly similar to ( 567) loc_os07g09370 12007.m05393 protein pentatricopeptide repeat protein PPR986-12, putative, expressed evidence_code:10F0H1E1IEG genomic_reference:SL2.40ch05 gene_region:1416310-1418118 transcript_region:SL2.40ch05:1416310..1418118- go_ter…
27.3.25	RNA.regulation of transcription.MYB domain transcription factor family	solyc10g086250.1.1	Transcript		3.694	2.05626		weakly similar to ( 187) AT1G66370 | Symbols: MYB113, AtMYB113 | MYB113 (myb domain protein 113); DNA binding / transcription factor | chr1:24753634-24754604 FORWARDweakly similar to ( 157) MYBC_MAIZE Anthocyanin regulatory C1 protein - Zea mays (Maize)weakly similar to ( 161) loc_os03g29614 12003.m08231 protein anthocyanin regulatory C1 protein, putative, expressed evidence_code:10F0H1E1IEG geno…
27.3.25	RNA.regulation of transcription.MYB domain transcription factor family	solyc01g097670.2.1	Transcript		-2.085			nearly identical (1002) AT3G49170 | Symbols: EMB2261 | EMB2261 (embryo defective 2261) | chr3:18226954-18229600 REVERSEweakly similar to ( 111) RF1_ORYSA Rf1 protein, mitochondrial precursor (PPR protein) (Fertility restorer) (Restorer for CMS) - Oryza sativa (Rice)highly similar to ( 787) loc_os05g12130 12005.m05680 protein EMB2261, putative, expressed genomic_reference:SL2.40ch01 gene_region:80…
27.3.25	RNA.regulation of transcription.MYB domain transcription factor family	solyc08g013850.1.1	Transcript		-2.344			highly similar to ( 964) AT5G55740 | Symbols: CRR21 | CRR21 (chlororespiratory reduction 21) | chr5:22561941-22564433 REVERSEweakly similar to ( 128) RF1_ORYSA Rf1 protein, mitochondrial precursor (PPR protein) (Fertility restorer) (Restorer for CMS) - Oryza sativa (Rice)moderately similar to ( 480) loc_os01g42280 12001.m10494 protein selenium-binding protein-like, putative, expressed evidence_co…
27.3.25	RNA.regulation of transcription.MYB domain transcription factor family	solyc11g073120.1.1	Transcript		7.488		-8.336	moderately similar to ( 202) AT3G46130 | Symbols: MYB111, PFG3, ATMYB48-2 | MYB111 (MYB DOMAIN PROTEIN 111); DNA binding / transcription factor | chr3:16945465-16946376 FORWARDweakly similar to ( 194) MYBA1_ORYSA Myb-related protein MYBAS1 - Oryza sativa (Rice)weakly similar to ( 194) loc_os11g47460 12011.m28697 protein MYB59, putative, expressed evidence_code:10F0H1E0IEG genomic_reference:SL2.40…
27.3.25	RNA.regulation of transcription.MYB domain transcription factor family	solyc07g005850.1.1	Transcript			2.6077		highly similar to ( 911) AT4G30700 | Symbols: | pentatricopeptide (PPR) repeat-containing protein | chr4:14962617-14964995 REVERSEvery weakly similar to (81.3) RF1_ORYSA Rf1 protein, mitochondrial precursor (PPR protein) (Fertility restorer) (Restorer for CMS) - Oryza sativa (Rice)highly similar to ( 768) loc_os06g08660 12006.m05585 protein vegetative storage protein, putative, expressed evidence…
27.3.25	RNA.regulation of transcription.MYB domain transcription factor family	solyc07g066110.1.1	Transcript			-2.17218		moderately similar to ( 352) AT5G66520 | Symbols: | pentatricopeptide (PPR) repeat-containing protein | chr5:26551879-26553741 FORWARDweakly similar to ( 112) RF1_ORYSA Rf1 protein, mitochondrial precursor (PPR protein) (Fertility restorer) (Restorer for CMS) - Oryza sativa (Rice)moderately similar to ( 305) loc_os07g39910 12007.m08233 protein pentatricopeptide repeat protein PPR1106-17, putative…
27.3.25	RNA.regulation of transcription.MYB domain transcription factor family	solyc08g008480.2.1	Transcript			-2.115		weakly similar to ( 198) AT3G13540 | Symbols: ATMYB5 | ATMYB5 (MYB DOMAIN PROTEIN 5); DNA binding / transcription factor | chr3:4420239-4421443 FORWARDweakly similar to ( 197) MYB1_HORVU Myb-related protein Hv1 - Hordeum vulgare (Barley)weakly similar to ( 197) loc_os11g07890 12011.m04985 protein transposon protein, putative, CACTA, En/Spm sub-class genomic_reference:SL2.40ch08 gene_region:287183…
27.3.25	RNA.regulation of transcription.MYB domain transcription factor family	solyc06g005330.2.1	Transcript			5.40562		moderately similar to ( 211) AT3G46130 | Symbols: MYB111, PFG3, ATMYB48-2 | MYB111 (MYB DOMAIN PROTEIN 111); DNA binding / transcription factor | chr3:16945465-16946376 FORWARDmoderately similar to ( 202) MYBA1_ORYSA Myb-related protein MYBAS1 - Oryza sativa (Rice)moderately similar to ( 202) loc_os11g47460 12011.m28697 protein MYB59, putative, expressed genomic_reference:SL2.40ch06 gene_region:3…
27.3.25	RNA.regulation of transcription.MYB domain transcription factor family	solyc02g067340.2.1	Transcript				-2.868	moderately similar to ( 275) AT3G47600 | Symbols: MYB94, ATMYBCP70, ATMYB94 | ATMYB94 (MYB DOMAIN PROTEIN 94); DNA binding / transcription factor | chr3:17539627-17541035 REVERSEweakly similar to ( 189) MYB4_ORYSA Myb-related protein Myb4 (OsMyb4) (Transcription factor RLTR1) - Oryza sativa (Rice)moderately similar to ( 268) loc_os08g33940 12008.m07384 protein MYB96, putative, expressed genomic_r…
27.3.26	RNA.regulation of transcription.MYB-related transcription factor family	solyc02g036370.2.1	Transcript	-4.064		-2.2521	-9.572	weakly similar to ( 191) AT5G17300 | Symbols: | myb family transcription factor | chr5:5690435-5692435 REVERSEweakly similar to ( 151) loc_os04g49450 12004.m35436 protein expressed protein genomic_reference:SL2.40ch02 gene_region:21309276-21311945 transcript_region:SL2.40ch02:21309276..21311945- go_terms:GO:0003700 functional_description:"MYB transcription factor (Fragment) (AHRD V1 **-* A1DR85_C…
27.3.26	RNA.regulation of transcription.MYB-related transcription factor family	solyc12g008800.1.1	Transcript	10.037		-2.31218	2.459	weakly similar to ( 136) AT5G56840 | Symbols: | DNA-binding family protein | chr5:22980789-22982152 FORWARDweakly similar to ( 147) loc_os01g41900 12001.m43086 protein MCB2 protein, putative, expressed evidence_code:10F0H1E1IEG genomic_reference:SL2.40ch12 gene_region:2142818-2144657 transcript_region:SL2.40ch12:2142818..2144657+ go_terms:GO:0003677 functional_description:"MYB transcription facto…
27.3.26	RNA.regulation of transcription.MYB-related transcription factor family	solyc01g095030.2.1	Transcript		5.008		-7.019	moderately similar to ( 273) AT5G52660 | Symbols: | myb family transcription factor | chr5:21359423-21362037 REVERSEmoderately similar to ( 274) loc_os02g45670 12002.m100315 protein DNA binding protein, putative, expressed genomic_reference:SL2.40ch01 gene_region:78162225-78170005 transcript_region:SL2.40ch01:78162225..78170005- go_terms:GO:0003700 functional_description:"MYB transcription factor…
27.3.26	RNA.regulation of transcription.MYB-related transcription factor family	solyc10g005080.2.1	Transcript		36.21	-2.403	-131.908	weakly similar to ( 162) AT1G01060 | Symbols: LHY, LHY1 | LHY (LATE ELONGATED HYPOCOTYL); DNA binding / transcription factor | chr1:33992-37061 REVERSEweakly similar to ( 144) loc_os08g06110 12008.m080033 protein LHY protein, putative, expressed genomic_reference:SL2.40ch10 gene_region:59310-79441 transcript_region:SL2.40ch10:59310..79441+ go_terms:GO:0005515,GO:0003700 functional_description:"La…
27.3.26	RNA.regulation of transcription.MYB-related transcription factor family	solyc04g005100.2.1	Transcript		5.26		-3.956	weakly similar to ( 170) AT1G70000 | Symbols: | DNA-binding family protein | chr1:26363674-26364635 REVERSEweakly similar to ( 132) loc_os10g41200 12010.m21804 protein ZmMybst1, putative, expressed genomic_reference:SL2.40ch04 gene_region:80661-82139 transcript_region:SL2.40ch04:80661..82139+ go_terms:GO:0003700 functional_description:"Myb transcription factor (AHRD V1 *-** A7UMB2_ROSHC); contain…
27.3.26	RNA.regulation of transcription.MYB-related transcription factor family	solyc06g076770.2.1	Transcript		-3.234		2.904	moderately similar to ( 280) AT5G58900 | Symbols: | myb family transcription factor | chr5:23783275-23784667 REVERSEmoderately similar to ( 245) loc_os01g04930 12001.m07127 protein MYB-like transcription factor DIVARICATA, putative, expressed genomic_reference:SL2.40ch06 gene_region:44075004-44077090 transcript_region:SL2.40ch06:44075004..44077090+ go_terms:GO:0003700 functional_description:"Myb …
27.3.26	RNA.regulation of transcription.MYB-related transcription factor family	solyc03g098320.2.1	Transcript		17.847		-45.704	weakly similar to ( 123) AT1G18330 | Symbols: EPR1 | EPR1 (EARLY-PHYTOCHROME-RESPONSIVE1); DNA binding / transcription factor | chr1:6306196-6307718 REVERSEweakly similar to ( 127) loc_os06g51260 12006.m091802 protein expressed protein genomic_reference:SL2.40ch03 gene_region:54111610-54115887 transcript_region:SL2.40ch03:54111610..54115887- go_terms:GO:0003700 functional_description:"MYB transcr…
27.3	RNA.regulation of transcription	solyc07g042030.1.1	Transcript			2.03093		highly similar to ( 724) AT1G71210 | Symbols: | pentatricopeptide (PPR) repeat-containing protein | chr1:26838850-26841489 REVERSEweakly similar to ( 164) RF1_ORYSA Rf1 protein, mitochondrial precursor (PPR protein) (Fertility restorer) (Restorer for CMS) - Oryza sativa (Rice)highly similar to ( 562) loc_os02g03530 12002.m05703 protein expressed protein evidence_code:10F0H1E0IEG genomic_reference…
27.3	RNA.regulation of transcription	solyc02g062910.1.1	Transcript				3.116	moderately similar to ( 434) AT4G36680 | Symbols: | pentatricopeptide (PPR) repeat-containing protein | chr4:17292479-17293717 REVERSEweakly similar to ( 125) RF1_ORYSA Rf1 protein, mitochondrial precursor (PPR protein) (Fertility restorer) (Restorer for CMS) - Oryza sativa (Rice)moderately similar to ( 238) loc_os02g42210 12002.m09258 protein membrane-associated salt-inducible protein like, puta…
27.3	RNA.regulation of transcription	solyc02g084230.1.1	Transcript				2.856	moderately similar to ( 219) AT5G42520 | Symbols: BPC6, BBR/BPC6, ATBPC6 | ATBPC6; DNA binding / transcription factor | chr5:17001618-17002466 FORWARDmoderately similar to ( 234) loc_os06g04010 12006.m31966 protein GAGA-binding transcriptional activator, putative, expressedDUF1004 evidence_code:10F0H1E1IEG genomic_reference:SL2.40ch02 gene_region:41967741-41968607 transcript_region:SL2.40ch02:419…
27.3	RNA.regulation of transcription	solyc07g054480.1.1	Transcript				2.369	nearly identical (1157) AT1G73710 | Symbols: | pentatricopeptide (PPR) repeat-containing protein | chr1:27721190-27724165 FORWARDweakly similar to ( 191) RF1_ORYSA Rf1 protein, mitochondrial precursor (PPR protein) (Fertility restorer) (Restorer for CMS) - Oryza sativa (Rice)highly similar to ( 717) loc_os07g28900 12007.m07161 protein expressed protein evidence_code:10F0H1E1IEG genomic_reference:…
27.3	RNA.regulation of transcription	solyc09g042250.1.1	Transcript				3.715	moderately similar to ( 206) AT1G62680 | Symbols: | LOCATED IN: chloroplast; EXPRESSED IN: shoot apex, leaf whorl, flower, seed; EXPRESSED DURING: F mature embryo stage, petal differentiation and expansion stage; CONTAINS InterPro DOMAIN/s: Pentatricopeptide repeat (InterPro:IPR002885); BEST Arabidopsis thaliana protein match is: pentatricopeptide (PPR) repeat-containing protein (TAIR:AT1G63130.1…
27.3.10	RNA.regulation of transcription.C2C2(Zn) YABBY family	solyc08g079100.2.1	Transcript			-2.55583	-2.048	moderately similar to ( 201) AT4G00180 | Symbols: YAB3 | YAB3 (YABBY3); protein binding / transcription factor | chr4:72804-74888 REVERSEweakly similar to ( 121) YAB1_ORYSA Protein YABBY (OsYAB1) (Filamentous flower protein 1) - Oryza sativa (Rice)weakly similar to ( 200) loc_os02g42950 12002.m33795 protein yabby15 protein, putative, expressedYABBY genomic_reference:SL2.40ch08 gene_region:5990878…
27.3.10	RNA.regulation of transcription.C2C2(Zn) YABBY family	solyc06g073920.2.1	Transcript				-2.7	moderately similar to ( 206) AT1G08465 | Symbols: YAB2 | YAB2 (YABBY2); transcription factor | chr1:2676033-2679382 FORWARDweakly similar to ( 163) YAB1_ORYSA Protein YABBY (OsYAB1) (Filamentous flower protein 1) - Oryza sativa (Rice)weakly similar to ( 183) loc_os03g44710 12003.m101420 protein axial regulator YABBY2, putative, expressedYABBY genomic_reference:SL2.40ch06 gene_region:42038601-4204…
27.3.11	RNA.regulation of transcription.C2H2 zinc finger family	solyc06g075780.1.1	Transcript	-9.465		2.31213	-10.842	weakly similar to ( 111) AT5G59820 | Symbols: RHL41, ZAT12 | RHL41 (RESPONSIVE TO HIGH LIGHT 41); nucleic acid binding / transcription factor/ zinc ion binding | chr5:24103073-24103561 FORWARDvery weakly similar to (89.7) loc_os03g17150 12003.m07146 protein ZFP16-1, putative, expressed evidence_code:10F1H1E1IEG genomic_reference:SL2.40ch06 gene_region:43485594-43486058 transcript_region:SL2.40ch0…
27.3.11	RNA.regulation of transcription.C2H2 zinc finger family	solyc05g009150.2.1	Transcript	2.898				nearly identical (1541) AT3G18290 | Symbols: EMB2454 | EMB2454 (embryo defective 2454); protein binding / zinc ion binding | chr3:6274308-6280174 FORWARDnearly identical (1377) loc_os01g49470 12001.m11133 protein CHY zinc finger family protein, expressed zf-CHY genomic_reference:SL2.40ch05 gene_region:3276065-3286837 transcript_region:SL2.40ch05:3276065..3286837+ go_terms:GO:0008270 functional_de…
27.3.11	RNA.regulation of transcription.C2H2 zinc finger family	solyc01g107170.2.1	Transcript	-2.117				weakly similar to ( 103) AT1G27730 | Symbols: STZ, ZAT10 | STZ (salt tolerance zinc finger); nucleic acid binding / transcription factor/ transcription repressor/ zinc ion binding | chr1:9648302-9648985 REVERSEvery weakly similar to (81.6) ZFP1_WHEAT Zinc-finger protein 1 (WZF1) - Triticum aestivum (Wheat)very weakly similar to (86.7) loc_os03g55540 12003.m10467 protein zinc-finger protein 1, put…
27.3.11	RNA.regulation of transcription.C2H2 zinc finger family	solyc06g065440.1.1	Transcript	2.08				moderately similar to ( 411) AT1G34370 | Symbols: STOP1 | STOP1 (sensitive to proton rhizotoxicity 1); nucleic acid binding / transcription factor/ zinc ion binding | chr1:12551449-12552501 FORWARDmoderately similar to ( 379) loc_os01g65080 12001.m150442 protein nucleic acid binding protein, putative, expressed evidence_code:10F0H1E1IEG genomic_reference:SL2.40ch06 gene_region:37237366-37238421 t…
27.3.11	RNA.regulation of transcription.C2H2 zinc finger family	solyc01g090840.2.1	Transcript		-2.496		2.65	weakly similar to ( 159) AT3G60580 | Symbols: | zinc finger (C2H2 type) family protein | chr3:22394007-22394873 FORWARDweakly similar to ( 121) loc_os10g40660 12010.m06836 protein cys2/His2 zinc-finger transcription factor, putative, expressed genomic_reference:SL2.40ch01 gene_region:76304117-76306164 transcript_region:SL2.40ch01:76304117..76306164+ go_terms:GO:0003700 functional_description:"Cys…
27.3.11	RNA.regulation of transcription.C2H2 zinc finger family	solyc08g006470.2.1	Transcript		2.087	2.09452		moderately similar to ( 314) AT4G31420 | Symbols: | zinc finger (C2H2 type) family protein | chr4:15245987-15247763 REVERSEmoderately similar to ( 328) loc_os06g47840 12006.m09310 protein zinc finger protein 622, putative, expressed genomic_reference:SL2.40ch08 gene_region:1066049-1068164 transcript_region:SL2.40ch08:1066049..1068164+ go_terms:GO:0005515,GO:0003700 functional_description:"Zinc fi…
27.3.11	RNA.regulation of transcription.C2H2 zinc finger family	solyc04g077980.1.1	Transcript		3.635	3.66152	-24.247	weakly similar to ( 161) AT1G27730 | Symbols: STZ, ZAT10 | STZ (salt tolerance zinc finger); nucleic acid binding / transcription factor/ transcription repressor/ zinc ion binding | chr1:9648302-9648985 REVERSEvery weakly similar to (97.8) ZFP1_WHEAT Zinc-finger protein 1 (WZF1) - Triticum aestivum (Wheat)weakly similar to ( 116) loc_os12g39400 12012.m07725 protein zinc-finger protein 1, putative…
27.3.11	RNA.regulation of transcription.C2H2 zinc finger family	solyc03g058160.2.1	Transcript		-3.155			weakly similar to ( 108) AT2G41940 | Symbols: ZFP8 | ZFP8 (ZINC FINGER PROTEIN 8); nucleic acid binding / transcription factor/ zinc ion binding | chr2:17507556-17508329 FORWARDweakly similar to ( 109) loc_os02g53530 12002.m10382 protein zinc finger protein, putative, expressed genomic_reference:SL2.40ch03 gene_region:20451688-20456967 transcript_region:SL2.40ch03:20451688..20456967+ go_terms:GO:…
27.3.11	RNA.regulation of transcription.C2H2 zinc finger family	solyc02g085580.2.1	Transcript			2.9298	3.087	moderately similar to ( 356) AT5G66730 | Symbols: | zinc finger (C2H2 type) family protein | chr5:26641914-26643883 REVERSEmoderately similar to ( 278) loc_os01g14010 12001.m08007 protein zinc finger, C2H2 type family protein, expressed genomic_reference:SL2.40ch02 gene_region:42989617-42992448 transcript_region:SL2.40ch02:42989617..42992448+ go_terms:GO:0003700 functional_description:"C2H2L doma…
27.3.11	RNA.regulation of transcription.C2H2 zinc finger family	solyc06g062670.2.1	Transcript			3.0085	3.532	moderately similar to ( 291) AT3G13810 | Symbols: AtIDD11 | AtIDD11 (Arabidopsis thaliana Indeterminate(ID)-Domain 11); nucleic acid binding / transcription factor/ zinc ion binding | chr3:4544941-4547300 FORWARDmoderately similar to ( 291) loc_os01g09850 12001.m42906 protein zinc finger, C2H2-type, putative, expressed genomic_reference:SL2.40ch06 gene_region:35943354-35946536 transcript_region:S…
27.3.11	RNA.regulation of transcription.C2H2 zinc finger family	solyc07g063970.2.1	Transcript			-2.90861		moderately similar to ( 483) AT5G54630 | Symbols: | zinc finger protein-related | chr5:22192607-22194260 REVERSEmoderately similar to ( 487) loc_os01g57650 12001.m11914 protein nucleic acid binding protein, putative, expressed genomic_reference:SL2.40ch07 gene_region:63520045-63522798 transcript_region:SL2.40ch07:63520045..63522798- go_terms:GO:0003700 functional_description:"Transcription factor…
27.3.11	RNA.regulation of transcription.C2H2 zinc finger family	solyc06g074800.1.1	Transcript			-3.81242	-14.735	weakly similar to ( 149) AT5G04390 | Symbols: | zinc finger (C2H2 type) family protein | chr5:1239166-1240254 FORWARDweakly similar to ( 143) loc_os04g08060 12004.m06098 protein zinc finger, C2H2 type family protein, expressed evidence_code:10F0H1E1IEG genomic_reference:SL2.40ch06 gene_region:42723596-42724576 transcript_region:SL2.40ch06:42723596..42724576- go_terms:GO:0003700 functional_descrip…
27.3.11	RNA.regulation of transcription.C2H2 zinc finger family	solyc03g119300.2.1	Transcript			-2.10369		nearly identical (1502) AT3G18290 | Symbols: EMB2454 | EMB2454 (embryo defective 2454); protein binding / zinc ion binding | chr3:6274308-6280174 FORWARDnearly identical (1307) loc_os01g49470 12001.m11133 protein CHY zinc finger family protein, expressed zf-CHY genomic_reference:SL2.40ch03 gene_region:61996468-62009300 transcript_region:SL2.40ch03:61996468..62009300+ go_terms:GO:0004872,GO:000827…
27.3.11	RNA.regulation of transcription.C2H2 zinc finger family	solyc04g056320.1.1	Transcript			2.22846		moderately similar to ( 239) AT1G34370 | Symbols: STOP1 | STOP1 (sensitive to proton rhizotoxicity 1); nucleic acid binding / transcription factor/ zinc ion binding | chr1:12551449-12552501 FORWARDmoderately similar to ( 248) loc_os02g36360 12002.m100245 protein zinc finger, C2H2 type family protein, expressed evidence_code:10F0H1E1IEG genomic_reference:SL2.40ch04 gene_region:53214442-53215563 tr…
27.3.11	RNA.regulation of transcription.C2H2 zinc finger family	solyc03g115450.1.1	Transcript			-2.07975		weakly similar to ( 104) AT2G45120 | Symbols: | zinc finger (C2H2 type) family protein | chr2:18603680-18604624 FORWARDweakly similar to ( 108) loc_os03g31240 12003.m08372 protein zinc finger, C2H2 type family protein, expressed evidence_code:10F0H1E0IEG genomic_reference:SL2.40ch03 gene_region:59208867-59210204 transcript_region:SL2.40ch03:59208867..59210204+ go_terms:GO:0003700 functional_descr…
27.3.11	RNA.regulation of transcription.C2H2 zinc finger family	solyc03g025440.2.1	Transcript			2.16365		moderately similar to ( 288) AT4G25610 | Symbols: | zinc finger (C2H2 type) family protein | chr4:13063801-13066970 FORWARDweakly similar to ( 197) loc_os09g39660 12009.m22031 protein zinc finger, C2H2 type family protein, expressed genomic_reference:SL2.40ch03 gene_region:7231513-7236551 transcript_region:SL2.40ch03:7231513..7236551- go_terms:GO:0003676 functional_description:"Zinc finger family…
27.3.12	RNA.regulation of transcription.C3H zinc finger family	solyc09g083390.1.1	Transcript		2.437		-4.608	moderately similar to ( 213) AT5G43630 | Symbols: TZP | TZP; DNA binding / nucleic acid binding / zinc ion binding | chr5:17527261-17530207 FORWARDweakly similar to ( 129) loc_os01g56780 12001.m11835 protein plus-3 domain containing protein, expressed evidence_code:10F0H1E1IEG genomic_reference:SL2.40ch09 gene_region:64430826-64435389 transcript_region:SL2.40ch09:64430826..64435389- go_terms:GO:0…
27.3.12	RNA.regulation of transcription.C3H zinc finger family	solyc10g079120.1.1	Transcript		2.314			highly similar to ( 672) AT2G41900 | Symbols: | zinc finger (CCCH-type) family protein | chr2:17491352-17493502 FORWARDhighly similar to ( 585) loc_os03g49170 12003.m101454 protein nucleic acid binding protein, putative, expressed evidence_code:10F0H1E1IEG genomic_reference:SL2.40ch10 gene_region:60053436-60055547 transcript_region:SL2.40ch10:60053436..60055547- go_terms:GO:0008270 functional_des…
27.3.12	RNA.regulation of transcription.C3H zinc finger family	solyc12g008660.1.1	Transcript			3.60512	6.66	moderately similar to ( 273) AT2G19810 | Symbols: | zinc finger (CCCH-type) family protein | chr2:8550419-8551498 FORWARDmoderately similar to ( 222) loc_os01g09620 12001.m42903 protein nucleic acid binding protein, putative, expressed evidence_code:10F0H1E1IEG genomic_reference:SL2.40ch12 gene_region:2038195-2039412 transcript_region:SL2.40ch12:2038195..2039412+ go_terms:GO:0008270 functional_de…
27.3.12	RNA.regulation of transcription.C3H zinc finger family	solyc06g082010.2.1	Transcript			3.85538	3.554	highly similar to ( 510) AT5G58620 | Symbols: | zinc finger (CCCH-type) family protein | chr5:23693959-23695782 FORWARDmoderately similar to ( 358) loc_os05g03760 12005.m27532 protein zinc finger transcription factor-like protein, putative, expressed genomic_reference:SL2.40ch06 gene_region:44251649-44254674 transcript_region:SL2.40ch06:44251649..44254674+ go_terms:GO:0003700 functional_descripti…
27.3.12	RNA.regulation of transcription.C3H zinc finger family	solyc11g008900.1.1	Transcript				-2.861	moderately similar to ( 475) AT3G02830 | Symbols: ZFN1 | ZFN1 (ZINC FINGER PROTEIN 1); DNA binding / nuclease/ nucleic acid binding | chr3:614075-615916 FORWARDhighly similar to ( 581) ZFNL_PEA Zinc finger CCCH domain-containing protein ZFN-like - Pisum sativum (Garden pea)moderately similar to ( 477) loc_os12g21700 12012.m06015 protein zinc finger CCCH type domain-containing protein ZFN-like, pu…
27.3.12	RNA.regulation of transcription.C3H zinc finger family	solyc01g067550.2.1	Transcript				2.361	moderately similar to ( 322) AT5G18550 | Symbols: | nucleic acid binding / zinc ion binding | chr5:6160515-6162729 FORWARDmoderately similar to ( 313) ZFNL1_ORYSA Zinc finger CCCH domain-containing protein ZFN-like 1 - Oryza sativa (Rice)moderately similar to ( 313) loc_os01g15460 12001.m42635 protein zinc finger CCCH type domain-containing protein ZFN-like 1, putative, expressed genomic_referenc…
27.3.13	RNA.regulation of transcription.CCAAT box binding factor family, DR1	solyc03g123530.2.1	Transcript				3.083	highly similar to ( 895) AT1G72440 | Symbols: EDA25 | EDA25 (embryo sac development arrest 25) | chr1:27268325-27273596 REVERSEhighly similar to ( 800) loc_os09g02810 12009.m03653 protein CBF/Mak21 family protein, expressed COG5593 CBF genomic_reference:SL2.40ch03 gene_region:64408487-64419085 transcript_region:SL2.40ch03:64408487..64419085+ go_terms:GO:0005515,GO:0003677 functional_description:"…
27.3.14	RNA.regulation of transcription.CCAAT box binding factor family, HAP2	solyc02g069860.2.1	Transcript	-2.676	2.952		-13.559	weakly similar to ( 145) AT1G30500 | Symbols: NF-YA7 | NF-YA7 (NUCLEAR FACTOR Y, SUBUNIT A7); specific transcriptional repressor/ transcription factor | chr1:10804736-10805896 REVERSEweakly similar to ( 104) loc_os12g41880 12012.m26973 protein nuclear transcription factor Y subunit A-7, putative, expressed CBF CBFB_NFYA genomic_reference:SL2.40ch02 gene_region:34253995-34260017 transcript_region:…
27.3.14	RNA.regulation of transcription.CCAAT box binding factor family, HAP2	solyc01g006930.2.1	Transcript	3.18	4.087			weakly similar to ( 116) AT5G06510 | Symbols: NF-YA10 | NF-YA10 (NUCLEAR FACTOR Y, SUBUNIT A10); transcription factor | chr5:1985439-1986591 FORWARDweakly similar to ( 115) loc_os12g42400 12012.m073889 protein nuclear transcription factor Y subunit A-2, putative, expressed CBF CBFB_NFYA genomic_reference:SL2.40ch01 gene_region:1506539-1511917 transcript_region:SL2.40ch01:1506539..1511917+ go_term…
27.3.14	RNA.regulation of transcription.CCAAT box binding factor family, HAP2	solyc12g009050.1.1	Transcript		2.644			weakly similar to ( 125) AT1G72830 | Symbols: HAP2C, ATHAP2C, NF-YA3 | NF-YA3 (NUCLEAR FACTOR Y, SUBUNIT A3); transcription factor | chr1:27405699-27407088 REVERSEweakly similar to ( 127) loc_os03g07880 12003.m35594 protein nuclear transcription factor Y subunit A-3, putative, expressed CBF CBFB_NFYA evidence_code:10F0H1E0IEG genomic_reference:SL2.40ch12 gene_region:2340487-2342273 transcript_reg…
27.3.14	RNA.regulation of transcription.CCAAT box binding factor family, HAP2	solyc10g079150.1.1	Transcript			4.16148		very weakly similar to (99.8) AT1G30500 | Symbols: NF-YA7 | NF-YA7 (NUCLEAR FACTOR Y, SUBUNIT A7); specific transcriptional repressor/ transcription factor | chr1:10804736-10805896 REVERSEweakly similar to ( 122) loc_os03g48970 12003.m101451 protein nuclear transcription factor Y subunit A-1, putative, expressed CBF CBFB_NFYA evidence_code:10F0H0E0IEG genomic_reference:SL2.40ch10 gene_region:6008…
27.3.14	RNA.regulation of transcription.CCAAT box binding factor family, HAP2	solyc01g087240.2.1	Transcript			2.09231	2.447	weakly similar to ( 120) AT5G12840 | Symbols: HAP2A, ATHAP2A, NF-YA1 | NF-YA1 (NUCLEAR FACTOR Y, SUBUNIT A1); transcription factor | chr5:4051147-4052961 REVERSEweakly similar to ( 141) loc_os03g48970 12003.m101451 protein nuclear transcription factor Y subunit A-1, putative, expressed CBF CBFB_NFYA genomic_reference:SL2.40ch01 gene_region:73938193-73944527 transcript_region:SL2.40ch01:73938193..…
27.3.14	RNA.regulation of transcription.CCAAT box binding factor family, HAP2	solyc10g081840.1.1	Transcript			2.06765		very weakly similar to ( 100) AT5G06510 | Symbols: NF-YA10 | NF-YA10 (NUCLEAR FACTOR Y, SUBUNIT A10); transcription factor | chr5:1985439-1986591 FORWARDvery weakly similar to (98.6) loc_os03g48970 12003.m101451 protein nuclear transcription factor Y subunit A-1, putative, expressed CBF evidence_code:10F0H0E0IEG genomic_reference:SL2.40ch10 gene_region:62130478-62134184 transcript_region:SL2.40ch…
27.3.15	RNA.regulation of transcription.CCAAT box binding factor family, HAP3	solyc07g065500.1.1	Transcript	-2.324	-2.586			moderately similar to ( 201) AT4G14540 | Symbols: NF-YB3 | NF-YB3 (NUCLEAR FACTOR Y, SUBUNIT B3); transcription factor | chr4:8344663-8345148 FORWARDweakly similar to ( 172) NFYB3_ORYSA Nuclear transcription factor Y subunit B-3 (OsNF-YB-3) (Transcriptional activator HAP3B) - Oryza sativa (Rice)weakly similar to ( 193) loc_os07g41580 12007.m08394 protein nuclear transcription factor Y subunit B-3…
27.3.15	RNA.regulation of transcription.CCAAT box binding factor family, HAP3	solyc12g006120.1.1	Transcript		-2.262		2.218	moderately similar to ( 204) AT4G14540 | Symbols: NF-YB3 | NF-YB3 (NUCLEAR FACTOR Y, SUBUNIT B3); transcription factor | chr4:8344663-8345148 FORWARDweakly similar to ( 172) NFYB3_ORYSA Nuclear transcription factor Y subunit B-3 (OsNF-YB-3) (Transcriptional activator HAP3B) - Oryza sativa (Rice)weakly similar to ( 198) loc_os07g41580 12007.m08394 protein nuclear transcription factor Y subunit B-3…
27.3.16	RNA.regulation of transcription.CCAAT box binding factor family, HAP5	solyc01g079870.2.1	Transcript			2.42151	2.256	moderately similar to ( 228) AT1G08970 | Symbols: HAP5C, NF-YC9 | NF-YC9 (NUCLEAR FACTOR Y, SUBUNIT C9); DNA binding / transcription factor | chr1:2883144-2883839 FORWARDweakly similar to ( 190) loc_os02g07450 12002.m33577 protein nuclear transcription factor Y subunit C-2, putative, expressed HAP5 CBFD_NFYB_HMF genomic_reference:SL2.40ch01 gene_region:71515231-71516797 transcript_region:SL2.40ch…
27.3.19	RNA.regulation of transcription.EIN3-like(EIL) transcription factor family	solyc01g006650.1.1	Transcript		3.339			moderately similar to ( 441) AT1G73730 | Symbols: EIL3, SLIM1 | EIL3 (ETHYLENE-INSENSITIVE3-LIKE3); DNA binding / transcription factor | chr1:27730434-27732363 REVERSEmoderately similar to ( 380) loc_os09g31400 12009.m06255 protein ethylene-insensitive3-like protein, putative, expressedEIN3 evidence_code:10F0H1E0IEG genomic_reference:SL2.40ch01 gene_region:1246050-1248906 transcript_region:SL2.40…
27.3.19	RNA.regulation of transcription.EIN3-like(EIL) transcription factor family	solyc06g073730.1.1	Transcript			2.93063	3.519	highly similar to ( 618) AT3G20770 | Symbols: EIN3 | EIN3 (ETHYLENE-INSENSITIVE3); transcription factor | chr3:7260702-7262588 REVERSEmoderately similar to ( 476) loc_os03g20790 12003.m07486 protein ETHYLENE-INSENSITIVE3-like 1 protein, putative, expressedEIN3 evidence_code:10F1H1E1IEG genomic_reference:SL2.40ch06 gene_region:41879453-41881270 transcript_region:SL2.40ch06:41879453..41881270- go_t…
27.3.19	RNA.regulation of transcription.EIN3-like(EIL) transcription factor family	solyc01g096810.2.1	Transcript			2.41315	2.993	highly similar to ( 517) AT3G20770 | Symbols: EIN3 | EIN3 (ETHYLENE-INSENSITIVE3); transcription factor | chr3:7260702-7262588 REVERSEmoderately similar to ( 487) loc_os03g20790 12003.m07486 protein ETHYLENE-INSENSITIVE3-like 1 protein, putative, expressedEIN3 genomic_reference:SL2.40ch01 gene_region:79563681-79566235 transcript_region:SL2.40ch01:79563681..79566235- go_terms:GO:0005515,GO:0003700…
27.3.20	RNA.regulation of transcription.G2-like transcription factor family, GARP	solyc12g098370.1.1	Transcript	2.734		2.04586	4.398	moderately similar to ( 229) AT4G13640 | Symbols: UNE16 | UNE16 (unfertilized embryo sac 16); transcription factor | chr4:7936864-7938497 REVERSEweakly similar to ( 167) loc_os06g45410 12006.m09069 protein myb family transcription factor-related protein, putative, expressed evidence_code:10F0H1E0IEG genomic_reference:SL2.40ch12 gene_region:64240497-64244525 transcript_region:SL2.40ch12:64240497..…
27.3.20	RNA.regulation of transcription.G2-like transcription factor family, GARP	solyc10g083340.1.1	Transcript	-2.287				moderately similar to ( 325) AT3G04030 | Symbols: | myb family transcription factor | chr3:1042920-1044574 REVERSEmoderately similar to ( 281) loc_os03g20900 12003.m07498 protein transfactor-like, putative, expressed evidence_code:10F0H1E1IEG genomic_reference:SL2.40ch10 gene_region:62499912-62502205 transcript_region:SL2.40ch10:62499912..62502205+ go_terms:GO:0045449 functional_description:"Myb …
27.3.20	RNA.regulation of transcription.G2-like transcription factor family, GARP	solyc06g066340.2.1	Transcript		2.455		-2.628	weakly similar to ( 186) AT1G32240 | Symbols: KAN2 | KAN2 (KANADI 2); DNA binding / transcription factor | chr1:11625882-11630355 REVERSEweakly similar to ( 149) loc_os08g06370 12008.m04776 protein KANADI-like transcription factor FEATHERED, putative, expressed genomic_reference:SL2.40ch06 gene_region:38018439-38024018 transcript_region:SL2.40ch06:38018439..38024018+ go_terms:GO:0045449 functiona…
27.3.20	RNA.regulation of transcription.G2-like transcription factor family, GARP	solyc06g005680.2.1	Transcript		-12.202		10.81	moderately similar to ( 241) AT3G46640 | Symbols: PCL1 | PCL1 (PHYTOCLOCK 1); DNA binding / transcription factor | chr3:17183248-17184219 FORWARDmoderately similar to ( 203) loc_os01g74020 12001.m13429 protein ARR1 protein-like, putative, expressed genomic_reference:SL2.40ch06 gene_region:748174-749366 transcript_region:SL2.40ch06:748174..749366+ go_terms:GO:0003700 functional_description:"Transc…
27.3.20	RNA.regulation of transcription.G2-like transcription factor family, GARP	solyc06g076350.2.1	Transcript		-4.721		4.077	moderately similar to ( 201) AT3G46640 | Symbols: PCL1 | PCL1 (PHYTOCLOCK 1); DNA binding / transcription factor | chr3:17183248-17184219 FORWARDweakly similar to ( 182) loc_os01g74020 12001.m13429 protein ARR1 protein-like, putative, expressed genomic_reference:SL2.40ch06 gene_region:43828645-43831301 transcript_region:SL2.40ch06:43828645..43831301+ go_terms:GO:0003700 functional_description:"Tr…
27.3.20	RNA.regulation of transcription.G2-like transcription factor family, GARP	solyc05g007890.2.1	Transcript			3.23609		moderately similar to ( 208) AT1G69580 | Symbols: | transcription factor | chr1:26172127-26173612 FORWARDweakly similar to ( 183) loc_os03g20900 12003.m07498 protein transfactor-like, putative, expressed genomic_reference:SL2.40ch05 gene_region:2340432-2342446 transcript_region:SL2.40ch05:2340432..2342446+ go_terms:GO:0003700 functional_description:"Myb family transcription factor-like (AHRD V1 *…
27.3.20	RNA.regulation of transcription.G2-like transcription factor family, GARP	solyc05g009720.2.1	Transcript			-2.88362		moderately similar to ( 241) AT1G68670 | Symbols: | myb family transcription factor | chr1:25782344-25783873 FORWARDmoderately similar to ( 208) loc_os02g22020 12002.m07440 protein DNA binding protein, putative, expressed genomic_reference:SL2.40ch05 gene_region:3932222-3934873 transcript_region:SL2.40ch05:3932222..3934873+ go_terms:GO:0003700 functional_description:"Myb family transcription fact…
27.3.21	RNA.regulation of transcription.GRAS transcription factor family	solyc06g035620.2.1	Transcript	-4.283		2.00222	-3.255	moderately similar to ( 375) AT5G48150 | Symbols: PAT1 | PAT1 (phytochrome a signal transduction 1); signal transducer/ transcription factor | chr5:19522497-19524053 REVERSEmoderately similar to ( 425) CIGR1_ORYSA Chitin-inducible gibberellin-responsive protein 1 - Oryza sativa (Rice)moderately similar to ( 425) loc_os07g36170 12007.m079710 protein chitin-inducible gibberellin-responsive protein …
27.3.21	RNA.regulation of transcription.GRAS transcription factor family	solyc12g005340.1.1	Transcript	-3.765				moderately similar to ( 494) AT5G48150 | Symbols: PAT1 | PAT1 (phytochrome a signal transduction 1); signal transducer/ transcription factor | chr5:19522497-19524053 REVERSEhighly similar to ( 585) CIGR1_ORYSA Chitin-inducible gibberellin-responsive protein 1 - Oryza sativa (Rice)highly similar to ( 585) loc_os07g36170 12007.m079710 protein chitin-inducible gibberellin-responsive protein 1, putat…
27.3.21	RNA.regulation of transcription.GRAS transcription factor family	solyc07g063940.1.1	Transcript		2.654		-2.928	moderately similar to ( 483) AT5G48150 | Symbols: PAT1 | PAT1 (phytochrome a signal transduction 1); signal transducer/ transcription factor | chr5:19522497-19524053 REVERSEhighly similar to ( 568) CIGR1_ORYSA Chitin-inducible gibberellin-responsive protein 1 - Oryza sativa (Rice)highly similar to ( 568) loc_os07g36170 12007.m079710 protein chitin-inducible gibberellin-responsive protein 1, putat…
27.3.21	RNA.regulation of transcription.GRAS transcription factor family	solyc11g012510.1.1	Transcript			2.95603	2.033	highly similar to ( 614) AT4G17230 | Symbols: SCL13 | SCL13 (Scarecrow-like 13); transcription factor | chr4:9661218-9662807 REVERSEhighly similar to ( 523) CIGR2_ORYSA Chitin-inducible gibberellin-responsive protein 2 - Oryza sativa (Rice)highly similar to ( 535) loc_os10g22430 12010.m05252 protein chitin-inducible gibberellin-responsive protein 2, putative, expressedGRAS evidence_code:10F1H1E1I…
27.3.21	RNA.regulation of transcription.GRAS transcription factor family	solyc05g053090.1.1	Transcript			2.56222		highly similar to ( 572) AT2G37650 | Symbols: | scarecrow-like transcription factor 9 (SCL9) | chr2:15792623-15794779 FORWARDmoderately similar to ( 239) CIGR1_ORYSA Chitin-inducible gibberellin-responsive protein 1 - Oryza sativa (Rice)highly similar to ( 565) loc_os03g48450 12003.m101444 protein DELLA protein RGL1, putative, expressedGRAS evidence_code:10F0H1E1IEG genomic_reference:SL2.40ch05 g…
27.3.21	RNA.regulation of transcription.GRAS transcription factor family	solyc05g054170.2.1	Transcript			2.1419		moderately similar to ( 243) AT4G17230 | Symbols: SCL13 | SCL13 (Scarecrow-like 13); transcription factor | chr4:9661218-9662807 REVERSEweakly similar to ( 192) CIGR2_ORYSA Chitin-inducible gibberellin-responsive protein 2 - Oryza sativa (Rice)weakly similar to ( 192) loc_os07g39470 12007.m08189 protein chitin-inducible gibberellin-responsive protein 2, putative, expressedGRAS genomic_reference:S…
27.3.21	RNA.regulation of transcription.GRAS transcription factor family	solyc10g086380.1.1	Transcript			2.08688	3.151	moderately similar to ( 431) AT1G14920 | Symbols: GAI, RGA2 | GAI (GIBBERELLIC ACID INSENSITIVE); transcription factor | chr1:5149414-5151015 FORWARDmoderately similar to ( 434) GAI_GOSHI DELLA protein GAI (Gibberellic acid-insensitive mutant protein) (GhGAI) - Gossypium hirsutum (Upland cotton)moderately similar to ( 392) loc_os03g49990 12003.m09996 protein DELLA protein SLR1, putative, expresse…
27.3.21	RNA.regulation of transcription.GRAS transcription factor family	solyc04g014830.1.1	Transcript			3.65465		highly similar to ( 532) AT4G17230 | Symbols: SCL13 | SCL13 (Scarecrow-like 13); transcription factor | chr4:9661218-9662807 REVERSEhighly similar to ( 509) CIGR2_ORYSA Chitin-inducible gibberellin-responsive protein 2 - Oryza sativa (Rice)highly similar to ( 514) loc_os10g22430 12010.m05252 protein chitin-inducible gibberellin-responsive protein 2, putative, expressedGRAS evidence_code:10F0H1E1I…
27.3.21	RNA.regulation of transcription.GRAS transcription factor family	solyc06g076290.1.1	Transcript			5.3424		very weakly similar to (99.0) AT3G46600 | Symbols: | scarecrow transcription factor family protein | chr3:17158052-17159799 FORWARDweakly similar to ( 104) loc_os03g48450 12003.m101444 protein DELLA protein RGL1, putative, expressed evidence_code:10F0H1E0IEG genomic_reference:SL2.40ch06 gene_region:43793225-43793976 transcript_region:SL2.40ch06:43793225..43793976+ functional_description:"GRAS fam…
27.3.22	RNA.regulation of transcription.HB,Homeobox transcription factor family	solyc11g069470.1.1	Transcript	2.058				nearly identical (1394) AT5G60690 | Symbols: REV, IFL, IFL1 | REV (REVOLUTA); DNA binding / lipid binding / transcription factor | chr5:24397734-24401933 FORWARDnearly identical (1188) loc_os10g33960 12010.m065291 protein HB1, putative, expressedMEKHLA START START START evidence_code:10F1H1E1IEG genomic_reference:SL2.40ch11 gene_region:51150759-51156271 transcript_region:SL2.40ch11:51150759..5115…
27.3.22	RNA.regulation of transcription.HB,Homeobox transcription factor family	solyc06g060830.2.1	Transcript	-2.444				moderately similar to ( 248) AT4G16780 | Symbols: ATHB-2, HAT4, ATHB2 | ATHB-2 (ARABIDOPSIS THALIANA HOMEOBOX PROTEIN 2); DNA binding / protein homodimerization/ sequence-specific DNA binding / transcription factor | chr4:9449291-9450604 FORWARDweakly similar to ( 186) loc_os08g36220 12008.m07611 protein homeobox-leucine zipper protein HAT14, putative, expressed HD-ZIP_N genomic_reference:SL2.40c…
27.3.22	RNA.regulation of transcription.HB,Homeobox transcription factor family	solyc04g080790.2.1	Transcript	-2.241			-3.852	moderately similar to ( 291) AT1G75410 | Symbols: BLH3 | BLH3 (BEL1-LIKE HOMEODOMAIN 3); DNA binding / transcription factor | chr1:28300095-28301890 REVERSEmoderately similar to ( 311) loc_os03g47740 12003.m34907 protein BEL1-related homeotic protein 30, putative, expressed POX POX genomic_reference:SL2.40ch04 gene_region:62464436-62467801 transcript_region:SL2.40ch04:62464436..62467801- go_terms…
27.3.22	RNA.regulation of transcription.HB,Homeobox transcription factor family	solyc03g120620.2.1	Transcript		2.624			highly similar to ( 852) AT1G79840 | Symbols: GL2 | GL2 (GLABRA 2); DNA binding / transcription factor | chr1:30037526-30041013 FORWARDhighly similar to ( 633) loc_os01g55549 12001.m150954 protein homeobox protein GLABRA2, putative, expressedSTART START START genomic_reference:SL2.40ch03 gene_region:63020513-63026632 transcript_region:SL2.40ch03:63020513..63026632+ go_terms:GO:0003677 functional_…
27.3.22	RNA.regulation of transcription.HB,Homeobox transcription factor family	solyc02g081120.2.1	Transcript			-2.03662		moderately similar to ( 363) AT1G62360 | Symbols: STM, BUM1, SHL, WAM1, BUM, WAM | STM (SHOOT MERISTEMLESS); transcription factor | chr1:23058796-23061722 REVERSEmoderately similar to ( 390) HSBH1_SOYBN Homeobox protein SBH1 - Glycine max (Soybean)moderately similar to ( 247) loc_os03g51690 12003.m35624 protein homeobox protein OSH1, putative, expressed KNOX2 KNOX1 genomic_reference:SL2.40ch02 ge…
27.3.22	RNA.regulation of transcription.HB,Homeobox transcription factor family	solyc05g051460.2.1	Transcript			3.17231	3.387	weakly similar to ( 187) AT2G22430 | Symbols: ATHB6 | ATHB6; DNA binding / protein binding / sequence-specific DNA binding / transcription activator/ transcription factor | chr2:9526470-9527612 REVERSEweakly similar to ( 147) loc_os09g29460 12009.m06097 protein homeobox-leucine zipper protein ATHB-6, putative, expressed genomic_reference:SL2.40ch05 gene_region:60958329-60960538 transcript_region:…
27.3.22	RNA.regulation of transcription.HB,Homeobox transcription factor family	solyc11g068950.1.1	Transcript			2.72157	5.393	moderately similar to ( 271) AT2G35940 | Symbols: BLH1 | BLH1 (BEL1-LIKE HOMEODOMAIN 1); DNA binding / protein heterodimerization/ protein homodimerization/ transcription factor | chr2:15089171-15091699 REVERSEmoderately similar to ( 266) loc_os11g06020 12011.m04798 protein BEL1-like homeodomain transcription factor, putative, expressed POX POX evidence_code:10F0H1E1IEG genomic_reference:SL2.40ch…
27.3.22	RNA.regulation of transcription.HB,Homeobox transcription factor family	solyc04g005800.2.1	Transcript			2.40097	3.771	weakly similar to ( 135) AT3G01470 | Symbols: ATHB-1, ATHB1, HD-ZIP-1, HAT5 | ATHB-1 (ARABIDOPSIS THALIANA HOMEOBOX 1); DNA binding / protein homodimerization/ sequence-specific DNA binding / transcription activator/ transcription factor | chr3:182648-184034 REVERSEweakly similar to ( 135) loc_os02g49700 12002.m33448 protein homeodomain leucine zipper protein CPHB-5, putative, expressed genomic_r…
27.3.22	RNA.regulation of transcription.HB,Homeobox transcription factor family	solyc04g079830.2.1	Transcript			2.50176	4.274	moderately similar to ( 367) AT4G36870 | Symbols: BLH2, SAW1 | BLH2 (BEL1-LIKE HOMEODOMAIN 2); DNA binding / transcription factor | chr4:17369423-17373723 FORWARDmoderately similar to ( 338) loc_os03g52239 12003.m101484 protein homeodomain protein JUBEL1, putative, expressed POX POX genomic_reference:SL2.40ch04 gene_region:61729325-61740234 transcript_region:SL2.40ch04:61729325..61740234- go_term…
27.3.22	RNA.regulation of transcription.HB,Homeobox transcription factor family	solyc08g083130.2.1	Transcript			5.84325	3.315	weakly similar to ( 117) AT2G46680 | Symbols: ATHB-7, ATHB7 | ATHB-7 (ARABIDOPSIS THALIANA HOMEOBOX 7); transcription activator/ transcription factor | chr2:19165777-19166773 REVERSEweakly similar to ( 106) loc_os09g35910 12009.m22175 protein homeodomain-leucine zipper transcription factor TaHDZipI-1, putative, expressed genomic_reference:SL2.40ch08 gene_region:62843229-62844188 transcript_region…
27.3.22	RNA.regulation of transcription.HB,Homeobox transcription factor family	solyc10g086640.1.1	Transcript			-3.23868		moderately similar to ( 228) AT5G02030 | Symbols: LSN, PNY, HB-6, BLR, RPL, BLH9, VAN | RPL (REPLUMLESS); DNA binding / sequence-specific DNA binding / transcription factor | chr5:395754-398872 FORWARDmoderately similar to ( 213) loc_os05g38120 12005.m07991 protein homeodomain protein JUBEL2, putative, expressed POX POX evidence_code:10F0H1E0IEG genomic_reference:SL2.40ch10 gene_region:64739920-6…
27.3.22	RNA.regulation of transcription.HB,Homeobox transcription factor family	solyc05g007180.2.1	Transcript			-2.68356		moderately similar to ( 311) AT1G69780 | Symbols: ATHB13 | ATHB13; DNA binding / sequence-specific DNA binding / transcription factor | chr1:26259166-26260465 FORWARDmoderately similar to ( 271) loc_os03g07450 12003.m06259 protein homeobox-leucine zipper protein HAT7, putative, expressed genomic_reference:SL2.40ch05 gene_region:1796893-1799609 transcript_region:SL2.40ch05:1796893..1799609+ go_ter…
27.3.22	RNA.regulation of transcription.HB,Homeobox transcription factor family	solyc01g096320.2.1	Transcript			3.92149	8.745	weakly similar to ( 139) AT2G46680 | Symbols: ATHB-7, ATHB7 | ATHB-7 (ARABIDOPSIS THALIANA HOMEOBOX 7); transcription activator/ transcription factor | chr2:19165777-19166773 REVERSEweakly similar to ( 122) loc_os09g35910 12009.m22175 protein homeodomain-leucine zipper transcription factor TaHDZipI-1, putative, expressed genomic_reference:SL2.40ch01 gene_region:79151283-79152562 transcript_region…
27.3.22	RNA.regulation of transcription.HB,Homeobox transcription factor family	solyc02g063520.2.1	Transcript			3.14641	3.715	moderately similar to ( 211) AT4G37790 | Symbols: HAT22 | HAT22; transcription factor | chr4:17768241-17769272 FORWARDweakly similar to ( 176) loc_os08g36220 12008.m07611 protein homeobox-leucine zipper protein HAT14, putative, expressed genomic_reference:SL2.40ch02 gene_region:30194476-30196002 transcript_region:SL2.40ch02:30194476..30196002+ go_terms:GO:0030296,GO:0043565 functional_description…
27.3.22	RNA.regulation of transcription.HB,Homeobox transcription factor family	solyc01g007070.2.1	Transcript				2.099	moderately similar to ( 366) AT2G35940 | Symbols: BLH1 | BLH1 (BEL1-LIKE HOMEODOMAIN 1); DNA binding / protein heterodimerization/ protein homodimerization/ transcription factor | chr2:15089171-15091699 REVERSEmoderately similar to ( 314) loc_os11g06020 12011.m04798 protein BEL1-like homeodomain transcription factor, putative, expressed POX POX genomic_reference:SL2.40ch01 gene_region:1602912-160…
27.3.22	RNA.regulation of transcription.HB,Homeobox transcription factor family	solyc03g120910.2.1	Transcript				3.009	nearly identical (1427) AT1G52150 | Symbols: ATHB-15, ATHB15, CNA, ICU4 | ATHB-15; DNA binding / transcription factor | chr1:19410118-19413961 REVERSEnearly identical (1197) loc_os03g43930 12003.m09434 protein class III HD-Zip protein 4, putative, expressedMEKHLA START START START genomic_reference:SL2.40ch03 gene_region:63195847-63202781 transcript_region:SL2.40ch03:63195847..63202781+ go_terms:…
27.3.22	RNA.regulation of transcription.HB,Homeobox transcription factor family	solyc11g010270.1.1	Transcript				3.156	weakly similar to ( 185) AT2G22430 | Symbols: ATHB6 | ATHB6; DNA binding / protein binding / sequence-specific DNA binding / transcription activator/ transcription factor | chr2:9526470-9527612 REVERSEweakly similar to ( 156) loc_os09g29460 12009.m06097 protein homeobox-leucine zipper protein ATHB-6, putative, expressed evidence_code:10F0H1E1IEG genomic_reference:SL2.40ch11 gene_region:3354569-33…
27.3.22	RNA.regulation of transcription.HB,Homeobox transcription factor family	solyc06g053220.2.1	Transcript				10.04	very weakly similar to (99.4) AT2G46680 | Symbols: ATHB-7, ATHB7 | ATHB-7 (ARABIDOPSIS THALIANA HOMEOBOX 7); transcription activator/ transcription factor | chr2:19165777-19166773 REVERSEweakly similar to ( 105) loc_os09g35910 12009.m22175 protein homeodomain-leucine zipper transcription factor TaHDZipI-1, putative, expressed genomic_reference:SL2.40ch06 gene_region:32439567-32440801 transcript_r…
27.3.22	RNA.regulation of transcription.HB,Homeobox transcription factor family	solyc07g007120.2.1	Transcript				3.253	moderately similar to ( 411) AT5G25220 | Symbols: KNAT3 | KNAT3 (KNOTTED1-LIKE HOMEOBOX GENE 3); transcription activator/ transcription factor | chr5:8736208-8738087 FORWARDmoderately similar to ( 411) KNAP3_MALDO Homeobox protein knotted-1-like 3 (KNAP3) - Malus domestica (Apple) (Malus sylvestris)moderately similar to ( 391) loc_os08g19650 12008.m06032 protein homeobox protein knotted-1-like 3,…
27.3.22	RNA.regulation of transcription.HB,Homeobox transcription factor family	solyc08g080120.2.1	Transcript				2.825	moderately similar to ( 385) AT1G62990 | Symbols: KNAT7, IXR11 | KNAT7 (KNOTTED-LIKE HOMEOBOX OF ARABIDOPSIS THALIANA 7); DNA binding / transcription activator/ transcription factor | chr1:23337468-23340348 FORWARDmoderately similar to ( 380) HD1_BRANA Homeobox protein HD1 - Brassica napus (Rape)moderately similar to ( 351) loc_os03g03164 12003.m35560 protein homeobox protein HD1, putative, expre…
27.3.23	RNA.regulation of transcription.HSF,Heat-shock transcription factor family	solyc04g078770.2.1	Transcript	2.784				moderately similar to ( 276) AT1G46264 | Symbols: AT-HSFB4, HSFB4 | AT-HSFB4; DNA binding / transcription factor | chr1:17224904-17226183 FORWARDmoderately similar to ( 231) loc_os03g25120 12003.m07855 protein AT-HSFB4, putative, expressed HSF_DNA-bind HSF HSF1 genomic_reference:SL2.40ch04 gene_region:61036586-61037903 transcript_region:SL2.40ch04:61036586..61037903+ go_terms:GO:0003677 functiona…
27.3.23	RNA.regulation of transcription.HSF,Heat-shock transcription factor family	solyc07g055710.2.1	Transcript	-2.999	2.171	4.16562		moderately similar to ( 234) AT5G45710 | Symbols: AT-HSFA4C, RHA1, HSFA4C | RHA1 (ROOT HANDEDNESS 1); DNA binding / transcription factor | chr5:18541576-18542706 FORWARDmoderately similar to ( 236) loc_os01g54550 12001.m11618 protein heat shock factor, putative, expressed HSF_DNA-bind HSF HSF1 genomic_reference:SL2.40ch07 gene_region:60972388-60973952 transcript_region:SL2.40ch07:60972388..609739…
27.3.23	RNA.regulation of transcription.HSF,Heat-shock transcription factor family	solyc12g007070.1.1	Transcript		-5.894			moderately similar to ( 265) AT3G24520 | Symbols: AT-HSFC1, HSFC1 | AT-HSFC1; DNA binding / transcription factor | chr3:8941455-8942531 FORWARDmoderately similar to ( 204) loc_os02g13800 12002.m06626 protein heat shock factor protein 1, putative, expressed HSF_DNA-bind HSF HSF1 evidence_code:10F0H1E1IEG genomic_reference:SL2.40ch12 gene_region:1512824-1514090 transcript_region:SL2.40ch12:1512824.…
27.3.23	RNA.regulation of transcription.HSF,Heat-shock transcription factor family	solyc08g080540.2.1	Transcript		3.487		-3.437	moderately similar to ( 261) AT4G11660 | Symbols: AT-HSFB2B, HSFB2B | AT-HSFB2B; transcription factor/ transcription repressor | chr4:7043006-7044227 FORWARDweakly similar to ( 189) loc_os09g35790 12009.m060045 protein heat shock factor protein 7, putative, expressed HSF_DNA-bind HSF HSF1 genomic_reference:SL2.40ch08 gene_region:60985869-60987278 transcript_region:SL2.40ch08:60985869..60987278- g…
27.3.23	RNA.regulation of transcription.HSF,Heat-shock transcription factor family	solyc03g026020.2.1	Transcript			2.71685		weakly similar to ( 185) AT5G62020 | Symbols: AT-HSFB2A, HSFB2A | AT-HSFB2A; DNA binding / transcription factor | chr5:24916212-24917194 FORWARDweakly similar to ( 191) loc_os09g35790 12009.m060045 protein heat shock factor protein 7, putative, expressed HSF_DNA-bind HSF HSF1 genomic_reference:SL2.40ch03 gene_region:7810489-7812280 transcript_region:SL2.40ch03:7810489..7812280+ go_terms:GO:000367…
27.3.23	RNA.regulation of transcription.HSF,Heat-shock transcription factor family	solyc09g097910.2.1	Transcript				-3.711	moderately similar to ( 426) AT3G23700 | Symbols: | S1 RNA-binding domain-containing protein | chr3:8531689-8533742 REVERSEvery weakly similar to (96.3) RR1_SPIOL 30S ribosomal protein S1, chloroplast precursor (CS1) - Spinacia oleracea (Spinach)moderately similar to ( 353) loc_os03g62780 12003.m11156 protein RNA binding S1, putative, expressedrpsA RpsA rpsA PRK00087 PRK07400 VacB PRK11824 Pnp PR…
27.3.24	RNA.regulation of transcription.MADS box transcription factor family	solyc00g179240.1.1	Transcript			-2.50025	-4.191	very weakly similar to (95.5) AT4G11880 | Symbols: AGL14 | AGL14 (agamous-like 14); DNA binding / transcription factor | chr4:7143512-7147108 FORWARDvery weakly similar to (93.2) MAD50_ORYSA MADS-box transcription factor 50 (OsMADS50) (Protein SUPPRESSOR OF CONSTANS OVEREXPRESSION 1-like) (OsSOC1) (Protein AGAMOUS-like 20) (RMADS208) - Oryza sativa (Rice)very weakly similar to (92.8) loc_os10g391…
27.3.27	RNA.regulation of transcription.NAC domain transcription factor family	solyc08g078520.2.1	Transcript	2.835				highly similar to ( 550) AT5G47380 | Symbols: | unknown protein | chr5:19221472-19224471 REVERSEmoderately similar to ( 498) loc_os10g41040 12010.m06869 protein expressed proteinDUF547 genomic_reference:SL2.40ch08 gene_region:59461187-59468560 transcript_region:SL2.40ch08:59461187..59468560+ functional_description:"Os03g0859900 protein (Fragment) (AHRD V1 *--- Q0DLK3_ORYSJ); contains Interpro dom…
27.3.27	RNA.regulation of transcription.NAC domain transcription factor family	solyc04g079340.2.1	Transcript	4.081			4.334	moderately similar to ( 433) AT4G37080 | Symbols: | unknown protein | chr4:17474205-17476716 FORWARDmoderately similar to ( 377) loc_os09g28850 12009.m059921 protein expressed proteinDUF547 genomic_reference:SL2.40ch04 gene_region:61453919-61457313 transcript_region:SL2.40ch04:61453919..61457313+ functional_description:"Os03g0859900 protein (Fragment) (AHRD V1 ***- Q0DLK3_ORYSJ); contains Interpr…
27.3.27	RNA.regulation of transcription.NAC domain transcription factor family	solyc10g051030.1.1	Transcript			3.0522	3.948	moderately similar to ( 348) AT5G66600 | Symbols: | unknown protein | chr5:26575105-26578315 REVERSEmoderately similar to ( 334) loc_os03g55890 12003.m10501 protein ternary complex factor MIP1, putative, expressedDUF547 evidence_code:10F0H1E1IEG genomic_reference:SL2.40ch10 gene_region:46857362-46859735 transcript_region:SL2.40ch10:46857362..46859735- functional_description:"Ternary complex facto…
27.3.27	RNA.regulation of transcription.NAC domain transcription factor family	solyc02g090580.2.1	Transcript			-2.03904		moderately similar to ( 486) AT4G37080 | Symbols: | unknown protein | chr4:17474205-17476716 FORWARDmoderately similar to ( 353) loc_os09g28850 12009.m059921 protein expressed proteinDUF547 genomic_reference:SL2.40ch02 gene_region:46702603-46706286 transcript_region:SL2.40ch02:46702603..46706286- functional_description:"Os03g0859900 protein (Fragment) (AHRD V1 *-*- Q0DLK3_ORYSJ); contains Interpr…
27.3.28	RNA.regulation of transcription.SBP,Squamosa promoter binding protein family	solyc03g114850.2.1	Transcript	2.274				weakly similar to ( 159) AT1G69170 | Symbols: | squamosa promoter-binding protein-like 6 (SPL6) | chr1:26005626-26007041 FORWARDweakly similar to ( 116) LG1_MAIZE LIGULELESS1 protein - Zea mays (Maize)weakly similar to ( 133) loc_os01g69830 12001.m13033 protein teosinte glume architecture 1, putative, expressedSBP genomic_reference:SL2.40ch03 gene_region:58796755-58802237 transcript_region:SL2.40…
27.3.28	RNA.regulation of transcription.SBP,Squamosa promoter binding protein family	solyc10g018780.1.1	Transcript		2.005			weakly similar to ( 182) AT1G02065 | Symbols: SPL8 | SPL8 (SQUAMOSA PROMOTER BINDING PROTEIN-LIKE 8); DNA binding | chr1:365625-367149 FORWARDweakly similar to ( 124) LG1_MAIZE LIGULELESS1 protein - Zea mays (Maize)weakly similar to ( 129) loc_os03g61760 12003.m11057 protein squamosa promoter-binding-like protein 12, putative, expressedSBP evidence_code:10F0H1E0IEG genomic_reference:SL2.40ch10 ge…
27.3.28	RNA.regulation of transcription.SBP,Squamosa promoter binding protein family	solyc07g053810.2.1	Transcript			2.35497		weakly similar to ( 121) AT2G47070 | Symbols: SPL1 | SPL1 (SQUAMOSA PROMOTER BINDING PROTEIN-LIKE 1); DNA binding / transcription factor | chr2:19337144-19340552 FORWARDweakly similar to ( 115) LG1_MAIZE LIGULELESS1 protein - Zea mays (Maize)weakly similar to ( 122) loc_os04g46580 12004.m09607 protein SBP domain containing protein, expressedSBP genomic_reference:SL2.40ch07 gene_region:59554791-59…
27.3.29	RNA.regulation of transcription.TCP transcription factor family	solyc10g008780.1.1	Transcript		-2.2			weakly similar to ( 109) AT2G31070 | Symbols: TCP10 | TCP10 (TCP DOMAIN PROTEIN 10); transcription factor | chr2:13220984-13222069 REVERSEweakly similar to ( 111) loc_os01g11550 12001.m07772 protein mutant cincinnata, putative, expressedTCP evidence_code:10F0H1E0IEG genomic_reference:SL2.40ch10 gene_region:2855509-2857257 transcript_region:SL2.40ch10:2855509..2857257+ functional_description:"Tran…
27.3.29	RNA.regulation of transcription.TCP transcription factor family	solyc06g070900.2.1	Transcript		-2.714			weakly similar to ( 170) AT3G47620 | Symbols: AtTCP14 | AtTCP14 (TEOSINTE BRANCHED1, CYCLOIDEA and PCF (TCP) 14); transcription factor | chr3:17559004-17560473 FORWARDweakly similar to ( 162) loc_os02g51280 12002.m10162 protein TCP-domain protein, putative, expressedTCP genomic_reference:SL2.40ch06 gene_region:39921969-39923714 transcript_region:SL2.40ch06:39921969..39923714+ go_terms:GO:0003700 …
27.3.29	RNA.regulation of transcription.TCP transcription factor family	solyc06g065190.1.1	Transcript			-2.8868		weakly similar to ( 171) AT1G35560 | Symbols: | TCP family transcription factor, putative | chr1:13116099-13117124 REVERSEweakly similar to ( 154) loc_os11g07460 12011.m04942 protein TCP family transcription factor containing protein, expressedTCP evidence_code:10F0H1E1IEG genomic_reference:SL2.40ch06 gene_region:37037216-37038193 transcript_region:SL2.40ch06:37037216..37038193- go_terms:GO:00037…
27.3.29	RNA.regulation of transcription.TCP transcription factor family	solyc02g068200.1.1	Transcript			3.19654		weakly similar to ( 172) AT3G27010 | Symbols: AT-TCP20, PCF1, TCP20 | AT-TCP20; transcription factor | chr3:9957810-9958754 REVERSEweakly similar to ( 123) loc_os02g51280 12002.m10162 protein TCP-domain protein, putative, expressedTCP evidence_code:10F0H1E1IEG genomic_reference:SL2.40ch02 gene_region:32795698-32796516 transcript_region:SL2.40ch02:32795698..32796516+ go_terms:GO:0003700 functional…
27.3.29	RNA.regulation of transcription.TCP transcription factor family	solyc08g080150.1.1	Transcript				2.478	weakly similar to ( 174) AT5G51910 | Symbols: | TCP family transcription factor, putative | chr5:21094704-21095585 REVERSEweakly similar to ( 128) loc_os09g34950 12009.m06495 protein auxin-induced basic helix-loop-helix transcription factor, putative, expressedTCP evidence_code:10F0H1E1IEG genomic_reference:SL2.40ch08 gene_region:60651002-60652114 transcript_region:SL2.40ch08:60651002..60652114+ …
27.3.29	RNA.regulation of transcription.TCP transcription factor family	solyc08g048390.1.1	Transcript				3.47	weakly similar to ( 136) AT4G18390 | Symbols: | TCP family transcription factor, putative | chr4:10163212-10164309 REVERSEweakly similar to ( 116) loc_os07g05720 12007.m05036 protein TCP family transcription factor containing protein, expressedTCP evidence_code:10F0H1E1IEG genomic_reference:SL2.40ch08 gene_region:39810608-39811771 transcript_region:SL2.40ch08:39810608..39811771+ go_terms:GO:00037…
27.3.29	RNA.regulation of transcription.TCP transcription factor family	solyc06g069240.1.1	Transcript				3.264	very weakly similar to (96.3) AT3G18550 | Symbols: BRC1, TCP18, ATTCP18 | BRC1 (BRANCHED 1); transcription factor | chr3:6383769-6385604 FORWARDvery weakly similar to (98.2) loc_os03g49880 12003.m09986 protein teosinte branched1 protein, putative, expressedTCP evidence_code:10F0H1E0IEG genomic_reference:SL2.40ch06 gene_region:39396681-39398027 transcript_region:SL2.40ch06:39396681..39398027+ func…
27.3.29	RNA.regulation of transcription.TCP transcription factor family	solyc11g020670.1.1	Transcript				2.384	weakly similar to ( 135) AT1G58100 | Symbols: | TCP family transcription factor, putative | chr1:21512680-21513885 REVERSEweakly similar to ( 116) loc_os11g07460 12011.m04942 protein TCP family transcription factor containing protein, expressedTCP evidence_code:10F0H1E1IEG genomic_reference:SL2.40ch11 gene_region:11820759-11821883 transcript_region:SL2.40ch11:11820759..11821883- go_terms:GO:00037…
27.3.29	RNA.regulation of transcription.TCP transcription factor family	solyc06g069460.1.1	Transcript				-2.474	weakly similar to ( 129) AT5G60970 | Symbols: TCP5 | TCP5 (TEOSINTE BRANCHED1, CYCLOIDEA AND PCF TRANSCRIPTION FACTOR 5); transcription factor | chr5:24535570-24536652 REVERSEweakly similar to ( 117) loc_os05g43760 12005.m08502 protein TCP family transcription factor containing protein, expressedTCP evidence_code:10F0H1E1IEG genomic_reference:SL2.40ch06 gene_region:39599418-39600254 transcript_re…
27.3.30	RNA.regulation of transcription.Trihelix, Triple-Helix transcription factor family	solyc12g035240.1.1	Transcript	2.3				moderately similar to ( 210) AT5G14540 | Symbols: | proline-rich family protein | chr5:4687333-4689624 REVERSEweakly similar to ( 194) loc_os05g07730 12005.m05290 protein proline-rich protein, putative, expressedDUF1421 evidence_code:10F0H1E1IEG genomic_reference:SL2.40ch12 gene_region:23997387-24003235 transcript_region:SL2.40ch12:23997387..24003235+ functional_description:"Os05g0169400 protein …
27.3.30	RNA.regulation of transcription.Trihelix, Triple-Helix transcription factor family	solyc12g056510.1.1	Transcript		-2.082			moderately similar to ( 358) AT1G76880 | Symbols: | trihelix DNA-binding protein, putative | chr1:28865594-28867931 FORWARDweakly similar to ( 197) loc_os03g02240 12003.m05767 protein AT-GTL1, putative, expressed evidence_code:10F0H1E1IEG genomic_reference:SL2.40ch12 gene_region:47802588-47804951 transcript_region:SL2.40ch12:47802588..47804951- go_terms:GO:0003677 functional_description:"GT-2 fac…
27.3.30	RNA.regulation of transcription.Trihelix, Triple-Helix transcription factor family	solyc11g005380.1.1	Transcript			2.67519		moderately similar to ( 212) AT1G76880 | Symbols: | trihelix DNA-binding protein, putative | chr1:28865594-28867931 FORWARDweakly similar to ( 172) loc_os02g43300 12002.m09365 protein expressed protein evidence_code:10F0H1E1IEG genomic_reference:SL2.40ch11 gene_region:304294-305925 transcript_region:SL2.40ch11:304294..305925+ go_terms:GO:0003677 functional_description:"GT-2 factor (Fragment) (AHR…
27.3.31	RNA.regulation of transcription.TUB transcription factor family	solyc03g117730.2.1	Transcript			-2.56436		moderately similar to ( 387) AT1G16070 | Symbols: AtTLP8 | AtTLP8 (TUBBY LIKE PROTEIN 8); transcription factor | chr1:5511899-5513779 REVERSEmoderately similar to ( 345) loc_os02g08310 12002.m06177 protein tub family protein, expressed Tub genomic_reference:SL2.40ch03 gene_region:60832800-60836089 transcript_region:SL2.40ch03:60832800..60836089- go_terms:GO:0003700 functional_description:"Tubby-l…
27.3.34	RNA.regulation of transcription.Orphan family	solyc01g105200.2.1	Transcript	-5.966				weakly similar to ( 107) AT5G66620 | Symbols: DAR6 | DAR6 (DA1-RELATED PROTEIN 6); zinc ion binding | chr5:26588585-26592006 FORWARDweakly similar to ( 106) loc_os06g08400 12006.m32223 protein zinc ion binding protein, putative, expressed genomic_reference:SL2.40ch01 gene_region:85219157-85221108 transcript_region:SL2.40ch01:85219157..85221108+ functional_description:"Zinc ion binding protein (AH…
27.3.34	RNA.regulation of transcription.Orphan family	solyc03g120230.2.1	Transcript		-2.21	-2.76775		moderately similar to ( 297) AT3G16000 | Symbols: MFP1 | MFP1 (MAR BINDING FILAMENT-LIKE PROTEIN 1); DNA binding | chr3:5431041-5433613 REVERSEhighly similar to ( 565) MFP1_TOBAC MAR-binding filament-like protein 1-1 - Nicotiana tabacum (Common tobacco)moderately similar to ( 236) loc_os01g08510 12001.m07476 protein MAR binding filament-like protein 1, putative, expressed genomic_reference:SL2.40…
27.3.34	RNA.regulation of transcription.Orphan family	solyc01g105180.2.1	Transcript			3.68959		weakly similar to ( 196) AT1G19270 | Symbols: DA1 | DA1 (DA 1); ubiquitin binding | chr1:6663327-6665845 FORWARDweakly similar to ( 191) loc_os12g40490 12012.m07833 protein zinc ion binding protein, putative, expressed genomic_reference:SL2.40ch01 gene_region:85211483-85216375 transcript_region:SL2.40ch01:85211483..85216375+ go_terms:GO:0043130 functional_description:"LIM zinc-binding protein (AH…
27.3.35	RNA.regulation of transcription.bZIP transcription factor family	solyc01g079480.2.1	Transcript	-2.116				weakly similar to ( 123) AT3G62420 | Symbols: ATBZIP53 | ATBZIP53 (BASIC REGION/LEUCINE ZIPPER MOTIF 53); DNA binding / protein heterodimerization/ sequence-specific DNA binding / transcription factor | chr3:23091844-23092284 REVERSEvery weakly similar to (85.9) OCS1_MAIZE Ocs element-binding factor 1 (OCSBF-1) - Zea mays (Maize)very weakly similar to (87.8) loc_os12g37410 12012.m07526 protein oc…
27.3.35	RNA.regulation of transcription.bZIP transcription factor family	solyc02g092090.1.1	Transcript	3.586			4.344	very weakly similar to ( 100) AT4G37730 | Symbols: AtbZIP7 | AtbZIP7 (Arabidopsis thaliana basic leucine-zipper 7); DNA binding / transcription factor | chr4:17723800-17724717 FORWARD evidence_code:10F0H1E1IEG genomic_reference:SL2.40ch02 gene_region:47877286-47877930 transcript_region:SL2.40ch02:47877286..47877930- go_terms:GO:0003677 functional_description:"BZIP transcription factor family prot…
27.3.35	RNA.regulation of transcription.bZIP transcription factor family	solyc07g062710.2.1	Transcript		-7.124		3.725	weakly similar to ( 192) AT3G58120 | Symbols: ATBZIP61, BZIP61 | BZIP61; DNA binding / transcription activator/ transcription factor | chr3:21521289-21523078 REVERSEvery weakly similar to (85.5) RF2A_ORYSA Transcription factor RF2a - Oryza sativa (Rice)weakly similar to ( 179) loc_os02g14910 12002.m06735 protein bZIP transcription factor family protein, expressed genomic_reference:SL2.40ch07 gene…
27.3.35	RNA.regulation of transcription.bZIP transcription factor family	solyc01g008730.2.1	Transcript			2.01305		moderately similar to ( 357) AT3G12250 | Symbols: TGA6, BZIP45 | TGA6 (TGACG MOTIF-BINDING FACTOR 6); DNA binding / transcription factor | chr3:3906636-3908583 FORWARDmoderately similar to ( 366) HBP1C_WHEAT Transcription factor HBP-1b(c1) (Fragment) - Triticum aestivum (Wheat)moderately similar to ( 362) loc_os03g20310 12003.m35194 protein transcription factor HBP-1b, putative, expressed genomic…
27.3.35	RNA.regulation of transcription.bZIP transcription factor family	solyc01g109880.2.1	Transcript			4.24372	5.373	very weakly similar to (97.8) AT1G75390 | Symbols: AtbZIP44 | AtbZIP44 (Arabidopsis thaliana basic leucine-zipper 44); DNA binding / protein heterodimerization/ transcription factor | chr1:28292224-28292665 FORWARDvery weakly similar to (88.6) loc_os02g03960 12002.m05745 protein ocs element-binding factor 1, putative, expressed genomic_reference:SL2.40ch01 gene_region:88484807-88485881 transcript…
27.3.35	RNA.regulation of transcription.bZIP transcription factor family	solyc10g054010.1.1	Transcript				-2.07	weakly similar to ( 103) AT1G75390 | Symbols: AtbZIP44 | AtbZIP44 (Arabidopsis thaliana basic leucine-zipper 44); DNA binding / protein heterodimerization/ transcription factor | chr1:28292224-28292665 FORWARDvery weakly similar to (97.8) loc_os02g03960 12002.m05745 protein ocs element-binding factor 1, putative, expressed evidence_code:10F0H1E0IEG genomic_reference:SL2.40ch10 gene_region:4992411…
27.3.35	RNA.regulation of transcription.bZIP transcription factor family	solyc01g090270.2.1	Transcript				2.557	highly similar to ( 674) AT3G60320 | Symbols: | DNA binding | chr3:22292073-22295228 REVERSEmoderately similar to ( 496) loc_os10g41310 12010.m06895 protein bZIP-like protein, putative, expressedDUF632 DUF630 genomic_reference:SL2.40ch01 gene_region:75692316-75698111 transcript_region:SL2.40ch01:75692316..75698111- go_terms:GO:0003677 functional_description:"Bzip-like transcription factor-like (A…
27.3.35	RNA.regulation of transcription.bZIP transcription factor family	solyc08g068100.2.1	Transcript				2.883	highly similar to ( 561) AT5G25590 | Symbols: | INVOLVED IN: N-terminal protein myristoylation; EXPRESSED IN: 20 plant structures; EXPRESSED DURING: 13 growth stages; CONTAINS InterPro DOMAIN/s: Protein of unknown function DUF630 (InterPro:IPR006868), Protein of unknown function DUF632 (InterPro:IPR006867), Actin-binding FH2 (InterPro:IPR015425); BEST Arabidopsis thaliana protein match is: unknow…
27.3.36	RNA.regulation of transcription.Argonaute	solyc09g082830.2.1	Transcript	4.043			3.528	nearly identical (1608) AT5G43810 | Symbols: ZLL, PNH, AGO10 | ZLL (ZWILLE); translation initiation factor | chr5:17611939-17616562 FORWARDnearly identical (1493) loc_os06g39640 12006.m08501 protein PINHEAD protein, putative, expressed Piwi_ago-like Piwi Piwi_piwi-like_Euk Piwi-like PAZ_argonaute_like PAZ DUF1785 genomic_reference:SL2.40ch09 gene_region:63888767-63895211 transcript_region:SL2.40c…
27.3.36	RNA.regulation of transcription.Argonaute	solyc02g069260.2.1	Transcript		2.453		-2.127	highly similar to ( 860) AT1G31280 | Symbols: AGO2 | AGO2 (argonaute 2); nucleic acid binding | chr1:11181777-11185112 FORWARDhighly similar to ( 643) loc_os04g52540 12004.m10147 protein eukaryotic translation initiation factor 2C 2, putative, expressed Piwi_ago-like Piwi Piwi_piwi-like_Euk Piwi-like PAZ PAZ_argonaute_like genomic_reference:SL2.40ch02 gene_region:33782147-33788905 transcript_regi…
27.3.36	RNA.regulation of transcription.Argonaute	solyc01g008960.2.1	Transcript				2.454	nearly identical (1386) AT2G27040 | Symbols: AGO4, OCP11 | AGO4 (ARGONAUTE 4); nucleic acid binding | chr2:11536795-11541503 REVERSEnearly identical (1344) loc_os01g16870 12001.m150417 protein argonaute-like protein, putative, expressed Piwi_ago-like Piwi Piwi_piwi-like_Euk Piwi-like PAZ PAZ_argonaute_like DUF1785 genomic_reference:SL2.40ch01 gene_region:2976372-2984961 transcript_region:SL2.40ch…
27.3.37	RNA.regulation of transcription.AS2,Lateral Organ Boundaries Gene Family	solyc11g072470.1.1	Transcript		-2.935		3.981	weakly similar to ( 193) AT1G07900 | Symbols: LBD1 | LBD1 (LOB DOMAIN-CONTAINING PROTEIN 1) | chr1:2442624-2443631 FORWARDweakly similar to ( 192) loc_os03g17810 12003.m07206 protein LOB domain protein 11, putative, expressedDUF260 evidence_code:10F1H1E1IEG genomic_reference:SL2.40ch11 gene_region:52734615-52736664 transcript_region:SL2.40ch11:52734615..52736664- functional_description:"LOB domai…
27.3.37	RNA.regulation of transcription.AS2,Lateral Organ Boundaries Gene Family	solyc02g092550.2.1	Transcript			-2.03029	-3.733	moderately similar to ( 241) AT5G67420 | Symbols: LBD37 | LBD37 (LOB DOMAIN-CONTAINING PROTEIN 37) | chr5:26904576-26905415 REVERSEmoderately similar to ( 225) loc_os03g33090 12003.m08552 protein seed specific protein Bn15D17A, putative, expressedDUF260 genomic_reference:SL2.40ch02 gene_region:48182706-48183792 transcript_region:SL2.40ch02:48182706..48183792+ functional_description:"LOB domain pr…
27.3.37	RNA.regulation of transcription.AS2,Lateral Organ Boundaries Gene Family	solyc03g063140.2.1	Transcript			-4.68621		weakly similar to ( 194) AT1G65620 | Symbols: AS2 | AS2 (ASYMMETRIC LEAVES 2); protein binding | chr1:24400146-24400745 FORWARDweakly similar to ( 174) loc_os05g34450 12005.m07676 protein ASYMMETRIC LEAVES2, putative, expressedDUF260 genomic_reference:SL2.40ch03 gene_region:30709684-30710358 transcript_region:SL2.40ch03:30709684..30710358- go_terms:GO:0005515,GO:0003677 functional_description:"LO…
27.3.37	RNA.regulation of transcription.AS2,Lateral Organ Boundaries Gene Family	solyc03g095940.1.1	Transcript			2.48368		weakly similar to ( 178) AT3G11090 | Symbols: LBD21 | LBD21 (LOB DOMAIN-CONTAINING PROTEIN 21) | chr3:3475036-3475533 FORWARDweakly similar to ( 144) loc_os01g07480 12001.m42608 protein ramosa 2, putative, expressedDUF260 evidence_code:10F0H1E0IEG genomic_reference:SL2.40ch03 gene_region:51109385-51109897 transcript_region:SL2.40ch03:51109385..51109897+ go_terms:GO:0005515 functional_description:…
27.3.38	RNA.regulation of transcription.AT-rich interaction domain containing transcription factor family	solyc04g082820.2.1	Transcript				2.169	moderately similar to ( 389) AT1G76510 | Symbols: | ARID/BRIGHT DNA-binding domain-containing protein | chr1:28708927-28712498 REVERSEmoderately similar to ( 374) loc_os06g41730 12006.m31901 protein ARID/BRIGHT DNA binding domain containing protein, expressed BRIGHT genomic_reference:SL2.40ch04 gene_region:63943159-63954735 transcript_region:SL2.40ch04:63943159..63954735- go_terms:GO:0005622 func…
27.3.39	RNA.regulation of transcription.AtSR Transcription Factor family	solyc04g056270.2.1	Transcript			2.37543		moderately similar to ( 452) AT2G22300 | Symbols: CAMTA3, SR1 | SR1 (SIGNAL RESPONSIVE 1); calmodulin binding / transcription regulator | chr2:9471599-9476472 FORWARDmoderately similar to ( 429) loc_os03g09100 12003.m06416 protein calmodulin-binding transcription activator 2, putative, expressed CG-1 genomic_reference:SL2.40ch04 gene_region:53071198-53081628 transcript_region:SL2.40ch04:53071198.…
27.3.41	RNA.regulation of transcription.B3 transcription factor family	solyc01g108130.2.1	Transcript			2.10376		weakly similar to ( 123) AT5G42700 | Symbols: | transcriptional factor B3 family protein | chr5:17122171-17124177 FORWARDweakly similar to ( 123) loc_os03g08620 12003.m06370 protein DNA binding protein, putative, expressed genomic_reference:SL2.40ch01 gene_region:87253005-87257799 transcript_region:SL2.40ch01:87253005..87257799+ go_terms:GO:0006355 functional_description:"B3 domain-containing pro…
27.3.41	RNA.regulation of transcription.B3 transcription factor family	solyc02g090710.2.1	Transcript				2.084	weakly similar to ( 120) AT3G19184 | Symbols: | DNA binding | chr3:6637555-6639035 FORWARDmoderately similar to ( 253) loc_os01g13300 12001.m07939 protein B3 DNA binding domain containing protein, expressed genomic_reference:SL2.40ch02 gene_region:46809258-46814499 transcript_region:SL2.40ch02:46809258..46814499+ go_terms:GO:0006355 functional_description:"B3 domain-containing protein Os01g023410…
27.3.42	RNA.regulation of transcription.Bromodomain proteins	solyc01g103570.2.1	Transcript				2.213	moderately similar to ( 221) AT1G58025 | Symbols: | DNA binding | chr1:21458219-21461757 REVERSEweakly similar to ( 191) loc_os08g01794 12008.m080063 protein DNA binding protein, putative, expressed genomic_reference:SL2.40ch01 gene_region:83902094-83910528 transcript_region:SL2.40ch01:83902094..83910528- go_terms:GO:0003677 functional_description:"DNA-binding bromodomain-containing protein-like …
27.3.42	RNA.regulation of transcription.Bromodomain proteins	solyc02g078810.2.1	Transcript				-2.469	weakly similar to ( 194) AT1G61215 | Symbols: BRD4 | BRD4 (BROMODOMAIN 4); DNA binding | chr1:22573173-22575374 FORWARDweakly similar to ( 114) loc_os07g37800 12007.m29230 protein DNA binding protein, putative, expressed genomic_reference:SL2.40ch02 gene_region:38041787-38045657 transcript_region:SL2.40ch02:38041787..38045657+ go_terms:GO:0003677 functional_description:"Bromodomain protein (AHRD …
27.3.44	RNA.regulation of transcription.Chromatin Remodeling Factors	solyc09g015040.1.1	Transcript	-3.168			-2.741	highly similar to ( 672) AT5G01710 | Symbols: | LOCATED IN: endomembrane system; EXPRESSED IN: sperm cell, male gametophyte, pollen tube; EXPRESSED DURING: L mature pollen stage, M germinated pollen stage; CONTAINS InterPro DOMAIN/s: Methyltransferase FkbM (InterPro:IPR006342); BEST Arabidopsis thaliana protein match is: methyltransferase (TAIR:AT4G24805.1); Has 224 Blast hits to 223 proteins in …
27.3.44	RNA.regulation of transcription.Chromatin Remodeling Factors	solyc11g069330.1.1	Transcript	2.066			2.55	moderately similar to ( 339) AT3G53400 | Symbols: | FUNCTIONS IN: molecular_function unknown; INVOLVED IN: biological_process unknown; BEST Arabidopsis thaliana protein match is: CPUORF47 (CONSERVED PEPTIDE UPSTREAM OPEN READING FRAME 47) (TAIR:AT5G03190.1); Has 120 Blast hits to 120 proteins in 12 species: Archae - 0; Bacteria - 0; Metazoa - 0; Fungi - 0; Plants - 115; Viruses - 0; Other Eukaryo…
27.3.44	RNA.regulation of transcription.Chromatin Remodeling Factors	solyc01g090650.1.1	Transcript			2.1948		highly similar to ( 777) AT2G44980 | Symbols: | transcription regulatory protein SNF2, putative | chr2:18552343-18556669 REVERSEmoderately similar to ( 352) ISW2_ORYSA Probable chromatin remodelling complex ATPase chain (EC 3.6.1.-) (ISW2-like) (Sucrose nonfermenting protein 2 homolog) - Oryza sativa (Rice)highly similar to ( 689) loc_os03g01200 12003.m05671 protein SNF2P, putative, expressed Hep…
27.3.44	RNA.regulation of transcription.Chromatin Remodeling Factors	solyc01g090640.2.1	Transcript			2.14791		moderately similar to ( 269) AT2G44980 | Symbols: | transcription regulatory protein SNF2, putative | chr2:18552343-18556669 REVERSEmoderately similar to ( 272) loc_os03g01200 12003.m05671 protein SNF2P, putative, expressed Macro_Poa1p_like_SNF2 genomic_reference:SL2.40ch01 gene_region:76046411-76049387 transcript_region:SL2.40ch01:76046411..76049387- functional_description:"Chromodomain helicase…
27.3.44	RNA.regulation of transcription.Chromatin Remodeling Factors	solyc01g110020.2.1	Transcript				2.883	moderately similar to ( 314) AT4G22140 | Symbols: | DNA binding / protein binding / zinc ion binding | chr4:11728093-11730230 REVERSEmoderately similar to ( 311) loc_os07g08880 12007.m079807 protein SHL1, putative, expressed BAH_BAHCC1 BAH BAH BAH genomic_reference:SL2.40ch01 gene_region:88598046-88604435 transcript_region:SL2.40ch01:88598046..88604435+ go_terms:GO:0003677,GO:0008270 functional_d…
27.3.44	RNA.regulation of transcription.Chromatin Remodeling Factors	solyc08g075400.2.1	Transcript				2.425	weakly similar to ( 117) AT2G35605 | Symbols: | SWIB complex BAF60b domain-containing protein | chr2:14946161-14947027 FORWARDweakly similar to ( 101) loc_os02g03730 12002.m05722 protein SWIb domain-containing protein, putative, expressed SWIB SWIB COG5531 genomic_reference:SL2.40ch08 gene_region:56708842-56711429 transcript_region:SL2.40ch08:56708842..56711429- functional_description:"SWIB/MDM2 …
27.3.44	RNA.regulation of transcription.Chromatin Remodeling Factors	solyc01g109970.2.1	Transcript				2.078	highly similar to ( 847) AT2G16390 | Symbols: DRD1, CHR35, DMS1 | DRD1 (DEFECTIVE IN RNA-DIRECTED DNA METHYLATION 1); ATP binding / DNA binding / helicase/ nucleic acid binding | chr2:7097638-7101096 FORWARDvery weakly similar to (84.0) ISW2_ORYSA Probable chromatin remodelling complex ATPase chain (EC 3.6.1.-) (ISW2-like) (Sucrose nonfermenting protein 2 homolog) - Oryza sativa (Rice)highly simi…
27.3.44	RNA.regulation of transcription.Chromatin Remodeling Factors	solyc11g012290.1.1	Transcript				4.527	moderately similar to ( 254) AT4G22360 | Symbols: | SWIB complex BAF60b domain-containing protein | chr4:11807811-11809660 FORWARDmoderately similar to ( 233) loc_os08g39310 12008.m07912 protein SWIB/MDM2 domain containing protein, expressed SWIB SWIB COG5531 evidence_code:10F0H1E1IEG genomic_reference:SL2.40ch11 gene_region:5148298-5151054 transcript_region:SL2.40ch11:5148298..5151054+ functiona…
27.3.46	RNA.regulation of transcription.DNA methyltransferases	solyc12g100330.1.1	Transcript		-2.241			highly similar to ( 768) AT1G69770 | Symbols: CMT3 | CMT3 (chromomethylase 3); DNA (cytosine-5-)-methyltransferase | chr1:26248496-26253519 REVERSEhighly similar to ( 797) CMT1_MAIZE DNA (cytosine-5)-methyltransferase 1 (EC 2.1.1.37) (Chromomethylase 1) (Zea methyltransferase2) (Zmet2) (DNA cytosine methyltransferase MET2a) - Zea mays (Maize)highly similar to ( 806) loc_os03g12570 12003.m06707 pr…
27.3.46	RNA.regulation of transcription.DNA methyltransferases	solyc04g005250.2.1	Transcript				3.166	highly similar to ( 568) AT5G15380 | Symbols: DRM1 | DRM1 (domains rearranged methylase 1); DNA (cytosine-5-)-methyltransferase | chr5:4991347-4994826 FORWARDhighly similar to ( 568) loc_os03g02010 12003.m34978 protein DNA cytosine methyltransferase Zmet3, putative, expressed genomic_reference:SL2.40ch04 gene_region:185839-189158 transcript_region:SL2.40ch04:185839..189158- go_terms:GO:0003886,GO…
27.3.47	RNA.regulation of transcription.ELF3	solyc08g065870.2.1	Transcript		-2.072	2.11611	8.764	moderately similar to ( 271) AT2G25930 | Symbols: ELF3, PYK20 | ELF3 (EARLY FLOWERING 3); protein C-terminus binding / transcription factor | chr2:11059459-11063178 FORWARDweakly similar to ( 191) loc_os06g05060 12006.m05235 protein early flowering 3, putative, expressed genomic_reference:SL2.40ch08 gene_region:51419908-51425076 transcript_region:SL2.40ch08:51419908..51425076+ go_terms:GO:0003700…
27.3.47	RNA.regulation of transcription.ELF4	solyc06g051680.1.1	Transcript		-133.9			evidence_code:10F1H0E1IEG genomic_reference:SL2.40ch06 gene_region:31701425-31701796 transcript_region:SL2.40ch06:31701425..31701796- functional_description:"ELF4-like protein (AHRD V1 ***- C6ZKH9_IPONI); contains Interpro domain(s) IPR009741 Protein of unknown function DUF1313 "
27.3.5	RNA.regulation of transcription.ARR	solyc05g014260.2.1	Transcript				7.394	moderately similar to ( 370) AT1G67710 | Symbols: ARR11 | ARR11 (RESPONSE REGULATOR 11); transcription factor/ two-component response regulator | chr1:25376994-25378905 REVERSEvery weakly similar to (92.8) PRR95_ORYSA Two-component response regulator-like PRR95 (Pseudo-response regulator 95) (OsPRR95) - Oryza sativa (Rice)moderately similar to ( 378) loc_os01g67770 12001.m12881 protein two-compon…
27.3.50	RNA.regulation of transcription.General Transcription	solyc10g009280.2.1	Transcript	2.03				weakly similar to ( 114) AT4G00850 | Symbols: GIF3 | GIF3 (GRF1-INTERACTING FACTOR 3); protein binding / transcription coactivator | chr4:357675-358928 FORWARDvery weakly similar to (93.6) loc_os12g31350 12012.m06944 protein SSXT protein, putative, expressed genomic_reference:SL2.40ch10 gene_region:3267235-3271023 transcript_region:SL2.40ch10:3267235..3271023- go_terms:GO:0003713 functional_descr…
27.3.50	RNA.regulation of transcription.General Transcription	solyc04g077510.2.1	Transcript	8.452			5.8	moderately similar to ( 255) AT2G22840 | Symbols: AtGRF1 | AtGRF1 (GROWTH-REGULATING FACTOR 1); transcription activator | chr2:9728841-9731141 FORWARDmoderately similar to ( 249) loc_os03g51970 12003.m10176 protein growth-regulating factor 1, putative, expressedWRC genomic_reference:SL2.40ch04 gene_region:60063410-60066582 transcript_region:SL2.40ch04:60063410..60066582+ go_terms:GO:0005515,GO:00…
27.3.50	RNA.regulation of transcription.General Transcription	solyc08g075950.1.1	Transcript				2.351	weakly similar to ( 155) AT3G13960 | Symbols: AtGRF5 | AtGRF5 (GROWTH-REGULATING FACTOR 5); transcription activator | chr3:4608526-4610160 FORWARDmoderately similar to ( 250) loc_os04g51190 12004.m10015 protein growth-regulating factor, putative, expressedWRC evidence_code:10F0H1E1IEG genomic_reference:SL2.40ch08 gene_region:57194678-57198271 transcript_region:SL2.40ch08:57194678..57198271- go_te…
27.3.50	RNA.regulation of transcription.General Transcription	solyc08g008130.2.1	Transcript				2.571	moderately similar to ( 379) AT5G41580 | Symbols: | zinc ion binding | chr5:16626563-16630659 REVERSEmoderately similar to ( 348) loc_os06g06870 12006.m05411 protein zinc ion binding protein, putative, expressed zf-MIZ genomic_reference:SL2.40ch08 gene_region:2595505-2610970 transcript_region:SL2.40ch08:2595505..2610970- go_terms:GO:0008270 functional_description:"Sumo ligase (AHRD V1 *--- B0W3U7…
27.3.53	RNA.regulation of transcription.High mobility group (HMG) family	solyc08g082070.2.1	Transcript			-2.13738		weakly similar to ( 175) AT4G23800 | Symbols: | high mobility group (HMG1/2) family protein | chr4:12390228-12392516 FORWARDweakly similar to ( 161) loc_os02g15810 12002.m06824 protein expressed protein genomic_reference:SL2.40ch08 gene_region:62136850-62139918 transcript_region:SL2.40ch08:62136850..62139918+ go_terms:GO:0005634 functional_description:"TOX high mobility group box family member 4 …
27.3.55	RNA.regulation of transcription.HDA	solyc03g114690.2.1	Transcript		-2.077			nearly identical (1030) AT3G42660 | Symbols: | nucleotide binding | chr3:14751280-14755701 FORWARDnearly identical (1008) loc_os09g06560 12009.m03926 protein transducin/WD-40 repeat family protein, putative, expressed WD40 COG2319 genomic_reference:SL2.40ch03 gene_region:58641516-58647305 transcript_region:SL2.40ch03:58641516..58647305- go_terms:GO:0000166 functional_description:"Wd-40 repeat-con…
27.3.55	RNA.regulation of transcription.HDA	solyc08g065350.2.1	Transcript			2.29961		highly similar to ( 540) AT5G26040 | Symbols: HDA2 | HDA2; histone deacetylase | chr5:9099321-9101598 REVERSEhighly similar to ( 536) loc_os06g37420 12006.m091722 protein histone deacetylase 11, putative, expressed AcuC Hist_deacetyl genomic_reference:SL2.40ch08 gene_region:50469218-50477686 transcript_region:SL2.40ch08:50469218..50477686+ go_terms:GO:0008134,GO:0004407 functional_description:"Hi…
27.3.57	RNA.regulation of transcription.JUMONJI family	solyc04g074490.2.1	Transcript	-2.615		2.6025		nearly identical (1149) AT1G78280 | Symbols: | transferase, transferring glycosyl groups | chr1:29452823-29457118 FORWARDnearly identical (1104) loc_os03g27250 12003.m08052 protein transferase, transferring glycosyl groups, putative, expressed genomic_reference:SL2.40ch04 gene_region:58075543-58086499 transcript_region:SL2.40ch04:58075543..58086499+ go_terms:GO:0016757 functional_description:"Bif…
27.3.57	RNA.regulation of transcription.JUMONJI family	solyc01g006680.2.1	Transcript		-56.946		54.439	moderately similar to ( 485) AT3G20810 | Symbols: | transcription factor jumonji (jmjC) domain-containing protein | chr3:7275814-7278182 FORWARDmoderately similar to ( 305) loc_os09g31380 12009.m06252 protein conserved hypothetical protein genomic_reference:SL2.40ch01 gene_region:1260327-1264553 transcript_region:SL2.40ch01:1260327..1264553- go_terms:GO:0003700 functional_description:"Transcripti…
27.3.6	RNA.regulation of transcription.bHLH,Basic Helix-Loop-Helix family	solyc08g081140.2.1	Transcript	2.338				moderately similar to ( 483) AT5G41315 | Symbols: GL3, MYC6.2 | GL3 (GLABROUS 3); protein binding / transcription factor | chr5:16529457-16532866 FORWARDmoderately similar to ( 211) ARLC_MAIZE Anthocyanin regulatory Lc protein - Zea mays (Maize)moderately similar to ( 262) loc_os04g47080 12004.m09654 protein anthocyanin regulatory Lc protein, putative, expressed genomic_reference:SL2.40ch08 gene_…
27.3.6	RNA.regulation of transcription.bHLH,Basic Helix-Loop-Helix family	solyc10g009270.2.1	Transcript	9.752	2.567			moderately similar to ( 226) AT4G00870 | Symbols: | basic helix-loop-helix (bHLH) family protein | chr4:362230-363639 REVERSEweakly similar to ( 154) loc_os10g42430 12010.m06996 protein transcription factor MYC7E, putative, expressed genomic_reference:SL2.40ch10 gene_region:3259314-3261680 transcript_region:SL2.40ch10:3259314..3261680+ go_terms:GO:0003700 functional_description:"BHLH transcriptio…
27.3.6	RNA.regulation of transcription.bHLH,Basic Helix-Loop-Helix family	solyc10g079680.1.1	Transcript	5.803		-5.01798		weakly similar to ( 114) AT3G56970 | Symbols: BHLH038, ORG2 | BHLH038; DNA binding / transcription factor | chr3:21084204-21085094 REVERSEvery weakly similar to (84.7) loc_os01g72370 12001.m13272 protein ORG3, putative, expressed evidence_code:10F0H0E1IEG genomic_reference:SL2.40ch10 gene_region:60501972-60503972 transcript_region:SL2.40ch10:60501972..60503972+ go_terms:GO:0005634,GO:0045449 func…
27.3.6	RNA.regulation of transcription.bHLH,Basic Helix-Loop-Helix family	solyc01g096370.2.1	Transcript	2.455				moderately similar to ( 239) AT4G00870 | Symbols: | basic helix-loop-helix (bHLH) family protein | chr4:362230-363639 REVERSEweakly similar to ( 145) loc_os10g42430 12010.m06996 protein transcription factor MYC7E, putative, expressed genomic_reference:SL2.40ch01 gene_region:79210978-79212857 transcript_region:SL2.40ch01:79210978..79212857+ go_terms:GO:0003700 functional_description:"BHLH transcri…
27.3.6	RNA.regulation of transcription.bHLH,Basic Helix-Loop-Helix family	solyc03g007410.2.1	Transcript	3.714		-2.7133		moderately similar to ( 214) AT5G53210 | Symbols: SPCH | SPCH (SPEECHLESS); DNA binding / transcription factor | chr5:21586606-21588941 REVERSEweakly similar to ( 200) loc_os06g33450 12006.m07882 protein DNA binding protein, putative, expressed genomic_reference:SL2.40ch03 gene_region:1952298-1954788 transcript_region:SL2.40ch03:1952298..1954788+ go_terms:GO:0003700 functional_description:"BHLH t…
27.3.6	RNA.regulation of transcription.bHLH,Basic Helix-Loop-Helix family	solyc06g069600.1.1	Transcript	-5.298			-15.2	weakly similar to ( 122) AT4G00050 | Symbols: UNE10 | UNE10 (unfertilized embryo sac 10); DNA binding / transcription factor | chr4:17863-19848 FORWARDvery weakly similar to (92.0) loc_os06g06900 12006.m05415 protein helix-loop-helix DNA-binding domain containing protein, expressed evidence_code:10F0H0E0IEG genomic_reference:SL2.40ch06 gene_region:39735370-39737463 transcript_region:SL2.40ch06:39…
27.3.6	RNA.regulation of transcription.bHLH,Basic Helix-Loop-Helix family	solyc09g011170.2.1	Transcript		-2.623		3.947	weakly similar to ( 197) AT2G31280 | Symbols: CPUORF7 | basic helix-loop-helix (bHLH) protein-related | chr2:13339430-13339534 FORWARDmoderately similar to ( 202) loc_os11g06010 12011.m04797 protein helix-loop-helix DNA-binding, putative, expressed genomic_reference:SL2.40ch09 gene_region:4514885-4522076 transcript_region:SL2.40ch09:4514885..4522076- go_terms:GO:0016563,GO:0042803 functional_desc…
27.3.6	RNA.regulation of transcription.bHLH,Basic Helix-Loop-Helix family	solyc09g089870.2.1	Transcript		-2.589			weakly similar to ( 158) AT4G14410 | Symbols: | basic helix-loop-helix (bHLH) family protein | chr4:8300418-8301503 FORWARDweakly similar to ( 101) loc_os02g02480 12002.m33506 protein DNA binding protein, putative, expressed genomic_reference:SL2.40ch09 gene_region:64838719-64843480 transcript_region:SL2.40ch09:64838719..64843480- go_terms:GO:0003700 functional_description:"Transcription factor (…
27.3.6	RNA.regulation of transcription.bHLH,Basic Helix-Loop-Helix family	solyc01g102300.2.1	Transcript		2.757	5.3771		weakly similar to ( 169) AT1G09530 | Symbols: PIF3, POC1, PAP3 | PIF3 (PHYTOCHROME INTERACTING FACTOR 3); DNA binding / protein binding / transcription factor/ transcription regulator | chr1:3077216-3079367 FORWARDweakly similar to ( 156) loc_os01g18290 12001.m42972 protein basic helix-loop-helix dimerisation region bHLH, putative, expressed genomic_reference:SL2.40ch01 gene_region:82883861-82888…
27.3.6	RNA.regulation of transcription.bHLH,Basic Helix-Loop-Helix family	solyc01g109700.2.1	Transcript		-2.487	-2.15958	-2.136	weakly similar to ( 187) AT4G34530 | Symbols: CIB1 | CIB1 (CRYPTOCHROME-INTERACTING BASIC-HELIX-LOOP-HELIX 1); DNA binding / transcription factor | chr4:16498466-16499946 FORWARDweakly similar to ( 166) loc_os01g68700 12001.m12972 protein BHLH transcription factor, putative, expressed genomic_reference:SL2.40ch01 gene_region:88355753-88358914 transcript_region:SL2.40ch01:88355753..88358914+ go_te…
27.3.6	RNA.regulation of transcription.bHLH,Basic Helix-Loop-Helix family	solyc11g056650.1.1	Transcript		-3.347	3.02801	26.544	weakly similar to ( 143) AT1G51140 | Symbols: | basic helix-loop-helix (bHLH) family protein | chr1:18943802-18945613 REVERSEweakly similar to ( 147) loc_os08g39630 12008.m26738 protein DNA binding protein, putative, expressed evidence_code:10F0H0E1IEG genomic_reference:SL2.40ch11 gene_region:45024809-45027346 transcript_region:SL2.40ch11:45024809..45027346- go_terms:GO:0005634,GO:0045449 functio…
27.3.6	RNA.regulation of transcription.bHLH,Basic Helix-Loop-Helix family	solyc03g113560.2.1	Transcript			-3.31002		weakly similar to ( 147) AT1G59640 | Symbols: ZCW32, BPEP | ZCW32; DNA binding / transcription factor | chr1:21909635-21911030 REVERSEweakly similar to ( 146) loc_os03g58830 12003.m10786 protein protein SPATULA, putative, expressed genomic_reference:SL2.40ch03 gene_region:57713477-57715822 transcript_region:SL2.40ch03:57713477..57715822+ go_terms:GO:0005634 functional_description:"Transcription f…
27.3.6	RNA.regulation of transcription.bHLH,Basic Helix-Loop-Helix family	solyc02g062690.2.1	Transcript			-3.29723		weakly similar to ( 162) AT4G36540 | Symbols: BEE2 | BEE2 (BR Enhanced Expression 2); DNA binding / transcription factor | chr4:17243699-17244965 FORWARDweakly similar to ( 157) loc_os09g29830 12009.m06134 protein DNA binding protein, putative, expressed genomic_reference:SL2.40ch02 gene_region:28989779-28991338 transcript_region:SL2.40ch02:28989779..28991338- go_terms:GO:0005634,GO:0045449 funct…
27.3.6	RNA.regulation of transcription.bHLH,Basic Helix-Loop-Helix family	solyc01g086870.2.1	Transcript			2.10903		weakly similar to ( 184) AT2G42280 | Symbols: | basic helix-loop-helix (bHLH) family protein | chr2:17611891-17613163 REVERSEweakly similar to ( 179) loc_os08g39630 12008.m26738 protein DNA binding protein, putative, expressed genomic_reference:SL2.40ch01 gene_region:73557988-73560314 transcript_region:SL2.40ch01:73557988..73560314- go_terms:GO:0003700 functional_description:"BHLH transcription f…
27.3.6	RNA.regulation of transcription.bHLH,Basic Helix-Loop-Helix family	solyc08g076820.2.1	Transcript			-2.20208		moderately similar to ( 218) AT1G72210 | Symbols: | basic helix-loop-helix (bHLH) family protein (bHLH096) | chr1:27180066-27182268 FORWARDmoderately similar to ( 237) loc_os02g46560 12002.m09693 protein helix-loop-helix DNA-binding domain containing protein, expressed genomic_reference:SL2.40ch08 gene_region:57896589-57899605 transcript_region:SL2.40ch08:57896589..57899605+ go_terms:GO:0003700 f…
27.3.6	RNA.regulation of transcription.bHLH,Basic Helix-Loop-Helix family	solyc08g082940.2.1	Transcript				9.797	weakly similar to ( 172) AT2G27230 | Symbols: LHW | LHW (LONESOME HIGHWAY); protein homodimerization/ transcription activator/ transcription factor | chr2:11650895-11653840 FORWARDweakly similar to ( 186) loc_os02g45170 12002.m09556 protein expressed protein genomic_reference:SL2.40ch08 gene_region:62753443-62757209 transcript_region:SL2.40ch08:62753443..62757209+ functional_description:"Uncharac…
27.3.6	RNA.regulation of transcription.bHLH,Basic Helix-Loop-Helix family	solyc06g068870.2.1	Transcript				2.358	moderately similar to ( 337) AT3G26744 | Symbols: ICE1, ATICE1, SCRM | ICE1 (INDUCER OF CBF EXPRESSION 1); DNA binding / transcription activator/ transcription factor | chr3:9832953-9834790 REVERSEmoderately similar to ( 270) loc_os11g32100 12011.m07112 protein helix-loop-helix DNA-binding, putative, expressed genomic_reference:SL2.40ch06 gene_region:39083842-39089281 transcript_region:SL2.40ch06…
27.3.6	RNA.regulation of transcription.bHLH,Basic Helix-Loop-Helix family	solyc06g074110.2.1	Transcript				3.261	moderately similar to ( 310) AT2G27230 | Symbols: LHW | LHW (LONESOME HIGHWAY); protein homodimerization/ transcription activator/ transcription factor | chr2:11650895-11653840 FORWARDmoderately similar to ( 342) loc_os01g64560 12001.m150785 protein helix-loop-helix DNA-binding, putative, expressed genomic_reference:SL2.40ch06 gene_region:42198693-42205529 transcript_region:SL2.40ch06:42198693..4…
27.3.6	RNA.regulation of transcription.bHLH,Basic Helix-Loop-Helix family	solyc10g079070.1.1	Transcript				2.43	moderately similar to ( 213) AT3G57800 | Symbols: | basic helix-loop-helix (bHLH) family protein | chr3:21408034-21411321 REVERSEweakly similar to ( 138) loc_os09g29830 12009.m06134 protein DNA binding protein, putative, expressed evidence_code:10F1H1E1IEG genomic_reference:SL2.40ch10 gene_region:60025990-60030733 transcript_region:SL2.40ch10:60025990..60030733+ go_terms:GO:0005634,GO:0045449 fun…
27.3.6	RNA.regulation of transcription.bHLH,Basic Helix-Loop-Helix family	solyc09g083360.2.1	Transcript				-9.832	weakly similar to ( 122) AT5G43650 | Symbols: | basic helix-loop-helix (bHLH) family protein | chr5:17533310-17534758 REVERSEvery weakly similar to (97.4) loc_os03g53020 12003.m10276 protein helix-loop-helix DNA-binding domain containing protein, expressed genomic_reference:SL2.40ch09 gene_region:64419034-64421479 transcript_region:SL2.40ch09:64419034..64421479+ go_terms:GO:0003700 functional_des…
27.3.60	RNA.regulation of transcription.NIN-like bZIP-related family	solyc01g112190.2.1	Transcript	-5.809			-2.401	highly similar to ( 697) AT4G35270 | Symbols: | RWP-RK domain-containing protein | chr4:16777657-16780824 REVERSEhighly similar to ( 647) loc_os03g03900 12003.m05922 protein nodule inception protein, putative, expressedRWP-RK PB1 genomic_reference:SL2.40ch01 gene_region:90015884-90019117 transcript_region:SL2.40ch01:90015884..90019117+ go_terms:GO:0003700 functional_description:"Nodule inception …
27.3.60	RNA.regulation of transcription.NIN-like bZIP-related family	solyc08g013900.2.1	Transcript			4.23692	4.633	highly similar to ( 625) AT3G59580 | Symbols: | RWP-RK domain-containing protein | chr3:22009652-22012721 FORWARDhighly similar to ( 582) loc_os04g41850 12004.m09159 protein NIN-like protein 2, putative, expressedRWP-RK genomic_reference:SL2.40ch08 gene_region:3261272-3266583 transcript_region:SL2.40ch08:3261272..3266583- go_terms:GO:0003700 functional_description:"Nodule inception protein (Fragm…
27.3.60	RNA.regulation of transcription.NIN-like bZIP-related family	solyc08g008410.2.1	Transcript				2.555	highly similar to ( 892) AT4G24020 | Symbols: NLP7 | NLP7 (NIN LIKE PROTEIN 7); transcription factor | chr4:12479904-12483822 FORWARDhighly similar to ( 815) loc_os01g13540 12001.m07963 protein NIN-like protein 1, putative, expressedPB1 RWP-RK genomic_reference:SL2.40ch08 gene_region:2829724-2834799 transcript_region:SL2.40ch08:2829724..2834799+ go_terms:GO:0003700 functional_description:"Nodule …
27.3.60	RNA.regulation of transcription.NIN-like bZIP-related family	solyc04g082480.2.1	Transcript				-4.994	highly similar to ( 753) AT1G20640 | Symbols: | RWP-RK domain-containing protein | chr1:7155201-7157986 FORWARDhighly similar to ( 637) loc_os09g37710 12009.m060059 protein NIN-like protein 1, putative, expressedRWP-RK genomic_reference:SL2.40ch04 gene_region:63713023-63717884 transcript_region:SL2.40ch04:63713023..63717884+ go_terms:GO:0003700 functional_description:"Nodule inception protein (Fr…
27.3.62	RNA.regulation of transcription.Nucleosome/chromatin assembly factor group	solyc09g091960.2.1	Transcript	-2.648	8.996		-33.365	moderately similar to ( 315) AT1G04880 | Symbols: | high mobility group (HMG1/2) family protein / ARID/BRIGHT DNA-binding domain-containing protein | chr1:1376106-1378264 REVERSEmoderately similar to ( 251) loc_os02g27060 12002.m07850 protein HMG box family protein, expressed BRIGHT genomic_reference:SL2.40ch09 gene_region:66506237-66509916 transcript_region:SL2.40ch09:66506237..66509916- go_term…
27.3.62	RNA.regulation of transcription.Nucleosome/chromatin assembly factor group	solyc12g094440.1.1	Transcript	-7.414			-12.585	moderately similar to ( 273) AT1G76110 | Symbols: | high mobility group (HMG1/2) family protein / ARID/BRIGHT DNA-binding domain-containing protein | chr1:28555287-28557465 REVERSEmoderately similar to ( 211) loc_os09g37250 12009.m06672 protein ARID/BRIGHT DNA binding domain containing protein BRIGHT evidence_code:10F0H1E0IEG genomic_reference:SL2.40ch12 gene_region:62989670-62995019 transcript_r…
27.3.62	RNA.regulation of transcription.Nucleosome/chromatin assembly factor group	solyc04g008820.2.1	Transcript		-3.324			very weakly similar to (99.8) AT5G23420 | Symbols: HMGB6 | HMGB6; transcription factor | chr5:7888712-7890111 REVERSEweakly similar to ( 119) loc_os08g01100 12008.m04259 protein HMG1/2-like protein, putative, expressed genomic_reference:SL2.40ch04 gene_region:2435267-2437869 transcript_region:SL2.40ch04:2435267..2437869+ go_terms:GO:0003700 functional_description:"HMG transcription factor (Fragme…
27.3.63	RNA.regulation of transcription.PHD finger transcription factor	solyc09g076010.2.1	Transcript			2.01918		highly similar to ( 621) AT1G05380 | Symbols: | DNA binding | chr1:1577231-1582190 FORWARDmoderately similar to ( 426) loc_os07g07690 12007.m29081 protein DNA binding protein, putative, expressed genomic_reference:SL2.40ch09 gene_region:63191720-63202894 transcript_region:SL2.40ch09:63191720..63202894+ go_terms:GO:0008270 functional_description:"PHD finger family protein (AHRD V1 *--- D7MI23_ARAL…
27.3.64	RNA.regulation of transcription.PHOR1	solyc01g007030.2.1	Transcript	-9.668			-6.589	moderately similar to ( 251) AT2G35930 | Symbols: PUB23 | PUB23 (PLANT U-BOX 23); ubiquitin-protein ligase | chr2:15083101-15084336 REVERSEweakly similar to ( 199) loc_os04g58920 12004.m10772 protein ubiquitin-protein ligase, putative, expressed genomic_reference:SL2.40ch01 gene_region:1583240-1584704 transcript_region:SL2.40ch01:1583240..1584704- go_terms:GO:0005488 functional_description:"U-box…
27.3.64	RNA.regulation of transcription.PHOR1	solyc01g007010.2.1	Transcript				-6.452	moderately similar to ( 451) AT2G35930 | Symbols: PUB23 | PUB23 (PLANT U-BOX 23); ubiquitin-protein ligase | chr2:15083101-15084336 REVERSEweakly similar to ( 120) SPL11_ORYSA Spotted leaf protein 11 (Spotted leaf11) (Cell death-related protein SPL11) - Oryza sativa (Rice)moderately similar to ( 346) loc_os02g33590 12002.m08452 protein ubiquitin-protein ligase, putative, expressedUbox genomic_ref…
27.3.64	RNA.regulation of transcription.PHOR1	solyc04g071030.1.1	Transcript				-2.714	moderately similar to ( 263) AT5G09800 | Symbols: | U-box domain-containing protein | chr5:3043123-3044352 REVERSEvery weakly similar to (86.7) SPL11_ORYSA Spotted leaf protein 11 (Spotted leaf11) (Cell death-related protein SPL11) - Oryza sativa (Rice)weakly similar to ( 116) loc_os02g33680 12002.m08459 protein U-box domain containing protein, expressedUbox evidence_code:10F0H1E1IEG genomic_refe…
27.3.65	RNA.regulation of transcription.Polycomb Group (PcG)	solyc01g079390.2.1	Transcript				2.288	highly similar to ( 818) AT4G02020 | Symbols: EZA1, SWN, SDG10 | SWN (SWINGER); transcription factor | chr4:886693-891743 FORWARDhighly similar to ( 767) EZ3_MAIZE Polycomb protein EZ3 (Enhancer of zeste protein 3) - Zea mays (Maize)highly similar to ( 743) loc_os03g19480 12003.m07364 protein polycomb protein EZ3, putative, expressed SET SET genomic_reference:SL2.40ch01 gene_region:70975487-70990…
27.3.65	RNA.regulation of transcription.Polycomb Group (PcG)	solyc07g064090.2.1	Transcript				2.717	highly similar to ( 608) AT3G20740 | Symbols: FIE, FIS3, FIE1 | FIE (FERTILIZATION-INDEPENDENT ENDOSPERM); nucleotide binding / transcription factor/ transcription regulator | chr3:7249064-7252254 REVERSEhighly similar to ( 612) FIE2_MAIZE Polycomb group protein FIE2 (FERTILIZATION-INDEPENDENT ENDOSPERM 2) - Zea mays (Maize)highly similar to ( 622) loc_os08g04270 12008.m26569 protein polycomb gro…
27.3.66	RNA.regulation of transcription.Psudo ARR transcription factor family	solyc04g049670.2.1	Transcript	2.148			4.055	moderately similar to ( 215) AT5G02810 | Symbols: PRR7, APRR7 | PRR7 (PSEUDO-RESPONSE REGULATOR 7); transcription regulator/ two-component response regulator | chr5:638283-641461 REVERSEmoderately similar to ( 322) PRR37_ORYSA Two-component response regulator-like PRR37 (Pseudo-response regulator 37) (OsPRR37) - Oryza sativa (Rice)moderately similar to ( 322) loc_os07g49460 12007.m079806 protein …
27.3.66	RNA.regulation of transcription.Psudo ARR transcription factor family	solyc03g081240.2.1	Transcript		-66.616		74.63	moderately similar to ( 285) AT5G24470 | Symbols: APRR5, PRR5 | APRR5 (ARABIDOPSIS PSEUDO-RESPONSE REGULATOR 5); transcription regulator/ two-component response regulator | chr5:8356204-8358873 REVERSEmoderately similar to ( 306) PRR95_ORYSA Two-component response regulator-like PRR95 (Pseudo-response regulator 95) (OsPRR95) - Oryza sativa (Rice)moderately similar to ( 306) loc_os09g36220 12009.m…
27.3.66	RNA.regulation of transcription.Psudo ARR transcription factor family	solyc10g005030.2.1	Transcript		7.298		-10.839	moderately similar to ( 232) AT5G24470 | Symbols: APRR5, PRR5 | APRR5 (ARABIDOPSIS PSEUDO-RESPONSE REGULATOR 5); transcription regulator/ two-component response regulator | chr5:8356204-8358873 REVERSEmoderately similar to ( 248) PRR95_ORYSA Two-component response regulator-like PRR95 (Pseudo-response regulator 95) (OsPRR95) - Oryza sativa (Rice)moderately similar to ( 248) loc_os09g36220 12009.m…
27.3.66	RNA.regulation of transcription.Psudo ARR transcription factor family	solyc03g115770.2.1	Transcript		-21.082		5.009	moderately similar to ( 450) AT5G61380 | Symbols: TOC1, APRR1, PRR1 | TOC1 (TIMING OF CAB EXPRESSION 1); transcription regulator/ two-component response regulator | chr5:24675540-24678176 FORWARDmoderately similar to ( 390) PRR1_ORYSA Two-component response regulator-like PRR1 (Pseudo-response regulator 1) (OsPRR1) - Oryza sativa (Rice)moderately similar to ( 390) loc_os02g40510 12002.m33775 prot…
27.3.66	RNA.regulation of transcription.Psudo ARR transcription factor family	solyc10g086000.1.1	Transcript		-3.187		2.826	moderately similar to ( 290) AT5G02810 | Symbols: PRR7, APRR7 | PRR7 (PSEUDO-RESPONSE REGULATOR 7); transcription regulator/ two-component response regulator | chr5:638283-641461 REVERSEmoderately similar to ( 305) PRR73_ORYSA Two-component response regulator-like PRR73 (Pseudo-response regulator 73) (OsPRR73) - Oryza sativa (Rice)moderately similar to ( 305) loc_os03g17570 12003.m34843 protein t…
27.3.66	RNA.regulation of transcription.Psudo ARR transcription factor family	solyc06g069690.2.1	Transcript			2.11189	4.785	moderately similar to ( 322) AT5G61380 | Symbols: TOC1, APRR1, PRR1 | TOC1 (TIMING OF CAB EXPRESSION 1); transcription regulator/ two-component response regulator | chr5:24675540-24678176 FORWARDmoderately similar to ( 375) PRR1_ORYSA Two-component response regulator-like PRR1 (Pseudo-response regulator 1) (OsPRR1) - Oryza sativa (Rice)moderately similar to ( 375) loc_os02g40510 12002.m33775 prot…
27.3.67	RNA.regulation of transcription.putative transcription regulator	solyc12g042000.1.1	Transcript	2.853			4.238	weakly similar to ( 137) AT1G04020 | Symbols: ATBARD1, BARD1 | BARD1 (BREAST CANCER ASSOCIATED RING 1); DNA binding / transcription coactivator | chr1:1036610-1040045 FORWARDweakly similar to ( 125) loc_os04g43300 12004.m09294 protein ATBRCA1, putative, expressed evidence_code:10F0H0E0IEG genomic_reference:SL2.40ch12 gene_region:41310692-41314553 transcript_region:SL2.40ch12:41310692..41314553- g…
27.3.67	RNA.regulation of transcription.putative transcription regulator	solyc10g080230.1.1	Transcript	-2.683				weakly similar to ( 103) AT3G57540 | Symbols: | remorin family protein | chr3:21301623-21302924 REVERSEvery weakly similar to (95.9) loc_os03g59360 12003.m10834 protein remorin, putative, expressed evidence_code:10F0H1E1IEG genomic_reference:SL2.40ch10 gene_region:60905673-60907654 transcript_region:SL2.40ch10:60905673..60907654+ functional_description:"DNA binding protein-like (AHRD V1 ***- Q84Z…
27.3.67	RNA.regulation of transcription.putative transcription regulator	solyc02g055330.1.1	Transcript	2.959			2.932	weakly similar to ( 115) POLX_TOBAC Retrovirus-related Pol polyprotein from transposon TNT 1-94 [Includes: Protease (EC 3.4.23.-); Reverse transcriptase (EC 2.7.7.49); Endonuclease] - Nicotiana tabacum (Common tobacco)very weakly similar to (95.9) loc_os12g34770 12012.m07270 protein retrotransposon protein, putative, Ty1-copia subclass evidence_code:10F0H1E0IEG genomic_reference:SL2.40ch02 gene_r…
27.3.67	RNA.regulation of transcription.putative transcription regulator	solyc02g022830.2.1	Transcript	2.691			3.331	highly similar to ( 867) AT1G30680 | Symbols: | toprim domain-containing protein | chr1:10881665-10886060 FORWARDhighly similar to ( 879) loc_os06g45980 12006.m09126 protein nucleic acid binding protein, putative, expressedGP4d_helicase genomic_reference:SL2.40ch02 gene_region:14806673-14840767 transcript_region:SL2.40ch02:14806673..14840767+ go_terms:GO:0006260 functional_description:"DNA primas…
27.3.67	RNA.regulation of transcription.putative transcription regulator	solyc02g068760.2.1	Transcript	6.647			12.874	highly similar to ( 788) AT2G35130 | Symbols: | pentatricopeptide (PPR) repeat-containing protein | chr2:14807589-14810164 REVERSEweakly similar to ( 183) RF1_ORYSA Rf1 protein, mitochondrial precursor (PPR protein) (Fertility restorer) (Restorer for CMS) - Oryza sativa (Rice)highly similar to ( 721) loc_os02g07360 12002.m06083 protein expressed protein genomic_reference:SL2.40ch02 gene_region:33…
27.3.67	RNA.regulation of transcription.putative transcription regulator	solyc01g080410.2.1	Transcript		2.56			moderately similar to ( 233) AT4G04830 | Symbols: ATMSRB5 | methionine sulfoxide reductase domain-containing protein / SeIR domain-containing protein | chr4:2445902-2446872 FORWARDmoderately similar to ( 234) loc_os05g33510 12005.m07583 protein expressed protein SelR PRK05550 COG0229 PRK00222 PRK05508 genomic_reference:SL2.40ch01 gene_region:72165087-72166165 transcript_region:SL2.40ch01:72165087…
27.3.67	RNA.regulation of transcription.putative transcription regulator	solyc06g008210.2.1	Transcript		-2.15			moderately similar to ( 446) AT1G04020 | Symbols: ATBARD1, BARD1 | BARD1 (BREAST CANCER ASSOCIATED RING 1); DNA binding / transcription coactivator | chr1:1036610-1040045 FORWARDmoderately similar to ( 395) loc_os04g43300 12004.m09294 protein ATBRCA1, putative, expressed genomic_reference:SL2.40ch06 gene_region:2089179-2096386 transcript_region:SL2.40ch06:2089179..2096386- go_terms:GO:0003713,GO:…
27.3.67	RNA.regulation of transcription.putative transcription regulator	solyc10g081590.1.1	Transcript		-2.052		2.836	moderately similar to ( 265) AT3G58470 | Symbols: | methyltransferase/ nucleic acid binding | chr3:21627070-21628507 REVERSEmoderately similar to ( 248) loc_os03g53890 12003.m10354 protein expressed protein evidence_code:10F1H0E1IEG genomic_reference:SL2.40ch10 gene_region:61948462-61951703 transcript_region:SL2.40ch10:61948462..61951703+ go_terms:GO:0032259 functional_description:"N6-adenine-spe…
27.3.67	RNA.regulation of transcription.putative transcription regulator	solyc09g008940.2.1	Transcript				5.378	weakly similar to ( 162) AT4G12080 | Symbols: | DNA-binding family protein | chr4:7239466-7241246 FORWARDweakly similar to ( 172) loc_os11g05160 12011.m04714 protein DNA binding protein, putative, expressedDUF296 genomic_reference:SL2.40ch09 gene_region:2333443-2337481 transcript_region:SL2.40ch09:2333443..2337481+ go_terms:GO:0003677,GO:0006468 functional_description:"AT-hook motif nuclear local…
27.3.67	RNA.regulation of transcription.putative transcription regulator	solyc02g073580.1.1	Transcript				-19.062	weakly similar to ( 188) AT4G18650 | Symbols: | transcription factor-related | chr4:10264043-10265422 REVERSEvery weakly similar to (96.3) loc_os01g06560 12001.m07286 protein tumor-related protein, putative, expressed evidence_code:10F0H1E1IEG genomic_reference:SL2.40ch02 gene_region:36326016-36326675 transcript_region:SL2.40ch02:36326016..36326675+ go_terms:GO:0005515 functional_description:"BZI…
27.3.67	RNA.regulation of transcription.putative transcription regulator	solyc03g025430.1.1	Transcript				3.725	moderately similar to ( 228) AT5G52420 | Symbols: | unknown protein | chr5:21281817-21282545 FORWARDweakly similar to ( 169) loc_os10g40040 12010.m06777 protein expressed protein evidence_code:10F0H1E1IEG genomic_reference:SL2.40ch03 gene_region:7230035-7230754 transcript_region:SL2.40ch03:7230035..7230754+ functional_description:"Genomic DNA chromosome 5 TAC clone K24M7 (AHRD V1 **-- Q9FHB8_ARAT…
27.3.67	RNA.regulation of transcription.putative transcription regulator	solyc05g056220.2.1	Transcript				2.331	highly similar to ( 546) AT4G09980 | Symbols: EMB1691 | EMB1691 (EMBRYO DEFECTIVE 1691); S-adenosylmethionine-dependent methyltransferase/ methyltransferase/ nucleic acid binding | chr4:6249111-6252030 REVERSEweakly similar to ( 126) MTA70_MEDTR Putative N6-adenosine-methyltransferase MT-A70-like (EC 2.1.1.62) - Medicago truncatula (Barrel medic)highly similar to ( 581) loc_os01g16180 12001.m1505…
27.3.67	RNA.regulation of transcription.putative transcription regulator	solyc07g054460.2.1	Transcript				3.15	weakly similar to ( 164) AT1G03530 | Symbols: ATNAF1, NAF1 | NAF1 (NUCLEAR ASSEMBLY FACTOR 1) | chr1:880638-883338 REVERSEweakly similar to ( 156) loc_os05g42300 12005.m08403 protein NAF1 domain containing protein, expressed NAF1 genomic_reference:SL2.40ch07 gene_region:60098069-60102926 transcript_region:SL2.40ch07:60098069..60102926- functional_description:"H/ACA ribonucleoprotein complex non-c…
27.3.67	RNA.regulation of transcription.putative transcription regulator	solyc06g051810.2.1	Transcript				2.901	highly similar to ( 573) AT3G48670 | Symbols: | XH/XS domain-containing protein / XS zinc finger domain-containing protein | chr3:18031240-18033615 FORWARDmoderately similar to ( 478) loc_os01g44230 12001.m43488 protein transcription factor X1, putative, expressedXS XH genomic_reference:SL2.40ch06 gene_region:31973284-31982663 transcript_region:SL2.40ch06:31973284..31982663- functional_descriptio…
27.3.67	RNA.regulation of transcription.putative transcription regulator	solyc01g091370.2.1	Transcript				2.44	weakly similar to ( 186) AT4G12080 | Symbols: | DNA-binding family protein | chr4:7239466-7241246 FORWARDweakly similar to ( 160) loc_os08g02490 12008.m04393 protein DNA-binding protein, putative, expressedDUF296 genomic_reference:SL2.40ch01 gene_region:76763370-76767771 transcript_region:SL2.40ch01:76763370..76767771- go_terms:GO:0003677 functional_description:"AT-hook motif nuclear localized pr…
27.3.67	RNA.regulation of transcription.putative transcription regulator	solyc09g083080.2.1	Transcript				2.397	highly similar to ( 679) AT3G05060 | Symbols: | SAR DNA-binding protein, putative | chr3:1413174-1415564 REVERSEhighly similar to ( 696) loc_os03g22740 12003.m07672 protein nucleolar protein NOP5, putative, expressed SIK1 Nop NOSIC genomic_reference:SL2.40ch09 gene_region:64141872-64145889 transcript_region:SL2.40ch09:64141872..64145889- go_terms:GO:0051082 functional_description:"Nucleolar prote…
27.3.67	RNA.regulation of transcription.putative transcription regulator	solyc02g076640.1.1	Transcript				-24.967	very weakly similar to (91.7) AT4G18650 | Symbols: | transcription factor-related | chr4:10264043-10265422 REVERSE evidence_code:10F0H1E0IEG genomic_reference:SL2.40ch02 gene_region:36377810-36378073 transcript_region:SL2.40ch02:36377810..36378073+ functional_description:"cDNA clone J023049H21 full insert sequence (AHRD V1 **-- B7EHP2_ORYSJ)"
27.3.67	RNA.regulation of transcription.putative transcription regulator	solyc01g100570.2.1	Transcript				2.216	highly similar to ( 724) AT1G56110 | Symbols: NOP56 | NOP56 (Arabidopsis homolog of nucleolar protein Nop56) | chr1:20984544-20986893 REVERSEhighly similar to ( 687) loc_os03g22880 12003.m07686 protein nucleolar protein Nop56, putative, expressed SIK1 Nop NOSIC genomic_reference:SL2.40ch01 gene_region:82320225-82324027 transcript_region:SL2.40ch01:82320225..82324027- go_terms:GO:0005515,GO:003051…
27.3.68	RNA.regulation of transcription.PWWP domain protein	solyc06g071490.1.1	Transcript				3.674	weakly similar to ( 124) AT3G48190 | Symbols: ATM, ATATM | ATM (ATAXIA-TELANGIECTASIA MUTATED); 1-phosphatidylinositol-3-phosphate 5-kinase | chr3:17797628-17828361 FORWARDvery weakly similar to (87.4) loc_os05g38810 12005.m08060 protein PWWP domain containing protein, expressed evidence_code:10F0H0E1IEG genomic_reference:SL2.40ch06 gene_region:40387328-40390735 transcript_region:SL2.40ch06:40387…
27.3.69	RNA.regulation of transcription.SET-domain transcriptional regulator family	solyc09g090030.1.1	Transcript				2.111	moderately similar to ( 334) AT2G19640 | Symbols: ASHR2 | ASHR2 (ASH1-RELATED PROTEIN 2) | chr2:8491401-8492597 FORWARDmoderately similar to ( 244) loc_os08g10470 12008.m26614 protein expressed protein evidence_code:10F0H1E1IEG genomic_reference:SL2.40ch09 gene_region:64938956-64940095 transcript_region:SL2.40ch09:64938956..64940095- go_terms:GO:0008270 functional_description:"SET and zf-MYND dom…
27.3.7	RNA.regulation of transcription.C2C2(Zn) CO-like, Constans-like zinc finger family	solyc11g011030.1.1	Transcript	2.697		-4.11197	-2.442	evidence_code:10F0H1E1IEG genomic_reference:SL2.40ch11 gene_region:4085875-4088959 transcript_region:SL2.40ch11:4085875..4088959+ functional_description:"Pto-responsive gene 1 protein (AHRD V1 ***- Q9M723_SOLLC); contains Interpro domain(s) IPR010399 Tify "
27.3.7	RNA.regulation of transcription.C2C2(Zn) CO-like, Constans-like zinc finger family	solyc12g005660.1.1	Transcript	-2.161	5.245		-11.732	weakly similar to ( 107) AT4G27310 | Symbols: | zinc finger (B-box type) family protein | chr4:13675853-13676616 FORWARDvery weakly similar to (94.0) loc_os08g08120 12008.m26597 protein transcription factor/ zinc ion binding protein, putative, expressed evidence_code:10F1H1E1IEG genomic_reference:SL2.40ch12 gene_region:351057-351746 transcript_region:SL2.40ch12:351057..351746- go_terms:GO:0005622…
27.3.7	RNA.regulation of transcription.C2C2(Zn) CO-like, Constans-like zinc finger family	solyc07g006630.2.1	Transcript		2.095		-4.524	moderately similar to ( 282) AT5G57660 | Symbols: ATCOL5, COL5 | zinc finger (B-box type) family protein | chr5:23355573-23356729 FORWARDweakly similar to ( 160) loc_os04g42020 12004.m09176 protein CONSTANS-like protein, putative, expressedCCT genomic_reference:SL2.40ch07 gene_region:1494827-1496702 transcript_region:SL2.40ch07:1494827..1496702- go_terms:GO:0003700 functional_description:"CONSTAN…
27.3.7	RNA.regulation of transcription.C2C2(Zn) CO-like, Constans-like zinc finger family	solyc10g006750.2.1	Transcript		4.032		-6.99	very weakly similar to (99.4) AT4G27310 | Symbols: | zinc finger (B-box type) family protein | chr4:13675853-13676616 FORWARDvery weakly similar to (93.6) loc_os08g08120 12008.m26597 protein transcription factor/ zinc ion binding protein, putative, expressed genomic_reference:SL2.40ch10 gene_region:1205986-1206786 transcript_region:SL2.40ch10:1205986..1206786- go_terms:GO:0005622 functional_descr…
27.3.7	RNA.regulation of transcription.C2C2(Zn) CO-like, Constans-like zinc finger family	solyc05g009310.2.1	Transcript		-11.133		31.308	moderately similar to ( 236) AT1G25440 | Symbols: | zinc finger (B-box type) family protein | chr1:8933939-8935284 REVERSEweakly similar to ( 192) loc_os06g15330 12006.m06246 protein zinc finger protein CONSTANS-LIKE 16, putative, expressed genomic_reference:SL2.40ch05 gene_region:3442971-3445112 transcript_region:SL2.40ch05:3442971..3445112+ go_terms:GO:0003700 functional_description:"Zinc finge…
27.3.7	RNA.regulation of transcription.C2C2(Zn) CO-like, Constans-like zinc finger family	solyc01g110370.2.1	Transcript		2.679		-12.959	moderately similar to ( 226) AT4G38960 | Symbols: | zinc finger (B-box type) family protein | chr4:18162300-18163045 FORWARDmoderately similar to ( 237) loc_os09g35880 12009.m06539 protein salt tolerance-like protein, putative, expressed genomic_reference:SL2.40ch01 gene_region:88848214-88852895 transcript_region:SL2.40ch01:88848214..88852895- go_terms:GO:0005622 functional_description:"Zinc fing…
27.3.7	RNA.regulation of transcription.C2C2(Zn) CO-like, Constans-like zinc finger family	solyc12g089240.1.1	Transcript		-4.635			weakly similar to ( 170) AT4G39070 | Symbols: | zinc finger (B-box type) family protein | chr4:18205061-18206421 REVERSEweakly similar to ( 164) loc_os02g43170 12002.m09352 protein salt tolerance-like protein, putative, expressed evidence_code:10F0H1E1IEG genomic_reference:SL2.40ch12 gene_region:62792418-62794690 transcript_region:SL2.40ch12:62792418..62794690+ go_terms:GO:0005622 functional_desc…
27.3.7	RNA.regulation of transcription.C2C2(Zn) CO-like, Constans-like zinc finger family	solyc06g073180.2.1	Transcript		4.044		-5.974	moderately similar to ( 221) AT1G06040 | Symbols: STO | STO (SALT TOLERANCE); DNA binding / protein binding / transcription factor/ zinc ion binding | chr1:1828662-1829659 REVERSEweakly similar to ( 186) loc_os04g41560 12004.m101716 protein salt tolerance-like protein, putative, expressed genomic_reference:SL2.40ch06 gene_region:41479688-41483031 transcript_region:SL2.40ch06:41479688..41483031+ g…
27.3.7	RNA.regulation of transcription.C2C2(Zn) CO-like, Constans-like zinc finger family	solyc05g024010.2.1	Transcript		-17.889		46.29	moderately similar to ( 286) AT2G33500 | Symbols: | zinc finger (B-box type) family protein | chr2:14188159-14190046 REVERSEmoderately similar to ( 217) loc_os08g42440 12008.m08222 protein CCT motif family protein, expressed genomic_reference:SL2.40ch05 gene_region:30237066-30240376 transcript_region:SL2.40ch05:30237066..30240376+ go_terms:GO:0005622 functional_description:"CONSTANS-like zinc fin…
27.3.7	RNA.regulation of transcription.C2C2(Zn) CO-like, Constans-like zinc finger family	solyc07g053140.2.1	Transcript		5.932		-6.956	weakly similar to ( 105) AT4G27310 | Symbols: | zinc finger (B-box type) family protein | chr4:13675853-13676616 FORWARDvery weakly similar to (92.8) loc_os08g08120 12008.m26597 protein transcription factor/ zinc ion binding protein, putative, expressed genomic_reference:SL2.40ch07 gene_region:58916635-58917931 transcript_region:SL2.40ch07:58916635..58917931+ go_terms:GO:0005622 functional_descri…
27.3.7	RNA.regulation of transcription.C2C2(Zn) CO-like, Constans-like zinc finger family	solyc09g074560.2.1	Transcript		-2.071	3.19834	13.404	moderately similar to ( 248) AT2G47890 | Symbols: | zinc finger (B-box type) family protein | chr2:19608245-19609476 FORWARDweakly similar to ( 135) loc_os07g47140 12007.m08931 protein CCT motif family protein, expressed genomic_reference:SL2.40ch09 gene_region:61872048-61874336 transcript_region:SL2.40ch09:61872048..61874336- go_terms:GO:0005622 functional_description:"CONSTANS-like zinc finger …
27.3.7	RNA.regulation of transcription.C2C2(Zn) CO-like, Constans-like zinc finger family	solyc02g093590.2.1	Transcript		-8.12		9.84	weakly similar to ( 115) AT5G14370 | Symbols: | LOCATED IN: chloroplast; EXPRESSED IN: 21 plant structures; EXPRESSED DURING: 13 growth stages; CONTAINS InterPro DOMAIN/s: CCT domain (InterPro:IPR010402); BEST Arabidopsis thaliana protein match is: CIL (TAIR:AT4G25990.1); Has 1815 Blast hits to 1506 proteins in 139 species: Archae - 0; Bacteria - 8; Metazoa - 291; Fungi - 53; Plants - 1145; Virus…
27.3.7	RNA.regulation of transcription.C2C2(Zn) CO-like, Constans-like zinc finger family	solyc04g007210.2.1	Transcript			3.17849	2.131	moderately similar to ( 265) AT1G25440 | Symbols: | zinc finger (B-box type) family protein | chr1:8933939-8935284 REVERSEmoderately similar to ( 242) loc_os06g15330 12006.m06246 protein zinc finger protein CONSTANS-LIKE 16, putative, expressed genomic_reference:SL2.40ch04 gene_region:904265-906430 transcript_region:SL2.40ch04:904265..906430- go_terms:GO:0003700 functional_description:"Zinc finge…
27.3.7	RNA.regulation of transcription.C2C2(Zn) CO-like, Constans-like zinc finger family	solyc07g008540.2.1	Transcript			2.27664	2.932	moderately similar to ( 213) AT5G57180 | Symbols: CIA2 | CIA2 (CHLOROPLAST IMPORT APPARATUS 2); transcription regulator | chr5:23168393-23169523 FORWARDweakly similar to ( 149) loc_os02g05470 12002.m05895 protein CCT motif family protein, expressed genomic_reference:SL2.40ch07 gene_region:3466133-3469946 transcript_region:SL2.40ch07:3466133..3469946- go_terms:GO:0030528 functional_description:"CO…
27.3.7	RNA.regulation of transcription.C2C2(Zn) CO-like, Constans-like zinc finger family	solyc03g119540.2.1	Transcript				-3.32	moderately similar to ( 256) AT1G68520 | Symbols: | zinc finger (B-box type) family protein | chr1:25709331-25710749 REVERSEmoderately similar to ( 233) loc_os06g15330 12006.m06246 protein zinc finger protein CONSTANS-LIKE 16, putative, expressed genomic_reference:SL2.40ch03 gene_region:62171978-62173730 transcript_region:SL2.40ch03:62171978..62173730- go_terms:GO:0003700 functional_description:"…
27.3.7	RNA.regulation of transcription.C2C2(Zn) CO-like, Constans-like zinc finger family	solyc02g084420.2.1	Transcript				-11.214	weakly similar to ( 151) AT4G38960 | Symbols: | zinc finger (B-box type) family protein | chr4:18162300-18163045 FORWARDweakly similar to ( 152) loc_os09g35880 12009.m06539 protein salt tolerance-like protein, putative, expressed genomic_reference:SL2.40ch02 gene_region:42107507-42109459 transcript_region:SL2.40ch02:42107507..42109459+ go_terms:GO:0005622 functional_description:"Zinc finger prote…
27.3.7	RNA.regulation of transcription.C2C2(Zn) CO-like, Constans-like zinc finger family	solyc05g020020.2.1	Transcript				3.585	moderately similar to ( 295) AT5G48250 | Symbols: | zinc finger (B-box type) family protein | chr5:19561719-19563113 REVERSEmoderately similar to ( 290) loc_os06g19444 12006.m32050 protein CCT motif family protein, expressed genomic_reference:SL2.40ch05 gene_region:25874229-25879668 transcript_region:SL2.40ch05:25874229..25879668- go_terms:GO:0005515,GO:0003700 functional_description:"CONSTANS-li…
27.3.7	RNA.regulation of transcription.C2C2(Zn) CO-like, Constans-like zinc finger family	solyc08g036640.2.1	Transcript				-6.253	genomic_reference:SL2.40ch08 gene_region:26189720-26190400 transcript_region:SL2.40ch08:26189720..26190400- go_terms:GO:0005515 functional_description:"Protein TIFY 5A (AHRD V1 ***- TIF5A_ARATH); contains Interpro domain(s) IPR010399 Tify "
27.3.7	RNA.regulation of transcription.C2C2(Zn) CO-like, Constans-like zinc finger family	solyc07g062160.2.1	Transcript				2.699	moderately similar to ( 264) AT1G78600 | Symbols: LZF1, STH3 | LZF1 (LIGHT-REGULATED ZINC FINGER PROTEIN 1); transcription factor/ zinc ion binding | chr1:29567370-29568662 FORWARDweakly similar to ( 192) loc_os01g10580 12001.m07679 protein B-box zinc finger family protein, expressed genomic_reference:SL2.40ch07 gene_region:62191788-62196800 transcript_region:SL2.40ch07:62191788..62196800+ go_ter…
27.3.71	RNA.regulation of transcription.SNF7	solyc03g121360.1.1	Transcript			2.41268		moderately similar to ( 275) AT1G17730 | Symbols: VPS46.1 | VPS46.1 (VACUOLAR PROTEIN SORTING 46.1) | chr1:6099210-6100153 FORWARDmoderately similar to ( 241) loc_os06g43590 12006.m091745 protein charged multivesicular body protein 1b, putative, expressed evidence_code:10F1H1E1IEG genomic_reference:SL2.40ch03 gene_region:63527142-63527753 transcript_region:SL2.40ch03:63527142..63527753+ go_terms:…
27.3.73	RNA.regulation of transcription.Zn-finger(CCHC)	solyc01g056760.2.1	Transcript			2.41109	2.118	very weakly similar to (85.1) AT3G43590 | Symbols: | zinc knuckle (CCHC-type) family protein | chr3:15509753-15512255 FORWARD genomic_reference:SL2.40ch01 gene_region:49372570-49378698 transcript_region:SL2.40ch01:49372570..49378698+ go_terms:GO:0003697,GO:0003727 functional_description:"DNA-binding protein HEXBP (AHRD V1 *--* HEXP_LEIMA); contains Interpro domain(s) IPR001878 Zinc finger, CCHC-t…
27.3.73	RNA.regulation of transcription.Zn-finger(CCHC)	solyc03g118020.2.1	Transcript				2.582	nearly identical (1263) AT5G07350 | Symbols: | tudor domain-containing protein / nuclease family protein | chr5:2319790-2324892 REVERSEnearly identical (1238) loc_os02g32350 12002.m33392 protein 4SNc-Tudor domain protein, putative, expressed TUDOR SNc SNc genomic_reference:SL2.40ch03 gene_region:61058382-61065557 transcript_region:SL2.40ch03:61058382..61065557- go_terms:GO:0003713,GO:0003723 func…
27.3.8	RNA.regulation of transcription.C2C2(Zn) DOF zinc finger family	solyc06g069760.2.1	Transcript		2.739		-2.106	moderately similar to ( 224) AT3G47500 | Symbols: CDF3 | CDF3 (CYCLING DOF FACTOR 3); DNA binding / protein binding / transcription factor | chr3:17504276-17505964 REVERSEvery weakly similar to (94.4) MNB1A_MAIZE Dof zinc finger protein MNB1A - Zea mays (Maize)weakly similar to ( 187) loc_os03g07360 12003.m06250 protein expressed proteinzf-Dof genomic_reference:SL2.40ch06 gene_region:39832926-398…
27.3.8	RNA.regulation of transcription.C2C2(Zn) DOF zinc finger family	solyc02g067230.2.1	Transcript			-2.07471	-16.804	moderately similar to ( 248) AT5G39660 | Symbols: CDF2 | CDF2 (CYCLING DOF FACTOR 2); DNA binding / protein binding / transcription factor | chr5:15878920-15880712 FORWARDvery weakly similar to (96.7) MNB1A_MAIZE Dof zinc finger protein MNB1A - Zea mays (Maize)moderately similar to ( 221) loc_os01g15900 12001.m08188 protein expressed proteinzf-Dof genomic_reference:SL2.40ch02 gene_region:31991100…
27.3.8	RNA.regulation of transcription.C2C2(Zn) DOF zinc finger family	solyc03g121400.1.1	Transcript				-4.229	weakly similar to ( 120) AT1G51700 | Symbols: ADOF1 | ADOF1; DNA binding / transcription factor | chr1:19174266-19174850 FORWARDvery weakly similar to (99.0) PBF_MAIZE Dof zinc finger protein PBF (Prolamin box-binding factor) - Zea mays (Maize)weakly similar to ( 105) loc_os02g49440 12002.m09978 protein expressed proteinzf-Dof evidence_code:10F1H1E1IEG genomic_reference:SL2.40ch03 gene_region:635…
27.3.8	RNA.regulation of transcription.C2C2(Zn) DOF zinc finger family	solyc02g078620.1.1	Transcript				-2.929	weakly similar to ( 105) AT4G24060 | Symbols: | Dof-type zinc finger domain-containing protein | chr4:12503970-12505417 FORWARDweakly similar to ( 103) MNB1A_MAIZE Dof zinc finger protein MNB1A - Zea mays (Maize)weakly similar to ( 113) loc_os07g32510 12007.m07514 protein expressed proteinzf-Dof evidence_code:10F0H1E1IEG genomic_reference:SL2.40ch02 gene_region:37850777-37851631 transcript_region…
27.3.8	RNA.regulation of transcription.C2C2(Zn) DOF zinc finger family	solyc05g007880.2.1	Transcript				-13.445	moderately similar to ( 228) AT5G39660 | Symbols: CDF2 | CDF2 (CYCLING DOF FACTOR 2); DNA binding / protein binding / transcription factor | chr5:15878920-15880712 FORWARDvery weakly similar to (97.4) MNB1A_MAIZE Dof zinc finger protein MNB1A - Zea mays (Maize)moderately similar to ( 211) loc_os03g07360 12003.m06250 protein expressed proteinzf-Dof genomic_reference:SL2.40ch05 gene_region:2319572-…
27.3.80	RNA.regulation of transcription.zf-HD	solyc02g085160.1.1	Transcript				3.523	weakly similar to ( 189) AT2G18350 | Symbols: AtHB24 | AtHB24 (ARABIDOPSIS THALIANA HOMEOBOX PROTEIN 24); DNA binding / transcription factor | chr2:7971122-7971910 REVERSEweakly similar to ( 164) loc_os09g29130 12009.m06064 protein ZF-HD protein dimerisation region containing protein, expressedZF-HD_dimer evidence_code:10F0H1E1IEG genomic_reference:SL2.40ch02 gene_region:42719425-42720306 transcr…
27.3.9	RNA.regulation of transcription.C2C2(Zn) GATA transcription factor family	solyc01g090760.2.1	Transcript		-2.326			weakly similar to ( 189) AT3G60530 | Symbols: | zinc finger (GATA type) family protein | chr3:22373348-22374147 FORWARDweakly similar to ( 147) loc_os10g40810 12010.m06851 protein GATA transcription factor 9, putative, expressed genomic_reference:SL2.40ch01 gene_region:76179808-76180978 transcript_region:SL2.40ch01:76179808..76180978+ go_terms:GO:0031013,GO:0030674 functional_description:"GATA tr…
27.3.99	RNA.regulation of transcription.unclassified	solyc06g072460.1.1	Transcript	-23.231	2.385	5.99097	-7.681	moderately similar to ( 213) AT2G27660 | Symbols: | DC1 domain-containing protein | chr2:11798694-11800850 REVERSEvery weakly similar to (81.6) loc_os07g42030 12007.m08439 protein protein binding protein, putative evidence_code:10F0H1E1IEG genomic_reference:SL2.40ch06 gene_region:41085510-41086622 transcript_region:SL2.40ch06:41085510..41086622+ go_terms:GO:0019992,GO:0020037 functional_descripti…
27.3.99	RNA.regulation of transcription.unclassified	solyc03g123590.2.1	Transcript	3.005				moderately similar to ( 300) AT1G53860 | Symbols: | remorin family protein | chr1:20107165-20109458 REVERSEmoderately similar to ( 277) loc_os11g40210 12011.m07867 protein DNA binding protein, putative, expressedRemorin_C genomic_reference:SL2.40ch03 gene_region:64452687-64455651 transcript_region:SL2.40ch03:64452687..64455651+ go_terms:GO:0003677 functional_description:"Remorin family protein (A…
27.3.99	RNA.regulation of transcription.unclassified	solyc01g073820.2.1	Transcript	-2.534				weakly similar to ( 132) AT2G44380 | Symbols: | DC1 domain-containing protein | chr2:18323590-18324333 REVERSE genomic_reference:SL2.40ch01 gene_region:70420820-70421766 transcript_region:SL2.40ch01:70420820..70421766- functional_description:"CHP-rich zinc finger protein-like (AHRD V1 **-- Q9FNE5_ARATH); contains Interpro domain(s) IPR011424 C1-like "
27.3.99	RNA.regulation of transcription.unclassified	solyc12g087940.1.1	Transcript	12.411		-3.0524		moderately similar to ( 490) AT1G09750 | Symbols: | chloroplast nucleoid DNA-binding protein-related | chr1:3157541-3158960 FORWARDmoderately similar to ( 370) loc_os03g08790 12003.m06385 protein aspartic proteinase nepenthesin-1 precursor, putative, expressed evidence_code:10F0H1E1IEG genomic_reference:SL2.40ch12 gene_region:61882046-61884187 transcript_region:SL2.40ch12:61882046..61884187- go_t…
27.3.99	RNA.regulation of transcription.unclassified	solyc08g068870.2.1	Transcript	-5.415		5.8994		weakly similar to ( 182) AT5G10770 | Symbols: | chloroplast nucleoid DNA-binding protein, putative | chr5:3403331-3405331 REVERSEmoderately similar to ( 202) loc_os09g30414 12009.m06195 protein aspartic proteinase nepenthesin-2 precursor, putative, expressed Asp genomic_reference:SL2.40ch08 gene_region:55150971-55153651 transcript_region:SL2.40ch08:55150971..55153651- go_terms:GO:0003677 function…
27.3.99	RNA.regulation of transcription.unclassified	solyc04g076190.1.1	Transcript	5.757	-5.033	-10.7255	2.218	moderately similar to ( 437) AT1G09750 | Symbols: | chloroplast nucleoid DNA-binding protein-related | chr1:3157541-3158960 FORWARDmoderately similar to ( 327) loc_os07g46480 12007.m08865 protein aspartic proteinase nepenthesin-1 precursor, putative, expressed evidence_code:10F0H1E1IEG genomic_reference:SL2.40ch04 gene_region:58719018-58720325 transcript_region:SL2.40ch04:58719018..58720325- go_t…
27.3.99	RNA.regulation of transcription.unclassified	solyc06g071860.2.1	Transcript	2.781			3.831	moderately similar to ( 300) AT3G48440 | Symbols: | zinc finger (CCCH-type) family protein | chr3:17941402-17943576 FORWARDmoderately similar to ( 221) ZFNL2_ORYSA Zinc finger CCCH domain-containing protein ZFN-like 2 - Oryza sativa (Rice)moderately similar to ( 227) loc_os11g28270 12011.m079994 protein zinc finger CCCH type domain-containing protein ZFN-like, putative, expressed genomic_referenc…
27.3.99	RNA.regulation of transcription.unclassified	solyc03g083310.2.1	Transcript	-2.324			-2.46	moderately similar to ( 369) AT4G06634 | Symbols: | zinc finger (C2H2 type) family protein | chr4:3764499-3766177 REVERSEmoderately similar to ( 295) loc_os02g34680 12002.m08557 protein transcription repressor TRM protein, putative, expressed genomic_reference:SL2.40ch03 gene_region:46676883-46685004 transcript_region:SL2.40ch03:46676883..46685004- go_terms:GO:0003700 functional_description:"Zinc…
27.3.99	RNA.regulation of transcription.unclassified	solyc01g096450.2.1	Transcript	2.498	-2.74	-3.53612		moderately similar to ( 479) AT3G54400 | Symbols: | aspartyl protease family protein | chr3:20140291-20142599 REVERSEmoderately similar to ( 417) loc_os07g46480 12007.m08865 protein aspartic proteinase nepenthesin-1 precursor, putative, expressed genomic_reference:SL2.40ch01 gene_region:79304614-79307810 transcript_region:SL2.40ch01:79304614..79307810+ go_terms:GO:0006508,GO:0031177 functional_de…
27.3.99	RNA.regulation of transcription.unclassified	solyc10g009410.1.1	Transcript		-2.184		5.15	highly similar to ( 545) AT1G01300 | Symbols: | aspartyl protease family protein | chr1:117065-118522 FORWARDmoderately similar to ( 406) loc_os01g41550 12001.m10423 protein aspartic proteinase nepenthesin-2 precursor, putative, expressed Asp evidence_code:10F0H1E1IEG genomic_reference:SL2.40ch10 gene_region:3472716-3474092 transcript_region:SL2.40ch10:3472716..3474092+ go_terms:GO:0006508 functi…
27.3.99	RNA.regulation of transcription.unclassified	solyc11g011440.1.1	Transcript		4.197	2.27721	-3.706	highly similar to ( 543) AT1G66180 | Symbols: | aspartyl protease family protein | chr1:24647221-24648513 FORWARDmoderately similar to ( 221) loc_os01g62630 12001.m12384 protein aspartic proteinase nepenthesin-2 precursor, putative, expressed evidence_code:10F0H1E1IEG genomic_reference:SL2.40ch11 gene_region:4499426-4500724 transcript_region:SL2.40ch11:4499426..4500724- go_terms:GO:0006508 functi…
27.3.99	RNA.regulation of transcription.unclassified	solyc06g074000.1.1	Transcript		-3.243	-2.02523		moderately similar to ( 440) AT3G52500 | Symbols: | aspartyl protease family protein | chr3:19465644-19467053 REVERSEmoderately similar to ( 303) loc_os04g58840 12004.m10764 protein aspartic proteinase nepenthesin-2 precursor, putative, expressed evidence_code:10F0H1E1IEG genomic_reference:SL2.40ch06 gene_region:42131696-42133081 transcript_region:SL2.40ch06:42131696..42133081- go_terms:GO:000650…
27.3.99	RNA.regulation of transcription.unclassified	solyc08g082680.2.1	Transcript		-10.341		19.931	weakly similar to ( 121) AT4G24015 | Symbols: | zinc finger (RING-H2 type) protein-related | chr4:12469887-12471197 REVERSE genomic_reference:SL2.40ch08 gene_region:62552444-62554475 transcript_region:SL2.40ch08:62552444..62554475- go_terms:GO:0008270 functional_description:"Ring H2 finger protein (AHRD V1 *-*- D9ZHD8_HYPPE); contains Interpro domain(s) IPR001841 Zinc finger, RING-type "
27.3.99	RNA.regulation of transcription.unclassified	solyc08g005100.2.1	Transcript		2.638		-19.674	moderately similar to ( 288) AT4G17900 | Symbols: | zinc-binding family protein | chr4:9946813-9947697 FORWARDmoderately similar to ( 283) loc_os02g46610 12002.m09698 protein expressed proteinPLATZ genomic_reference:SL2.40ch08 gene_region:70109-72816 transcript_region:SL2.40ch08:70109..72816+ go_terms:GO:0005488 functional_description:"Zinc-binding family protein (AHRD V1 **-* D7MDD4_ARALY); cont…
27.3.99	RNA.regulation of transcription.unclassified	solyc05g012790.2.1	Transcript		-2.508	-2.84905		highly similar to ( 589) AT1G69420 | Symbols: | zinc finger (DHHC type) family protein | chr1:26093690-26096736 FORWARDhighly similar to ( 503) loc_os03g11110 12003.m06562 protein metal ion binding protein, putative, expressed COG5273 zf-DHHC genomic_reference:SL2.40ch05 gene_region:5958825-5964747 transcript_region:SL2.40ch05:5958825..5964747+ go_terms:GO:0005515 functional_description:"Palmitoy…
27.3.99	RNA.regulation of transcription.unclassified	solyc01g096040.2.1	Transcript		-5.194		11.691	highly similar to ( 558) AT1G01300 | Symbols: | aspartyl protease family protein | chr1:117065-118522 FORWARDmoderately similar to ( 426) loc_os01g41550 12001.m10423 protein aspartic proteinase nepenthesin-2 precursor, putative, expressed Asp genomic_reference:SL2.40ch01 gene_region:78888446-78890253 transcript_region:SL2.40ch01:78888446..78890253- go_terms:GO:0006508 functional_description:"Aspa…
27.3.99	RNA.regulation of transcription.unclassified	solyc02g065050.1.1	Transcript		2.912			highly similar to ( 518) AT2G39710 | Symbols: | aspartyl protease family protein | chr2:16562051-16563379 REVERSEmoderately similar to ( 412) loc_os01g62630 12001.m12384 protein aspartic proteinase nepenthesin-2 precursor, putative, expressed evidence_code:10F0H1E1IEG genomic_reference:SL2.40ch02 gene_region:30745377-30746666 transcript_region:SL2.40ch02:30745377..30746666- go_terms:GO:0006508 fu…
27.3.99	RNA.regulation of transcription.unclassified	solyc01g109630.2.1	Transcript		-2.132		4.127	highly similar to ( 743) AT2G21710 | Symbols: EMB2219 | EMB2219 (embryo defective 2219) | chr2:9270886-9273307 FORWARDhighly similar to ( 627) loc_os07g04230 12007.m04892 protein EMB2219, putative, expressed mTERF genomic_reference:SL2.40ch01 gene_region:88282474-88285949 transcript_region:SL2.40ch01:88282474..88285949- functional_description:"mTERF domain-containing protein 3, mitochondrial (AHR…
27.3.99	RNA.regulation of transcription.unclassified	solyc08g077060.2.1	Transcript		-5.26		4.81	weakly similar to ( 172) AT1G32540 | Symbols: LOL1 | LOL1 (LSD ONE LIKE 1); DNA binding | chr1:11768043-11769591 FORWARDweakly similar to ( 156) loc_os08g06280 12008.m26469 protein LOL1, putative, expressed genomic_reference:SL2.40ch08 gene_region:58161888-58166163 transcript_region:SL2.40ch08:58161888..58166163- go_terms:GO:0003700 functional_description:"Zinc finger protein LSD1 (AHRD V1 **-- Q…
27.3.99	RNA.regulation of transcription.unclassified	solyc09g005610.2.1	Transcript		7.168	4.68791		weakly similar to ( 120) AT1G58330 | Symbols: ZW2 | ZW2 | chr1:21641150-21641827 FORWARD genomic_reference:SL2.40ch09 gene_region:422346-423916 transcript_region:SL2.40ch09:422346..423916- functional_description:"BZIP transcription factor (AHRD V1 *-*- Q8W5R8_ORYSA)"
27.3.99	RNA.regulation of transcription.unclassified	solyc08g078670.2.1	Transcript			-2.00204	-3.664	moderately similar to ( 276) AT4G16563 | Symbols: | aspartyl protease family protein | chr4:9329933-9331432 REVERSEmoderately similar to ( 310) loc_os04g45270 12004.m09480 protein pepsin A, putative, expressed genomic_reference:SL2.40ch08 gene_region:59615831-59617757 transcript_region:SL2.40ch08:59615831..59617757+ go_terms:GO:0006508 functional_description:"Aspartyl protease (AHRD V1 **-- B8YIB…
27.3.99	RNA.regulation of transcription.unclassified	solyc01g086970.2.1	Transcript			2.29869	2.114	weakly similar to ( 113) AT1G51200 | Symbols: | zinc finger (AN1-like) family protein | chr1:18985690-18986211 FORWARDvery weakly similar to (93.2) ISAP1_ORYSA Multiple stress-responsive zinc-finger protein ISAP1 (Stress-associated protein 1) (OsISAP1) - Oryza sativa (Rice)weakly similar to ( 164) loc_os06g41010 12006.m31898 protein zinc finger A20 and AN1 domains-containing protein, putative, ex…
27.3.99	RNA.regulation of transcription.unclassified	solyc04g008850.1.1	Transcript			-2.38287		highly similar to ( 527) AT3G20015 | Symbols: | aspartic-type endopeptidase | chr3:6978746-6980158 REVERSEmoderately similar to ( 356) loc_os04g58070 12004.m10689 protein aspartic proteinase nepenthesin-2 precursor, putative, expressed Asp evidence_code:10F0H1E1IEG genomic_reference:SL2.40ch04 gene_region:2469802-2471241 transcript_region:SL2.40ch04:2469802..2471241- go_terms:GO:0006508 functiona…
27.3.99	RNA.regulation of transcription.unclassified	solyc12g015640.1.1	Transcript			-2.34597		highly similar to ( 513) AT5G55580 | Symbols: | mitochondrial transcription termination factor family protein / mTERF family protein | chr5:22515601-22517408 FORWARDmoderately similar to ( 469) loc_os07g39430 12007.m08185 protein mTERF family protein, expressed mTERF evidence_code:10F0H1E0IEG genomic_reference:SL2.40ch12 gene_region:5642779-5645448 transcript_region:SL2.40ch12:5642779..5645448+ f…
27.3.99	RNA.regulation of transcription.unclassified	solyc01g109550.2.1	Transcript			-3.61034		moderately similar to ( 286) AT3G18870 | Symbols: | mitochondrial transcription termination factor-related / mTERF-related | chr3:6508515-6509339 REVERSEweakly similar to ( 123) loc_os03g57149 12003.m101627 protein mTERF-like protein, putative, expressedmTERF genomic_reference:SL2.40ch01 gene_region:88229243-88230220 transcript_region:SL2.40ch01:88229243..88230220- functional_description:"Mitocho…
27.3.99	RNA.regulation of transcription.unclassified	solyc01g098710.2.1	Transcript			2.19357		highly similar to ( 686) AT5G43100 | Symbols: | aspartyl protease family protein | chr5:17299264-17302718 FORWARDweakly similar to ( 109) ASP1_ORYSA Aspartic proteinase Asp1 precursor (EC 3.4.23.-) (OsAsp1) (OSAP1) (Nucellin-like protein) - Oryza sativa (Rice)highly similar to ( 692) loc_os07g40260 12007.m29392 protein pepsin A, putative, expressed Asp genomic_reference:SL2.40ch01 gene_region:808…
27.3.99	RNA.regulation of transcription.unclassified	solyc04g009380.1.1	Transcript			2.1901		moderately similar to ( 334) AT3G18620 | Symbols: | zinc finger (DHHC type) family protein | chr3:6408849-6410716 FORWARDmoderately similar to ( 301) loc_os06g20400 12006.m31797 protein DHHC zinc finger domain containing protein, expressed COG5273 zf-DHHC evidence_code:10F0H1E1IEG genomic_reference:SL2.40ch04 gene_region:2807742-2815384 transcript_region:SL2.40ch04:2807742..2815384+ go_terms:GO:0…
27.3.99	RNA.regulation of transcription.unclassified	solyc01g094370.2.1	Transcript			2.08733		very weakly similar to (95.1) AT3G48940 | Symbols: | remorin family protein | chr3:18142863-18144163 REVERSEvery weakly similar to (90.9) REMO_SOLTU Remorin (pp34) - Solanum tuberosum (Potato)very weakly similar to (96.7) loc_os04g45070 12004.m35179 protein remorin, putative, expressedRemorin_C genomic_reference:SL2.40ch01 gene_region:77641584-77645425 transcript_region:SL2.40ch01:77641584..77645…
27.3.99	RNA.regulation of transcription.unclassified	solyc05g009890.1.1	Transcript			-4.58023		highly similar to ( 515) AT3G25700 | Symbols: | chloroplast nucleoid DNA-binding protein-related | chr3:9358937-9360295 FORWARDmoderately similar to ( 220) loc_os05g48330 12005.m08904 protein pepsin A, putative, expressed evidence_code:10F0H1E1IEG genomic_reference:SL2.40ch05 gene_region:4112338-4113699 transcript_region:SL2.40ch05:4112338..4113699- go_terms:GO:0003677 functional_description:"Chl…
27.3.99	RNA.regulation of transcription.unclassified	solyc01g108500.2.1	Transcript			2.4337		moderately similar to ( 420) AT3G19130 | Symbols: ATRBP47B | ATRBP47B (RNA-binding protein 47B); RNA binding | chr3:6611398-6613823 REVERSEmoderately similar to ( 383) loc_os09g28810 12009.m06032 protein expressed protein COG0724 RRM genomic_reference:SL2.40ch01 gene_region:87565501-87571455 transcript_region:SL2.40ch01:87565501..87571455- go_terms:GO:0005515 functional_description:"Polyadenylate…
27.3.99	RNA.regulation of transcription.unclassified	solyc09g011040.1.1	Transcript			-2.03114		moderately similar to ( 491) AT5G02190 | Symbols: ATASP38, PCS1 | PCS1 (PROMOTION OF CELL SURVIVAL 1); aspartic-type endopeptidase/ peptidase | chr5:435322-436683 FORWARDmoderately similar to ( 413) loc_os01g62630 12001.m12384 protein aspartic proteinase nepenthesin-2 precursor, putative, expressed Asp evidence_code:10F0H1E1IEG genomic_reference:SL2.40ch09 gene_region:4382351-4383640 transcript_r…
27.3.99	RNA.regulation of transcription.unclassified	solyc01g014180.2.1	Transcript			2.50864	5.664	weakly similar to ( 163) AT1G51200 | Symbols: | zinc finger (AN1-like) family protein | chr1:18985690-18986211 FORWARDweakly similar to ( 101) ISAP1_ORYSA Multiple stress-responsive zinc-finger protein ISAP1 (Stress-associated protein 1) (OsISAP1) - Oryza sativa (Rice)moderately similar to ( 206) loc_os06g41010 12006.m31898 protein zinc finger A20 and AN1 domains-containing protein, putative, exp…
27.3.99	RNA.regulation of transcription.unclassified	solyc05g047640.2.1	Transcript			2.1625	2.301	weakly similar to ( 170) AT4G00840 | Symbols: | zinc ion binding | chr4:355483-357105 REVERSEweakly similar to ( 157) loc_os03g58960 12003.m35468 protein palmitoyltransferase ZDHHC20, putative, expressed COG5273 zf-DHHC genomic_reference:SL2.40ch05 gene_region:58268713-58278495 transcript_region:SL2.40ch05:58268713..58278495- go_terms:GO:0008270 functional_description:"Palmitoyltransferase PFA4 (…
27.3.99	RNA.regulation of transcription.unclassified	solyc01g110020.2.1	Transcript				2.883	moderately similar to ( 314) AT4G22140 | Symbols: | DNA binding / protein binding / zinc ion binding | chr4:11728093-11730230 REVERSEmoderately similar to ( 311) loc_os07g08880 12007.m079807 protein SHL1, putative, expressed BAH_BAHCC1 BAH BAH BAH genomic_reference:SL2.40ch01 gene_region:88598046-88604435 transcript_region:SL2.40ch01:88598046..88604435+ go_terms:GO:0003677,GO:0008270 functional_d…
27.3.99	RNA.regulation of transcription.unclassified	solyc06g082220.2.1	Transcript				2.809	weakly similar to ( 147) AT5G58470 | Symbols: TAF15b | TAF15b (TBP-ASSOCIATED FACTOR 15b); binding / nucleic acid binding / nucleotide binding / zinc ion binding | chr5:23638566-23640854 REVERSEweakly similar to ( 164) loc_os01g07070 12001.m150485 protein loricrin, putative, expressed genomic_reference:SL2.40ch06 gene_region:44426967-44431355 transcript_region:SL2.40ch06:44426967..44431355+ go_te…
27.3.99	RNA.regulation of transcription.unclassified	solyc09g074640.2.1	Transcript				2.273	moderately similar to ( 421) AT2G47850 | Symbols: | zinc finger (CCCH-type) family protein | chr2:19595953-19598119 FORWARDmoderately similar to ( 322) ZFNL3_ORYSA Zinc finger CCCH domain-containing protein ZFN-like 3 - Oryza sativa (Rice)moderately similar to ( 322) loc_os01g15350 12001.m08133 protein zinc finger CCCH type domain-containing protein ZFN-like 3, putative, expressed genomic_referen…
27.3.99	RNA.regulation of transcription.unclassified	solyc04g076670.2.1	Transcript				2.52	moderately similar to ( 236) AT1G09920 | Symbols: | TRAF-type zinc finger-related | chr1:3224863-3226860 REVERSEweakly similar to ( 179) loc_os03g24184 12003.m34742 protein TRAF type zinc finger domain containing 1, putative, expressed genomic_reference:SL2.40ch04 gene_region:59151714-59156914 transcript_region:SL2.40ch04:59151714..59156914- go_terms:GO:0008270 functional_description:"TRAF type z…
27.3.99	RNA.regulation of transcription.unclassified	solyc02g080420.2.1	Transcript				3.367	moderately similar to ( 418) AT1G11650 | Symbols: ATRBP45B, RBP45B | RNA-binding protein 45 (RBP45), putative | chr1:3914895-3917301 FORWARDvery weakly similar to (85.1) ROC3_NICSY 28 kDa ribonucleoprotein, chloroplast precursor (28RNP) - Nicotiana sylvestris (Wood tobacco)moderately similar to ( 405) loc_os03g37270 12003.m08836 protein expressed protein genomic_reference:SL2.40ch02 gene_region:3…
27.3.99	RNA.regulation of transcription.unclassified	solyc01g008180.2.1	Transcript				2.264	moderately similar to ( 338) AT2G02170 | Symbols: | remorin family protein | chr2:556595-558610 REVERSEmoderately similar to ( 309) loc_os02g02500 12002.m05599 protein DNA binding protein, putative, expressedRemorin_C genomic_reference:SL2.40ch01 gene_region:2327830-2334359 transcript_region:SL2.40ch01:2327830..2334359- go_terms:GO:0003677 functional_description:"DNA-binding protein (Fragment) (A…
27.3.99	RNA.regulation of transcription.unclassified	solyc12g096370.1.1	Transcript				2.326	highly similar to ( 947) AT4G31540 | Symbols: ATEXO70G1 | ATEXO70G1 (exocyst subunit EXO70 family protein G1); protein binding | chr4:15284739-15286802 REVERSEhighly similar to ( 722) loc_os06g48330 12006.m09359 protein protein binding protein, putative, expressed Exo70 evidence_code:10F0H1E1IEG genomic_reference:SL2.40ch12 gene_region:63661011-63663035 transcript_region:SL2.40ch12:63661011..6366…
27.3.99	RNA.regulation of transcription.unclassified	solyc02g093190.2.1	Transcript				-2.003	moderately similar to ( 218) AT2G23380 | Symbols: CLF, ICU1, SDG1, SET1 | CLF (CURLY LEAF); transcription factor | chr2:9955570-9960117 FORWARDweakly similar to ( 188) EZ1_MAIZE Polycomb protein EZ1 (Enhancer of zeste protein 1) - Zea mays (Maize)weakly similar to ( 198) loc_os06g16390 12006.m06352 protein polycomb protein EZ1, putative, expressed genomic_reference:SL2.40ch02 gene_region:48708601…
27.3.99	RNA.regulation of transcription.unclassified	solyc12g056850.1.1	Transcript				-2.132	moderately similar to ( 272) AT1G77930 | Symbols: | DNAJ heat shock N-terminal domain-containing protein | chr1:29301184-29302467 FORWARDmoderately similar to ( 242) loc_os07g43330 12007.m08561 protein heat shock protein binding protein, putative, expressed DnaJ evidence_code:10F1H1E1IEG genomic_reference:SL2.40ch12 gene_region:48273050-48277117 transcript_region:SL2.40ch12:48273050..48277117- go…
27.3.99	RNA.regulation of transcription.unclassified	solyc06g068550.2.1	Transcript				-2.19	moderately similar to ( 497) AT1G79720 | Symbols: | aspartyl protease family protein | chr1:29997259-29998951 REVERSEmoderately similar to ( 410) loc_os09g25570 12009.m05709 protein aspartic proteinase nepenthesin-2 precursor, putative, expressed Asp genomic_reference:SL2.40ch06 gene_region:38879180-38881580 transcript_region:SL2.40ch06:38879180..38881580+ go_terms:GO:0006508 functional_descripti…
27.3.99	RNA.regulation of transcription.unclassified	solyc02g090900.2.1	Transcript				-2.512	weakly similar to ( 164) AT1G45207 | Symbols: | remorin family protein | chr1:17130703-17133548 REVERSEweakly similar to ( 176) loc_os02g52810 12002.m33459 protein remorin, C-terminal region family protein, expressedRemorin_C genomic_reference:SL2.40ch02 gene_region:46960637-46963741 transcript_region:SL2.40ch02:46960637..46963741+ functional_description:"Remorin (AHRD V1 ***- Q00M66_SOYBN); cont…
27.3.99	RNA.regulation of transcription.unclassified	solyc06g073260.2.1	Transcript				-2.127	highly similar to ( 634) AT1G09340 | Symbols: CRB, CSP41B | CRB (CHLOROPLAST RNA BINDING); binding / catalytic/ coenzyme binding | chr1:3015473-3018035 FORWARDhighly similar to ( 610) loc_os12g23180 12012.m26701 protein RNA binding protein, putative, expressedWcaG Epimerase genomic_reference:SL2.40ch06 gene_region:41530107-41533923 transcript_region:SL2.40ch06:41530107..41533923- go_terms:GO:0008…
27.3.99	RNA.regulation of transcription.unclassified	solyc10g083460.1.1	Transcript				-2.819	weakly similar to ( 151) AT2G36320 | Symbols: | zinc finger (AN1-like) family protein | chr2:15229388-15229873 FORWARDweakly similar to ( 104) ISAP1_ORYSA Multiple stress-responsive zinc-finger protein ISAP1 (Stress-associated protein 1) (OsISAP1) - Oryza sativa (Rice)weakly similar to ( 130) loc_os03g57890 12003.m34942 protein zinc finger A20 and AN1 domains-containing protein, putative, express…
27.3.99	RNA.regulation of transcription.unclassified	solyc02g089930.2.1	Transcript				-2.032	highly similar to ( 628) AT4G36860 | Symbols: | zinc ion binding | chr4:17358580-17361189 REVERSEhighly similar to ( 687) loc_os06g08400 12006.m32223 protein zinc ion binding protein, putative, expressed genomic_reference:SL2.40ch02 gene_region:46180875-46185136 transcript_region:SL2.40ch02:46180875..46185136- go_terms:GO:0008270 functional_description:"Homeobox protein LIM-3 (Fragment) (AHRD V1 …
27.3.99	RNA.regulation of transcription.unclassified	solyc11g012800.1.1	Transcript				2.209	very weakly similar to ( 100) AT5G11470 | Symbols: | DNA binding / nucleic acid binding | chr5:3663216-3667041 REVERSEweakly similar to ( 110) loc_os01g42460 12001.m10510 protein BAH domain containing protein, expressedBAH_Orc1p_like evidence_code:10F0H0E0IEG genomic_reference:SL2.40ch11 gene_region:5567024-5567792 transcript_region:SL2.40ch11:5567024..5567792+ go_terms:GO:0003677 functional_desc…
27.3.99	RNA.regulation of transcription.unclassified	solyc01g088100.2.1	Transcript				2.064	moderately similar to ( 291) AT3G51950 | Symbols: | zinc finger (CCCH-type) family protein / RNA recognition motif (RRM)-containing protein | chr3:19278244-19280407 REVERSEmoderately similar to ( 435) loc_os07g48410 12007.m29333 protein nucleic acid binding protein, putative, expressed genomic_reference:SL2.40ch01 gene_region:74721207-74725442 transcript_region:SL2.40ch01:74721207..74725442+ go_t…
27.3.99	RNA.regulation of transcription.unclassified	solyc02g093200.2.1	Transcript				-2.367	moderately similar to ( 459) AT2G23380 | Symbols: CLF, ICU1, SDG1, SET1 | CLF (CURLY LEAF); transcription factor | chr2:9955570-9960117 FORWARDmoderately similar to ( 442) EZ1_MAIZE Polycomb protein EZ1 (Enhancer of zeste protein 1) - Zea mays (Maize)moderately similar to ( 437) loc_os06g16390 12006.m06352 protein polycomb protein EZ1, putative, expressed SET SET COG2940 genomic_reference:SL2.40c…
27.3.99	RNA.regulation of transcription.unclassified	solyc03g025850.2.1	Transcript				2.383	very weakly similar to (98.2) AT3G48940 | Symbols: | remorin family protein | chr3:18142863-18144163 REVERSEweakly similar to ( 147) REMO_SOLTU Remorin (pp34) - Solanum tuberosum (Potato)very weakly similar to (94.4) loc_os04g45070 12004.m35179 protein remorin, putative, expressed genomic_reference:SL2.40ch03 gene_region:7627656-7630095 transcript_region:SL2.40ch03:7627656..7630095+ go_terms:GO:0…
27.3.99	RNA.regulation of transcription.unclassified	solyc12g056490.1.1	Transcript				2.32	highly similar to ( 583) AT4G11920 | Symbols: CCS52A2, FZR1 | CCS52A2; signal transducer | chr4:7160618-7163257 REVERSEhighly similar to ( 532) loc_os03g03150 12003.m101164 protein fizzy-related protein, putative, expressed WD40 COG2319 evidence_code:10F0H1E0IEG genomic_reference:SL2.40ch12 gene_region:47787113-47791704 transcript_region:SL2.40ch12:47787113..47791704- go_terms:GO:0004872 function…
27.3.99	RNA.regulation of transcription.unclassified	solyc10g079190.1.1	Transcript				3.375	highly similar to ( 597) AT1G07360 | Symbols: | zinc finger (CCCH-type) family protein / RNA recognition motif (RRM)-containing protein | chr1:2260562-2262795 REVERSEhighly similar to ( 623) loc_os06g07350 12006.m05457 protein pre-mRNA-splicing factor SLT11, putative, expressed evidence_code:10F0H1E1IEG genomic_reference:SL2.40ch10 gene_region:60106005-60110030 transcript_region:SL2.40ch10:601060…
27.3.99	RNA.regulation of transcription.unclassified	solyc01g067550.2.1	Transcript				2.361	moderately similar to ( 322) AT5G18550 | Symbols: | nucleic acid binding / zinc ion binding | chr5:6160515-6162729 FORWARDmoderately similar to ( 313) ZFNL1_ORYSA Zinc finger CCCH domain-containing protein ZFN-like 1 - Oryza sativa (Rice)moderately similar to ( 313) loc_os01g15460 12001.m42635 protein zinc finger CCCH type domain-containing protein ZFN-like 1, putative, expressed genomic_referenc…
27.3.99	RNA.regulation of transcription.unclassified	solyc08g068860.2.1	Transcript				-2.665	weakly similar to ( 135) AT5G10770 | Symbols: | chloroplast nucleoid DNA-binding protein, putative | chr5:3403331-3405331 REVERSEweakly similar to ( 142) loc_os06g20140 12006.m06671 protein aspartic proteinase nepenthesin-1 precursor, putative Asp genomic_reference:SL2.40ch08 gene_region:55144723-55147163 transcript_region:SL2.40ch08:55144723..55147163- go_terms:GO:0003677 functional_description:…
27.3.99	RNA.regulation of transcription.unclassified	solyc07g045100.1.1	Transcript				-6.221	highly similar to ( 635) AT3G59080 | Symbols: | aspartyl protease family protein | chr3:21836812-21838419 FORWARDhighly similar to ( 512) loc_os02g21040 12002.m07344 protein aspartic proteinase nepenthesin-2 precursor, putative, expressed Asp evidence_code:10F0H1E0IEG genomic_reference:SL2.40ch07 gene_region:55541314-55542963 transcript_region:SL2.40ch07:55541314..55542963+ go_terms:GO:0003677 fu…
27.3.99	RNA.regulation of transcription.unclassified	solyc08g029200.2.1	Transcript				2.325	highly similar to ( 518) AT3G04970 | Symbols: | zinc finger (DHHC type) family protein | chr3:1376240-1378010 FORWARDhighly similar to ( 523) loc_os03g24900 12003.m35244 protein palmitoyltransferase swf1, putative, expressed COG5273 zf-DHHC genomic_reference:SL2.40ch08 gene_region:23020120-23033351 transcript_region:SL2.40ch08:23020120..23033351+ go_terms:GO:0019706 functional_description:"Palmit…
