# Supplementary material for: Identification of key genes involved in the phenotypic alterations of res (restored cell structure by salinity) tomato mutant and its recovery induced by salt stress through transcriptomic analysis
Source: BMC Plant Biol. 2018 Oct 1;18:213. doi: 10.1186/s12870-018-1436-9 (PMC6167845; doi:10.1186/s12870-018-1436-9)
Supplement: Supplementary file 6 — Table S5. Mapman classification of DEGs encoding stress-related proteins in roots (sheet 1) and leaves (sheet 2) of res and WT plants in absence of salt stress (Control) and after 5 days of 200 mM NaCl (Salt). (XLSX 69 kb) [file 12870_2018_1436_MOESM6_ESM.xlsx]

## Sheet: Stress-Root
	Table S5 (Excel file). Mapman classification of DEGs encoding stress-related proteins in roots of res and WT plants in absence of salt stress (Control) and after 5 days of 200 mM NaCl (Salt). Fold-change values are shown, comparing res vs WT in each condition (left columns) or salt stress vs control for each genotype (right columns).
BinCode	BinName	ID	Type	FC (res control vs WT control)	FC (res salt vs WT salt)	FC (res salt vs control)	FC (WT salt vs control)	Description
20	stress	solyc06g048790.1.1	Transcript			2.962		highly similar to ( 509) AT3G10980 | Symbols: | unknown protein | chr3:3438810-3440501 FORWARDmoderately similar to ( 469) loc_os05g39730 12005.m08151 protein SAG20, putative, expressed evidence_code:10F0H1E0IEG genomic_reference:SL2.40ch06 gene_region:28213018-28214535 transcript_region:SL2.40ch06:28213018..28214535+ go_terms:GO:0005515 functional_description:"Os12g0109700 protein (Fragment) (AH…
20.1	stress.biotic	solyc02g082740.1.1	Transcript	13.501				weakly similar to ( 168) loc_os01g65700 12001.m12679 protein expressed protein evidence_code:10F1H0E1IEG genomic_reference:SL2.40ch02 gene_region:40968337-40968909 transcript_region:SL2.40ch02:40968337..40968909+ functional_description:"Dirigent-like protein 1 (AHRD V1 ***- D2DMN2_GOSHI); contains Interpro domain(s) IPR004265 Plant disease resistance response protein "
20.1	stress.biotic	solyc10g081970.1.1	Transcript	2.454		-2.123		weakly similar to ( 130) AT2G35980 | Symbols: YLS9, NHL10, ATNHL10 | YLS9 (YELLOW-LEAF-SPECIFIC GENE 9) | chr2:15110635-15111318 FORWARDvery weakly similar to (83.6) loc_os04g58850 12004.m10765 protein harpin inducing protein, putative, expressedHin1 evidence_code:10F1H1E1IEG genomic_reference:SL2.40ch10 gene_region:62215715-62216137 transcript_region:SL2.40ch10:62215715..62216137- functional_des…
20.1	stress.biotic	solyc10g055820.1.1	Transcript	3.854		-2.519		moderately similar to ( 401) AT3G12500 | Symbols: ATHCHIB, PR3, PR-3, CHI-B, B-CHI | ATHCHIB (ARABIDOPSIS THALIANA BASIC CHITINASE); chitinase | chr3:3962501-3963945 REVERSEhighly similar to ( 521) CHI1_SOLTU Endochitinase 1 precursor (EC 3.2.1.14) (Fragment) - Solanum tuberosum (Potato)moderately similar to ( 363) loc_os03g30470 12003.m08307 protein basic endochitinase 2 precursor, putative, exp…
20.1	stress.biotic	solyc08g006590.1.1	Transcript	-2.423				moderately similar to ( 333) AT5G10750 | Symbols: | unknown protein | chr5:3399072-3399980 FORWARDmoderately similar to ( 293) loc_os06g48320 12006.m09358 protein lipid binding protein, putative, expressedDUF1336 evidence_code:10F0H1E1IEG genomic_reference:SL2.40ch08 gene_region:1184285-1187021 transcript_region:SL2.40ch08:1184285..1187021- functional_description:"Os10g0479800 protein (Fragment) …
20.1	stress.biotic	solyc02g082920.2.1	Transcript	15.485			18.263	moderately similar to ( 265) AT3G12500 | Symbols: ATHCHIB, PR3, PR-3, CHI-B, B-CHI | ATHCHIB (ARABIDOPSIS THALIANA BASIC CHITINASE); chitinase | chr3:3962501-3963945 REVERSEmoderately similar to ( 380) CHIQ_TOBAC Acidic endochitinase Q precursor (EC 3.2.1.14) (Pathogenesis-related protein Q) (PR-Q) - Nicotiana tabacum (Common tobacco)moderately similar to ( 287) loc_os10g39680 12010.m06737 protei…
20.1	stress.biotic	solyc04g079420.2.1	Transcript	3.206				highly similar to ( 834) AT4G33300 | Symbols: ADR1-L1 | ADR1-L1 (ADR1-like 1); ATP binding / protein binding | chr4:16051162-16054005 REVERSEhighly similar to ( 742) loc_os12g39620 12012.m073872 protein disease resistance protein, putative, expressed NB-ARC genomic_reference:SL2.40ch04 gene_region:61521424-61524959 transcript_region:SL2.40ch04:61521424..61524959+ go_terms:GO:0016301 functional_de…
20.1	stress.biotic	solyc12g014310.1.1	Transcript	-2.184		2.032		moderately similar to ( 331) AT1G78780 | Symbols: | pathogenesis-related family protein | chr1:29621447-29622431 REVERSEweakly similar to ( 198) PRPX_HORVU Pathogen-related protein - Hordeum vulgare (Barley)moderately similar to ( 282) loc_os01g53110 12001.m11480 protein pathogen-related protein, putative evidence_code:10F1H1E1IEG genomic_reference:SL2.40ch12 gene_region:5129574-5133435 transcrip…
20.1	stress.biotic	solyc09g098540.2.1	Transcript	-2.373				moderately similar to ( 479) AT1G05850 | Symbols: POM1, ERH2, ELP1, CTL1, ELP, HOT2, ATCTL1 | POM1 (POM-POM1); chitinase | chr1:1766833-1768117 REVERSEweakly similar to ( 184) CHI2_BRANA Endochitinase CH25 precursor (EC 3.2.1.14) - Brassica napus (Rape)moderately similar to ( 427) loc_os09g32080 12009.m060024 protein endochitinase A2 precursor, putative, expressed chitinase_glyco_hydro_19 Glyco_h…
20.1	stress.biotic	solyc02g037540.1.1	Transcript	3.803		-3.807		moderately similar to ( 274) AT4G27220 | Symbols: | disease resistance protein (NBS-LRR class), putative | chr4:13633953-13636712 REVERSEmoderately similar to ( 234) loc_os01g57870 12001.m150747 protein disease resistance protein RPS2, putative, expressed NB-ARC evidence_code:10F0H1E0IEG genomic_reference:SL2.40ch02 gene_region:21788403-21791477 transcript_region:SL2.40ch02:21788403..21791477+ go…
20.1	stress.biotic	solyc03g005670.2.1	Transcript	-2.207				moderately similar to ( 206) AT5G35450 | Symbols: | disease resistance protein (CC-NBS-LRR class), putative | chr5:13667809-13670685 FORWARDweakly similar to ( 130) loc_os07g27370 12007.m07012 protein resistance protein, putative, expressed NB-ARC genomic_reference:SL2.40ch03 gene_region:481129-483926 transcript_region:SL2.40ch03:481129..483926+ go_terms:GO:0005515 functional_description:"Cc-nbs-…
20.1	stress.biotic	solyc04g009690.1.1	Transcript	-5.091				moderately similar to ( 432) AT3G46530 | Symbols: RPP13 | RPP13 (RECOGNITION OF PERONOSPORA PARASITICA 13); ATP binding | chr3:17130739-17133246 REVERSEmoderately similar to ( 320) loc_os09g09490 12009.m04213 protein disease resistance protein RPM1, putative, expressed NB-ARC evidence_code:10F0H1E0IEG genomic_reference:SL2.40ch04 gene_region:3041461-3044007 transcript_region:SL2.40ch04:3041461..3…
20.1	stress.biotic	solyc04g064880.2.1	Transcript	2.232				moderately similar to ( 213) AT1G78780 | Symbols: | pathogenesis-related family protein | chr1:29621447-29622431 REVERSEmoderately similar to ( 234) PRPX_HORVU Pathogen-related protein - Hordeum vulgare (Barley)moderately similar to ( 236) loc_os01g14590 12001.m150539 protein pathogen-related protein, putative, expressed genomic_reference:SL2.40ch04 gene_region:55158359-55160454 transcript_region…
20.1	stress.biotic	solyc07g009500.1.1	Transcript	69.955			99.743	evidence_code:10F1H0E1IEG genomic_reference:SL2.40ch07 gene_region:4618503-4618766 transcript_region:SL2.40ch07:4618503..4618766+ go_terms:GO:0008061,GO:0016998 functional_description:"Chitinase (AHRD V1 ***- P93327_MEDTR); contains Interpro domain(s) IPR001002 Chitin-binding, type 1 "
20.1	stress.biotic	solyc03g006750.1.1	Transcript	2.341		-2.237		weakly similar to ( 174) AT3G14470 | Symbols: | disease resistance protein (NBS-LRR class), putative | chr3:4857940-4861104 FORWARDweakly similar to ( 181) loc_os05g41310 12005.m08306 protein disease resistance protein RGA2, putative, expressed NB-ARC evidence_code:10F0H1E0IEG genomic_reference:SL2.40ch03 gene_region:1291007-1291699 transcript_region:SL2.40ch03:1291007..1291699+ go_terms:GO:00069…
20.1	stress.biotic	solyc07g009510.1.1	Transcript	72.536		-2.211	61.772	evidence_code:10F1H0E1IEG genomic_reference:SL2.40ch07 gene_region:4622506-4622769 transcript_region:SL2.40ch07:4622506..4622769+ go_terms:GO:0008061,GO:0016998 functional_description:"Chitinase (AHRD V1 ***- P93327_MEDTR); contains Interpro domain(s) IPR001002 Chitin-binding, type 1 "
20.1	stress.biotic	solyc08g005500.2.1	Transcript	-2.707				moderately similar to ( 208) AT3G46530 | Symbols: RPP13 | RPP13 (RECOGNITION OF PERONOSPORA PARASITICA 13); ATP binding | chr3:17130739-17133246 REVERSEmoderately similar to ( 211) loc_os08g32880 12008.m07280 protein disease resistance protein RPM1, putative NB-ARC genomic_reference:SL2.40ch08 gene_region:374428-377459 transcript_region:SL2.40ch08:374428..377459- go_terms:GO:0005515,GO:0000166 fu…
20.1	stress.biotic	solyc04g008200.2.1	Transcript	2.199				very weakly similar to (81.6) loc_os11g41540 12011.m080051 protein disease resistance RPP8-like protein 3, putative, expressed NB-ARC genomic_reference:SL2.40ch04 gene_region:1871785-1876714 transcript_region:SL2.40ch04:1871785..1876714+ go_terms:GO:0006952,GO:0006915 functional_description:"Cc-nbs-lrr, resistance protein"
20.1	stress.biotic	solyc12g094660.1.1	Transcript	6.015		-2.038		moderately similar to ( 221) AT3G07040 | Symbols: RPM1, RPS3 | RPM1 (RESISTANCE TO P. SYRINGAE PV MACULICOLA 1); nucleotide binding / protein binding | chr3:2226244-2229024 REVERSEmoderately similar to ( 224) loc_os07g08890 12007.m05345 protein disease resistance protein RPM1, putative, expressed NB-ARC evidence_code:10F0H1E0IEG genomic_reference:SL2.40ch12 gene_region:63160675-63163791 transcrip…
20.1	stress.biotic	solyc06g053420.2.1	Transcript	-2.168				highly similar to ( 758) AT3G59660 | Symbols: | C2 domain-containing protein / GRAM domain-containing protein | chr3:22034426-22038484 REVERSEhighly similar to ( 715) loc_os09g34130 12009.m06462 protein GRAM domain containing protein, expressed genomic_reference:SL2.40ch06 gene_region:32678901-32692471 transcript_region:SL2.40ch06:32678901..32692471+ go_terms:GO:0005840 functional_description:"GR…
20.1	stress.biotic	solyc02g055330.1.1	Transcript	2.427				weakly similar to ( 115) POLX_TOBAC Retrovirus-related Pol polyprotein from transposon TNT 1-94 [Includes: Protease (EC 3.4.23.-); Reverse transcriptase (EC 2.7.7.49); Endonuclease] - Nicotiana tabacum (Common tobacco)very weakly similar to (95.9) loc_os12g34770 12012.m07270 protein retrotransposon protein, putative, Ty1-copia subclass evidence_code:10F0H1E0IEG genomic_reference:SL2.40ch02 gene_r…
20.1	stress.biotic	solyc02g036480.1.1	Transcript	4.215		-2.342		weakly similar to ( 166) AT5G36970 | Symbols: NHL25 | NHL25 (NDR1/HIN1-LIKE 25) | chr5:14604367-14605194 REVERSEweakly similar to ( 120) loc_os04g58090 12004.m10691 protein NHL25, putative, expressedHin1 evidence_code:10F0H1E1IEG genomic_reference:SL2.40ch02 gene_region:21545583-21546353 transcript_region:SL2.40ch02:21545583..21546353- functional_description:"Harpin-induced protein-like (Fragment…
20.1	stress.biotic	solyc02g070410.1.1	Transcript	-2.255				moderately similar to ( 218) AT1G58807 | Symbols: | disease resistance protein (CC-NBS-LRR class), putative / PRM1 homolog, putative | chr1:21780574-21783395 FORWARDmoderately similar to ( 214) loc_os07g08890 12007.m05345 protein disease resistance protein RPM1, putative, expressed NB-ARC evidence_code:10F0H1E0IEG genomic_reference:SL2.40ch02 gene_region:34716709-34719108 transcript_region:SL2.40…
20.1	stress.biotic	solyc02g065470.1.1	Transcript	2.395				weakly similar to ( 186) AT5G66590 | Symbols: | allergen V5/Tpx-1-related family protein | chr5:26574255-26574812 FORWARDmoderately similar to ( 284) ST14_SOLTU STS14 protein precursor - Solanum tuberosum (Potato)weakly similar to ( 111) loc_os01g28500 12001.m43020 protein pathogenesis-related protein PRMS precursor, putative, expressed SCP SCP SCP evidence_code:10F1H1E1IEG genomic_reference:SL2.…
20.1	stress.biotic	solyc01g097240.2.1	Transcript	2.857				weakly similar to ( 186) AT3G04720 | Symbols: PR4, HEL, PR-4 | PR4 (PATHOGENESIS-RELATED 4); chitin binding | chr3:1285691-1286531 REVERSEmoderately similar to ( 233) PR4B_TOBAC Pathogenesis-related protein PR-4B precursor - Nicotiana tabacum (Common tobacco)weakly similar to ( 176) loc_os11g37960 12011.m07643 protein win2 precursor, putative, expressedBarwin genomic_reference:SL2.40ch01 gene_reg…
20.1	stress.biotic	solyc01g106600.2.1	Transcript	10.024		-3.502		weakly similar to ( 173) AT4G33720 | Symbols: | pathogenesis-related protein, putative | chr4:16182813-16183304 FORWARDweakly similar to ( 178) PRB1_TOBAC Basic form of pathogenesis-related protein 1 precursor (PRP 1) - Nicotiana tabacum (Common tobacco)weakly similar to ( 158) loc_os01g28450 12001.m09287 protein pathogenesis-related protein PRB1-2 precursor, putative, expressed SCP SCP SCP genom…
20.1	stress.biotic	solyc07g006700.1.1	Transcript	3.097				moderately similar to ( 228) AT4G25780 | Symbols: | pathogenesis-related protein, putative | chr4:13121107-13121679 FORWARDweakly similar to ( 164) PR1_MEDTR Pathogenesis-related protein PR-1 precursor - Medicago truncatula (Barrel medic)moderately similar to ( 203) loc_os02g54560 12002.m10485 protein pathogenesis-related protein PR-1 precursor, putative, expressed SCP SCP SCP evidence_code:10F0H…
20.1	stress.biotic	solyc12g006040.1.1	Transcript	2.879				weakly similar to ( 192) AT3G46730 | Symbols: | disease resistance protein (CC-NBS class), putative | chr3:17213069-17215612 REVERSEmoderately similar to ( 204) loc_os12g37740 12012.m07560 protein resistance protein LR10, putative, expressed NB-ARC evidence_code:10F0H1E1IEG genomic_reference:SL2.40ch12 gene_region:633525-634647 transcript_region:SL2.40ch12:633525..634647- go_terms:GO:0006952,GO:0…
20.1	stress.biotic	solyc02g082960.2.1	Transcript	2.104		-2.046		moderately similar to ( 332) AT3G12500 | Symbols: ATHCHIB, PR3, PR-3, CHI-B, B-CHI | ATHCHIB (ARABIDOPSIS THALIANA BASIC CHITINASE); chitinase | chr3:3962501-3963945 REVERSEmoderately similar to ( 345) CHIC_SECCE Basic endochitinase C precursor (EC 3.2.1.14) (Rye seed chitinase-c) (RSC-c) - Secale cereale (Rye)moderately similar to ( 333) loc_os06g51060 12006.m09629 protein basic endochitinase 1 …
20.1	stress.biotic	solyc09g098130.1.1	Transcript	2.298				moderately similar to ( 202) AT5G35450 | Symbols: | disease resistance protein (CC-NBS-LRR class), putative | chr5:13667809-13670685 FORWARDmoderately similar to ( 213) loc_os07g08890 12007.m05345 protein disease resistance protein RPM1, putative, expressed NB-ARC evidence_code:10F0H1E1IEG genomic_reference:SL2.40ch09 gene_region:67301675-67305412 transcript_region:SL2.40ch09:67301675..67305412+ …
20.1	stress.biotic	solyc01g006320.2.1	Transcript	3.361				weakly similar to ( 113) AT3G20600 | Symbols: NDR1 | NDR1 (non race-specific disease resistance 1); signal transducer | chr3:7194877-7195536 FORWARD genomic_reference:SL2.40ch01 gene_region:903793-904590 transcript_region:SL2.40ch01:903793..904590+ go_terms:GO:0005515,GO:0004871 functional_description:"Non-race specific disease resistance protein 1-like protein b (AHRD V1 ***- D2CFI3_COFAR); cont…
20.1	stress.biotic	solyc05g050130.2.1	Transcript	8.148				moderately similar to ( 315) AT5G24090 | Symbols: | acidic endochitinase (CHIB1) | chr5:8143805-8145153 REVERSEmoderately similar to ( 411) CHIA_TOBAC Acidic endochitinase precursor (EC 3.2.1.14) - Nicotiana tabacum (Common tobacco)moderately similar to ( 322) loc_os07g19040 12007.m06343 protein acidic endochitinase precursor, putative Glyco_hydro_18 genomic_reference:SL2.40ch05 gene_region:59255…
20.1	stress.biotic	solyc07g005100.2.1	Transcript	2.637				moderately similar to ( 372) AT4G19810 | Symbols: | glycosyl hydrolase family 18 protein | chr4:10764151-10765753 REVERSEweakly similar to ( 191) loc_os11g27400 12011.m06659 protein chitinase-3-like protein 1 precursor, putative, expressed Glyco_18 Glyco_hydro_18 ChiA genomic_reference:SL2.40ch07 gene_region:123941-126335 transcript_region:SL2.40ch07:123941..126335+ go_terms:GO:0008084,GO:0008843…
20.1	stress.biotic	solyc07g006710.1.1	Transcript	-7.653		7.117		moderately similar to ( 201) AT5G57625 | Symbols: | allergen V5/Tpx-1-related family protein | chr5:23337865-23338577 FORWARDweakly similar to ( 199) PR1_MEDTR Pathogenesis-related protein PR-1 precursor - Medicago truncatula (Barrel medic)weakly similar to ( 186) loc_os02g54540 12002.m10483 protein pathogenesis-related protein PR-1 precursor, putative, expressed SCP SCP SCP evidence_code:10F0H1E…
20.1	stress.biotic	solyc04g064870.2.1	Transcript	2.482				moderately similar to ( 207) AT1G78780 | Symbols: | pathogenesis-related family protein | chr1:29621447-29622431 REVERSEmoderately similar to ( 234) PRPX_HORVU Pathogen-related protein - Hordeum vulgare (Barley)moderately similar to ( 232) loc_os01g14590 12001.m150539 protein pathogen-related protein, putative, expressed genomic_reference:SL2.40ch04 gene_region:55151560-55153322 transcript_region…
20.1	stress.biotic	solyc04g015220.2.1	Transcript	-2.057				weakly similar to ( 188) AT1G58848 | Symbols: | ATP binding / protein binding | chr1:21792140-21795455 FORWARDmoderately similar to ( 207) loc_os06g06380 12006.m05364 protein disease resistance protein RPM1, putative, expressed NB-ARC genomic_reference:SL2.40ch04 gene_region:5406762-5409516 transcript_region:SL2.40ch04:5406762..5409516- go_terms:GO:0005515,GO:0000166 functional_description:"Nbs-l…
20.1	stress.biotic	solyc05g008890.2.1	Transcript	-2.084				weakly similar to ( 191) AT3G18260 | Symbols: | reticulon family protein (RTNLB9) | chr3:6260328-6261504 REVERSEmoderately similar to ( 222) loc_os05g47690 12005.m08841 protein seed maturation protein, putative, expressed Reticulon genomic_reference:SL2.40ch05 gene_region:3102838-3104660 transcript_region:SL2.40ch05:3102838..3104660- go_terms:GO:0005783 functional_description:"Reticulon family pr…
20.1	stress.biotic	solyc01g106640.2.1	Transcript	-4.079				weakly similar to ( 189) AT1G50060 | Symbols: | pathogenesis-related protein, putative | chr1:18551186-18552446 FORWARDmoderately similar to ( 201) PRB1_TOBAC Basic form of pathogenesis-related protein 1 precursor (PRP 1) - Nicotiana tabacum (Common tobacco)weakly similar to ( 163) loc_os01g28500 12001.m43020 protein pathogenesis-related protein PRMS precursor, putative, expressed SCP SCP SCP gen…
20.1	stress.biotic	solyc09g007010.1.1	Transcript	20.495		-6.901		weakly similar to ( 186) AT4G33720 | Symbols: | pathogenesis-related protein, putative | chr4:16182813-16183304 FORWARDweakly similar to ( 195) PRB1_TOBAC Basic form of pathogenesis-related protein 1 precursor (PRP 1) - Nicotiana tabacum (Common tobacco)weakly similar to ( 163) loc_os01g28450 12001.m09287 protein pathogenesis-related protein PRB1-2 precursor, putative, expressed SCP SCP SCP evide…
20.1	stress.biotic	solyc01g107540.2.1	Transcript	-10.103	-4.623		-2.547	moderately similar to ( 286) AT2G15220 | Symbols: | secretory protein, putative | chr2:6608689-6609366 FORWARDmoderately similar to ( 231) loc_os10g34920 12010.m06316 protein secretory protein, putative, expressedBSP genomic_reference:SL2.40ch01 gene_region:86811706-86812625 transcript_region:SL2.40ch01:86811706..86812625+ functional_description:"PBSP domain-containing protein (AHRD V1 **-- C9S7G…
20.1	stress.biotic	solyc12g056360.1.1	Transcript	5.616		-3.097		moderately similar to ( 259) AT4G11650 | Symbols: ATOSM34 | ATOSM34 (osmotin 34) | chr4:7025127-7026113 REVERSEmoderately similar to ( 250) OSMO_TOBAC Osmotin precursor - Nicotiana tabacum (Common tobacco)moderately similar to ( 243) loc_os03g46070 12003.m09627 protein protein P21, putative, expressedThaumatin THN evidence_code:10F0H1E1IEG genomic_reference:SL2.40ch12 gene_region:47669474-4767016…
20.1	stress.biotic	solyc02g061770.2.1	Transcript	4.669				moderately similar to ( 325) AT3G12500 | Symbols: ATHCHIB, PR3, PR-3, CHI-B, B-CHI | ATHCHIB (ARABIDOPSIS THALIANA BASIC CHITINASE); chitinase | chr3:3962501-3963945 REVERSEmoderately similar to ( 347) CHI2_TOBAC Endochitinase B precursor (EC 3.2.1.14) (CHN-B) - Nicotiana tabacum (Common tobacco)moderately similar to ( 335) loc_os05g33140 12005.m07546 protein basic endochitinase 1 precursor, puta…
20.1	stress.biotic	solyc08g080620.1.1	Transcript			-2.342		moderately similar to ( 302) AT4G11650 | Symbols: ATOSM34 | ATOSM34 (osmotin 34) | chr4:7025127-7026113 REVERSEmoderately similar to ( 413) OSMO_TOBAC Osmotin precursor - Nicotiana tabacum (Common tobacco)moderately similar to ( 241) loc_os03g46070 12003.m09627 protein protein P21, putative, expressedThaumatin THN evidence_code:10F0H1E1IEG genomic_reference:SL2.40ch08 gene_region:61020913-6102159…
20.1	stress.biotic	solyc03g118780.2.1	Transcript			2.326		moderately similar to ( 349) AT1G73620 | Symbols: | thaumatin-like protein, putative / pathogenesis-related protein, putative | chr1:27681432-27682954 FORWARDmoderately similar to ( 213) TLP1_PRUPE Thaumatin-like protein 1 precursor (PpAZ44) - Prunus persica (Peach)moderately similar to ( 301) loc_os06g47600 12006.m09286 protein thaumatin-like protein precursor, putative, expressedTHN Thaumatin g…
20.1	stress.biotic	solyc05g012890.1.1	Transcript			-2.583		moderately similar to ( 236) AT1G50180 | Symbols: | disease resistance protein (CC-NBS-LRR class), putative | chr1:18584235-18587136 FORWARDmoderately similar to ( 231) loc_os08g28600 12008.m06866 protein resistance protein, putative NB-ARC evidence_code:10F0H1E1IEG genomic_reference:SL2.40ch05 gene_region:6033094-6036868 transcript_region:SL2.40ch05:6033094..6036868+ go_terms:GO:0006952,GO:00069…
20.1	stress.biotic	solyc02g082930.2.1	Transcript			3.043		moderately similar to ( 306) AT3G12500 | Symbols: ATHCHIB, PR3, PR-3, CHI-B, B-CHI | ATHCHIB (ARABIDOPSIS THALIANA BASIC CHITINASE); chitinase | chr3:3962501-3963945 REVERSEmoderately similar to ( 427) CHIT_PETHY Acidic endochitinase precursor (EC 3.2.1.14) - Petunia hybrida (Petunia)moderately similar to ( 310) loc_os10g39680 12010.m06737 protein acidic endochitinase Q precursor, putative, expre…
20.1	stress.biotic	solyc05g054010.2.1	Transcript			-2.154		weakly similar to ( 175) AT1G59780 | Symbols: | disease resistance protein (CC-NBS-LRR class), putative | chr1:21993581-21997691 REVERSEweakly similar to ( 169) loc_os11g41540 12011.m080051 protein disease resistance RPP8-like protein 3, putative, expressed NB-ARC genomic_reference:SL2.40ch05 gene_region:63132655-63137053 transcript_region:SL2.40ch05:63132655..63137053- go_terms:GO:0006952,GO:000…
20.1	stress.biotic	solyc08g080670.1.1	Transcript			-2.191		moderately similar to ( 292) AT4G11650 | Symbols: ATOSM34 | ATOSM34 (osmotin 34) | chr4:7025127-7026113 REVERSEmoderately similar to ( 469) OLPA_TOBAC Osmotin-like protein precursor (Pathogenesis-related protein PR-5d) - Nicotiana tabacum (Common tobacco)moderately similar to ( 234) loc_os03g46070 12003.m09627 protein protein P21, putative, expressedTHN Thaumatin evidence_code:10F1H1E1IEG genomic…
20.1	stress.biotic	solyc11g066130.1.1	Transcript			2.195		moderately similar to ( 333) AT2G28790 | Symbols: | osmotin-like protein, putative | chr2:12354664-12355413 REVERSEweakly similar to ( 167) TP1A_MALDO Thaumatin-like protein 1a precursor (Allergen Mal d 2) (Mdtl1) (Pathogenesis-related protein 5a) (PR-5a) - Malus domestica (Apple) (Malus sylvestris)moderately similar to ( 300) loc_os01g62260 12001.m12349 protein osmotin-like protein precursor, pu…
20.1	stress.biotic	solyc08g080660.1.1	Transcript			-2.334		moderately similar to ( 290) AT4G11650 | Symbols: ATOSM34 | ATOSM34 (osmotin 34) | chr4:7025127-7026113 REVERSEmoderately similar to ( 467) OLPA_TOBAC Osmotin-like protein precursor (Pathogenesis-related protein PR-5d) - Nicotiana tabacum (Common tobacco)moderately similar to ( 232) loc_os03g46070 12003.m09627 protein protein P21, putative, expressedTHN Thaumatin evidence_code:10F1H1E1IEG genomic…
20.1	stress.biotic	solyc09g007020.1.1	Transcript			-22.227	-9.637	weakly similar to ( 179) AT2G14580 | Symbols: ATPRB1 | ATPRB1 | chr2:6225703-6226188 REVERSEweakly similar to ( 188) PRB1_TOBAC Basic form of pathogenesis-related protein 1 precursor (PRP 1) - Nicotiana tabacum (Common tobacco)weakly similar to ( 164) loc_os01g28450 12001.m09287 protein pathogenesis-related protein PRB1-2 precursor, putative, expressed SCP SCP SCP evidence_code:10F0H1E1IEG genomi…
20.1	stress.biotic	solyc04g007050.2.1	Transcript				-2.113	weakly similar to ( 173) AT3G46530 | Symbols: RPP13 | RPP13 (RECOGNITION OF PERONOSPORA PARASITICA 13); ATP binding | chr3:17130739-17133246 REVERSEweakly similar to ( 174) loc_os02g17304 12002.m06974 protein resistance protein, putative, expressed NB-ARC genomic_reference:SL2.40ch04 gene_region:764313-768859 transcript_region:SL2.40ch04:764313..768859+ go_terms:GO:0006952,GO:0006915 functional_d…
20.1	stress.biotic	solyc08g080650.1.1	Transcript				2.575	moderately similar to ( 310) AT4G11650 | Symbols: ATOSM34 | ATOSM34 (osmotin 34) | chr4:7025127-7026113 REVERSEmoderately similar to ( 444) OSMO_TOBAC Osmotin precursor - Nicotiana tabacum (Common tobacco)moderately similar to ( 247) loc_os03g46070 12003.m09627 protein protein P21, putative, expressedThaumatin THN evidence_code:10F0H1E1IEG genomic_reference:SL2.40ch08 gene_region:61050423-6105116…
20.1	stress.biotic	solyc02g083790.2.1	Transcript				-3.223	moderately similar to ( 315) AT4G36010 | Symbols: | pathogenesis-related thaumatin family protein | chr4:17039472-17040976 REVERSEmoderately similar to ( 218) TLP1_PRUPE Thaumatin-like protein 1 precursor (PpAZ44) - Prunus persica (Peach)moderately similar to ( 274) loc_os10g05660 12010.m03970 protein thaumatin-like protein 1a precursor, putative, expressedTHN Thaumatin genomic_reference:SL2.40ch…
20.1	stress.biotic	solyc10g055800.1.1	Transcript				2.112	moderately similar to ( 386) AT3G12500 | Symbols: ATHCHIB, PR3, PR-3, CHI-B, B-CHI | ATHCHIB (ARABIDOPSIS THALIANA BASIC CHITINASE); chitinase | chr3:3962501-3963945 REVERSEmoderately similar to ( 492) CHI3_SOLTU Endochitinase 3 precursor (EC 3.2.1.14) (Fragment) - Solanum tuberosum (Potato)moderately similar to ( 357) loc_os05g33140 12005.m07546 protein basic endochitinase 1 precursor, putative,…
20.1	stress.biotic	solyc10g055810.1.1	Transcript		-2.097			moderately similar to ( 401) AT3G12500 | Symbols: ATHCHIB, PR3, PR-3, CHI-B, B-CHI | ATHCHIB (ARABIDOPSIS THALIANA BASIC CHITINASE); chitinase | chr3:3962501-3963945 REVERSEhighly similar to ( 523) CHI3_SOLTU Endochitinase 3 precursor (EC 3.2.1.14) (Fragment) - Solanum tuberosum (Potato)moderately similar to ( 391) loc_os06g51060 12006.m09629 protein basic endochitinase 1 precursor, putative, exp…
20.1	stress.biotic	solyc01g106620.2.1	Transcript		-2.665	-2.072		weakly similar to ( 200) AT2G14580 | Symbols: ATPRB1 | ATPRB1 | chr2:6225703-6226188 REVERSEmoderately similar to ( 297) PRB1_TOBAC Basic form of pathogenesis-related protein 1 precursor (PRP 1) - Nicotiana tabacum (Common tobacco)weakly similar to ( 194) loc_os01g28500 12001.m43020 protein pathogenesis-related protein PRMS precursor, putative, expressed SCP SCP SCP genomic_reference:SL2.40ch01 g…
20.1.3.1	stress.biotic.signalling.MLO-like	solyc01g102520.2.1	Transcript	-3.938				moderately similar to ( 486) AT4G24250 | Symbols: MLO13, ATMLO13 | MLO13 (MILDEW RESISTANCE LOCUS O 13); calmodulin binding | chr4:12575008-12577517 REVERSEmoderately similar to ( 355) MLOH1_ORYSA MLO protein homolog 1 (OsMLO1) - Oryza sativa (Rice)moderately similar to ( 474) loc_os01g66510 12001.m12759 protein MLO-like protein 1, putative, expressedMlo genomic_reference:SL2.40ch01 gene_region:8…
20.1.3.1	stress.biotic.signalling.MLO-like	solyc07g063260.2.1	Transcript	2.577				highly similar to ( 719) AT5G53760 | Symbols: MLO11, ATMLO11 | MLO11 (MILDEW RESISTANCE LOCUS O 11); calmodulin binding | chr5:21823055-21826289 FORWARDmoderately similar to ( 261) MLOH1_HORVU MLO protein homolog 1 - Hordeum vulgare (Barley)moderately similar to ( 410) loc_os11g07912 12011.m80115 protein MLO-like protein 4, putative, expressedMlo genomic_reference:SL2.40ch07 gene_region:62995345-…
20.1.3.1	stress.biotic.signalling.MLO-like	solyc10g044510.1.1	Transcript			2.199		highly similar to ( 667) AT1G11000 | Symbols: MLO4, ATMLO4 | MLO4 (MILDEW RESISTANCE LOCUS O 4); calmodulin binding | chr1:3671935-3675909 REVERSEmoderately similar to ( 258) MLOH1_HORVU MLO protein homolog 1 - Hordeum vulgare (Barley)highly similar to ( 612) loc_os11g07912 12011.m80115 protein MLO-like protein 4, putative, expressedMlo evidence_code:10F0H1E0IEG genomic_reference:SL2.40ch10 gene_…
20.1.3.1	stress.biotic.signalling.MLO-like	solyc03g095650.2.1	Transcript			10.302	22.563	highly similar to ( 578) AT1G61560 | Symbols: MLO6, ATMLO6 | MLO6 (MILDEW RESISTANCE LOCUS O 6); calmodulin binding | chr1:22708875-22712032 REVERSEmoderately similar to ( 406) MLO_HORVU Protein MLO - Hordeum vulgare (Barley)moderately similar to ( 417) loc_os03g03700 12003.m101174 protein MLO protein homolog 1, putative, expressedMlo genomic_reference:SL2.40ch03 gene_region:50279919-50288063 tra…
20.1.3.1	stress.biotic.signalling.MLO-like	solyc06g010010.1.1	Transcript				3.551	moderately similar to ( 435) AT3G45290 | Symbols: MLO3, ATMLO3 | MLO3 (MILDEW RESISTANCE LOCUS O 3); calmodulin binding | chr3:16617586-16621352 FORWARDmoderately similar to ( 362) MLOH1_HORVU MLO protein homolog 1 - Hordeum vulgare (Barley)moderately similar to ( 363) loc_os03g03700 12003.m101174 protein MLO protein homolog 1, putative, expressedMlo evidence_code:10F0H1E0IEG genomic_reference:SL…
20.1.7	stress.biotic.PR-proteins	solyc09g092410.2.1	Transcript	-3.957				highly similar to ( 548) AT5G36930 | Symbols: | disease resistance protein (TIR-NBS-LRR class), putative | chr5:14567771-14571916 REVERSEweakly similar to ( 129) loc_os01g15580 12001.m08156 protein disease resistance protein RGA2, putative, expressed NB-ARC TIR TIR genomic_reference:SL2.40ch09 gene_region:66860728-66864834 transcript_region:SL2.40ch09:66860728..66864834+ go_terms:GO:0006952,GO:00…
20.1.7	stress.biotic.PR-proteins	solyc12g097000.1.1	Transcript	9.944		-2.471		weakly similar to ( 152) AT1G72840 | Symbols: | ATP binding / protein binding / transmembrane receptor | chr1:27410020-27413485 REVERSETIR TIR evidence_code:10F0H1E1IEG genomic_reference:SL2.40ch12 gene_region:64025764-64026610 transcript_region:SL2.40ch12:64025764..64026610- go_terms:GO:0031224 functional_description:"Tir, resistance protein fragment"
20.1.7	stress.biotic.PR-proteins	solyc01g021600.2.1	Transcript	3.26				moderately similar to ( 205) AT1G58170 | Symbols: | disease resistance-responsive protein-related / dirigent protein-related | chr1:21536188-21536745 FORWARDweakly similar to ( 154) loc_os12g07580 12012.m04747 protein disease resistance response protein 206, putative, expressedDirigent genomic_reference:SL2.40ch01 gene_region:32100477-32101246 transcript_region:SL2.40ch01:32100477..32101246+ func…
20.1.7	stress.biotic.PR-proteins	solyc09g091210.2.1	Transcript	-6.22				moderately similar to ( 304) AT3G24020 | Symbols: | disease resistance-responsive family protein | chr3:8678827-8679558 FORWARDmoderately similar to ( 271) loc_os03g05030 12003.m06028 protein dirigent-like protein, expressedDirigent genomic_reference:SL2.40ch09 gene_region:65871090-65872575 transcript_region:SL2.40ch09:65871090..65872575+ functional_description:"Disease resistance response/ dirig…
20.1.7	stress.biotic.PR-proteins	solyc07g052780.2.1	Transcript	21.141		-4.694		weakly similar to ( 145) AT1G72840 | Symbols: | ATP binding / protein binding / transmembrane receptor | chr1:27410020-27413485 REVERSETIR TIR genomic_reference:SL2.40ch07 gene_region:58547669-58548348 transcript_region:SL2.40ch07:58547669..58548348+ go_terms:GO:0031224 functional_description:"Tir, resistance protein fragment"
20.1.7	stress.biotic.PR-proteins	solyc12g096880.1.1	Transcript	3.509		-2.918		weakly similar to ( 170) AT3G44670 | Symbols: | ATP binding / nucleoside-triphosphatase/ nucleotide binding / protein binding / transmembrane receptor | chr3:16217242-16221425 FORWARDTIR TIR evidence_code:10F0H1E0IEG genomic_reference:SL2.40ch12 gene_region:63969253-63970587 transcript_region:SL2.40ch12:63969253..63970587+ go_terms:GO:0030246 functional_description:"Tir, resistance protein fragme…
20.1.7	stress.biotic.PR-proteins	solyc10g055230.1.1	Transcript	-3.9				weakly similar to ( 165) AT1G55210 | Symbols: | disease resistance response | chr1:20598057-20598620 REVERSEweakly similar to ( 152) loc_os11g07830 12011.m04979 protein dirigent-like protein pDIR9, putative, expressedDirigent evidence_code:10F0H1E0IEG genomic_reference:SL2.40ch10 gene_region:51979877-51980431 transcript_region:SL2.40ch10:51979877..51980431- functional_description:"Disease resista…
20.1.7	stress.biotic.PR-proteins	solyc04g010270.1.1	Transcript	-6.97		2.796		moderately similar to ( 249) AT2G39430 | Symbols: | disease resistance-responsive protein-related / dirigent protein-related | chr2:16463422-16464390 FORWARDmoderately similar to ( 226) loc_os03g17220 12003.m07152 protein dirigent-like protein, expressedDirigent evidence_code:10F0H1E1IEG genomic_reference:SL2.40ch04 gene_region:3590492-3591691 transcript_region:SL2.40ch04:3590492..3591691+ functi…
20.1.7	stress.biotic.PR-proteins	solyc05g006630.2.1	Transcript	-3.865				highly similar to ( 989) AT1G27170 | Symbols: | ATP binding / protein binding / transmembrane receptor | chr1:9433577-9439219 FORWARDweakly similar to ( 147) loc_os01g15580 12001.m08156 protein disease resistance protein RGA2, putative, expressed NB-ARC TIR TIR genomic_reference:SL2.40ch05 gene_region:1281455-1291211 transcript_region:SL2.40ch05:1281455..1291211+ go_terms:GO:0006952,GO:0005515,GO…
20.1.7	stress.biotic.PR-proteins	solyc08g081780.1.1	Transcript	-11.967		5.865		weakly similar to ( 176) AT4G23690 | Symbols: | disease resistance-responsive family protein / dirigent family protein | chr4:12339152-12339715 REVERSEmoderately similar to ( 210) DR206_PEA Disease resistance response protein 206 - Pisum sativum (Garden pea)weakly similar to ( 152) loc_os07g44930 12007.m08714 protein disease resistance response protein 206, putative, expressedDirigent evidence_co…
20.1.7	stress.biotic.PR-proteins	solyc10g055190.1.1	Transcript	-11.793			-3.402	weakly similar to ( 182) AT2G21100 | Symbols: | disease resistance-responsive protein-related / dirigent protein-related | chr2:9048687-9049336 REVERSEweakly similar to ( 157) loc_os11g07830 12011.m04979 protein dirigent-like protein pDIR9, putative, expressedDirigent evidence_code:10F0H1E1IEG genomic_reference:SL2.40ch10 gene_region:51917042-51917611 transcript_region:SL2.40ch10:51917042..519176…
20.1.7	stress.biotic.PR-proteins	solyc07g052790.1.1	Transcript	2.702				moderately similar to ( 269) AT5G17680 | Symbols: | disease resistance protein (TIR-NBS-LRR class), putative | chr5:5822999-5827153 FORWARDweakly similar to ( 120) loc_os01g15580 12001.m08156 protein disease resistance protein RGA2, putative, expressed NB-ARC evidence_code:10F0H1E0IEG genomic_reference:SL2.40ch07 gene_region:58560010-58563287 transcript_region:SL2.40ch07:58560010..58563287+ go_te…
20.1.7	stress.biotic.PR-proteins	solyc10g055200.1.1	Transcript	2.743				weakly similar to ( 168) AT2G21100 | Symbols: | disease resistance-responsive protein-related / dirigent protein-related | chr2:9048687-9049336 REVERSEweakly similar to ( 149) loc_os11g07830 12011.m04979 protein dirigent-like protein pDIR9, putative, expressedDirigent evidence_code:10F1H1E1IEG genomic_reference:SL2.40ch10 gene_region:51957093-51957677 transcript_region:SL2.40ch10:51957093..519576…
20.1.7	stress.biotic.PR-proteins	solyc02g078670.2.1	Transcript	-2.845				moderately similar to ( 363) AT4G27430 | Symbols: CIP7 | CIP7 (COP1-INTERACTING PROTEIN 7); transcription activator | chr4:13718817-13722736 FORWARDweakly similar to ( 168) loc_os07g26440 12007.m079669 protein CIP7, putative, expressed genomic_reference:SL2.40ch02 gene_region:37908574-37913624 transcript_region:SL2.40ch02:37908574..37913624- go_terms:GO:0016563 functional_description:"COP1-Intera…
20.1.7	stress.biotic.PR-proteins	solyc02g032030.1.1	Transcript	-14.097			-3.693	weakly similar to ( 165) AT2G21100 | Symbols: | disease resistance-responsive protein-related / dirigent protein-related | chr2:9048687-9049336 REVERSEweakly similar to ( 151) loc_os11g07830 12011.m04979 protein dirigent-like protein pDIR9, putative, expressedDirigent evidence_code:10F0H1E0IEG genomic_reference:SL2.40ch02 gene_region:18016671-18017243 transcript_region:SL2.40ch02:18016671..180172…
20.1.7	stress.biotic.PR-proteins	solyc02g032200.2.1	Transcript	2.035				weakly similar to ( 187) AT5G36930 | Symbols: | disease resistance protein (TIR-NBS-LRR class), putative | chr5:14567771-14571916 REVERSE genomic_reference:SL2.40ch02 gene_region:18711443-18715788 transcript_region:SL2.40ch02:18711443..18715788+ go_terms:GO:0030275 functional_description:"Tir-lrr, resistance protein fragment"
20.1.7	stress.biotic.PR-proteins	solyc12g097090.1.1	Transcript	-13.453		2.841		moderately similar to ( 307) AT4G13580 | Symbols: | disease resistance-responsive family protein | chr4:7900427-7901161 FORWARDmoderately similar to ( 288) loc_os03g05030 12003.m06028 protein dirigent-like protein, expressedDirigent evidence_code:10F0H1E0IEG genomic_reference:SL2.40ch12 gene_region:64071732-64073176 transcript_region:SL2.40ch12:64071732..64073176+ functional_description:"Disease …
20.1.7	stress.biotic.PR-proteins	solyc04g056570.2.1	Transcript	-3.025				highly similar to ( 534) AT5G17680 | Symbols: | disease resistance protein (TIR-NBS-LRR class), putative | chr5:5822999-5827153 FORWARDvery weakly similar to (90.1) loc_os01g15580 12001.m08156 protein disease resistance protein RGA2, putative, expressed NB-ARC TIR TIR genomic_reference:SL2.40ch04 gene_region:53684808-53688726 transcript_region:SL2.40ch04:53684808..53688726- go_terms:GO:0030275,GO…
20.1.7	stress.biotic.PR-proteins	solyc06g075630.2.1	Transcript	-4.903	-2.884			moderately similar to ( 237) AT1G07730 | Symbols: | disease resistance-responsive family protein | chr1:2397527-2398696 REVERSEmoderately similar to ( 201) loc_os03g17220 12003.m07152 protein dirigent-like protein, expressedDirigent genomic_reference:SL2.40ch06 gene_region:43397564-43399083 transcript_region:SL2.40ch06:43397564..43399083- functional_description:"Dirigent-like protein (AHRD V1 ***…
20.1.7	stress.biotic.PR-proteins	solyc07g066180.2.1	Transcript	-2.404				highly similar to ( 970) AT5G56220 | Symbols: | nucleoside-triphosphatase/ nucleotide binding | chr5:22754871-22757792 FORWARDhighly similar to ( 830) loc_os08g38970 12008.m07880 protein expressed protein genomic_reference:SL2.40ch07 gene_region:64884958-64887425 transcript_region:SL2.40ch07:64884958..64887425+ go_terms:GO:0017111 functional_description:"ATP/GTP-binding protein (AHRD V1 *--- A8L7…
20.1.7	stress.biotic.PR-proteins	solyc07g042300.1.1	Transcript	-3.283				weakly similar to ( 198) AT1G65870 | Symbols: | disease resistance-responsive family protein | chr1:24503624-24504193 FORWARDweakly similar to ( 179) loc_os12g07580 12012.m04747 protein disease resistance response protein 206, putative, expressedDirigent evidence_code:10F1H1E1IEG genomic_reference:SL2.40ch07 gene_region:52755802-52756365 transcript_region:SL2.40ch07:52755802..52756365- functional…
20.1.7	stress.biotic.PR-proteins	solyc01g102850.1.1	Transcript			-2.535		highly similar to ( 504) AT5G36930 | Symbols: | disease resistance protein (TIR-NBS-LRR class), putative | chr5:14567771-14571916 REVERSEvery weakly similar to (92.8) loc_os12g29280 12012.m06742 protein disease resistance protein RGA3, putative, expressed NB-ARC TIR TIR evidence_code:10F0H1E0IEG genomic_reference:SL2.40ch01 gene_region:83299072-83303254 transcript_region:SL2.40ch01:83299072..8330…
20.1.7	stress.biotic.PR-proteins	solyc01g102840.2.1	Transcript			-2.084		moderately similar to ( 322) AT5G36930 | Symbols: | disease resistance protein (TIR-NBS-LRR class), putative | chr5:14567771-14571916 REVERSE TIR NB-ARC TIR genomic_reference:SL2.40ch01 gene_region:83291991-83297153 transcript_region:SL2.40ch01:83291991..83297153+ go_terms:GO:0030275,GO:0000166 functional_description:"Tir-nbs, resistance protein fragment"
20.1.7	stress.biotic.PR-proteins	solyc01g014840.2.1	Transcript			-2.36		highly similar to ( 503) AT5G17680 | Symbols: | disease resistance protein (TIR-NBS-LRR class), putative | chr5:5822999-5827153 FORWARDweakly similar to ( 102) loc_os05g23990 12005.m06693 protein rp3 protein, putative, expressed NB-ARC TIR TIR genomic_reference:SL2.40ch01 gene_region:15577916-15583605 transcript_region:SL2.40ch01:15577916..15583605- go_terms:GO:0030275,GO:0000166 functional_descr…
20.1.7	stress.biotic.PR-proteins	solyc06g054320.1.1	Transcript			2.36		weakly similar to ( 151) AT3G13650 | Symbols: | disease resistance response | chr3:4463056-4463616 FORWARDweakly similar to ( 147) loc_os11g07830 12011.m04979 protein dirigent-like protein pDIR9, putative, expressedDirigent evidence_code:10F1H1E1IEG genomic_reference:SL2.40ch06 gene_region:33626366-33626920 transcript_region:SL2.40ch06:33626366..33626920+ functional_description:"Disease resistanc…
20.1.7	stress.biotic.PR-proteins	solyc04g007320.1.1	Transcript			-2.272		highly similar to ( 527) AT5G17680 | Symbols: | disease resistance protein (TIR-NBS-LRR class), putative | chr5:5822999-5827153 FORWARDvery weakly similar to (81.6) loc_os01g15580 12001.m08156 protein disease resistance protein RGA2, putative, expressed TIR NB-ARC TIR evidence_code:10F0H1E1IEG genomic_reference:SL2.40ch04 gene_region:1035526-1040396 transcript_region:SL2.40ch04:1035526..1040396+ …
20.1.7	stress.biotic.PR-proteins	solyc12g096900.1.1	Transcript			-3.829	-5.42	weakly similar to ( 163) AT1G72840 | Symbols: | ATP binding / protein binding / transmembrane receptor | chr1:27410020-27413485 REVERSEweakly similar to ( 140) loc_os02g56840 12002.m10706 protein phloem-specific lectin, putative, expressedTIR TIR evidence_code:10F0H1E1IEG genomic_reference:SL2.40ch12 gene_region:63974111-63976557 transcript_region:SL2.40ch12:63974111..63976557+ go_terms:GO:003024…
20.1.7	stress.biotic.PR-proteins	solyc05g054780.1.1	Transcript		-2.525			moderately similar to ( 215) AT2G39430 | Symbols: | disease resistance-responsive protein-related / dirigent protein-related | chr2:16463422-16464390 FORWARDweakly similar to ( 194) loc_os03g17220 12003.m07152 protein dirigent-like protein, expressedDirigent evidence_code:10F0H1E1IEG genomic_reference:SL2.40ch05 gene_region:63765664-63766338 transcript_region:SL2.40ch05:63765664..63766338- functi…
20.1.7.6.1	stress.biotic.PR-proteins.proteinase inhibitors.trypsin inhibitor	solyc03g098670.1.1	Transcript		-2.981			weakly similar to ( 154) AT1G17860 | Symbols: | trypsin and protease inhibitor family protein / Kunitz family protein | chr1:6149343-6149933 FORWARDvery weakly similar to (99.4) IAAS_WHEAT Endogenous alpha-amylase/subtilisin inhibitor (WASI) - Triticum aestivum (Wheat)very weakly similar to (92.8) loc_os04g44470 12004.m09406 protein alpha-amylase/subtilisin inhibitor, putative, expressedSTI STI K…
20.2	stress.abiotic	solyc02g087070.2.1	Transcript	5.423	-2.587	-3.571	3.575	highly similar to ( 986) AT3G01420 | Symbols: ALPHA-DOX1, DOX1, DIOX1 | DOX1; lipoxygenase | chr3:159689-162726 REVERSEhighly similar to ( 863) loc_os12g26290 12012.m27040 protein alpha-DOX2, putative, expressed An_peroxidase genomic_reference:SL2.40ch02 gene_region:44177797-44181526 transcript_region:SL2.40ch02:44177797..44181526+ go_terms:GO:0016165 functional_description:"Peroxidase family pro…
20.2	stress.abiotic	solyc12g042910.1.1	Transcript	-4.397				highly similar to ( 854) AT3G15620 | Symbols: UVR3 | UVR3 (UV REPAIR DEFECTIVE 3); DNA (6-4) photolyase | chr3:5294201-5296548 REVERSEweakly similar to ( 152) PHR1_SINAL Deoxyribodipyrimidine photo-lyase (EC 4.1.99.3) (DNA photolyase) (Photoreactivating enzyme) - Sinapis alba (White mustard) (Brassica hirta)highly similar to ( 698) loc_os02g10990 12002.m06397 protein UVR3, putative, expressed FAD…
20.2	stress.abiotic	solyc02g087090.2.1	Transcript	-4.128			-3.14	highly similar to ( 932) AT3G01420 | Symbols: ALPHA-DOX1, DOX1, DIOX1 | DOX1; lipoxygenase | chr3:159689-162726 REVERSEhighly similar to ( 830) loc_os12g26290 12012.m27040 protein alpha-DOX2, putative, expressed An_peroxidase genomic_reference:SL2.40ch02 gene_region:44190237-44193102 transcript_region:SL2.40ch02:44190237..44193102+ go_terms:GO:0016165 functional_description:"Prostaglandin G/H syn…
20.2.1	stress.abiotic.heat	solyc06g076520.1.1	Transcript	2.02		2.458		weakly similar to ( 175) AT1G07400 | Symbols: | 17.8 kDa class I heat shock protein (HSP17.8-CI) | chr1:2275148-2275621 FORWARDweakly similar to ( 189) HSP13_SOYBN 17.5 kDa class I heat shock protein (HSP 17.5-M) - Glycine max (Soybean)weakly similar to ( 156) loc_os01g04380 12001.m07073 protein 16.9 kDa class I heat shock protein 2, putative, expressed HSP20 alpha-crystallin-Hsps IbpA evidence_c…
20.2.1	stress.abiotic.heat	solyc03g116790.2.1	Transcript	2.167				highly similar to ( 535) AT1G80030 | Symbols: | DNAJ heat shock protein, putative | chr1:30105398-30108873 REVERSEweakly similar to ( 114) DNJH_CUCSA DnaJ protein homolog (DNAJ-1) - Cucumis sativus (Cucumber)highly similar to ( 510) loc_os02g56040 12002.m10628 protein chaperone protein dnaJ, putative, expressed DnaJ PRK10767 DnaJ_C PRK10266 DnaJ DnaJ_CXXCXGXG DnaJ genomic_reference:SL2.40ch03 gen…
20.2.1	stress.abiotic.heat	solyc11g071560.1.1	Transcript	-2.792				very weakly similar to (85.9) loc_os03g06170 12003.m06137 protein small heat shock-like protein, putative, expressed evidence_code:10F0H0E0IEG genomic_reference:SL2.40ch11 gene_region:52067705-52069143 transcript_region:SL2.40ch11:52067705..52069143- functional_description:"Restricted tev movement 2 (AHRD V1 *--- D5K216_ARATH); contains Interpro domain(s) IPR008978 HSP20-like chaperone "
20.2.1	stress.abiotic.heat	solyc07g055260.2.1	Transcript	2.584				moderately similar to ( 442) AT2G42750 | Symbols: | DNAJ heat shock N-terminal domain-containing protein | chr2:17793404-17795419 FORWARDmoderately similar to ( 399) loc_os01g53020 12001.m11474 protein electron transporter/ heat shock protein binding protein, putative, expressed genomic_reference:SL2.40ch07 gene_region:60670623-60676071 transcript_region:SL2.40ch07:60670623..60676071+ go_terms:GO…
20.2.1	stress.abiotic.heat	solyc01g096960.2.1	Transcript	-2.386				very weakly similar to (81.6) loc_os03g45340 12003.m09563 protein small heat shock-like protein, putative, expressed genomic_reference:SL2.40ch01 gene_region:79722720-79724375 transcript_region:SL2.40ch01:79722720..79724375- functional_description:"22.7 kDa class IV heat shock protein (AHRD V1 *--- HSP41_PEA); contains Interpro domain(s) IPR008978 HSP20-like chaperone "
20.2.1	stress.abiotic.heat	solyc02g090820.2.1	Transcript	2.201				moderately similar to ( 238) AT4G36990 | Symbols: HSF4, HSFB1, AT-HSFB1, ATHSF4 | HSF4 (HEAT SHOCK FACTOR 4); DNA binding / transcription factor/ transcription repressor | chr4:17440660-17441706 FORWARDweakly similar to ( 189) loc_os09g28354 12009.m05986 protein heat shock factor protein 4, putative, expressed HSF_DNA-bind HSF HSF1 genomic_reference:SL2.40ch02 gene_region:46880125-46883382 transc…
20.2.1	stress.abiotic.heat	solyc03g123560.2.1	Transcript	2.795				weakly similar to ( 142) AT3G14200 | Symbols: | DNAJ heat shock N-terminal domain-containing protein | chr3:4712881-4714361 REVERSEweakly similar to ( 120) loc_os06g09560 12006.m05675 protein dnaJ protein, putative, expressedDnaJ DnaJ genomic_reference:SL2.40ch03 gene_region:64425770-64428377 transcript_region:SL2.40ch03:64425770..64428377+ go_terms:GO:0031072 functional_description:"Chaperone pr…
20.2.1	stress.abiotic.heat	solyc04g016000.2.1	Transcript	3.898		-2.167		weakly similar to ( 180) AT2G41690 | Symbols: AT-HSFB3, HSFB3 | AT-HSFB3; DNA binding / transcription factor | chr2:17381723-17382577 FORWARDweakly similar to ( 166) loc_os09g35790 12009.m060045 protein heat shock factor protein 7, putative, expressed HSF_DNA-bind HSF HSF1 genomic_reference:SL2.40ch04 gene_region:6594909-6598451 transcript_region:SL2.40ch04:6594909..6598451- go_terms:GO:0003677 f…
20.2.1	stress.abiotic.heat	solyc06g068500.2.1	Transcript	-2.094				weakly similar to ( 144) AT1G80920 | Symbols: J8 | J8; heat shock protein binding / unfolded protein binding | chr1:30403863-30404549 REVERSE genomic_reference:SL2.40ch06 gene_region:38844893-38846879 transcript_region:SL2.40ch06:38844893..38846879- go_terms:GO:0006457,GO:0031072 functional_description:"Chaperone protein DnaJ 1 (AHRD V1 *-*- D8USE3_9MICC); contains Interpro domain(s) IPR001623 He…
20.2.1	stress.abiotic.heat	solyc04g081530.1.1	Transcript	3.695		-3.619		very weakly similar to (92.8) AT4G36040 | Symbols: | DNAJ heat shock N-terminal domain-containing protein (J11) | chr4:17049708-17050193 REVERSEvery weakly similar to (80.5) loc_os08g43490 12008.m08323 protein chaperone protein dnaJ 11, chloroplast precursor, putative, expressedDnaJ evidence_code:10F1H1E1IEG genomic_reference:SL2.40ch04 gene_region:63070273-63070740 transcript_region:SL2.40ch04:6…
20.2.1	stress.abiotic.heat	solyc06g011370.2.1	Transcript	2.248				moderately similar to ( 310) AT2G25140 | Symbols: HSP98.7, CLPB-M, CLPB4 | CLPB4 (CASEIN LYTIC PROTEINASE B4); ATP binding / ATPase/ nucleoside-triphosphatase/ nucleotide binding / protein binding | chr2:10697877-10701998 REVERSEweakly similar to ( 106) HS101_ORYSA Heat shock protein 101 - Oryza sativa (Rice)moderately similar to ( 281) loc_os03g31300 12003.m34888 protein chaperone clpB 1, putati…
20.2.1	stress.abiotic.heat	solyc05g006820.2.1	Transcript	-2.157				moderately similar to ( 357) AT1G59725 | Symbols: | DNAJ heat shock protein, putative | chr1:21950738-21952210 FORWARDvery weakly similar to (96.3) DNJH_CUCSA DnaJ protein homolog (DNAJ-1) - Cucumis sativus (Cucumber)moderately similar to ( 325) loc_os02g20394 12002.m07281 protein dnaJ homolog subfamily B member 4, putative, expressed DnaJ PRK10266 PRK10767 DnaJ CbpA DnaJ_C DnaJ genomic_reference…
20.2.1	stress.abiotic.heat	solyc01g079580.2.1	Transcript	-2.121				highly similar to ( 607) AT2G47440 | Symbols: | DNAJ heat shock N-terminal domain-containing protein | chr2:19469912-19471660 FORWARDmoderately similar to ( 418) loc_os03g19200 12003.m07337 protein heat shock protein binding protein, putative, expressed genomic_reference:SL2.40ch01 gene_region:71185958-71188543 transcript_region:SL2.40ch01:71185958..71188543+ go_terms:GO:0005488,GO:0031072 functi…
20.2.1	stress.abiotic.heat	solyc10g086680.1.1	Transcript	6.66		-3.627		very weakly similar to (89.4) AT1G07400 | Symbols: | 17.8 kDa class I heat shock protein (HSP17.8-CI) | chr1:2275148-2275621 FORWARDvery weakly similar to (96.7) HSP12_MEDSA 18.2 kDa class I heat shock protein - Medicago sativa (Alfalfa)very weakly similar to (84.3) loc_os03g15960 12003.m101284 protein 17.4 kDa class I heat shock protein 3, putative, expressedHSP20 evidence_code:10F0H0E1IEG genom…
20.2.1	stress.abiotic.heat	solyc01g100230.2.1	Transcript	2.098	3.656	2.573		weakly similar to ( 139) AT1G56300 | Symbols: | DNAJ heat shock N-terminal domain-containing protein | chr1:21079022-21080168 REVERSEweakly similar to ( 101) loc_os03g18870 12003.m07307 protein chaperone protein dnaJ, putative, expressed DnaJ DnaJ genomic_reference:SL2.40ch01 gene_region:82041782-82043997 transcript_region:SL2.40ch01:82041782..82043997- go_terms:GO:0031072 functional_description:…
20.2.1	stress.abiotic.heat	solyc06g011380.2.1	Transcript	2.125				moderately similar to ( 292) AT2G25140 | Symbols: HSP98.7, CLPB-M, CLPB4 | CLPB4 (CASEIN LYTIC PROTEINASE B4); ATP binding / ATPase/ nucleoside-triphosphatase/ nucleotide binding / protein binding | chr2:10697877-10701998 REVERSEmoderately similar to ( 236) HS101_ORYSA Heat shock protein 101 - Oryza sativa (Rice)moderately similar to ( 277) loc_os03g31300 12003.m34888 protein chaperone clpB 1, pu…
20.2.1	stress.abiotic.heat	solyc07g018070.2.1	Transcript	-2.111				highly similar to ( 575) AT4G29920 | Symbols: | heat shock protein-related | chr4:14632653-14635885 REVERSEmoderately similar to ( 357) loc_os04g23220 12004.m07468 protein expressed protein genomic_reference:SL2.40ch07 gene_region:8990175-8994973 transcript_region:SL2.40ch07:8990175..8994973- go_terms:GO:0019538 functional_description:"Heat shock protein-related (Fragment) (AHRD V1 *--- B7ZEI4_AR…
20.2.1	stress.abiotic.heat	solyc04g063390.2.1	Transcript	-2.944				highly similar to ( 534) AT1G77020 | Symbols: | DNAJ heat shock N-terminal domain-containing protein | chr1:28945056-28946867 REVERSEhighly similar to ( 511) loc_os02g35000 12002.m08588 protein chaperone protein dnaJ 10, putative, expressed DnaJ DnaJ DnaJ genomic_reference:SL2.40ch04 gene_region:54638505-54641692 transcript_region:SL2.40ch04:54638505..54641692- go_terms:GO:0030544,GO:0051087 func…
20.2.1	stress.abiotic.heat	solyc09g011710.2.1	Transcript	2.801				weakly similar to ( 129) AT1G07400 | Symbols: | 17.8 kDa class I heat shock protein (HSP17.8-CI) | chr1:2275148-2275621 FORWARDweakly similar to ( 129) HSP16_SOYBN 18.5 kDa class I heat shock protein (HSP 18.5) - Glycine max (Soybean)weakly similar to ( 114) loc_os03g15960 12003.m101284 protein 17.4 kDa class I heat shock protein 3, putative, expressed HSP20 genomic_reference:SL2.40ch09 gene_regi…
20.2.1	stress.abiotic.heat	solyc08g080540.2.1	Transcript	2.803				moderately similar to ( 261) AT4G11660 | Symbols: AT-HSFB2B, HSFB2B | AT-HSFB2B; transcription factor/ transcription repressor | chr4:7043006-7044227 FORWARDweakly similar to ( 189) loc_os09g35790 12009.m060045 protein heat shock factor protein 7, putative, expressed HSF_DNA-bind HSF HSF1 genomic_reference:SL2.40ch08 gene_region:60985869-60987278 transcript_region:SL2.40ch08:60985869..60987278- g…
20.2.1	stress.abiotic.heat	solyc09g007140.2.1	Transcript	-2.352				very weakly similar to (84.7) AT5G20970 | Symbols: | heat shock family protein | chr5:7123132-7124001 FORWARDvery weakly similar to (80.9) loc_os03g06170 12003.m06137 protein small heat shock-like protein, putative, expressed genomic_reference:SL2.40ch09 gene_region:769674-771056 transcript_region:SL2.40ch09:769674..771056- functional_description:"17.8 kDa class I heat shock protein (AHRD V1 *---…
20.2.1	stress.abiotic.heat	solyc06g051460.2.1	Transcript	-2.206				highly similar to ( 624) AT2G29970 | Symbols: | heat shock protein-related | chr2:12776601-12779784 FORWARDmoderately similar to ( 488) loc_os12g01360 12012.m04140 protein expressed protein clpA genomic_reference:SL2.40ch06 gene_region:31369126-31374317 transcript_region:SL2.40ch06:31369126..31374317- functional_description:"ATP-dependent chaperone ClpB (AHRD V1 *--- C0GC24_9FIRM)"
20.2.1	stress.abiotic.heat	solyc07g055710.2.1	Transcript	2.17		-2.531		moderately similar to ( 234) AT5G45710 | Symbols: AT-HSFA4C, RHA1, HSFA4C | RHA1 (ROOT HANDEDNESS 1); DNA binding / transcription factor | chr5:18541576-18542706 FORWARDmoderately similar to ( 236) loc_os01g54550 12001.m11618 protein heat shock factor, putative, expressed HSF_DNA-bind HSF HSF1 genomic_reference:SL2.40ch07 gene_region:60972388-60973952 transcript_region:SL2.40ch07:60972388..609739…
20.2.1	stress.abiotic.heat	solyc11g020040.1.1	Transcript			2.178		nearly identical (1005) AT5G49910 | Symbols: CPHSC70-2EAT SHOCK PROTEIN 70-2, HSC70-7 | CPHSC70-2EAT SHOCK PROTEIN 70-2 (CHLOROPLAST HEAT SHOCK PROTEIN 70-2); ATP binding / unfolded protein binding | chr5:20303470-20306295 FORWARDhighly similar to ( 999) HSP7S_PEA Stromal 70 kDa heat shock-related protein, chloroplast precursor - Pisum sativum (Garden pea)nearly identical (1001) loc_os05g23740 12…
20.2.1	stress.abiotic.heat	solyc07g065970.1.1	Transcript			2.055		very weakly similar to (95.5) AT3G13310 | Symbols: | DNAJ heat shock N-terminal domain-containing protein | chr3:4310827-4311300 REVERSEDnaJ evidence_code:10F1H0E1IEG genomic_reference:SL2.40ch07 gene_region:64762245-64762739 transcript_region:SL2.40ch07:64762245..64762739- go_terms:GO:0031072 functional_description:"Chaperone protein dnaJ 11 (AHRD V1 *-*- B6SS19_MAIZE); contains Interpro domain(…
20.2.1	stress.abiotic.heat	solyc06g076570.1.1	Transcript			2.72		weakly similar to ( 179) AT1G07400 | Symbols: | 17.8 kDa class I heat shock protein (HSP17.8-CI) | chr1:2275148-2275621 FORWARDweakly similar to ( 194) HSP13_SOYBN 17.5 kDa class I heat shock protein (HSP 17.5-M) - Glycine max (Soybean)weakly similar to ( 156) loc_os01g04380 12001.m07073 protein 16.9 kDa class I heat shock protein 2, putative, expressed HSP20 alpha-crystallin-Hsps IbpA evidence_c…
20.2.1	stress.abiotic.heat	solyc03g115230.2.1	Transcript			2.572		nearly identical (1395) AT1G74310 | Symbols: ATHSP101, HSP101, HOT1 | ATHSP101 (ARABIDOPSIS THALIANA HEAT SHOCK PROTEIN 101); ATP binding / ATPase/ nucleoside-triphosphatase/ nucleotide binding / protein binding | chr1:27936715-27939862 REVERSEnearly identical (1344) HS101_ORYSA Heat shock protein 101 - Oryza sativa (Rice)nearly identical (1344) loc_os05g44340 12005.m08560 protein heat shock prot…
20.2.1	stress.abiotic.heat	solyc11g066100.1.1	Transcript			2.216		nearly identical (1080) AT3G12580 | Symbols: HSP70 | HSP70 (heat shock protein 70); ATP binding | chr3:3991487-3993689 REVERSEnearly identical (1131) HSP7C_PETHY Heat shock cognate 70 kDa protein - Petunia hybrida (Petunia)nearly identical (1097) loc_os03g16920 12003.m07124 protein heat shock cognate 70 kDa protein, putative, expressed HSP70 dnaK DnaK dnaK hscA hscA evidence_code:10F0H1E1IEG geno…
20.2.1	stress.abiotic.heat	solyc02g079930.2.1	Transcript				3.774	moderately similar to ( 421) AT4G21320 | Symbols: HSA32 | HSA32 (HEAT-STRESS-ASSOCIATED 32); catalytic | chr4:11340492-11341732 FORWARDmoderately similar to ( 371) loc_os06g46900 12006.m091765 protein phosphosulfolactate synthase-related protein, putative, expressedComA COG1809 genomic_reference:SL2.40ch02 gene_region:38895029-38898734 transcript_region:SL2.40ch02:38895029..38898734- go_terms:GO:…
20.2.1	stress.abiotic.heat	solyc03g117590.2.1	Transcript		2.606			weakly similar to ( 155) AT1G80920 | Symbols: J8 | J8; heat shock protein binding / unfolded protein binding | chr1:30403863-30404549 REVERSE genomic_reference:SL2.40ch03 gene_region:60755293-60756541 transcript_region:SL2.40ch03:60755293..60756541- go_terms:GO:0006457,GO:0031072 functional_description:"Chaperone protein dnaJ (AHRD V1 *-*- C5UZI2_CLOBO); contains Interpro domain(s) IPR001623 Heat…
20.2.2	stress.abiotic.cold	solyc06g036110.1.1	Transcript	2.653				weakly similar to ( 136) AT5G23950 | Symbols: | C2 domain-containing protein | chr5:8082789-8083448 FORWARDweakly similar to ( 141) loc_os08g44850 12008.m08457 protein SRC2, putative, expressed evidence_code:10F1H1E1IEG genomic_reference:SL2.40ch06 gene_region:22246752-22247498 transcript_region:SL2.40ch06:22246752..22247498+ functional_description:"C2 domain-containing protein (AHRD V1 *--- Q5DV…
20.2.2	stress.abiotic.cold	solyc07g065220.1.1	Transcript	2.008				weakly similar to ( 195) AT5G55530 | Symbols: | C2 domain-containing protein | chr5:22494439-22495656 FORWARDweakly similar to ( 182) loc_os03g09840 12003.m35067 protein C2 domain containing protein, expressed evidence_code:10F1H1E1IEG genomic_reference:SL2.40ch07 gene_region:64303616-64304215 transcript_region:SL2.40ch07:64303616..64304215+ functional_description:"C2 domain-containing protein (A…
20.2.2	stress.abiotic.cold	solyc07g065230.1.1	Transcript	2.097				very weakly similar to (88.2) AT1G50570 | Symbols: | C2 domain-containing protein | chr1:18726400-18727566 REVERSEvery weakly similar to (83.6) loc_os03g09840 12003.m35067 protein C2 domain containing protein, expressed evidence_code:10F1H1E1IEG genomic_reference:SL2.40ch07 gene_region:64304320-64304910 transcript_region:SL2.40ch07:64304320..64304910+ functional_description:"C2 domain-containing …
20.2.2	stress.abiotic.cold	solyc01g109170.2.1	Transcript	-3.165				moderately similar to ( 238) AT3G50830 | Symbols: COR413-PM2, ATCOR413-PM2 | COR413-PM2 (COLD-REGULATED 413-PLASMA MEMBRANE 2) | chr3:18894109-18895355 REVERSEmoderately similar to ( 222) loc_os03g55850 12003.m10496 protein cold acclimation protein COR413-PM1, putative, expressedWCOR413 genomic_reference:SL2.40ch01 gene_region:87976877-87978822 transcript_region:SL2.40ch01:87976877..87978822+ fun…
20.2.2	stress.abiotic.cold	solyc12g088580.1.1	Transcript	3.21		-2.956		weakly similar to ( 103) AT5G67320 | Symbols: HOS15 | HOS15 (high expression of osmotically responsive genes 15) | chr5:26857268-26860974 FORWARDvery weakly similar to (89.7) loc_os07g22220 12007.m06507 protein F-box-like/WD-repeat-containing protein TBL1XR1-A, putative, expressed evidence_code:10F0H1E0IEG genomic_reference:SL2.40ch12 gene_region:62324198-62325519 transcript_region:SL2.40ch12:623…
20.2.2	stress.abiotic.cold	solyc04g014600.2.1	Transcript			4.328	6.139	weakly similar to ( 172) AT3G03270 | Symbols: | universal stress protein (USP) family protein / early nodulin ENOD18 family protein | chr3:762136-763075 REVERSEweakly similar to ( 160) loc_os02g53320 12002.m10361 protein USP family protein, putative, expressedUsp USP_Like genomic_reference:SL2.40ch04 gene_region:4872992-4874958 transcript_region:SL2.40ch04:4872992..4874958+ go_terms:GO:0006950 fu…
20.2.3	stress.abiotic.drought/salt	solyc02g036260.2.1	Transcript	-2.427				highly similar to ( 963) AT4G04340 | Symbols: | early-responsive to dehydration protein-related / ERD protein-related | chr4:2123235-2126624 FORWARDhighly similar to ( 923) loc_os01g35050 12001.m150613 protein HYP1, putative, expressed DUF221 COG5594 genomic_reference:SL2.40ch02 gene_region:21172510-21179750 transcript_region:SL2.40ch02:21172510..21179750- go_terms:GO:0016020 functional_descripti…
20.2.3	stress.abiotic.drought/salt	solyc08g023440.2.1	Transcript	-2.578				highly similar to ( 819) AT1G30360 | Symbols: ERD4 | ERD4 (early-responsive to dehydration 4) | chr1:10715892-10718799 FORWARDhighly similar to ( 765) loc_os07g05570 12007.m29066 protein ERD4 protein, putative, expressed COG5594 DUF221 genomic_reference:SL2.40ch08 gene_region:16571646-16577518 transcript_region:SL2.40ch08:16571646..16577518- go_terms:GO:0016020 functional_description:"Early-respo…
20.2.3	stress.abiotic.drought/salt	solyc04g063230.2.1	Transcript	-2.837				highly similar to ( 905) AT5G64030 | Symbols: | dehydration-responsive protein-related | chr5:25624965-25628257 FORWARDhighly similar to ( 854) loc_os04g59590 12004.m101708 protein ankyrin-like protein, putative, expressedDUF248 genomic_reference:SL2.40ch04 gene_region:54489487-54494561 transcript_region:SL2.40ch04:54489487..54494561- functional_description:"Dehydration-responsive family protein …
20.2.3	stress.abiotic.drought/salt	solyc01g091690.2.1	Transcript	-2.045				highly similar to ( 904) AT4G00750 | Symbols: | dehydration-responsive family protein | chr4:314405-317507 FORWARDhighly similar to ( 880) loc_os04g48230 12004.m35188 protein ankyrin protein kinase-like, putative, expressedDUF248 genomic_reference:SL2.40ch01 gene_region:77031346-77036001 transcript_region:SL2.40ch01:77031346..77036001- functional_description:"Dehydration-responsive family protein…
20.2.3	stress.abiotic.drought/salt	solyc05g052500.2.1	Transcript	-2.715				highly similar to ( 795) AT2G40280 | Symbols: | dehydration-responsive family protein | chr2:16825707-16828300 REVERSEhighly similar to ( 737) loc_os01g61250 12001.m12252 protein ankyrin-like protein, putative, expressedDUF248 genomic_reference:SL2.40ch05 gene_region:61857465-61864807 transcript_region:SL2.40ch05:61857465..61864807+ functional_description:"Dehydration-responsive family protein (A…
20.2.3	stress.abiotic.drought/salt	solyc03g114360.2.1	Transcript	2.396		-2.259		moderately similar to ( 226) AT5G62520 | Symbols: SRO5 | SRO5 (SIMILAR TO RCD ONE 5); NAD+ ADP-ribosyltransferase | chr5:25098071-25099264 FORWARDweakly similar to ( 150) loc_os04g57640 12004.m10649 protein poly polymerase catalytic domain containing protein, expressed genomic_reference:SL2.40ch03 gene_region:58422049-58424255 transcript_region:SL2.40ch03:58422049..58424255- go_terms:GO:0016042,G…
20.2.3	stress.abiotic.drought/salt	solyc12g088230.1.1	Transcript			-2.508		highly similar to ( 736) AT1G58520 | Symbols: RXW8 | hydrolase, acting on ester bonds / lipase | chr1:21729913-21731344 FORWARDhighly similar to ( 746) loc_os12g43720 12012.m08145 protein RXW8, putative, expressed DUF221 COG5594 evidence_code:10F0H1E1IEG genomic_reference:SL2.40ch12 gene_region:62114857-62122490 transcript_region:SL2.40ch12:62114857..62122490- go_terms:GO:0016020 functional_descr…
20.2.3	stress.abiotic.drought/salt	solyc02g081030.2.1	Transcript			-2.284		highly similar to ( 985) AT4G22120 | Symbols: | early-responsive to dehydration protein-related / ERD protein-related | chr4:11715976-11719144 REVERSEhighly similar to ( 942) loc_os01g35050 12001.m150613 protein HYP1, putative, expressed DUF221 COG5594 genomic_reference:SL2.40ch02 gene_region:39662050-39674092 transcript_region:SL2.40ch02:39662050..39674092- go_terms:GO:0016020 functional_descrip…
20.2.4	stress.abiotic.touch/wounding	solyc07g054780.1.1	Transcript	32.156				very weakly similar to (87.0) AT4G10265 | Symbols: | wound-responsive protein, putative | chr4:6373226-6373477 REVERSEvery weakly similar to (83.6) loc_os04g54280 12004.m10320 protein retrotransposon protein, putative, unclassified evidence_code:10F1H0E1IEG genomic_reference:SL2.40ch07 gene_region:60307568-60307819 transcript_region:SL2.40ch07:60307568..60307819- functional_description:"Wound ind…
20.2.4	stress.abiotic.touch/wounding	solyc07g054760.1.1	Transcript	8.598				very weakly similar to (98.6) AT4G10265 | Symbols: | wound-responsive protein, putative | chr4:6373226-6373477 REVERSEvery weakly similar to (84.3) loc_os04g54280 12004.m10320 protein retrotransposon protein, putative, unclassified evidence_code:10F1H1E1IEG genomic_reference:SL2.40ch07 gene_region:60303086-60303337 transcript_region:SL2.40ch07:60303086..60303337- functional_description:"Wound ind…
20.2.4	stress.abiotic.touch/wounding	solyc06g050760.1.1	Transcript			-2.794	-3.387	weakly similar to ( 115) AT3G10985 | Symbols: SAG20, WI12, ATWI-12 | SAG20 (SENESCENCE ASSOCIATED GENE 20) | chr3:3442776-3443108 FORWARDweakly similar to ( 142) WUN1_SOLTU Wound-induced protein 1 - Solanum tuberosum (Potato)very weakly similar to (91.3) loc_os03g18770 12003.m07298 protein wound-induced protein 1, putative, expressedWI12 evidence_code:10F1H1E1IEG genomic_reference:SL2.40ch06 gene…
20.2.99	stress.abiotic.unspecified	solyc03g123410.1.1	Transcript	-2.113				moderately similar to ( 250) AT5G20630 | Symbols: GLP3, GLP3A, GLP3B, ATGER3, GER3 | GER3 (GERMIN 3); oxalate oxidase | chr5:6975315-6975950 REVERSEmoderately similar to ( 273) AB19A_PRUPE Auxin-binding protein ABP19a precursor - Prunus persica (Peach)moderately similar to ( 218) loc_os08g35760 12008.m07565 protein auxin-binding protein ABP20 precursor, putative, expressedCupin_1 evidence_code:10…
20.2.99	stress.abiotic.unspecified	solyc09g015380.1.1	Transcript	-4.024				moderately similar to ( 218) AT2G38310 | Symbols: | unknown protein | chr2:16050251-16050874 FORWARDweakly similar to ( 192) loc_os05g39580 12005.m08136 protein AT-rich element binding factor 3, putative, expressed evidence_code:10F0H1E0IEG genomic_reference:SL2.40ch09 gene_region:8710708-8711313 transcript_region:SL2.40ch09:8710708..8711313- go_terms:GO:0042803 functional_description:"Abscisic a…
20.2.99	stress.abiotic.unspecified	solyc10g076410.1.1	Transcript	-2.19			-5.689	moderately similar to ( 226) AT2G38310 | Symbols: | unknown protein | chr2:16050251-16050874 FORWARDweakly similar to ( 195) loc_os05g39580 12005.m08136 protein AT-rich element binding factor 3, putative, expressed evidence_code:10F0H1E0IEG genomic_reference:SL2.40ch10 gene_region:58714005-58714616 transcript_region:SL2.40ch10:58714005..58714616- functional_description:"Abscisic acid receptor PYL…
20.2.99	stress.abiotic.unspecified	solyc01g109710.2.1	Transcript	5.734		-2.097		moderately similar to ( 244) AT2G21620 | Symbols: RD2 | RD2 | chr2:9248749-9249986 FORWARDmoderately similar to ( 223) loc_os02g47650 12002.m09799 protein pathogen induced protein 2-4, putative, expressedUSP_Like genomic_reference:SL2.40ch01 gene_region:88361512-88364324 transcript_region:SL2.40ch01:88361512..88364324- go_terms:GO:0005515 functional_description:"Universal stress protein (AHRD V1 …
20.2.99	stress.abiotic.unspecified	solyc11g006980.1.1	Transcript	-2.779		2.233		moderately similar to ( 247) AT3G10080 | Symbols: | germin-like protein, putative | chr3:3107476-3108159 REVERSEweakly similar to ( 153) GLP1_MESCR Germin-like protein precursor - Mesembryanthemum crystallinum (Common ice plant)moderately similar to ( 223) loc_os02g32980 12002.m08391 protein germin-like protein subfamily 3 member 2 precursor, putative, expressedCupin_1 evidence_code:10F0H1E1IEG g…
20.2.99	stress.abiotic.unspecified	solyc01g102890.2.1	Transcript	4.933				moderately similar to ( 277) AT5G39110 | Symbols: | germin-like protein, putative | chr5:15657802-15658584 REVERSEmoderately similar to ( 229) GLP1_MESCR Germin-like protein precursor - Mesembryanthemum crystallinum (Common ice plant)moderately similar to ( 283) loc_os02g29000 12002.m08044 protein germin-like protein subfamily 1 member 11 precursor, putativeCupin_1 genomic_reference:SL2.40ch01 ge…
20.2.99	stress.abiotic.unspecified	solyc01g102380.2.1	Transcript	-4.813			-6.693	moderately similar to ( 254) AT1G09560 | Symbols: GLP5 | GLP5 (GERMIN-LIKE PROTEIN 5); manganese ion binding / nutrient reservoir | chr1:3093896-3094639 FORWARDmoderately similar to ( 298) NEC1_NICPL Nectarin-1 precursor (EC 1.15.1.1) (Superoxide dismutase [Mn]) - Nicotiana plumbaginifolia (Leadwort-leaved tobacco)moderately similar to ( 263) loc_os05g19670 12005.m06370 protein rhicadhesin recept…
20.2.99	stress.abiotic.unspecified	solyc05g051870.2.1	Transcript	-3.018				weakly similar to ( 129) AT4G08685 | Symbols: SAH7 | SAH7 | chr4:5550563-5551259 FORWARDvery weakly similar to (98.6) OLEE1_BETVE Olee1-like protein precursor - Betula verrucosa (White birch) (Betula pendula)weakly similar to ( 115) loc_os06g36240 12006.m08161 protein pollen allergen Phl p 11, putative, expressedPollen_Ole_e_I genomic_reference:SL2.40ch05 gene_region:61422215-61424576 transcript_…
20.2.99	stress.abiotic.unspecified	solyc02g089250.2.1	Transcript	2.543				weakly similar to ( 140) AT5G15780 | Symbols: | pollen Ole e 1 allergen and extensin family protein | chr5:5144898-5146297 REVERSE genomic_reference:SL2.40ch02 gene_region:45695219-45697076 transcript_region:SL2.40ch02:45695219..45697076+ functional_description:"Pollen Ole e 1 allergen and extensin (AHRD V1 *-*- Q2HSE9_MEDTR); contains Interpro domain(s) IPR006041 Pollen Ole e 1 allergen and exte…
20.2.99	stress.abiotic.unspecified	solyc08g076960.1.1	Transcript	-3.223			-2.782	moderately similar to ( 284) AT4G17870 | Symbols: | FUNCTIONS IN: molecular_function unknown; INVOLVED IN: biological_process unknown; LOCATED IN: cellular_component unknown; EXPRESSED IN: 25 plant structures; EXPRESSED DURING: 15 growth stages; CONTAINS InterPro DOMAIN/s: Streptomyces cyclase/dehydrase (InterPro:IPR005031); BEST Arabidopsis thaliana protein match is: unknown protein (TAIR:AT5G46…
20.2.99	stress.abiotic.unspecified	solyc01g100370.2.1	Transcript	3.615				weakly similar to ( 162) AT3G62550 | Symbols: | universal stress protein (USP) family protein | chr3:23136194-23137074 FORWARDweakly similar to ( 192) loc_os01g19820 12001.m150564 protein universal stress protein, putative, expressedUsp USP_Like genomic_reference:SL2.40ch01 gene_region:82186051-82188666 transcript_region:SL2.40ch01:82186051..82188666+ go_terms:GO:0006950 functional_description:"U…
20.2.99	stress.abiotic.unspecified	solyc04g007790.2.1	Transcript	3.379				weakly similar to ( 107) AT1G70890 | Symbols: MLP43 | MLP43 (MLP-LIKE PROTEIN 43) | chr1:26725912-26726489 REVERSEBet_v_I genomic_reference:SL2.40ch04 gene_region:1474832-1476779 transcript_region:SL2.40ch04:1474832..1476779+ go_terms:GO:0009607 functional_description:"Major latex-like protein (AHRD V1 **-- B5THI3_PANGI); contains Interpro domain(s) IPR000916 Bet v I allergen "
20.2.99	stress.abiotic.unspecified	solyc05g052420.1.1	Transcript			-2.197		very weakly similar to (89.7) AT2G40330 | Symbols: | Bet v I allergen family protein | chr2:16845177-16845824 REVERSE evidence_code:10F0H1E0IEG genomic_reference:SL2.40ch05 gene_region:61796239-61796487 transcript_region:SL2.40ch05:61796239..61796487+ functional_description:"Abscisic acid receptor PYL6 (AHRD V1 **-- PYL6_ARATH)"
20.2.99	stress.abiotic.unspecified	solyc06g009050.2.1	Transcript			3.176		moderately similar to ( 202) AT2G47710 | Symbols: | universal stress protein (USP) family protein | chr2:19555045-19555956 REVERSEweakly similar to ( 181) loc_os12g36640 12012.m07450 protein fiber protein Fb19, putative, expressed genomic_reference:SL2.40ch06 gene_region:2979605-2982262 transcript_region:SL2.40ch06:2979605..2982262+ go_terms:GO:0006950 functional_description:"Universal stress pro…
20.2.99	stress.abiotic.unspecified	solyc09g005400.2.1	Transcript			3.957		weakly similar to ( 107) AT1G70830 | Symbols: | MLP28 (MLP-LIKE PROTEIN 28) | chr1:26710203-26711395 REVERSEBet_v_I genomic_reference:SL2.40ch09 gene_region:296718-297754 transcript_region:SL2.40ch09:296718..297754- go_terms:GO:0009607 functional_description:"Major latex-like protein (AHRD V1 **-- B5THI3_PANGI); contains Interpro domain(s) IPR000916 Bet v I allergen "
20.2.99	stress.abiotic.unspecified	solyc09g090010.2.1	Transcript			2.732		moderately similar to ( 215) AT5G39180 | Symbols: | germin-like protein, putative | chr5:15683572-15684353 REVERSEweakly similar to ( 160) OXO1_HORVU Oxalate oxidase 1 (EC 1.2.3.4) (Germin) - Hordeum vulgare (Barley)weakly similar to ( 188) loc_os08g08920 12008.m05027 protein germin-like protein subfamily 1 member 7 precursor, putativeCupin_1 genomic_reference:SL2.40ch09 gene_region:64931262-6493…
20.2.99	stress.abiotic.unspecified	solyc03g113570.1.1	Transcript			-2.333		moderately similar to ( 216) AT1G18980 | Symbols: | germin-like protein, putative | chr1:6557364-6558026 REVERSEweakly similar to ( 187) RHRE_PEA Rhicadhesin receptor precursor (Germin-like protein) - Pisum sativum (Garden pea)weakly similar to ( 199) loc_os03g59010 12003.m10802 protein germin-like protein subfamily T member 1 precursor, putative, expressedCupin_1 evidence_code:10F0H1E1IEG genomi…
20.2.99	stress.abiotic.unspecified	solyc04g007760.2.1	Transcript			3.852		weakly similar to ( 103) AT1G70840 | Symbols: MLP31 | MLP31 (MLP-LIKE PROTEIN 31) | chr1:26713170-26714014 REVERSEBet_v_I genomic_reference:SL2.40ch04 gene_region:1435905-1437368 transcript_region:SL2.40ch04:1435905..1437368+ go_terms:GO:0009607 functional_description:"Major latex-like protein (AHRD V1 **-- B5THI3_PANGI); contains Interpro domain(s) IPR000916 Bet v I allergen "
20.2.99	stress.abiotic.unspecified	solyc04g007750.2.1	Transcript			5.442		weakly similar to ( 102) AT1G70840 | Symbols: MLP31 | MLP31 (MLP-LIKE PROTEIN 31) | chr1:26713170-26714014 REVERSEBet_v_I genomic_reference:SL2.40ch04 gene_region:1429473-1430430 transcript_region:SL2.40ch04:1429473..1430430+ go_terms:GO:0009607 functional_description:"Major latex-like protein (AHRD V1 **-- B5THI3_PANGI); contains Interpro domain(s) IPR000916 Bet v I allergen "
20.2.99	stress.abiotic.unspecified	solyc09g014530.2.1	Transcript			2.409		weakly similar to ( 115) AT5G28010 | Symbols: | Bet v I allergen family protein | chr5:10024813-10025382 FORWARDBet_v_I genomic_reference:SL2.40ch09 gene_region:6149317-6151058 transcript_region:SL2.40ch09:6149317..6151058- go_terms:GO:0009607 functional_description:"Major latex-like protein (AHRD V1 **-- B5THI3_PANGI); contains Interpro domain(s) IPR000916 Bet v I allergen "
20.2.99	stress.abiotic.unspecified	solyc03g095780.1.1	Transcript			-3.232		moderately similar to ( 224) AT2G38310 | Symbols: | unknown protein | chr2:16050251-16050874 FORWARDweakly similar to ( 188) loc_os05g12260 12005.m05693 protein CAPIP1, putative, expressed evidence_code:10F1H1E1IEG genomic_reference:SL2.40ch03 gene_region:50483220-50483825 transcript_region:SL2.40ch03:50483220..50483825+ go_terms:GO:0004872,GO:0042803 functional_description:"Abscisic acid recepto…
20.2.99	stress.abiotic.unspecified	solyc03g114820.2.1	Transcript			3.737		weakly similar to ( 160) AT5G17390 | Symbols: | universal stress protein (USP) family protein | chr5:5727640-5728688 FORWARDweakly similar to ( 171) loc_os12g31710 12012.m06980 protein universal stress protein family protein, expressed genomic_reference:SL2.40ch03 gene_region:58747889-58749771 transcript_region:SL2.40ch03:58747889..58749771- go_terms:GO:0006950 functional_description:"Universal s…
20.2.99	stress.abiotic.unspecified	solyc06g050500.2.1	Transcript			-2.339	-5.296	moderately similar to ( 236) AT2G38310 | Symbols: | unknown protein | chr2:16050251-16050874 FORWARDmoderately similar to ( 211) loc_os05g39580 12005.m08136 protein AT-rich element binding factor 3, putative, expressed genomic_reference:SL2.40ch06 gene_region:29665124-29666198 transcript_region:SL2.40ch06:29665124..29666198- go_terms:GO:0005515 functional_description:"Abscisic acid receptor PYL4 …
20.2.99	stress.abiotic.unspecified	solyc10g085310.1.1	Transcript				-3.089	moderately similar to ( 228) AT2G38310 | Symbols: | unknown protein | chr2:16050251-16050874 FORWARDweakly similar to ( 197) loc_os03g18600 12003.m07282 protein cyclase/dehydrase family protein, putative, expressed evidence_code:10F0H1E1IEG genomic_reference:SL2.40ch10 gene_region:63858278-63858919 transcript_region:SL2.40ch10:63858278..63858919+ functional_description:"Abscisic acid receptor PYL…
20.2.99	stress.abiotic.unspecified	solyc09g075410.2.1	Transcript				-7.565	weakly similar to ( 127) AT2G47540 | Symbols: | pollen Ole e 1 allergen and extensin family protein | chr2:19505901-19506504 FORWARD genomic_reference:SL2.40ch09 gene_region:62620316-62622122 transcript_region:SL2.40ch09:62620316..62622122+ functional_description:"Proline-rich protein (AHRD V1 **-- Q9LZJ7_ARATH); contains Interpro domain(s) IPR006041 Pollen Ole e 1 allergen and extensin "
20.2.99	stress.abiotic.unspecified	solyc09g005500.2.1	Transcript		-4.171			weakly similar to ( 125) AT1G70830 | Symbols: | MLP28 (MLP-LIKE PROTEIN 28) | chr1:26710203-26711395 REVERSEBet_v_I genomic_reference:SL2.40ch09 gene_region:339412-340474 transcript_region:SL2.40ch09:339412..340474+ go_terms:GO:0009607 functional_description:"Major latex-like protein (AHRD V1 **-- B5THI3_PANGI); contains Interpro domain(s) IPR000916 Bet v I allergen "
11.6	lipid transfer proteins	solyc10g075150.1.1	Transcript	4.268				weakly similar to ( 125) NLTP2_TOBAC Nonspecific lipid-transfer protein 2 precursor (LTP 2) - Nicotiana tabacum (Common tobacco)nsLTP1 evidence_code:10F1H0E1IEG genomic_reference:SL2.40ch10 gene_region:58198183-58199391 transcript_region:SL2.40ch10:58198183..58199391- go_terms:GO:0005516,GO:0005319 functional_description:"Non-specific lipid-transfer protein (AHRD V1 **** Q9ZPI9_CAPAN); contains I…
11.6	lipid transfer proteins	solyc08g067500.1.1	Transcript	-2.543				very weakly similar to (81.3) NLTP6_GOSHI Nonspecific lipid-transfer protein 6 precursor (LTP) - Gossypium hirsutum (Upland cotton)very weakly similar to (82.8) loc_os05g40010 12005.m08178 protein nonspecific lipid-transfer protein precursor, putative, expressednsLTP1 evidence_code:10F0H0E0IEG genomic_reference:SL2.40ch08 gene_region:53720916-53721287 transcript_region:SL2.40ch08:53720916..537212…
11.6	lipid transfer proteins	solyc01g081600.2.1	Transcript	-2.081	-2.944	2.666		very weakly similar to (82.0) AT2G18370 | Symbols: | protease inhibitor/seed storage/lipid transfer protein (LTP) family protein | chr2:7980687-7981475 FORWARDvery weakly similar to (82.4) NLTP3_HORVU Nonspecific lipid-transfer protein 3 precursor (LTP 3) (CW20) (CW-20) (CW-19) - Hordeum vulgare (Barley)very weakly similar to (80.5) loc_os11g24070 12011.m06333 protein nonspecific lipid-transfer p…
11.6	lipid transfer proteins	solyc10g075100.1.1	Transcript			3.114		very weakly similar to (87.0) AT3G51590 | Symbols: LTP12 | LTP12 (LIPID TRANSFER PROTEIN 12); lipid binding | chr3:19135828-19136654 REVERSEweakly similar to ( 154) NLTP2_TOBAC Nonspecific lipid-transfer protein 2 precursor (LTP 2) - Nicotiana tabacum (Common tobacco)very weakly similar to (90.1) loc_os12g02330 12012.m04234 protein nonspecific lipid-transfer protein precursor, putative, expressed…
11.6	lipid transfer proteins	solyc09g008500.1.1	Transcript			3.315		very weakly similar to (98.6) NLTP2_TOBAC Nonspecific lipid-transfer protein 2 precursor (LTP 2) - Nicotiana tabacum (Common tobacco)nsLTP1 evidence_code:10F0H1E0IEG genomic_reference:SL2.40ch09 gene_region:1984459-1985345 transcript_region:SL2.40ch09:1984459..1985345- go_terms:GO:0005516 functional_description:"Non-specific lipid-transfer protein (AHRD V1 ***- Q1PCI0_SOLCH); contains Interpro do…
26.21	misc.lipid transfer protein (LTP) family protein	solyc03g005200.2.1	Transcript	-8.098				weakly similar to ( 109) AT3G22600 | Symbols: | protease inhibitor/seed storage/lipid transfer protein (LTP) family protein | chr3:8006711-8007397 REVERSEvery weakly similar to (92.0) loc_os07g07930 12007.m05253 protein lipid transfer protein, putative, expressed genomic_reference:SL2.40ch03 gene_region:118708-120103 transcript_region:SL2.40ch03:118708..120103- go_terms:GO:0006869 functional_desc…
26.21	misc.lipid transfer protein (LTP) family protein	solyc12g009650.1.1	Transcript	-5.663		7.387		weakly similar to ( 117) AT2G10940 | Symbols: | protease inhibitor/seed storage/lipid transfer protein (LTP) family protein | chr2:4311160-4312035 REVERSEweakly similar to ( 110) loc_os06g43600 12006.m08890 protein 36.4 kDa proline-rich protein, putative, expressedHPS_like evidence_code:10F0H1E1IEG genomic_reference:SL2.40ch12 gene_region:2922153-2923552 transcript_region:SL2.40ch12:2922153..2923…
26.21	misc.lipid transfer protein (LTP) family protein	solyc09g082280.2.1	Transcript	32.318	-11.649		517.115	weakly similar to ( 107) AT3G22600 | Symbols: | protease inhibitor/seed storage/lipid transfer protein (LTP) family protein | chr3:8006711-8007397 REVERSEvery weakly similar to (81.6) loc_os07g07870 12007.m05247 protein lipid binding protein, putative genomic_reference:SL2.40ch09 gene_region:63458128-63460205 transcript_region:SL2.40ch09:63458128..63460205- functional_description:"Non-specific li…
26.21	misc.lipid transfer protein (LTP) family protein	solyc08g078930.1.1	Transcript	-5.515		4.001		very weakly similar to (89.0) AT4G12510 | Symbols: | protease inhibitor/seed storage/lipid transfer protein (LTP) family protein | chr4:7417414-7417803 REVERSEvery weakly similar to (82.8) loc_os03g01320 12003.m34972 protein NT16 polypeptide, putative, expressedHPS_like evidence_code:10F1H0E1IEG genomic_reference:SL2.40ch08 gene_region:59751978-59752385 transcript_region:SL2.40ch08:59751978..5975…
26.21	misc.lipid transfer protein (LTP) family protein	solyc03g083990.1.1	Transcript	23.906		-20.036		weakly similar to ( 108) AT2G45180 | Symbols: | protease inhibitor/seed storage/lipid transfer protein (LTP) family protein | chr2:18626377-18626781 FORWARDweakly similar to ( 107) 14KD_DAUCA 14 kDa proline-rich protein DC2.15 precursor - Daucus carota (Carrot)weakly similar to ( 105) loc_os04g46820 12004.m09630 protein cortical cell-delineating protein precursor, putativeHPS_like evidence_code:1…
26.21	misc.lipid transfer protein (LTP) family protein	solyc08g005960.1.1	Transcript	-5.9		14.161		very weakly similar to (91.7) AT2G45180 | Symbols: | protease inhibitor/seed storage/lipid transfer protein (LTP) family protein | chr2:18626377-18626781 FORWARDvery weakly similar to (85.5) loc_os03g01320 12003.m34972 protein NT16 polypeptide, putative, expressedHPS_like evidence_code:10F1H1E1IEG genomic_reference:SL2.40ch08 gene_region:725778-726188 transcript_region:SL2.40ch08:725778..726188- …
26.21	misc.lipid transfer protein (LTP) family protein	solyc12g014630.1.1	Transcript	17.117	9.611			very weakly similar to (82.8) AT2G45180 | Symbols: | protease inhibitor/seed storage/lipid transfer protein (LTP) family protein | chr2:18626377-18626781 FORWARDvery weakly similar to (89.4) 14KD_DAUCA 14 kDa proline-rich protein DC2.15 precursor - Daucus carota (Carrot)very weakly similar to (86.7) loc_os02g44310 12002.m09471 protein cortical cell-delineating protein precursor, putative, express…
26.21	misc.lipid transfer protein (LTP) family protein	solyc01g005990.2.1	Transcript	2.106				weakly similar to ( 151) AT2G44300 | Symbols: | lipid transfer protein-related | chr2:18307468-18308286 REVERSEweakly similar to ( 134) loc_os03g07100 12003.m06227 protein lipid transfer protein, putative, expressed genomic_reference:SL2.40ch01 gene_region:653649-655542 transcript_region:SL2.40ch01:653649..655542- functional_description:"Non-specific lipid-transfer protein (AHRD V1 *-*- B9REN2_RI…
26.21	misc.lipid transfer protein (LTP) family protein	solyc12g014620.1.1	Transcript	10.28				weakly similar to ( 102) AT2G45180 | Symbols: | protease inhibitor/seed storage/lipid transfer protein (LTP) family protein | chr2:18626377-18626781 FORWARDweakly similar to ( 110) 14KD_DAUCA 14 kDa proline-rich protein DC2.15 precursor - Daucus carota (Carrot)weakly similar to ( 109) loc_os04g46820 12004.m09630 protein cortical cell-delineating protein precursor, putativeHPS_like evidence_code:1…
26.21	misc.lipid transfer protein (LTP) family protein	solyc03g091010.1.1	Transcript			6.124		very weakly similar to (93.6) AT4G12510 | Symbols: | protease inhibitor/seed storage/lipid transfer protein (LTP) family protein | chr4:7417414-7417803 REVERSEvery weakly similar to (90.1) 14KD_DAUCA 14 kDa proline-rich protein DC2.15 precursor - Daucus carota (Carrot)very weakly similar to (92.0) loc_os03g01320 12003.m34972 protein NT16 polypeptide, putative, expressedHPS_like evidence_code:10F0…
26.21	misc.lipid transfer protein (LTP) family protein	solyc03g091020.1.1	Transcript			6.674		very weakly similar to (93.6) AT4G12510 | Symbols: | protease inhibitor/seed storage/lipid transfer protein (LTP) family protein | chr4:7417414-7417803 REVERSEvery weakly similar to (89.7) 14KD_DAUCA 14 kDa proline-rich protein DC2.15 precursor - Daucus carota (Carrot)very weakly similar to (92.0) loc_os03g01320 12003.m34972 protein NT16 polypeptide, putative, expressedHPS_like evidence_code:10F0…
26.21	misc.lipid transfer protein (LTP) family protein	solyc09g082270.2.1	Transcript				3.499	weakly similar to ( 113) AT3G22600 | Symbols: | protease inhibitor/seed storage/lipid transfer protein (LTP) family protein | chr3:8006711-8007397 REVERSEvery weakly similar to (86.3) loc_os07g07930 12007.m05253 protein lipid transfer protein, putative, expressed genomic_reference:SL2.40ch09 gene_region:63453742-63455274 transcript_region:SL2.40ch09:63453742..63455274- go_terms:GO:0006869 functio…
26.21	misc.lipid transfer protein (LTP) family protein	solyc09g065440.2.1	Transcript		-5.09			very weakly similar to (92.4) AT2G48140 | Symbols: EDA4 | EDA4 (embryo sac development arrest 4); lipid binding | chr2:19686442-19687444 FORWARDvery weakly similar to (90.9) loc_os03g57980 12003.m10710 protein lipid binding protein, putative, expressed genomic_reference:SL2.40ch09 gene_region:59131289-59133090 transcript_region:SL2.40ch09:59131289..59133090+ functional_description:"Non-specific l…
26.21	misc.lipid transfer protein (LTP) family protein	solyc03g005210.2.1	Transcript		-6.074			very weakly similar to (90.5) AT3G22620 | Symbols: | protease inhibitor/seed storage/lipid transfer protein (LTP) family protein | chr3:8008615-8009415 FORWARD genomic_reference:SL2.40ch03 gene_region:122063-124091 transcript_region:SL2.40ch03:122063..124091+ go_terms:GO:0008289 functional_description:"Non-specific lipid-transfer protein (AHRD V1 *-** B9GSL1_POPTR); contains Interpro domain(s) IP…
26.21	misc.lipid transfer protein (LTP) family protein	solyc08g074480.1.1	Transcript		4.111			very weakly similar to (87.4) AT2G45180 | Symbols: | protease inhibitor/seed storage/lipid transfer protein (LTP) family protein | chr2:18626377-18626781 FORWARDHPS_like evidence_code:10F1H1E1IEG genomic_reference:SL2.40ch08 gene_region:55748336-55748731 transcript_region:SL2.40ch08:55748336..55748731+ go_terms:GO:0008289 functional_description:"Cortical cell-delineating protein (AHRD V1 **-- B6U…
26.21	misc.lipid transfer protein (LTP) family protein	solyc09g065430.2.1	Transcript		-6.204		7.21	weakly similar to ( 105) AT3G22600 | Symbols: | protease inhibitor/seed storage/lipid transfer protein (LTP) family protein | chr3:8006711-8007397 REVERSEvery weakly similar to (87.4) loc_os07g07860 12007.m05246 protein lipid transfer protein, putative, expressed genomic_reference:SL2.40ch09 gene_region:59128953-59130177 transcript_region:SL2.40ch09:59128953..59130177- go_terms:GO:0006869 functio…
26.21	misc.lipid transfer protein (LTP) family protein	solyc06g054060.1.1	Transcript		-10.571			very weakly similar to (87.8) AT3G22600 | Symbols: | protease inhibitor/seed storage/lipid transfer protein (LTP) family protein | chr3:8006711-8007397 REVERSE evidence_code:10F0H1E0IEG genomic_reference:SL2.40ch06 gene_region:33406388-33407454 transcript_region:SL2.40ch06:33406388..33407454+ functional_description:"Non-specific lipid-transfer protein (AHRD V1 ***- Q5MJA5_CAPAN); contains Interpr…
35.2	not assigned.unknown	solyc02g062390.2.1	Transcript				8.499	genomic_reference:SL2.40ch02 gene_region:28567910-28569531 transcript_region:SL2.40ch02:28567910..28569531+ go_terms:GO:0009415 functional_description:"Unknown Protein (AHRD V1); contains Interpro domain(s) IPR000167 Dehydrin "

## Sheet: Stress-Leaf
	Table S5 (Excel file). Mapman classification of DEGs encoding stress-related proteins in leaves of res and WT plants in absence of salt stress (Control) and after 5 days of 200 mM NaCl (Salt). Fold-change values are shown, comparing res vs WT in each condition (left columns) or salt stress vs control for each genotype (right columns).
BinCode	BinName	ID	Type	FC (res control vs WT control)	FC (res salt vs WT salt)	FC (res salt vs control)	FC (WT salt vs control)	Description
20	stress	solyc04g053130.2.1	Transcript		2.603			weakly similar to ( 176) AT2G21970 | Symbols: SEP2 | SEP2 (STRESS ENHANCED PROTEIN 2); chlorophyll binding | chr2:9357188-9357874 REVERSEweakly similar to ( 147) loc_os04g54630 12004.m10354 protein SEP2, putative, expressed genomic_reference:SL2.40ch04 gene_region:50873327-50875240 transcript_region:SL2.40ch04:50873327..50875240- go_terms:GO:0016168 functional_description:"LHC-related protein (AH…
20.1	stress.biotic	solyc08g007250.1.1	Transcript	-3.019	-2.108	-2.5508	-3.687	moderately similar to ( 484) AT4G27190 | Symbols: | disease resistance protein (NBS-LRR class), putative | chr4:13620977-13623934 REVERSEmoderately similar to ( 290) loc_os01g72680 12001.m13302 protein disease resistance protein RPS2, putative NB-ARC evidence_code:10F0H1E0IEG genomic_reference:SL2.40ch08 gene_region:1830376-1835999 transcript_region:SL2.40ch08:1830376..1835999- go_terms:GO:000695…
20.1	stress.biotic	solyc07g006560.2.1	Transcript	60.318				genomic_reference:SL2.40ch07 gene_region:1372891-1375000 transcript_region:SL2.40ch07:1372891..1375000- go_terms:GO:0033897 functional_description:"Hypersensitive response assisting protein (AHRD V1 ***- Q9SWC6_CAPAN); contains Interpro domain(s) IPR001568 Ribonuclease T2 "
20.1	stress.biotic	solyc08g080650.1.1	Transcript	-8.07	-3.044	3.29461		moderately similar to ( 310) AT4G11650 | Symbols: ATOSM34 | ATOSM34 (osmotin 34) | chr4:7025127-7026113 REVERSEmoderately similar to ( 444) OSMO_TOBAC Osmotin precursor - Nicotiana tabacum (Common tobacco)moderately similar to ( 247) loc_os03g46070 12003.m09627 protein protein P21, putative, expressedThaumatin THN evidence_code:10F0H1E1IEG genomic_reference:SL2.40ch08 gene_region:61050423-6105116…
20.1	stress.biotic	solyc02g082920.2.1	Transcript	-2.233		6.78682	4.079	moderately similar to ( 265) AT3G12500 | Symbols: ATHCHIB, PR3, PR-3, CHI-B, B-CHI | ATHCHIB (ARABIDOPSIS THALIANA BASIC CHITINASE); chitinase | chr3:3962501-3963945 REVERSEmoderately similar to ( 380) CHIQ_TOBAC Acidic endochitinase Q precursor (EC 3.2.1.14) (Pathogenesis-related protein Q) (PR-Q) - Nicotiana tabacum (Common tobacco)moderately similar to ( 287) loc_os10g39680 12010.m06737 protei…
20.1	stress.biotic	solyc04g079420.2.1	Transcript	-2.578	2.808	3.91726		highly similar to ( 834) AT4G33300 | Symbols: ADR1-L1 | ADR1-L1 (ADR1-like 1); ATP binding / protein binding | chr4:16051162-16054005 REVERSEhighly similar to ( 742) loc_os12g39620 12012.m073872 protein disease resistance protein, putative, expressed NB-ARC genomic_reference:SL2.40ch04 gene_region:61521424-61524959 transcript_region:SL2.40ch04:61521424..61524959+ go_terms:GO:0016301 functional_de…
20.1	stress.biotic	solyc05g012890.1.1	Transcript	-2.272				moderately similar to ( 236) AT1G50180 | Symbols: | disease resistance protein (CC-NBS-LRR class), putative | chr1:18584235-18587136 FORWARDmoderately similar to ( 231) loc_os08g28600 12008.m06866 protein resistance protein, putative NB-ARC evidence_code:10F0H1E1IEG genomic_reference:SL2.40ch05 gene_region:6033094-6036868 transcript_region:SL2.40ch05:6033094..6036868+ go_terms:GO:0006952,GO:00069…
20.1	stress.biotic	solyc02g055330.1.1	Transcript	2.959	-2.367		2.932	weakly similar to ( 115) POLX_TOBAC Retrovirus-related Pol polyprotein from transposon TNT 1-94 [Includes: Protease (EC 3.4.23.-); Reverse transcriptase (EC 2.7.7.49); Endonuclease] - Nicotiana tabacum (Common tobacco)very weakly similar to (95.9) loc_os12g34770 12012.m07270 protein retrotransposon protein, putative, Ty1-copia subclass evidence_code:10F0H1E0IEG genomic_reference:SL2.40ch02 gene_r…
20.1	stress.biotic	solyc02g083760.2.1	Transcript	-2.692				moderately similar to ( 301) AT4G38660 | Symbols: | thaumatin, putative | chr4:18066448-18067792 REVERSEmoderately similar to ( 226) TLP1_PRUPE Thaumatin-like protein 1 precursor (PpAZ44) - Prunus persica (Peach)moderately similar to ( 287) loc_os08g43510 12008.m08325 protein thaumatin-like protein 1 precursor, putative, expressedTHN Thaumatin genomic_reference:SL2.40ch02 gene_region:41620182-416…
20.1	stress.biotic	solyc02g032850.2.1	Transcript	-2.98		4.26014		moderately similar to ( 370) AT3G52430 | Symbols: PAD4, ATPAD4 | PAD4 (PHYTOALEXIN DEFICIENT 4); lipase/ protein binding / triacylglycerol lipase | chr3:19431566-19434292 FORWARDmoderately similar to ( 397) loc_os11g09010 12011.m079958 protein phytoalexin-deficient 4-1 protein, putative, expressedLipase_3 Lipase_3 genomic_reference:SL2.40ch02 gene_region:20127981-20138156 transcript_region:SL2.40…
20.1	stress.biotic	solyc01g097270.2.1	Transcript	-3.638	-4.288			moderately similar to ( 229) AT3G04720 | Symbols: PR4, HEL, PR-4 | PR4 (PATHOGENESIS-RELATED 4); chitin binding | chr3:1285691-1286531 REVERSEmoderately similar to ( 351) WIN2_SOLTU Wound-induced protein WIN2 precursor - Solanum tuberosum (Potato)weakly similar to ( 188) loc_os11g37940 12011.m07640 protein win2 precursor, putative, expressedBarwin genomic_reference:SL2.40ch01 gene_region:79940651…
20.1	stress.biotic	solyc01g106620.2.1	Transcript	-9.699	-4.462			weakly similar to ( 200) AT2G14580 | Symbols: ATPRB1 | ATPRB1 | chr2:6225703-6226188 REVERSEmoderately similar to ( 297) PRB1_TOBAC Basic form of pathogenesis-related protein 1 precursor (PRP 1) - Nicotiana tabacum (Common tobacco)weakly similar to ( 194) loc_os01g28500 12001.m43020 protein pathogenesis-related protein PRMS precursor, putative, expressed SCP SCP SCP genomic_reference:SL2.40ch01 g…
20.1	stress.biotic	solyc08g080640.1.1	Transcript	-12.01	-4.691			moderately similar to ( 301) AT4G11650 | Symbols: ATOSM34 | ATOSM34 (osmotin 34) | chr4:7025127-7026113 REVERSEmoderately similar to ( 439) OSMO_TOBAC Osmotin precursor - Nicotiana tabacum (Common tobacco)moderately similar to ( 239) loc_os03g46070 12003.m09627 protein protein P21, putative, expressedThaumatin THN evidence_code:10F1H1E1IEG genomic_reference:SL2.40ch08 gene_region:61048109-6104885…
20.1	stress.biotic	solyc11g066130.1.1	Transcript	2.705			2.325	moderately similar to ( 333) AT2G28790 | Symbols: | osmotin-like protein, putative | chr2:12354664-12355413 REVERSEweakly similar to ( 167) TP1A_MALDO Thaumatin-like protein 1a precursor (Allergen Mal d 2) (Mdtl1) (Pathogenesis-related protein 5a) (PR-5a) - Malus domestica (Apple) (Malus sylvestris)moderately similar to ( 300) loc_os01g62260 12001.m12349 protein osmotin-like protein precursor, pu…
20.1	stress.biotic	solyc04g007070.2.1	Transcript	-2.07		4.83452	2.035	moderately similar to ( 217) AT1G53350 | Symbols: | ATP binding | chr1:19903899-19907515 FORWARDmoderately similar to ( 207) loc_os08g05800 12008.m04721 protein retrotransposon protein, putative, unclassified NB-ARC genomic_reference:SL2.40ch04 gene_region:791050-796086 transcript_region:SL2.40ch04:791050..796086+ go_terms:GO:0006952,GO:0006915 functional_description:"Cc-nbs-lrr, resistance prote…
20.1	stress.biotic	solyc10g055810.1.1	Transcript		-5.188		2.411	moderately similar to ( 401) AT3G12500 | Symbols: ATHCHIB, PR3, PR-3, CHI-B, B-CHI | ATHCHIB (ARABIDOPSIS THALIANA BASIC CHITINASE); chitinase | chr3:3962501-3963945 REVERSEhighly similar to ( 523) CHI3_SOLTU Endochitinase 3 precursor (EC 3.2.1.14) (Fragment) - Solanum tuberosum (Potato)moderately similar to ( 391) loc_os06g51060 12006.m09629 protein basic endochitinase 1 precursor, putative, exp…
20.1	stress.biotic	solyc08g007630.1.1	Transcript		-2.273			highly similar to ( 565) AT3G14470 | Symbols: | disease resistance protein (NBS-LRR class), putative | chr3:4857940-4861104 FORWARDmoderately similar to ( 450) loc_os05g41290 12005.m08304 protein disease resistance RPP13-like protein 1, putative, expressed NB-ARC evidence_code:10F0H1E1IEG genomic_reference:SL2.40ch08 gene_region:2161135-2164101 transcript_region:SL2.40ch08:2161135..2164101+ go_te…
20.1	stress.biotic	solyc04g081550.2.1	Transcript		-2.216	4.38516	10.809	moderately similar to ( 342) AT1G75800 | Symbols: | pathogenesis-related thaumatin family protein | chr1:28458889-28460447 FORWARDmoderately similar to ( 239) TLP1_PRUPE Thaumatin-like protein 1 precursor (PpAZ44) - Prunus persica (Peach)moderately similar to ( 281) loc_os03g14050 12003.m34813 protein thaumatin-like protein 1 precursor, putative, expressedTHN Thaumatin genomic_reference:SL2.40ch0…
20.1	stress.biotic	solyc07g006700.1.1	Transcript		3.066			moderately similar to ( 228) AT4G25780 | Symbols: | pathogenesis-related protein, putative | chr4:13121107-13121679 FORWARDweakly similar to ( 164) PR1_MEDTR Pathogenesis-related protein PR-1 precursor - Medicago truncatula (Barrel medic)moderately similar to ( 203) loc_os02g54560 12002.m10485 protein pathogenesis-related protein PR-1 precursor, putative, expressed SCP SCP SCP evidence_code:10F0H…
20.1	stress.biotic	solyc07g005100.2.1	Transcript		2.713	3.61018		moderately similar to ( 372) AT4G19810 | Symbols: | glycosyl hydrolase family 18 protein | chr4:10764151-10765753 REVERSEweakly similar to ( 191) loc_os11g27400 12011.m06659 protein chitinase-3-like protein 1 precursor, putative, expressed Glyco_18 Glyco_hydro_18 ChiA genomic_reference:SL2.40ch07 gene_region:123941-126335 transcript_region:SL2.40ch07:123941..126335+ go_terms:GO:0008084,GO:0008843…
20.1	stress.biotic	solyc03g078300.1.1	Transcript			2.93745		highly similar to ( 647) AT3G14470 | Symbols: | disease resistance protein (NBS-LRR class), putative | chr3:4857940-4861104 FORWARDhighly similar to ( 525) loc_os05g41290 12005.m08304 protein disease resistance RPP13-like protein 1, putative, expressed NB-ARC evidence_code:10F0H1E1IEG genomic_reference:SL2.40ch03 gene_region:43887767-43891792 transcript_region:SL2.40ch03:43887767..43891792+ go_te…
20.1	stress.biotic	solyc02g084890.1.1	Transcript			2.40126		nearly identical (1001) AT3G50950 | Symbols: | disease resistance protein (CC-NBS-LRR class), putative | chr3:18936127-18938685 FORWARDmoderately similar to ( 259) loc_os05g41290 12005.m08304 protein disease resistance RPP13-like protein 1, putative, expressed NB-ARC evidence_code:10F0H1E1IEG genomic_reference:SL2.40ch02 gene_region:42528612-42531164 transcript_region:SL2.40ch02:42528612..4253116…
20.1	stress.biotic	solyc11g056620.1.1	Transcript			4.83341	2.914	moderately similar to ( 249) AT4G12070 | Symbols: | unknown protein | chr4:7231941-7234272 FORWARDmoderately similar to ( 236) loc_os02g48640 12002.m09898 protein expressed protein evidence_code:10F0H1E1IEG genomic_reference:SL2.40ch11 gene_region:44834269-44843471 transcript_region:SL2.40ch11:44834269..44843471- functional_description:"NB-ARC domain containing protein expressed (AHRD V1 *-*- Q10…
20.1	stress.biotic	solyc01g110280.2.1	Transcript			-2.0862	-3.262	highly similar to ( 634) AT2G21340 | Symbols: | antiporter/ drug transporter | chr2:9132629-9136236 FORWARDhighly similar to ( 563) loc_os02g02980 12002.m33524 protein enhanced disease susceptibility 5, putative, expressed NorM genomic_reference:SL2.40ch01 gene_region:88754913-88761700 transcript_region:SL2.40ch01:88754913..88761700- go_terms:GO:0016020 functional_description:"DNA-damage-inducibl…
20.1	stress.biotic	solyc01g107520.2.1	Transcript			-2.85742		moderately similar to ( 238) AT2G15220 | Symbols: | secretory protein, putative | chr2:6608689-6609366 FORWARDweakly similar to ( 199) loc_os10g34910 12010.m06315 protein secretory protein, putativeBSP genomic_reference:SL2.40ch01 gene_region:86809122-86810084 transcript_region:SL2.40ch01:86809122..86810084+ functional_description:"PBSP domain-containing protein (AHRD V1 **-- C9S7G7_VERA1); conta…
20.1	stress.biotic	solyc03g033490.1.1	Transcript			2.20992		moderately similar to ( 290) AT4G36010 | Symbols: | pathogenesis-related thaumatin family protein | chr4:17039472-17040976 REVERSEmoderately similar to ( 239) TP1A_MALDO Thaumatin-like protein 1a precursor (Allergen Mal d 2) (Mdtl1) (Pathogenesis-related protein 5a) (PR-5a) - Malus domestica (Apple) (Malus sylvestris)moderately similar to ( 261) loc_os10g05660 12010.m03970 protein thaumatin-like …
20.1	stress.biotic	solyc06g008790.2.1	Transcript			2.18488		weakly similar to ( 176) AT3G46730 | Symbols: | disease resistance protein (CC-NBS class), putative | chr3:17213069-17215612 REVERSEweakly similar to ( 156) loc_os07g08890 12007.m05345 protein disease resistance protein RPM1, putative, expressed NB-ARC genomic_reference:SL2.40ch06 gene_region:2722296-2726237 transcript_region:SL2.40ch06:2722296..2726237+ go_terms:GO:0006952,GO:0006915 functional_…
20.1	stress.biotic	solyc02g031920.2.1	Transcript			-4.02933		weakly similar to ( 104) AT1G78780 | Symbols: | pathogenesis-related family protein | chr1:29621447-29622431 REVERSEvery weakly similar to (85.5) PRPX_HORVU Pathogen-related protein - Hordeum vulgare (Barley)very weakly similar to (97.8) loc_os01g53090 12001.m11478 protein pathogen-related protein, putative, expressed genomic_reference:SL2.40ch02 gene_region:17887350-17888596 transcript_region:SL…
20.1	stress.biotic	solyc02g036480.1.1	Transcript			6.534		weakly similar to ( 166) AT5G36970 | Symbols: NHL25 | NHL25 (NDR1/HIN1-LIKE 25) | chr5:14604367-14605194 REVERSEweakly similar to ( 120) loc_os04g58090 12004.m10691 protein NHL25, putative, expressedHin1 evidence_code:10F0H1E1IEG genomic_reference:SL2.40ch02 gene_region:21545583-21546353 transcript_region:SL2.40ch02:21545583..21546353- functional_description:"Harpin-induced protein-like (Fragment…
20.1	stress.biotic	solyc01g111330.2.1	Transcript			-3.51071		moderately similar to ( 307) AT4G38660 | Symbols: | thaumatin, putative | chr4:18066448-18067792 REVERSEmoderately similar to ( 208) TLP1_PRUPE Thaumatin-like protein 1 precursor (PpAZ44) - Prunus persica (Peach)moderately similar to ( 262) loc_os08g43510 12008.m08325 protein thaumatin-like protein 1 precursor, putative, expressedTHN Thaumatin genomic_reference:SL2.40ch01 gene_region:89376094-893…
20.1	stress.biotic	solyc10g008220.2.1	Transcript			2.26354		moderately similar to ( 216) AT3G46730 | Symbols: | disease resistance protein (CC-NBS class), putative | chr3:17213069-17215612 REVERSEmoderately similar to ( 225) loc_os08g32880 12008.m07280 protein disease resistance protein RPM1, putative NB-ARC genomic_reference:SL2.40ch10 gene_region:2335367-2338246 transcript_region:SL2.40ch10:2335367..2338246+ go_terms:GO:0005515 functional_description:"C…
20.1	stress.biotic	solyc10g054110.1.1	Transcript			3.33483	3.168	moderately similar to ( 403) AT2G21340 | Symbols: | antiporter/ drug transporter | chr2:9132629-9136236 FORWARDmoderately similar to ( 375) loc_os02g02980 12002.m33524 protein enhanced disease susceptibility 5, putative, expressed NorM evidence_code:10F0H1E0IEG genomic_reference:SL2.40ch10 gene_region:50079186-50084429 transcript_region:SL2.40ch10:50079186..50084429- go_terms:GO:0016020 functiona…
20.1	stress.biotic	solyc06g074040.1.1	Transcript			-3.23195		moderately similar to ( 255) AT3G44220 | Symbols: | harpin-induced family protein / HIN1 family protein / harpin-responsive family protein | chr3:15928216-15929645 FORWARDweakly similar to ( 195) loc_os11g05860 12011.m04782 protein VAMP protein SEC22, putative, expressedHin1 evidence_code:10F0H1E0IEG genomic_reference:SL2.40ch06 gene_region:42162942-42163568 transcript_region:SL2.40ch06:42162942.…
20.1	stress.biotic	solyc03g112270.2.1	Transcript			2.06824	3.207	moderately similar to ( 419) AT5G05850 | Symbols: | leucine-rich repeat family protein | chr5:1762691-1764609 REVERSEmoderately similar to ( 354) loc_os04g40080 12004.m08992 protein protein lap1, putative, expressed COG4886 genomic_reference:SL2.40ch03 gene_region:56776658-56780829 transcript_region:SL2.40ch03:56776658..56780829- go_terms:GO:0008022 functional_description:"Lrr, resistance protein…
20.1	stress.biotic	solyc05g050130.2.1	Transcript			4.39368	4.009	moderately similar to ( 315) AT5G24090 | Symbols: | acidic endochitinase (CHIB1) | chr5:8143805-8145153 REVERSEmoderately similar to ( 411) CHIA_TOBAC Acidic endochitinase precursor (EC 3.2.1.14) - Nicotiana tabacum (Common tobacco)moderately similar to ( 322) loc_os07g19040 12007.m06343 protein acidic endochitinase precursor, putative Glyco_hydro_18 genomic_reference:SL2.40ch05 gene_region:59255…
20.1	stress.biotic	solyc07g006710.1.1	Transcript			-8.31656	-27.902	moderately similar to ( 201) AT5G57625 | Symbols: | allergen V5/Tpx-1-related family protein | chr5:23337865-23338577 FORWARDweakly similar to ( 199) PR1_MEDTR Pathogenesis-related protein PR-1 precursor - Medicago truncatula (Barrel medic)weakly similar to ( 186) loc_os02g54540 12002.m10483 protein pathogenesis-related protein PR-1 precursor, putative, expressed SCP SCP SCP evidence_code:10F0H1E…
20.1	stress.biotic	solyc04g064870.2.1	Transcript			5.52334		moderately similar to ( 207) AT1G78780 | Symbols: | pathogenesis-related family protein | chr1:29621447-29622431 REVERSEmoderately similar to ( 234) PRPX_HORVU Pathogen-related protein - Hordeum vulgare (Barley)moderately similar to ( 232) loc_os01g14590 12001.m150539 protein pathogen-related protein, putative, expressed genomic_reference:SL2.40ch04 gene_region:55151560-55153322 transcript_region…
20.1	stress.biotic	solyc04g005550.1.1	Transcript			2.92738		moderately similar to ( 241) AT4G27220 | Symbols: | disease resistance protein (NBS-LRR class), putative | chr4:13633953-13636712 REVERSEmoderately similar to ( 255) loc_os11g29090 12011.m06821 protein NB-ARC domain containing protein NB-ARC evidence_code:10F0H1E1IEG genomic_reference:SL2.40ch04 gene_region:362573-366873 transcript_region:SL2.40ch04:362573..366873+ go_terms:GO:0006952,GO:0005515,…
20.1	stress.biotic	solyc08g081730.2.1	Transcript			2.2705		moderately similar to ( 313) AT4G11220 | Symbols: BTI2 | BTI2 (VIRB2-INTERACTING PROTEIN 2) | chr4:6838176-6839578 REVERSEmoderately similar to ( 313) loc_os01g12650 12001.m07878 protein seed maturation protein, putative, expressed Reticulon genomic_reference:SL2.40ch08 gene_region:61872803-61875069 transcript_region:SL2.40ch08:61872803..61875069+ go_terms:GO:0005783 functional_description:"Retic…
20.1	stress.biotic	solyc10g081980.1.1	Transcript			4.81353		weakly similar to ( 197) AT5G06320 | Symbols: NHL3 | NHL3 | chr5:1931016-1931711 REVERSEweakly similar to ( 135) loc_os04g58850 12004.m10765 protein harpin inducing protein, putative, expressedHin1 evidence_code:10F0H1E1IEG genomic_reference:SL2.40ch10 gene_region:62218431-62223520 transcript_region:SL2.40ch10:62218431..62223520+ functional_description:"Harpin-induced protein-like (Fragment) (AHR…
20.1	stress.biotic	solyc01g007220.2.1	Transcript			2.46627		moderately similar to ( 229) AT3G52470 | Symbols: | harpin-induced family protein / HIN1 family protein / harpin-responsive family protein | chr3:19450750-19451376 FORWARDweakly similar to ( 166) loc_os11g05860 12011.m04782 protein VAMP protein SEC22, putative, expressedHin1 genomic_reference:SL2.40ch01 gene_region:1800921-1801986 transcript_region:SL2.40ch01:1800921..1801986+ functional_descript…
20.1	stress.biotic	solyc03g115410.2.1	Transcript			2.06846		moderately similar to ( 270) AT5G07910 | Symbols: | leucine-rich repeat family protein | chr5:2521937-2523769 REVERSEmoderately similar to ( 233) loc_os03g11360 12003.m06587 protein LAP4 protein, putative, expressed genomic_reference:SL2.40ch03 gene_region:59186913-59192387 transcript_region:SL2.40ch03:59186913..59192387+ go_terms:GO:0019903 functional_description:"Lrr, resistance protein fragmen…
20.1	stress.biotic	solyc02g082740.1.1	Transcript				3.843	weakly similar to ( 168) loc_os01g65700 12001.m12679 protein expressed protein evidence_code:10F1H0E1IEG genomic_reference:SL2.40ch02 gene_region:40968337-40968909 transcript_region:SL2.40ch02:40968337..40968909+ functional_description:"Dirigent-like protein 1 (AHRD V1 ***- D2DMN2_GOSHI); contains Interpro domain(s) IPR004265 Plant disease resistance response protein "
20.1	stress.biotic	solyc08g006590.1.1	Transcript				-3.565	moderately similar to ( 333) AT5G10750 | Symbols: | unknown protein | chr5:3399072-3399980 FORWARDmoderately similar to ( 293) loc_os06g48320 12006.m09358 protein lipid binding protein, putative, expressedDUF1336 evidence_code:10F0H1E1IEG genomic_reference:SL2.40ch08 gene_region:1184285-1187021 transcript_region:SL2.40ch08:1184285..1187021- functional_description:"Os10g0479800 protein (Fragment) …
20.1	stress.biotic	solyc08g080620.1.1	Transcript				8.365	moderately similar to ( 302) AT4G11650 | Symbols: ATOSM34 | ATOSM34 (osmotin 34) | chr4:7025127-7026113 REVERSEmoderately similar to ( 413) OSMO_TOBAC Osmotin precursor - Nicotiana tabacum (Common tobacco)moderately similar to ( 241) loc_os03g46070 12003.m09627 protein protein P21, putative, expressedThaumatin THN evidence_code:10F0H1E1IEG genomic_reference:SL2.40ch08 gene_region:61020913-6102159…
20.1	stress.biotic	solyc02g084450.2.1	Transcript				-3.718	moderately similar to ( 362) AT3G14470 | Symbols: | disease resistance protein (NBS-LRR class), putative | chr3:4857940-4861104 FORWARDmoderately similar to ( 356) loc_os05g41290 12005.m08304 protein disease resistance RPP13-like protein 1, putative, expressed NB-ARC genomic_reference:SL2.40ch02 gene_region:42119897-42122641 transcript_region:SL2.40ch02:42119897..42122641+ go_terms:GO:0005515 fun…
20.1	stress.biotic	solyc05g008070.2.1	Transcript				-4.851	moderately similar to ( 256) AT3G46530 | Symbols: RPP13 | RPP13 (RECOGNITION OF PERONOSPORA PARASITICA 13); ATP binding | chr3:17130739-17133246 REVERSEmoderately similar to ( 227) loc_os02g17304 12002.m06974 protein resistance protein, putative, expressed NB-ARC genomic_reference:SL2.40ch05 gene_region:2500501-2503179 transcript_region:SL2.40ch05:2500501..2503179+ go_terms:GO:0005515,GO:0000166 …
20.1	stress.biotic	solyc02g083790.2.1	Transcript				-2.531	moderately similar to ( 315) AT4G36010 | Symbols: | pathogenesis-related thaumatin family protein | chr4:17039472-17040976 REVERSEmoderately similar to ( 218) TLP1_PRUPE Thaumatin-like protein 1 precursor (PpAZ44) - Prunus persica (Peach)moderately similar to ( 274) loc_os10g05660 12010.m03970 protein thaumatin-like protein 1a precursor, putative, expressedTHN Thaumatin genomic_reference:SL2.40ch…
20.1	stress.biotic	solyc04g009130.2.1	Transcript				-2.89	moderately similar to ( 369) AT3G46530 | Symbols: RPP13 | RPP13 (RECOGNITION OF PERONOSPORA PARASITICA 13); ATP binding | chr3:17130739-17133246 REVERSEmoderately similar to ( 276) loc_os09g09490 12009.m04213 protein disease resistance protein RPM1, putative, expressed NB-ARC genomic_reference:SL2.40ch04 gene_region:2646823-2649379 transcript_region:SL2.40ch04:2646823..2649379+ go_terms:GO:000551…
20.1	stress.biotic	solyc10g055800.1.1	Transcript				2.658	moderately similar to ( 386) AT3G12500 | Symbols: ATHCHIB, PR3, PR-3, CHI-B, B-CHI | ATHCHIB (ARABIDOPSIS THALIANA BASIC CHITINASE); chitinase | chr3:3962501-3963945 REVERSEmoderately similar to ( 492) CHI3_SOLTU Endochitinase 3 precursor (EC 3.2.1.14) (Fragment) - Solanum tuberosum (Potato)moderately similar to ( 357) loc_os05g33140 12005.m07546 protein basic endochitinase 1 precursor, putative,…
20.1	stress.biotic	solyc10g055790.1.1	Transcript				3.901	evidence_code:10F0H1E1IEG genomic_reference:SL2.40ch10 gene_region:52883052-52883270 transcript_region:SL2.40ch10:52883052..52883270- go_terms:GO:0008061 functional_description:"Chitinase (Fragment) (AHRD V1 --*- Q38777_ALLSA); contains Interpro domain(s) IPR001002 Chitin-binding, type 1 "
20.1.1	stress.biotic.respiratory burst	solyc06g068680.2.1	Transcript				-2.764	nearly identical (1154) AT5G47910 | Symbols: RBOHD, ATRBOHD | RBOHD (RESPIRATORY BURST OXIDASE HOMOLOGUE D); NAD(P)H oxidase | chr5:19397585-19401768 FORWARDnearly identical (1144) loc_os11g33120 12011.m080015 protein respiratory burst oxidase protein D, putative, expressed NAD_binding_6 NADPH_Ox FAD_binding_8 Ferric_reduct genomic_reference:SL2.40ch06 gene_region:38967784-38973268 transcript_reg…
20.1.3.1	stress.biotic.signalling.MLO-like	solyc04g049090.2.1	Transcript		-2.023			highly similar to ( 587) AT1G61560 | Symbols: MLO6, ATMLO6 | MLO6 (MILDEW RESISTANCE LOCUS O 6); calmodulin binding | chr1:22708875-22712032 REVERSEmoderately similar to ( 400) MLOH1_HORVU MLO protein homolog 1 - Hordeum vulgare (Barley)moderately similar to ( 414) loc_os03g03700 12003.m101174 protein MLO protein homolog 1, putative, expressedMlo genomic_reference:SL2.40ch04 gene_region:38700445-…
20.1.3.1	stress.biotic.signalling.MLO-like	solyc08g015870.2.1	Transcript			2.41293	3	highly similar to ( 599) AT4G02600 | Symbols: MLO1, ATMLO1 | MLO1; calmodulin binding | chr4:1144141-1147156 FORWARDmoderately similar to ( 339) MLOH1_ORYSA MLO protein homolog 1 (OsMLO1) - Oryza sativa (Rice)highly similar to ( 564) loc_os05g34550 12005.m07686 protein MLO-like protein 1, putative, expressedMlo genomic_reference:SL2.40ch08 gene_region:6074040-6078983 transcript_region:SL2.40ch08:…
20.1.3.1	stress.biotic.signalling.MLO-like	solyc01g102520.2.1	Transcript			-2.13463		moderately similar to ( 486) AT4G24250 | Symbols: MLO13, ATMLO13 | MLO13 (MILDEW RESISTANCE LOCUS O 13); calmodulin binding | chr4:12575008-12577517 REVERSEmoderately similar to ( 355) MLOH1_ORYSA MLO protein homolog 1 (OsMLO1) - Oryza sativa (Rice)moderately similar to ( 474) loc_os01g66510 12001.m12759 protein MLO-like protein 1, putative, expressedMlo genomic_reference:SL2.40ch01 gene_region:8…
20.1.3.1	stress.biotic.signalling.MLO-like	solyc03g095650.2.1	Transcript			24.5657	8.259	highly similar to ( 578) AT1G61560 | Symbols: MLO6, ATMLO6 | MLO6 (MILDEW RESISTANCE LOCUS O 6); calmodulin binding | chr1:22708875-22712032 REVERSEmoderately similar to ( 406) MLO_HORVU Protein MLO - Hordeum vulgare (Barley)moderately similar to ( 417) loc_os03g03700 12003.m101174 protein MLO protein homolog 1, putative, expressedMlo genomic_reference:SL2.40ch03 gene_region:50279919-50288063 tra…
20.1.3.1	stress.biotic.signalling.MLO-like	solyc07g063260.2.1	Transcript			2.43831	2.321	highly similar to ( 719) AT5G53760 | Symbols: MLO11, ATMLO11 | MLO11 (MILDEW RESISTANCE LOCUS O 11); calmodulin binding | chr5:21823055-21826289 FORWARDmoderately similar to ( 261) MLOH1_HORVU MLO protein homolog 1 - Hordeum vulgare (Barley)moderately similar to ( 410) loc_os11g07912 12011.m80115 protein MLO-like protein 4, putative, expressedMlo genomic_reference:SL2.40ch07 gene_region:62995345-…
20.1.7	stress.biotic.PR-proteins	solyc01g102840.2.1	Transcript	-7.676		2.03721	-5.763	moderately similar to ( 322) AT5G36930 | Symbols: | disease resistance protein (TIR-NBS-LRR class), putative | chr5:14567771-14571916 REVERSE TIR NB-ARC TIR genomic_reference:SL2.40ch01 gene_region:83291991-83297153 transcript_region:SL2.40ch01:83291991..83297153+ go_terms:GO:0030275,GO:0000166 functional_description:"Tir-nbs, resistance protein fragment"
20.1.7	stress.biotic.PR-proteins	solyc02g032200.2.1	Transcript	2.952			2.885	weakly similar to ( 187) AT5G36930 | Symbols: | disease resistance protein (TIR-NBS-LRR class), putative | chr5:14567771-14571916 REVERSE genomic_reference:SL2.40ch02 gene_region:18711443-18715788 transcript_region:SL2.40ch02:18711443..18715788+ go_terms:GO:0030275 functional_description:"Tir-lrr, resistance protein fragment"
20.1.7	stress.biotic.PR-proteins	solyc04g007320.1.1	Transcript	-6.807		4.11846	-2.897	highly similar to ( 527) AT5G17680 | Symbols: | disease resistance protein (TIR-NBS-LRR class), putative | chr5:5822999-5827153 FORWARDvery weakly similar to (81.6) loc_os01g15580 12001.m08156 protein disease resistance protein RGA2, putative, expressed TIR NB-ARC TIR evidence_code:10F0H1E1IEG genomic_reference:SL2.40ch04 gene_region:1035526-1040396 transcript_region:SL2.40ch04:1035526..1040396+ …
20.1.7	stress.biotic.PR-proteins	solyc01g014840.2.1	Transcript		2.534	2.60567		highly similar to ( 503) AT5G17680 | Symbols: | disease resistance protein (TIR-NBS-LRR class), putative | chr5:5822999-5827153 FORWARDweakly similar to ( 102) loc_os05g23990 12005.m06693 protein rp3 protein, putative, expressed NB-ARC TIR TIR genomic_reference:SL2.40ch01 gene_region:15577916-15583605 transcript_region:SL2.40ch01:15577916..15583605- go_terms:GO:0030275,GO:0000166 functional_descr…
20.1.7	stress.biotic.PR-proteins	solyc11g011350.1.1	Transcript		2.251	2.13011		highly similar to ( 525) AT5G17680 | Symbols: | disease resistance protein (TIR-NBS-LRR class), putative | chr5:5822999-5827153 FORWARDweakly similar to ( 124) loc_os01g15580 12001.m08156 protein disease resistance protein RGA2, putative, expressed TIR TIR NB-ARC evidence_code:10F0H1E1IEG genomic_reference:SL2.40ch11 gene_region:4391578-4397668 transcript_region:SL2.40ch11:4391578..4397668- go_te…
20.1.7	stress.biotic.PR-proteins	solyc07g052790.1.1	Transcript		2.313	3.14078		moderately similar to ( 269) AT5G17680 | Symbols: | disease resistance protein (TIR-NBS-LRR class), putative | chr5:5822999-5827153 FORWARDweakly similar to ( 120) loc_os01g15580 12001.m08156 protein disease resistance protein RGA2, putative, expressed NB-ARC evidence_code:10F0H1E0IEG genomic_reference:SL2.40ch07 gene_region:58560010-58563287 transcript_region:SL2.40ch07:58560010..58563287+ go_te…
20.1.7	stress.biotic.PR-proteins	solyc09g007710.2.1	Transcript		3.245			moderately similar to ( 493) AT5G36930 | Symbols: | disease resistance protein (TIR-NBS-LRR class), putative | chr5:14567771-14571916 REVERSEweakly similar to ( 125) loc_os08g16460 12008.m05768 protein NBS-LRR disease resistance protein, putative NB-ARC TIR TIR genomic_reference:SL2.40ch09 gene_region:1257638-1262613 transcript_region:SL2.40ch09:1257638..1262613+ go_terms:GO:0006952,GO:0005515,GO…
20.1.7	stress.biotic.PR-proteins	solyc07g042300.1.1	Transcript		-2.802	-2.39856		weakly similar to ( 198) AT1G65870 | Symbols: | disease resistance-responsive family protein | chr1:24503624-24504193 FORWARDweakly similar to ( 179) loc_os12g07580 12012.m04747 protein disease resistance response protein 206, putative, expressedDirigent evidence_code:10F1H1E1IEG genomic_reference:SL2.40ch07 gene_region:52755802-52756365 transcript_region:SL2.40ch07:52755802..52756365- functional…
20.1.7	stress.biotic.PR-proteins	solyc02g090380.2.1	Transcript			2.23475		moderately similar to ( 454) AT5G66900 | Symbols: | disease resistance protein (CC-NBS-LRR class), putative | chr5:26714931-26717757 REVERSEmoderately similar to ( 345) loc_os12g39620 12012.m073872 protein disease resistance protein, putative, expressed NB-ARC genomic_reference:SL2.40ch02 gene_region:46515185-46519334 transcript_region:SL2.40ch02:46515185..46519334+ go_terms:GO:0005515 functional…
20.1.7	stress.biotic.PR-proteins	solyc12g097000.1.1	Transcript			2.44203	-2.177	weakly similar to ( 152) AT1G72840 | Symbols: | ATP binding / protein binding / transmembrane receptor | chr1:27410020-27413485 REVERSETIR TIR evidence_code:10F0H1E1IEG genomic_reference:SL2.40ch12 gene_region:64025764-64026610 transcript_region:SL2.40ch12:64025764..64026610- go_terms:GO:0031224 functional_description:"Tir, resistance protein fragment"
20.1.7	stress.biotic.PR-proteins	solyc11g011090.1.1	Transcript			2.32323		moderately similar to ( 493) AT5G17680 | Symbols: | disease resistance protein (TIR-NBS-LRR class), putative | chr5:5822999-5827153 FORWARDvery weakly similar to (81.6) RPK1_IPONI Receptor-like protein kinase precursor (EC 2.7.11.1) - Ipomoea nil (Japanese morning glory) (Pharbitis nil)weakly similar to ( 121) loc_os01g15580 12001.m08156 protein disease resistance protein RGA2, putative, expresse…
20.1.7	stress.biotic.PR-proteins	solyc08g081790.1.1	Transcript			-2.01796		weakly similar to ( 191) AT4G23690 | Symbols: | disease resistance-responsive family protein / dirigent family protein | chr4:12339152-12339715 REVERSEmoderately similar to ( 236) DR206_PEA Disease resistance response protein 206 - Pisum sativum (Garden pea)weakly similar to ( 160) loc_os07g44930 12007.m08714 protein disease resistance response protein 206, putative, expressedDirigent evidence_co…
20.1.7	stress.biotic.PR-proteins	solyc07g052780.2.1	Transcript			3.17576		weakly similar to ( 145) AT1G72840 | Symbols: | ATP binding / protein binding / transmembrane receptor | chr1:27410020-27413485 REVERSETIR TIR genomic_reference:SL2.40ch07 gene_region:58547669-58548348 transcript_region:SL2.40ch07:58547669..58548348+ go_terms:GO:0031224 functional_description:"Tir, resistance protein fragment"
20.1.7	stress.biotic.PR-proteins	solyc05g006630.2.1	Transcript			2.33616		highly similar to ( 989) AT1G27170 | Symbols: | ATP binding / protein binding / transmembrane receptor | chr1:9433577-9439219 FORWARDweakly similar to ( 147) loc_os01g15580 12001.m08156 protein disease resistance protein RGA2, putative, expressed NB-ARC TIR TIR genomic_reference:SL2.40ch05 gene_region:1281455-1291211 transcript_region:SL2.40ch05:1281455..1291211+ go_terms:GO:0006952,GO:0005515,GO…
20.1.7	stress.biotic.PR-proteins	solyc05g006620.2.1	Transcript			2.54093	2.994	nearly identical (1050) AT1G27170 | Symbols: | ATP binding / protein binding / transmembrane receptor | chr1:9433577-9439219 FORWARDweakly similar to ( 106) RPK1_IPONI Receptor-like protein kinase precursor (EC 2.7.11.1) - Ipomoea nil (Japanese morning glory) (Pharbitis nil)weakly similar to ( 159) loc_os01g71106 12001.m97573 protein NBS-LRR disease resistance protein, putative, expressed NB-ARC …
20.1.7	stress.biotic.PR-proteins	solyc01g005710.2.1	Transcript			-2.83107		weakly similar to ( 120) AT3G11080 | Symbols: AtRLP35 | AtRLP35 (Receptor Like Protein 35); kinase/ protein binding | chr3:3470481-3473312 FORWARDvery weakly similar to (85.1) loc_os12g10930 12012.m05075 protein NL0E, putative genomic_reference:SL2.40ch01 gene_region:486461-487064 transcript_region:SL2.40ch01:486461..487064+ go_terms:GO:0005515 functional_description:"LRR receptor-like serine/thr…
20.1.7	stress.biotic.PR-proteins	solyc01g102850.1.1	Transcript				-3.78	highly similar to ( 504) AT5G36930 | Symbols: | disease resistance protein (TIR-NBS-LRR class), putative | chr5:14567771-14571916 REVERSEvery weakly similar to (92.8) loc_os12g29280 12012.m06742 protein disease resistance protein RGA3, putative, expressed NB-ARC TIR TIR evidence_code:10F0H1E0IEG genomic_reference:SL2.40ch01 gene_region:83299072-83303254 transcript_region:SL2.40ch01:83299072..8330…
20.1.7	stress.biotic.PR-proteins	solyc06g054320.1.1	Transcript				2.989	weakly similar to ( 151) AT3G13650 | Symbols: | disease resistance response | chr3:4463056-4463616 FORWARDweakly similar to ( 147) loc_os11g07830 12011.m04979 protein dirigent-like protein pDIR9, putative, expressedDirigent evidence_code:10F1H1E1IEG genomic_reference:SL2.40ch06 gene_region:33626366-33626920 transcript_region:SL2.40ch06:33626366..33626920+ functional_description:"Disease resistanc…
20.1.7	stress.biotic.PR-proteins	solyc11g013750.1.1	Transcript				2.476	moderately similar to ( 223) AT5G36930 | Symbols: | disease resistance protein (TIR-NBS-LRR class), putative | chr5:14567771-14571916 REVERSEvery weakly similar to (82.4) loc_os01g15580 12001.m08156 protein disease resistance protein RGA2, putative, expressed evidence_code:10F0H1E1IEG genomic_reference:SL2.40ch11 gene_region:7100971-7105587 transcript_region:SL2.40ch11:7100971..7105587+ go_terms:…
20.2	stress.abiotic	solyc06g007240.2.1	Transcript		-2.178		2.93	weakly similar to ( 166) AT3G51780 | Symbols: ATBAG4 | ATBAG4 (ARABIDOPSIS THALIANA BCL-2-ASSOCIATED ATHANOGENE 4); protein binding | chr3:19207029-19208178 REVERSEmoderately similar to ( 209) loc_os01g61500 12001.m150760 protein BCL-2 binding anthanogene-1, putative, expressed BAG1_N genomic_reference:SL2.40ch06 gene_region:1298332-1301740 transcript_region:SL2.40ch06:1298332..1301740+ go_terms:…
20.2	stress.abiotic	solyc02g087110.2.1	Transcript		2.572		7.805	highly similar to ( 912) AT3G01420 | Symbols: ALPHA-DOX1, DOX1, DIOX1 | DOX1; lipoxygenase | chr3:159689-162726 REVERSEhighly similar to ( 811) loc_os12g26290 12012.m27040 protein alpha-DOX2, putative, expressed An_peroxidase genomic_reference:SL2.40ch02 gene_region:44197070-44202789 transcript_region:SL2.40ch02:44197070..44202789+ go_terms:GO:0016165 functional_description:"Alpha-dioxygenase (AH…
20.2	stress.abiotic	solyc04g054190.2.1	Transcript		2.28		-4.777	nearly identical (1092) AT5G64940 | Symbols: ATATH13, ATH13 | ATATH13; transporter | chr5:25949116-25953326 FORWARDnearly identical (1065) loc_os02g36570 12002.m08744 protein ATATH13, putative, expressed AarF ubiB ABC1 genomic_reference:SL2.40ch04 gene_region:51052577-51062636 transcript_region:SL2.40ch04:51052577..51062636+ go_terms:GO:0005215 functional_description:"ABC-1 domain protein (AHRD V…
20.2	stress.abiotic	solyc09g010640.2.1	Transcript			2.1874		highly similar to ( 660) AT2G37570 | Symbols: SLT1 | SLT1 (sodium- and lithium-tolerant 1) | chr2:15761466-15762950 REVERSEhighly similar to ( 555) loc_os01g62300 12001.m12352 protein SLT1 protein, putative, expressed genomic_reference:SL2.40ch09 gene_region:3969447-3971560 transcript_region:SL2.40ch09:3969447..3971560- go_terms:GO:0006508 functional_description:"SLT1 protein (AHRD V1 **-- Q9FQY3…
20.2	stress.abiotic	solyc08g060920.2.1	Transcript				-3.39	moderately similar to ( 243) AT5G20150 | Symbols: ATSPX1, SPX1 | SPX1 (SPX DOMAIN GENE 1) | chr5:6802429-6803367 FORWARDmoderately similar to ( 227) loc_os06g40120 12006.m08548 protein IDS4-like protein, putative, expressed SPX genomic_reference:SL2.40ch08 gene_region:42987091-42988595 transcript_region:SL2.40ch08:42987091..42988595+ functional_description:"Xenotropic and polytropic retrovirus re…
20.2.1	stress.abiotic.heat	solyc01g105780.2.1	Transcript	2.025				weakly similar to ( 181) AT5G64360 | Symbols: | DNAJ heat shock N-terminal domain-containing protein | chr5:25737208-25738602 REVERSEvery weakly similar to ( 100) loc_os03g27460 12003.m35263 protein heat shock protein binding protein, putative, expressed genomic_reference:SL2.40ch01 gene_region:85586719-85589342 transcript_region:SL2.40ch01:85586719..85589342- go_terms:GO:0031072 functional_descr…
20.2.1	stress.abiotic.heat	solyc06g011370.2.1	Transcript	3.232	4.96			moderately similar to ( 310) AT2G25140 | Symbols: HSP98.7, CLPB-M, CLPB4 | CLPB4 (CASEIN LYTIC PROTEINASE B4); ATP binding / ATPase/ nucleoside-triphosphatase/ nucleotide binding / protein binding | chr2:10697877-10701998 REVERSEweakly similar to ( 106) HS101_ORYSA Heat shock protein 101 - Oryza sativa (Rice)moderately similar to ( 281) loc_os03g31300 12003.m34888 protein chaperone clpB 1, putati…
20.2.1	stress.abiotic.heat	solyc01g079580.2.1	Transcript	-2.425			-2.207	highly similar to ( 607) AT2G47440 | Symbols: | DNAJ heat shock N-terminal domain-containing protein | chr2:19469912-19471660 FORWARDmoderately similar to ( 418) loc_os03g19200 12003.m07337 protein heat shock protein binding protein, putative, expressed genomic_reference:SL2.40ch01 gene_region:71185958-71188543 transcript_region:SL2.40ch01:71185958..71188543+ go_terms:GO:0005488,GO:0031072 functi…
20.2.1	stress.abiotic.heat	solyc04g078770.2.1	Transcript	2.784				moderately similar to ( 276) AT1G46264 | Symbols: AT-HSFB4, HSFB4 | AT-HSFB4; DNA binding / transcription factor | chr1:17224904-17226183 FORWARDmoderately similar to ( 231) loc_os03g25120 12003.m07855 protein AT-HSFB4, putative, expressed HSF_DNA-bind HSF HSF1 genomic_reference:SL2.40ch04 gene_region:61036586-61037903 transcript_region:SL2.40ch04:61036586..61037903+ go_terms:GO:0003677 functiona…
20.2.1	stress.abiotic.heat	solyc06g011380.2.1	Transcript	2.702	4.183			moderately similar to ( 292) AT2G25140 | Symbols: HSP98.7, CLPB-M, CLPB4 | CLPB4 (CASEIN LYTIC PROTEINASE B4); ATP binding / ATPase/ nucleoside-triphosphatase/ nucleotide binding / protein binding | chr2:10697877-10701998 REVERSEmoderately similar to ( 236) HS101_ORYSA Heat shock protein 101 - Oryza sativa (Rice)moderately similar to ( 277) loc_os03g31300 12003.m34888 protein chaperone clpB 1, pu…
20.2.1	stress.abiotic.heat	solyc01g095320.2.1	Transcript	7.61		6.86384	47.028	weakly similar to ( 108) AT2G46240 | Symbols: BAG6, ATBAG6 | BAG6 (BCL-2-ASSOCIATED ATHANOGENE 6); calmodulin binding / protein binding | chr2:18986586-18989827 FORWARD genomic_reference:SL2.40ch01 gene_region:78389556-78394452 transcript_region:SL2.40ch01:78389556..78394452+ go_terms:GO:0006915 functional_description:"BCL-2-associated athanogene 6 (AHRD V1 *-*- D7LDX9_ARALY); contains Interpro d…
20.2.1	stress.abiotic.heat	solyc07g055710.2.1	Transcript	-2.999	2.171	4.16562		moderately similar to ( 234) AT5G45710 | Symbols: AT-HSFA4C, RHA1, HSFA4C | RHA1 (ROOT HANDEDNESS 1); DNA binding / transcription factor | chr5:18541576-18542706 FORWARDmoderately similar to ( 236) loc_os01g54550 12001.m11618 protein heat shock factor, putative, expressed HSF_DNA-bind HSF HSF1 genomic_reference:SL2.40ch07 gene_region:60972388-60973952 transcript_region:SL2.40ch07:60972388..609739…
20.2.1	stress.abiotic.heat	solyc06g076520.1.1	Transcript		2.603	8.98913	7.112	weakly similar to ( 175) AT1G07400 | Symbols: | 17.8 kDa class I heat shock protein (HSP17.8-CI) | chr1:2275148-2275621 FORWARDweakly similar to ( 189) HSP13_SOYBN 17.5 kDa class I heat shock protein (HSP 17.5-M) - Glycine max (Soybean)weakly similar to ( 156) loc_os01g04380 12001.m07073 protein 16.9 kDa class I heat shock protein 2, putative, expressed HSP20 alpha-crystallin-Hsps IbpA evidence_c…
20.2.1	stress.abiotic.heat	solyc07g055260.2.1	Transcript		3.66		-2.304	moderately similar to ( 442) AT2G42750 | Symbols: | DNAJ heat shock N-terminal domain-containing protein | chr2:17793404-17795419 FORWARDmoderately similar to ( 399) loc_os01g53020 12001.m11474 protein electron transporter/ heat shock protein binding protein, putative, expressed genomic_reference:SL2.40ch07 gene_region:60670623-60676071 transcript_region:SL2.40ch07:60670623..60676071+ go_terms:GO…
20.2.1	stress.abiotic.heat	solyc03g123560.2.1	Transcript		7.525		-4.51	weakly similar to ( 142) AT3G14200 | Symbols: | DNAJ heat shock N-terminal domain-containing protein | chr3:4712881-4714361 REVERSEweakly similar to ( 120) loc_os06g09560 12006.m05675 protein dnaJ protein, putative, expressedDnaJ DnaJ genomic_reference:SL2.40ch03 gene_region:64425770-64428377 transcript_region:SL2.40ch03:64425770..64428377+ go_terms:GO:0031072 functional_description:"Chaperone pr…
20.2.1	stress.abiotic.heat	solyc11g020040.1.1	Transcript		4.958	3.30898		nearly identical (1005) AT5G49910 | Symbols: CPHSC70-2EAT SHOCK PROTEIN 70-2, HSC70-7 | CPHSC70-2EAT SHOCK PROTEIN 70-2 (CHLOROPLAST HEAT SHOCK PROTEIN 70-2); ATP binding / unfolded protein binding | chr5:20303470-20306295 FORWARDhighly similar to ( 999) HSP7S_PEA Stromal 70 kDa heat shock-related protein, chloroplast precursor - Pisum sativum (Garden pea)nearly identical (1001) loc_os05g23740 12…
20.2.1	stress.abiotic.heat	solyc03g007650.1.1	Transcript		2.239			moderately similar to ( 271) AT2G20560 | Symbols: | DNAJ heat shock family protein | chr2:8848353-8849815 REVERSEvery weakly similar to (93.6) DNJH_CUCSA DnaJ protein homolog (DNAJ-1) - Cucumis sativus (Cucumber)moderately similar to ( 280) loc_os05g48810 12005.m27974 protein dnaJ homolog subfamily B member 5, putative, expressed DnaJ evidence_code:10F0H1E1IEG genomic_reference:SL2.40ch03 gene_re…
20.2.1	stress.abiotic.heat	solyc04g011440.2.1	Transcript		3.545	2.65919		nearly identical (1083) AT3G12580 | Symbols: HSP70 | HSP70 (heat shock protein 70); ATP binding | chr3:3991487-3993689 REVERSEnearly identical (1085) HSP7C_PETHY Heat shock cognate 70 kDa protein - Petunia hybrida (Petunia)nearly identical (1090) loc_os01g62290 12001.m150772 protein heat shock cognate 70 kDa protein, putative, expressed HSP70 dnaK DnaK dnaK hscA hscA genomic_reference:SL2.40ch04 …
20.2.1	stress.abiotic.heat	solyc06g068500.2.1	Transcript		-6.83		6.705	weakly similar to ( 144) AT1G80920 | Symbols: J8 | J8; heat shock protein binding / unfolded protein binding | chr1:30403863-30404549 REVERSE genomic_reference:SL2.40ch06 gene_region:38844893-38846879 transcript_region:SL2.40ch06:38844893..38846879- go_terms:GO:0006457,GO:0031072 functional_description:"Chaperone protein DnaJ 1 (AHRD V1 *-*- D8USE3_9MICC); contains Interpro domain(s) IPR001623 He…
20.2.1	stress.abiotic.heat	solyc04g081530.1.1	Transcript		5.081		-6.686	very weakly similar to (92.8) AT4G36040 | Symbols: | DNAJ heat shock N-terminal domain-containing protein (J11) | chr4:17049708-17050193 REVERSEvery weakly similar to (80.5) loc_os08g43490 12008.m08323 protein chaperone protein dnaJ 11, chloroplast precursor, putative, expressedDnaJ evidence_code:10F1H1E1IEG genomic_reference:SL2.40ch04 gene_region:63070273-63070740 transcript_region:SL2.40ch04:6…
20.2.1	stress.abiotic.heat	solyc06g036290.2.1	Transcript		12.12			highly similar to ( 942) AT5G52640 | Symbols: HSP81-1, ATHS83, HSP81.1, HSP83, ATHSP90.1 | ATHSP90.1 (HEAT SHOCK PROTEIN 90.1); ATP binding / unfolded protein binding | chr5:21352542-21355147 FORWARDhighly similar to ( 957) HSP83_IPONI Heat shock protein 83 - Ipomoea nil (Japanese morning glory) (Pharbitis nil)highly similar to ( 924) loc_os04g01740 12004.m05490 protein heat shock protein 82, put…
20.2.1	stress.abiotic.heat	solyc06g011400.2.1	Transcript		2.522			highly similar to ( 756) AT2G25140 | Symbols: HSP98.7, CLPB-M, CLPB4 | CLPB4 (CASEIN LYTIC PROTEINASE B4); ATP binding / ATPase/ nucleoside-triphosphatase/ nucleotide binding / protein binding | chr2:10697877-10701998 REVERSEmoderately similar to ( 399) HS101_ORYSA Heat shock protein 101 - Oryza sativa (Rice)highly similar to ( 754) loc_os02g08490 12002.m06195 protein chaperone clpB 1, putative, …
20.2.1	stress.abiotic.heat	solyc11g044450.1.1	Transcript		2.49		-4.096	weakly similar to ( 173) AT1G11040 | Symbols: | DNAJ chaperone C-terminal domain-containing protein | chr1:3679225-3680924 REVERSEvery weakly similar to (82.0) DNJH_CUCSA DnaJ protein homolog (DNAJ-1) - Cucumis sativus (Cucumber)weakly similar to ( 187) loc_os01g65480 12001.m12659 protein dnaJ protein homolog 1, putative, expressed DnaJ evidence_code:10F0H1E1IEG genomic_reference:SL2.40ch11 gene_…
20.2.1	stress.abiotic.heat	solyc03g007890.2.1	Transcript		3.521			nearly identical (1046) AT5G52640 | Symbols: HSP81-1, ATHS83, HSP81.1, HSP83, ATHSP90.1 | ATHSP90.1 (HEAT SHOCK PROTEIN 90.1); ATP binding / unfolded protein binding | chr5:21352542-21355147 FORWARDnearly identical (1074) HSP83_IPONI Heat shock protein 83 - Ipomoea nil (Japanese morning glory) (Pharbitis nil)nearly identical (1019) loc_os04g01740 12004.m05490 protein heat shock protein 82, putati…
20.2.1	stress.abiotic.heat	solyc10g086410.2.1	Transcript		3.308			nearly identical (1107) AT3G12580 | Symbols: HSP70 | HSP70 (heat shock protein 70); ATP binding | chr3:3991487-3993689 REVERSEnearly identical (1099) HSP7C_PETHY Heat shock cognate 70 kDa protein - Petunia hybrida (Petunia)nearly identical (1127) loc_os11g47760 12011.m080070 protein heat shock cognate 70 kDa protein 2, putative, expressed HSP70 dnaK DnaK dnaK hscA hscA genomic_reference:SL2.40ch1…
20.2.1	stress.abiotic.heat	solyc03g115230.2.1	Transcript		4.294			nearly identical (1395) AT1G74310 | Symbols: ATHSP101, HSP101, HOT1 | ATHSP101 (ARABIDOPSIS THALIANA HEAT SHOCK PROTEIN 101); ATP binding / ATPase/ nucleoside-triphosphatase/ nucleotide binding / protein binding | chr1:27936715-27939862 REVERSEnearly identical (1344) HS101_ORYSA Heat shock protein 101 - Oryza sativa (Rice)nearly identical (1344) loc_os05g44340 12005.m08560 protein heat shock prot…
20.2.1	stress.abiotic.heat	solyc11g066060.1.1	Transcript		2.585		-6.194	nearly identical (1087) AT3G12580 | Symbols: HSP70 | HSP70 (heat shock protein 70); ATP binding | chr3:3991487-3993689 REVERSEnearly identical (1100) HSP7C_PETHY Heat shock cognate 70 kDa protein - Petunia hybrida (Petunia)nearly identical (1110) loc_os11g47760 12011.m080070 protein heat shock cognate 70 kDa protein 2, putative, expressed HSP70 dnaK DnaK dnaK hscA hscA evidence_code:10F0H1E1IEG g…
20.2.1	stress.abiotic.heat	solyc05g053760.2.1	Transcript		4.763		-6.595	weakly similar to ( 158) AT4G13830 | Symbols: J20 | J20 (DNAJ-LIKE 20); heat shock protein binding | chr4:8011518-8012577 FORWARDweakly similar to ( 122) loc_os01g01160 12001.m06763 protein chaperone protein dnaJ 20, chloroplast precursor, putative, expressedDnaJ genomic_reference:SL2.40ch05 gene_region:62934657-62937298 transcript_region:SL2.40ch05:62934657..62937298+ go_terms:GO:0031072 functio…
20.2.1	stress.abiotic.heat	solyc01g102960.2.1	Transcript		3.587			weakly similar to ( 146) AT4G10250 | Symbols: ATHSP22.0 | ATHSP22.0 | chr4:6370537-6371124 FORWARDweakly similar to ( 149) HSP41_PEA 22.7 kDa class IV heat shock protein precursor - Pisum sativum (Garden pea)weakly similar to ( 142) loc_os04g36750 12004.m08715 protein 22.0 kDa class IV heat shock protein precursor, putative, expressed HSP20 alpha-crystallin-Hsps IbpA genomic_reference:SL2.40ch01 …
20.2.1	stress.abiotic.heat	solyc12g015880.1.1	Transcript		2.208			nearly identical (1056) AT5G56030 | Symbols: HSP81-2, ERD8, HSP90.2 | HSP81-2 (HEAT SHOCK PROTEIN 81-2); ATP binding | chr5:22686923-22689433 FORWARDnearly identical (1049) HSP81_ORYSA Heat shock protein 81-1 (HSP81-1) (Heat shock protein 82) - Oryza sativa (Rice)nearly identical (1049) loc_os08g39140 12008.m080203 protein heat shock protein 81-1, putative, expressed HSP90 PRK05218 HtpG evidence_…
20.2.1	stress.abiotic.heat	solyc09g092260.2.1	Transcript		-6.439		6.314	weakly similar to ( 154) AT4G13830 | Symbols: J20 | J20 (DNAJ-LIKE 20); heat shock protein binding | chr4:8011518-8012577 FORWARDweakly similar to ( 123) loc_os01g01160 12001.m06763 protein chaperone protein dnaJ 20, chloroplast precursor, putative, expressedDnaJ genomic_reference:SL2.40ch09 gene_region:66746507-66748076 transcript_region:SL2.40ch09:66746507..66748076+ go_terms:GO:0031072 functio…
20.2.1	stress.abiotic.heat	solyc08g080540.2.1	Transcript		3.487		-3.437	moderately similar to ( 261) AT4G11660 | Symbols: AT-HSFB2B, HSFB2B | AT-HSFB2B; transcription factor/ transcription repressor | chr4:7043006-7044227 FORWARDweakly similar to ( 189) loc_os09g35790 12009.m060045 protein heat shock factor protein 7, putative, expressed HSF_DNA-bind HSF HSF1 genomic_reference:SL2.40ch08 gene_region:60985869-60987278 transcript_region:SL2.40ch08:60985869..60987278- g…
20.2.1	stress.abiotic.heat	solyc11g066100.1.1	Transcript		8.544			nearly identical (1080) AT3G12580 | Symbols: HSP70 | HSP70 (heat shock protein 70); ATP binding | chr3:3991487-3993689 REVERSEnearly identical (1131) HSP7C_PETHY Heat shock cognate 70 kDa protein - Petunia hybrida (Petunia)nearly identical (1097) loc_os03g16920 12003.m07124 protein heat shock cognate 70 kDa protein, putative, expressed HSP70 dnaK DnaK dnaK hscA hscA evidence_code:10F0H1E1IEG geno…
20.2.1	stress.abiotic.heat	solyc09g075470.2.1	Transcript		3.828	-4.84585	-18.461	very weakly similar to (97.4) AT1G56300 | Symbols: | DNAJ heat shock N-terminal domain-containing protein | chr1:21079022-21080168 REVERSEvery weakly similar to (95.1) loc_os01g42190 12001.m10485 protein dnaJ-like protein, putative, expressedDnaJ genomic_reference:SL2.40ch09 gene_region:62669771-62671268 transcript_region:SL2.40ch09:62669771..62671268- go_terms:GO:0031072 functional_description:"…
20.2.1	stress.abiotic.heat	solyc01g096960.2.1	Transcript			-2.12174		very weakly similar to (81.6) loc_os03g45340 12003.m09563 protein small heat shock-like protein, putative, expressed genomic_reference:SL2.40ch01 gene_region:79722720-79724375 transcript_region:SL2.40ch01:79722720..79724375- functional_description:"22.7 kDa class IV heat shock protein (AHRD V1 *--- HSP41_PEA); contains Interpro domain(s) IPR008978 HSP20-like chaperone "
20.2.1	stress.abiotic.heat	solyc02g014860.2.1	Transcript			3.6332	211.065	moderately similar to ( 435) AT5G23240 | Symbols: | DNAJ heat shock N-terminal domain-containing protein | chr5:7826857-7828534 REVERSEmoderately similar to ( 353) loc_os04g57880 12004.m10672 protein dnaJ domain containing protein, expressed genomic_reference:SL2.40ch02 gene_region:10421855-10423865 transcript_region:SL2.40ch02:10421855..10423865+ go_terms:GO:0006457,GO:0031072 functional_descrip…
20.2.1	stress.abiotic.heat	solyc05g055160.2.1	Transcript			2.3729	2.983	highly similar to ( 509) AT3G44110 | Symbols: ATJ3, ATJ | ATJ3; protein binding | chr3:15869179-15871059 REVERSEhighly similar to ( 557) DNJH_CUCSA DnaJ protein homolog (DNAJ-1) - Cucumis sativus (Cucumber)highly similar to ( 555) loc_os03g44620 12003.m34900 protein dnaJ protein, putative, expressed DnaJ PRK10767 DnaJ DnaJ_CXXCXGXG PRK10266 DnaJ genomic_reference:SL2.40ch05 gene_region:64069121-6…
20.2.1	stress.abiotic.heat	solyc07g055720.2.1	Transcript			5.20511	161.949	weakly similar to ( 152) AT1G06460 | Symbols: ACD32.1, ACD31.2 | ACD32.1 (ALPHA-CRYSTALLIN DOMAIN 32.1) | chr1:1967308-1969414 REVERSE genomic_reference:SL2.40ch07 gene_region:60979000-60980926 transcript_region:SL2.40ch07:60979000..60980926+ functional_description:"Heat shock protein Hsp20 (AHRD V1 *-*- D4H6X0_DENA2); contains Interpro domain(s) IPR008978 HSP20-like chaperone "
20.2.1	stress.abiotic.heat	solyc01g100230.2.1	Transcript			3.25019	18.709	weakly similar to ( 139) AT1G56300 | Symbols: | DNAJ heat shock N-terminal domain-containing protein | chr1:21079022-21080168 REVERSEweakly similar to ( 101) loc_os03g18870 12003.m07307 protein chaperone protein dnaJ, putative, expressed DnaJ DnaJ genomic_reference:SL2.40ch01 gene_region:82041782-82043997 transcript_region:SL2.40ch01:82041782..82043997- go_terms:GO:0031072 functional_description:…
20.2.1	stress.abiotic.heat	solyc09g015000.2.1	Transcript			2.53431		weakly similar to ( 160) AT5G59720 | Symbols: HSP18.2 | HSP18.2 (heat shock protein 18.2) | chr5:24062632-24063117 FORWARDweakly similar to ( 166) HSP12_MEDSA 18.2 kDa class I heat shock protein - Medicago sativa (Alfalfa)weakly similar to ( 142) loc_os03g16020 12003.m101285 protein 17.4 kDa class I heat shock protein 2, putative, expressedHSP20 genomic_reference:SL2.40ch09 gene_region:7427223-74…
20.2.1	stress.abiotic.heat	solyc03g026020.2.1	Transcript			2.71685		weakly similar to ( 185) AT5G62020 | Symbols: AT-HSFB2A, HSFB2A | AT-HSFB2A; DNA binding / transcription factor | chr5:24916212-24917194 FORWARDweakly similar to ( 191) loc_os09g35790 12009.m060045 protein heat shock factor protein 7, putative, expressed HSF_DNA-bind HSF HSF1 genomic_reference:SL2.40ch03 gene_region:7810489-7812280 transcript_region:SL2.40ch03:7810489..7812280+ go_terms:GO:000367…
20.2.1	stress.abiotic.heat	solyc01g109890.2.1	Transcript			2.37939		moderately similar to ( 402) AT4G39150 | Symbols: | DNAJ heat shock N-terminal domain-containing protein | chr4:18233651-18235740 REVERSEmoderately similar to ( 393) loc_os05g46620 12005.m08785 protein chaperone protein dnaJ 10, putative, expressed DnaJ DnaJ PRK10767 genomic_reference:SL2.40ch01 gene_region:88496281-88501685 transcript_region:SL2.40ch01:88496281..88501685+ go_terms:GO:0030544,GO:…
20.2.1	stress.abiotic.heat	solyc09g011710.2.1	Transcript			2.11051		weakly similar to ( 129) AT1G07400 | Symbols: | 17.8 kDa class I heat shock protein (HSP17.8-CI) | chr1:2275148-2275621 FORWARDweakly similar to ( 129) HSP16_SOYBN 18.5 kDa class I heat shock protein (HSP 18.5) - Glycine max (Soybean)weakly similar to ( 114) loc_os03g15960 12003.m101284 protein 17.4 kDa class I heat shock protein 3, putative, expressed HSP20 genomic_reference:SL2.40ch09 gene_regi…
20.2.1	stress.abiotic.heat	solyc03g116790.2.1	Transcript				-2.126	highly similar to ( 535) AT1G80030 | Symbols: | DNAJ heat shock protein, putative | chr1:30105398-30108873 REVERSEweakly similar to ( 114) DNJH_CUCSA DnaJ protein homolog (DNAJ-1) - Cucumis sativus (Cucumber)highly similar to ( 510) loc_os02g56040 12002.m10628 protein chaperone protein dnaJ, putative, expressed DnaJ PRK10767 DnaJ_C PRK10266 DnaJ DnaJ_CXXCXGXG DnaJ genomic_reference:SL2.40ch03 gen…
20.2.1	stress.abiotic.heat	solyc06g082970.2.1	Transcript				-2.186	weakly similar to ( 141) AT5G21430 | Symbols: | DNAJ heat shock N-terminal domain-containing protein | chr5:7222294-7223400 FORWARDweakly similar to ( 137) loc_os12g31460 12012.m06955 protein heat shock protein binding protein, putative, expressed genomic_reference:SL2.40ch06 gene_region:44856886-44858406 transcript_region:SL2.40ch06:44856886..44858406+ go_terms:GO:0031072 functional_description:…
20.2.1	stress.abiotic.heat	solyc07g047790.2.1	Transcript				2.231	nearly identical (1071) AT3G07770 | Symbols: | ATP binding | chr3:2479611-2483970 FORWARDhighly similar to ( 521) HSP83_IPONI Heat shock protein 83 - Ipomoea nil (Japanese morning glory) (Pharbitis nil)nearly identical (1009) loc_os12g32986 12012.m27011 protein heat shock protein 83, putative, expressed PRK05218 HtpG HSP90 genomic_reference:SL2.40ch07 gene_region:56327803-56334029 transcript_regi…
20.2.1	stress.abiotic.heat	solyc01g006860.2.1	Transcript				2.257	moderately similar to ( 232) AT5G06410 | Symbols: | DNAJ heat shock N-terminal domain-containing protein | chr5:1959719-1961132 REVERSEmoderately similar to ( 231) loc_os12g27070 12012.m06525 protein co-chaperone protein HscB, mitochondrial precursor, putative, expressed hscB hscB genomic_reference:SL2.40ch01 gene_region:1422780-1427208 transcript_region:SL2.40ch01:1422780..1427208- go_terms:GO:0…
20.2.1	stress.abiotic.heat	solyc07g007230.2.1	Transcript				2.421	weakly similar to ( 116) AT5G64360 | Symbols: | DNAJ heat shock N-terminal domain-containing protein | chr5:25737208-25738602 REVERSEvery weakly similar to (83.2) loc_os03g27460 12003.m35263 protein heat shock protein binding protein, putative, expressed genomic_reference:SL2.40ch07 gene_region:1979923-1981870 transcript_region:SL2.40ch07:1979923..1981870+ go_terms:GO:0031072 functional_descripti…
20.2.1	stress.abiotic.heat	solyc04g081070.2.1	Transcript				3.826	highly similar to ( 801) AT5G42480 | Symbols: ARC6 | ARC6 (ACCUMULATION AND REPLICATION OF CHLOROPLASTS 6); protein binding | chr5:16985295-16988332 FORWARDhighly similar to ( 684) loc_os02g03000 12002.m100078 protein division protein, putative, expressed genomic_reference:SL2.40ch04 gene_region:62709760-62714561 transcript_region:SL2.40ch04:62709760..62714561- go_terms:GO:0005515 functional_desc…
20.2.1	stress.abiotic.heat	solyc03g117590.2.1	Transcript				2.828	weakly similar to ( 155) AT1G80920 | Symbols: J8 | J8; heat shock protein binding / unfolded protein binding | chr1:30403863-30404549 REVERSE genomic_reference:SL2.40ch03 gene_region:60755293-60756541 transcript_region:SL2.40ch03:60755293..60756541- go_terms:GO:0006457,GO:0031072 functional_description:"Chaperone protein dnaJ (AHRD V1 *-*- C5UZI2_CLOBO); contains Interpro domain(s) IPR001623 Heat…
20.2.1	stress.abiotic.heat	solyc04g082740.2.1	Transcript				2.673	weakly similar to ( 162) AT1G20870 | Symbols: | LOCATED IN: cellular_component unknown; EXPRESSED IN: 15 plant structures; EXPRESSED DURING: 7 growth stages; CONTAINS InterPro DOMAIN/s: HSP20-like chaperone (InterPro:IPR008978); BEST Arabidopsis thaliana protein match is: unknown protein (TAIR:AT1G54850.1); Has 48 Blast hits to 39 proteins in 11 species: Archae - 0; Bacteria - 0; Metazoa - 1; Fun…
20.2.1	stress.abiotic.heat	solyc05g006240.2.1	Transcript				2.589	highly similar to ( 529) AT1G24120 | Symbols: ARL1 | ARL1 (ARG1-LIKE 1); heat shock protein binding / unfolded protein binding | chr1:8529283-8531946 REVERSEmoderately similar to ( 488) loc_os06g13060 12006.m06021 protein chaperone protein dnaJ 16, putative, expressed DnaJ DnaJ PRK10767 genomic_reference:SL2.40ch05 gene_region:898981-903747 transcript_region:SL2.40ch05:898981..903747- go_terms:GO…
20.2.1	stress.abiotic.heat	solyc07g065840.2.1	Transcript				2.102	nearly identical (1083) AT5G56030 | Symbols: HSP81-2, ERD8, HSP90.2 | HSP81-2 (HEAT SHOCK PROTEIN 81-2); ATP binding | chr5:22686923-22689433 FORWARDnearly identical (1045) HSP81_ORYSA Heat shock protein 81-1 (HSP81-1) (Heat shock protein 82) - Oryza sativa (Rice)nearly identical (1045) loc_os08g39140 12008.m080203 protein heat shock protein 81-1, putative, expressed HSP90 PRK05218 HtpG genomic_r…
20.2.2	stress.abiotic.cold	solyc06g036110.1.1	Transcript	-6.529			-5.844	weakly similar to ( 136) AT5G23950 | Symbols: | C2 domain-containing protein | chr5:8082789-8083448 FORWARDweakly similar to ( 141) loc_os08g44850 12008.m08457 protein SRC2, putative, expressed evidence_code:10F1H1E1IEG genomic_reference:SL2.40ch06 gene_region:22246752-22247498 transcript_region:SL2.40ch06:22246752..22247498+ functional_description:"C2 domain-containing protein (AHRD V1 *--- Q5DV…
20.2.2	stress.abiotic.cold	solyc03g114690.2.1	Transcript		-2.077			nearly identical (1030) AT3G42660 | Symbols: | nucleotide binding | chr3:14751280-14755701 FORWARDnearly identical (1008) loc_os09g06560 12009.m03926 protein transducin/WD-40 repeat family protein, putative, expressed WD40 COG2319 genomic_reference:SL2.40ch03 gene_region:58641516-58647305 transcript_region:SL2.40ch03:58641516..58647305- go_terms:GO:0000166 functional_description:"Wd-40 repeat-con…
20.2.2	stress.abiotic.cold	solyc01g059930.2.1	Transcript			2.63298		moderately similar to ( 225) AT3G17020 | Symbols: | universal stress protein (USP) family protein | chr3:5802728-5804063 REVERSEmoderately similar to ( 216) loc_os05g06500 12005.m05177 protein USP family protein, putative, expressedUSP_Like genomic_reference:SL2.40ch01 gene_region:62161025-62163678 transcript_region:SL2.40ch01:62161025..62163678+ go_terms:GO:0006950 functional_description:"Univer…
20.2.2	stress.abiotic.cold	solyc09g011660.2.1	Transcript			2.19917		moderately similar to ( 206) AT3G53990 | Symbols: | universal stress protein (USP) family protein | chr3:19989658-19991019 REVERSEweakly similar to ( 184) loc_os01g63010 12001.m12419 protein USP family protein, putative, expressedUSP_Like Usp genomic_reference:SL2.40ch09 gene_region:4909289-4910765 transcript_region:SL2.40ch09:4909289..4910765- go_terms:GO:0006950 functional_description:"Universa…
20.2.2	stress.abiotic.cold	solyc07g065220.1.1	Transcript			2.36052	3.92	weakly similar to ( 195) AT5G55530 | Symbols: | C2 domain-containing protein | chr5:22494439-22495656 FORWARDweakly similar to ( 182) loc_os03g09840 12003.m35067 protein C2 domain containing protein, expressed evidence_code:10F1H1E1IEG genomic_reference:SL2.40ch07 gene_region:64303616-64304215 transcript_region:SL2.40ch07:64303616..64304215+ functional_description:"C2 domain-containing protein (A…
20.2.2	stress.abiotic.cold	solyc02g071210.2.1	Transcript			2.13293		moderately similar to ( 202) AT1G29390 | Symbols: COR314-TM2 | COR314-TM2 | chr1:10286409-10287878 REVERSEweakly similar to ( 177) loc_os05g49170 12005.m08987 protein cold acclimation WCOR413-like protein gamma form, putative, expressedWCOR413 genomic_reference:SL2.40ch02 gene_region:35264074-35268444 transcript_region:SL2.40ch02:35264074..35268444- functional_description:"Cold acclimation protei…
20.2.2	stress.abiotic.cold	solyc07g048040.1.1	Transcript			2.50057	6.615	moderately similar to ( 305) AT5G55530 | Symbols: | C2 domain-containing protein | chr5:22494439-22495656 FORWARDmoderately similar to ( 298) loc_os03g09840 12003.m35067 protein C2 domain containing protein, expressed evidence_code:10F1H1E1IEG genomic_reference:SL2.40ch07 gene_region:56554258-56555475 transcript_region:SL2.40ch07:56554258..56555475- functional_description:"C2 domain-containing pr…
20.2.2	stress.abiotic.cold	solyc07g065230.1.1	Transcript			2.56154	4.601	very weakly similar to (88.2) AT1G50570 | Symbols: | C2 domain-containing protein | chr1:18726400-18727566 REVERSEvery weakly similar to (83.6) loc_os03g09840 12003.m35067 protein C2 domain containing protein, expressed evidence_code:10F1H1E1IEG genomic_reference:SL2.40ch07 gene_region:64304320-64304910 transcript_region:SL2.40ch07:64304320..64304910+ functional_description:"C2 domain-containing …
20.2.3	stress.abiotic.drought/salt	solyc04g017690.2.1	Transcript	5.071		3.73698	21.915	very weakly similar to ( 100) AT2G41430 | Symbols: ERD15, LSR1, CID1 | ERD15 (EARLY RESPONSIVE TO DEHYDRATION 15); protein binding | chr2:17269736-17270314 FORWARD genomic_reference:SL2.40ch04 gene_region:7761810-7762863 transcript_region:SL2.40ch04:7761810..7762863- go_terms:GO:0005515 functional_description:"Early response to dehydration 15-like protein (Fragment) (AHRD V1 *--- Q5MEE1_PSEMZ); c…
20.2.3	stress.abiotic.drought/salt	solyc08g005490.2.1	Transcript		-2.319		3.191	highly similar to ( 989) AT1G31850 | Symbols: | dehydration-responsive protein, putative | chr1:11431165-11433443 FORWARDhighly similar to ( 532) loc_os06g01450 12006.m04884 protein methyltransferase, putative, expressedDUF248 genomic_reference:SL2.40ch08 gene_region:361626-365816 transcript_region:SL2.40ch08:361626..365816- functional_description:"Dehydration-responsive protein-like (AHRD V1 **-…
20.2.3	stress.abiotic.drought/salt	solyc10g079820.1.1	Transcript			2.63181	2.44	weakly similar to ( 105) AT2G41430 | Symbols: ERD15, LSR1, CID1 | ERD15 (EARLY RESPONSIVE TO DEHYDRATION 15); protein binding | chr2:17269736-17270314 FORWARD evidence_code:10F1H1E1IEG genomic_reference:SL2.40ch10 gene_region:60636659-60637440 transcript_region:SL2.40ch10:60636659..60637440+ functional_description:"Early response to dehydration 15-like protein (Fragment) (AHRD V1 **-- Q5MED0_PSEM…
20.2.3	stress.abiotic.drought/salt	solyc02g077750.2.1	Transcript			2.08642		genomic_reference:SL2.40ch02 gene_region:37193303-37193923 transcript_region:SL2.40ch02:37193303..37193923+ functional_description:"Fiber protein Fb2 (AHRD V1 **-- B3TLS9_ELAGV); contains Interpro domain(s) IPR008598 Drought induced 19 "
20.2.3	stress.abiotic.drought/salt	solyc05g005280.2.1	Transcript				3.495	moderately similar to ( 210) AT1G23550 | Symbols: SRO2 | SRO2 (SIMILAR TO RCD ONE 2); NAD+ ADP-ribosyltransferase | chr1:8350912-8352232 FORWARDweakly similar to ( 135) loc_os04g57640 12004.m10649 protein poly polymerase catalytic domain containing protein, expressed genomic_reference:SL2.40ch05 gene_region:227383-230131 transcript_region:SL2.40ch05:227383..230131- go_terms:GO:0003950 functional_…
20.2.3	stress.abiotic.drought/salt	solyc02g081030.2.1	Transcript				2.67	highly similar to ( 985) AT4G22120 | Symbols: | early-responsive to dehydration protein-related / ERD protein-related | chr4:11715976-11719144 REVERSEhighly similar to ( 942) loc_os01g35050 12001.m150613 protein HYP1, putative, expressed DUF221 COG5594 genomic_reference:SL2.40ch02 gene_region:39662050-39674092 transcript_region:SL2.40ch02:39662050..39674092- go_terms:GO:0016020 functional_descrip…
20.2.3	stress.abiotic.drought/salt	solyc08g023440.2.1	Transcript				2.393	highly similar to ( 819) AT1G30360 | Symbols: ERD4 | ERD4 (early-responsive to dehydration 4) | chr1:10715892-10718799 FORWARDhighly similar to ( 765) loc_os07g05570 12007.m29066 protein ERD4 protein, putative, expressed COG5594 DUF221 genomic_reference:SL2.40ch08 gene_region:16571646-16577518 transcript_region:SL2.40ch08:16571646..16577518- go_terms:GO:0016020 functional_description:"Early-respo…
20.2.3	stress.abiotic.drought/salt	solyc05g052970.2.1	Transcript				2.027	nearly identical (1010) AT2G39750 | Symbols: | dehydration-responsive family protein | chr2:16578986-16582281 REVERSEhighly similar to ( 861) loc_os01g62800 12001.m12400 protein ankyrin-like protein, putative, expressedDUF248 genomic_reference:SL2.40ch05 gene_region:62285580-62291311 transcript_region:SL2.40ch05:62285580..62291311+ functional_description:"Dehydration-responsive family protein (AH…
20.2.3	stress.abiotic.drought/salt	solyc03g112160.2.1	Transcript				2.55	very weakly similar to (88.2) AT5G26990 | Symbols: | drought-responsive family protein | chr5:9491366-9493639 FORWARDweakly similar to ( 129) loc_os01g73960 12001.m43394 protein fb2, putative, expressedDi19 genomic_reference:SL2.40ch03 gene_region:56711050-56713651 transcript_region:SL2.40ch03:56711050..56713651- go_terms:GO:0005515 functional_description:"Protein DEHYDRATION-INDUCED 19 homolog 5…
20.2.3	stress.abiotic.drought/salt	solyc12g008360.1.1	Transcript				2.142	nearly identical (1168) AT5G19690 | Symbols: STT3A | STT3A (STAUROSPORIN AND TEMPERATURE SENSITIVE 3-LIKE A); oligosaccharyl transferase | chr5:6652649-6658214 FORWARDnearly identical (1094) loc_os05g44360 12005.m27627 protein oligosaccharyl transferase STT3 subunit, putative, expressed STT3 COG1287 evidence_code:10F0H1E1IEG genomic_reference:SL2.40ch12 gene_region:1785951-1798278 transcript_regi…
20.2.3	stress.abiotic.drought/salt	solyc01g091690.2.1	Transcript				2.896	highly similar to ( 904) AT4G00750 | Symbols: | dehydration-responsive family protein | chr4:314405-317507 FORWARDhighly similar to ( 880) loc_os04g48230 12004.m35188 protein ankyrin protein kinase-like, putative, expressedDUF248 genomic_reference:SL2.40ch01 gene_region:77031346-77036001 transcript_region:SL2.40ch01:77031346..77036001- functional_description:"Dehydration-responsive family protein…
20.2.3	stress.abiotic.drought/salt	solyc03g098600.2.1	Transcript				2.413	nearly identical (1175) AT1G34130 | Symbols: STT3B | STT3B (staurosporin and temperature sensitive 3-like b); oligosaccharyl transferase | chr1:12430000-12432985 FORWARDnearly identical (1124) loc_os04g57890 12004.m10673 protein oligosaccharyl transferase STT3 subunit, putative, expressed STT3 COG1287 genomic_reference:SL2.40ch03 gene_region:54347680-54353815 transcript_region:SL2.40ch03:54347680…
20.2.4	stress.abiotic.touch/wounding	solyc06g050760.1.1	Transcript	-2.024				weakly similar to ( 115) AT3G10985 | Symbols: SAG20, WI12, ATWI-12 | SAG20 (SENESCENCE ASSOCIATED GENE 20) | chr3:3442776-3443108 FORWARDweakly similar to ( 142) WUN1_SOLTU Wound-induced protein 1 - Solanum tuberosum (Potato)very weakly similar to (91.3) loc_os03g18770 12003.m07298 protein wound-induced protein 1, putative, expressedWI12 evidence_code:10F1H1E1IEG genomic_reference:SL2.40ch06 gene…
20.2.4	stress.abiotic.touch/wounding	solyc06g048820.1.1	Transcript	-2.63	-2.11			weakly similar to ( 109) AT3G10985 | Symbols: SAG20, WI12, ATWI-12 | SAG20 (SENESCENCE ASSOCIATED GENE 20) | chr3:3442776-3443108 FORWARDweakly similar to ( 191) WUN1_SOLTU Wound-induced protein 1 - Solanum tuberosum (Potato)very weakly similar to (87.4) loc_os03g18770 12003.m07298 protein wound-induced protein 1, putative, expressedWI12 evidence_code:10F1H1E1IEG genomic_reference:SL2.40ch06 gene…
20.2.4	stress.abiotic.touch/wounding	solyc08g008370.2.1	Transcript		2.326		-4.605	moderately similar to ( 259) AT3G27090 | Symbols: | FUNCTIONS IN: molecular_function unknown; INVOLVED IN: biological_process unknown; LOCATED IN: cellular_component unknown; EXPRESSED IN: 24 plant structures; EXPRESSED DURING: 15 growth stages; CONTAINS InterPro DOMAIN/s: Development and cell death domain (InterPro:IPR013989), Kelch related (InterPro:IPR013089); BEST Arabidopsis thaliana protein…
20.2.4	stress.abiotic.touch/wounding	solyc07g054760.1.1	Transcript		7.329			very weakly similar to (98.6) AT4G10265 | Symbols: | wound-responsive protein, putative | chr4:6373226-6373477 REVERSEvery weakly similar to (84.3) loc_os04g54280 12004.m10320 protein retrotransposon protein, putative, unclassified evidence_code:10F1H1E1IEG genomic_reference:SL2.40ch07 gene_region:60303086-60303337 transcript_region:SL2.40ch07:60303086..60303337- functional_description:"Wound ind…
20.2.4	stress.abiotic.touch/wounding	solyc08g082610.2.1	Transcript			2.88219		moderately similar to ( 267) AT5G42050 | Symbols: | FUNCTIONS IN: molecular_function unknown; EXPRESSED IN: 22 plant structures; EXPRESSED DURING: 13 growth stages; CONTAINS InterPro DOMAIN/s: Development and cell death domain (InterPro:IPR013989), Kelch related (InterPro:IPR013089); BEST Arabidopsis thaliana protein match is: unknown protein (TAIR:AT3G27090.1); Has 5084 Blast hits to 2870 protei…
20.2.4	stress.abiotic.touch/wounding	solyc12g089220.1.1	Transcript			4.03828	24.901	moderately similar to ( 314) AT1G75380 | Symbols: | wound-responsive protein-related | chr1:28281789-28283631 REVERSEmoderately similar to ( 317) loc_os08g26870 12008.m080140 protein wound responsive protein, putative, expressed evidence_code:10F0H1E1IEG genomic_reference:SL2.40ch12 gene_region:62767870-62771271 transcript_region:SL2.40ch12:62767870..62771271- functional_description:"Wound respon…
20.2.4	stress.abiotic.touch/wounding	solyc04g080700.2.1	Transcript			4.99917	47.697	moderately similar to ( 321) AT1G75380 | Symbols: | wound-responsive protein-related | chr1:28281789-28283631 REVERSEmoderately similar to ( 295) loc_os08g26870 12008.m080140 protein wound responsive protein, putative, expressed genomic_reference:SL2.40ch04 gene_region:62383826-62386863 transcript_region:SL2.40ch04:62383826..62386863- functional_description:"Wound responsive protein (Fragment) (A…
20.2.5	stress.abiotic.light	solyc06g060060.2.1	Transcript				-2.727	highly similar to ( 683) AT1G21640 | Symbols: NADK2, ATNADK2 | NADK2; NAD+ kinase/ calmodulin binding | chr1:7588726-7592669 FORWARDhighly similar to ( 668) NADK2_ORYSA Probable NAD kinase 2, chloroplast precursor (EC 2.7.1.23) - Oryza sativa (Rice)highly similar to ( 668) loc_os11g08670 12011.m05064 protein NAD kinase 2, chloroplast precursor, putative, expressed nadF NAD_kinase ppnK ppnK ppnK p…
20.2.99	stress.abiotic.unspecified	solyc01g095700.2.1	Transcript	2.788			2.556	moderately similar to ( 279) AT1G01360 | Symbols: | unknown protein | chr1:142138-142914 FORWARDmoderately similar to ( 279) loc_os02g15640 12002.m06807 protein AT-rich element binding factor 3, putative, expressed genomic_reference:SL2.40ch01 gene_region:78645220-78647649 transcript_region:SL2.40ch01:78645220..78647649- go_terms:GO:0004872,GO:0042803 functional_description:"Abscisic acid recepto…
20.2.99	stress.abiotic.unspecified	solyc03g123410.1.1	Transcript	-3.052		-6.6598	-2.025	moderately similar to ( 250) AT5G20630 | Symbols: GLP3, GLP3A, GLP3B, ATGER3, GER3 | GER3 (GERMIN 3); oxalate oxidase | chr5:6975315-6975950 REVERSEmoderately similar to ( 273) AB19A_PRUPE Auxin-binding protein ABP19a precursor - Prunus persica (Peach)moderately similar to ( 218) loc_os08g35760 12008.m07565 protein auxin-binding protein ABP20 precursor, putative, expressedCupin_1 evidence_code:10…
20.2.99	stress.abiotic.unspecified	solyc04g007010.2.1	Transcript		-3.466	-3.65698		very weakly similar to (82.4) AT1G70890 | Symbols: MLP43 | MLP43 (MLP-LIKE PROTEIN 43) | chr1:26725912-26726489 REVERSEBet_v_I genomic_reference:SL2.40ch04 gene_region:737430-738426 transcript_region:SL2.40ch04:737430..738426+ go_terms:GO:0009607 functional_description:"Major latex-like protein (AHRD V1 **-- B5THI3_PANGI); contains Interpro domain(s) IPR000916 Bet v I allergen "
20.2.99	stress.abiotic.unspecified	solyc06g007460.2.1	Transcript				2.166	weakly similar to ( 112) AT2G30370 | Symbols: | allergen-related | chr2:12940577-12942167 REVERSEvery weakly similar to (96.3) loc_os01g60900 12001.m12218 protein expressed protein genomic_reference:SL2.40ch06 gene_region:1469639-1472957 transcript_region:SL2.40ch06:1469639..1472957- functional_description:"Pollen allergen (AHRD V1 *-*- Q0EEJ0_CRYJA)"
20.2.99	stress.abiotic.unspecified	solyc07g053200.2.1	Transcript				4.002	weakly similar to ( 195) AT1G11360 | Symbols: | universal stress protein (USP) family protein | chr1:3822171-3822899 REVERSEweakly similar to ( 171) loc_os01g57450 12001.m11896 protein USP family protein, putative, expressed genomic_reference:SL2.40ch07 gene_region:58978053-58979412 transcript_region:SL2.40ch07:58978053..58979412- go_terms:GO:0006950 functional_description:"Universal stress prote…
20.2.99	stress.abiotic.unspecified	solyc07g041720.1.1	Transcript				2.718	moderately similar to ( 247) AT5G20630 | Symbols: GLP3, GLP3A, GLP3B, ATGER3, GER3 | GER3 (GERMIN 3); oxalate oxidase | chr5:6975315-6975950 REVERSEmoderately similar to ( 264) AB19A_PRUPE Auxin-binding protein ABP19a precursor - Prunus persica (Peach)moderately similar to ( 229) loc_os08g35760 12008.m07565 protein auxin-binding protein ABP20 precursor, putative, expressedCupin_1 evidence_code:10…
20.2.99	stress.abiotic.unspecified	solyc04g007790.2.1	Transcript				2.127	weakly similar to ( 107) AT1G70890 | Symbols: MLP43 | MLP43 (MLP-LIKE PROTEIN 43) | chr1:26725912-26726489 REVERSEBet_v_I genomic_reference:SL2.40ch04 gene_region:1474832-1476779 transcript_region:SL2.40ch04:1474832..1476779+ go_terms:GO:0009607 functional_description:"Major latex-like protein (AHRD V1 **-- B5THI3_PANGI); contains Interpro domain(s) IPR000916 Bet v I allergen "
11.6	lipid transfer proteins	solyc10g075070.1.1	Transcript	10.693		2.45165	9.309	very weakly similar to (87.4) AT3G51590 | Symbols: LTP12 | LTP12 (LIPID TRANSFER PROTEIN 12); lipid binding | chr3:19135828-19136654 REVERSEweakly similar to ( 160) NLTP2_TOBAC Nonspecific lipid-transfer protein 2 precursor (LTP 2) - Nicotiana tabacum (Common tobacco)very weakly similar to (90.1) loc_os12g02310 12012.m04232 protein nonspecific lipid-transfer protein 2 precursor, putative, express…
11.6	lipid transfer proteins	Solyc08g067530.1.1	Transcript	7.69414				functional_description:"Non-specific lipid-transfer protein (AHRD V1 ***- Q850K5_VITVI); contains Interpro domain(s) IPR013770 Plant lipid transfer protein and hydrophobic protein, helical"
11.6	lipid transfer proteins	solyc10g075110.1.1	Transcript		-2.163	2.71824	13.093	weakly similar to ( 146) NLTP2_TOBAC Nonspecific lipid-transfer protein 2 precursor (LTP 2) - Nicotiana tabacum (Common tobacco)nsLTP1 evidence_code:10F1H0E1IEG genomic_reference:SL2.40ch10 gene_region:58157020-58157628 transcript_region:SL2.40ch10:58157020..58157628- go_terms:GO:0006869 functional_description:"Non-specific lipid-transfer protein (AHRD V1 ***- A7UGG9_SOLTU); contains Interpro dom…
11.6	lipid transfer proteins	solyc10g075090.1.1	Transcript			8.68247	32.376	weakly similar to ( 115) NLTP2_TOBAC Nonspecific lipid-transfer protein 2 precursor (LTP 2) - Nicotiana tabacum (Common tobacco)nsLTP1 evidence_code:10F0H0E1IEG genomic_reference:SL2.40ch10 gene_region:58125039-58125556 transcript_region:SL2.40ch10:58125039..58125556- go_terms:GO:0005516,GO:0005319 functional_description:"Non-specific lipid-transfer protein (AHRD V1 **** Q4A1N0_SOLLC); contains I…
11.6	lipid transfer proteins	solyc10g075150.1.1	Transcript			53.6292	21.977	weakly similar to ( 125) NLTP2_TOBAC Nonspecific lipid-transfer protein 2 precursor (LTP 2) - Nicotiana tabacum (Common tobacco)nsLTP1 evidence_code:10F1H0E1IEG genomic_reference:SL2.40ch10 gene_region:58198183-58199391 transcript_region:SL2.40ch10:58198183..58199391- go_terms:GO:0005516,GO:0005319 functional_description:"Non-specific lipid-transfer protein (AHRD V1 **** Q9ZPI9_CAPAN); contains I…
11.6	lipid transfer proteins	solyc10g075100.1.1	Transcript				2.728	very weakly similar to (87.0) AT3G51590 | Symbols: LTP12 | LTP12 (LIPID TRANSFER PROTEIN 12); lipid binding | chr3:19135828-19136654 REVERSEweakly similar to ( 154) NLTP2_TOBAC Nonspecific lipid-transfer protein 2 precursor (LTP 2) - Nicotiana tabacum (Common tobacco)very weakly similar to (90.1) loc_os12g02330 12012.m04234 protein nonspecific lipid-transfer protein precursor, putative, expressed…
26.21	misc.lipid transfer protein (LTP) family protein	solyc08g078870.1.1	Transcript	5.215	2.072	6.90005	16.954	very weakly similar to (81.3) AT3G22142 | Symbols: | structural constituent of cell wall | chr3:7803604-7808046 REVERSEHPS_like evidence_code:10F0H1E1IEG genomic_reference:SL2.40ch08 gene_region:59728469-59728909 transcript_region:SL2.40ch08:59728469..59728909+ go_terms:GO:0008289 functional_description:"Proline-rich protein (AHRD V1 **-- Q41125_PHAVU); contains Interpro domain(s) IPR013770 Plant…
26.21	misc.lipid transfer protein (LTP) family protein	solyc01g090970.2.1	Transcript	-3.066	-2.258	-2.21796	-3.145	weakly similar to ( 120) AT4G00165 | Symbols: | protease inhibitor/seed storage/lipid transfer protein (LTP) family protein | chr4:69433-69819 REVERSEvery weakly similar to (95.9) 14KD_DAUCA 14 kDa proline-rich protein DC2.15 precursor - Daucus carota (Carrot)very weakly similar to (91.3) loc_os04g46820 12004.m09630 protein cortical cell-delineating protein precursor, putativeHPS_like genomic_ref…
26.21	misc.lipid transfer protein (LTP) family protein	solyc01g073680.2.1	Transcript		2.112	-5.47925	-7.681	weakly similar to ( 172) AT2G44300 | Symbols: | lipid transfer protein-related | chr2:18307468-18308286 REVERSEweakly similar to ( 135) loc_os07g09970 12007.m05452 protein lipid binding protein, putative, expressed genomic_reference:SL2.40ch01 gene_region:70294954-70296553 transcript_region:SL2.40ch01:70294954..70296553- go_terms:GO:0006869 functional_description:"Non-specific lipid-transfer prot…
26.21	misc.lipid transfer protein (LTP) family protein	solyc12g009650.1.1	Transcript		-2.204	-2.22471		weakly similar to ( 117) AT2G10940 | Symbols: | protease inhibitor/seed storage/lipid transfer protein (LTP) family protein | chr2:4311160-4312035 REVERSEweakly similar to ( 110) loc_os06g43600 12006.m08890 protein 36.4 kDa proline-rich protein, putative, expressedHPS_like evidence_code:10F0H1E1IEG genomic_reference:SL2.40ch12 gene_region:2922153-2923552 transcript_region:SL2.40ch12:2922153..2923…
26.21	misc.lipid transfer protein (LTP) family protein	solyc08g005960.1.1	Transcript		-16.073	4.2132	62.018	very weakly similar to (91.7) AT2G45180 | Symbols: | protease inhibitor/seed storage/lipid transfer protein (LTP) family protein | chr2:18626377-18626781 FORWARDvery weakly similar to (85.5) loc_os03g01320 12003.m34972 protein NT16 polypeptide, putative, expressedHPS_like evidence_code:10F1H1E1IEG genomic_reference:SL2.40ch08 gene_region:725778-726188 transcript_region:SL2.40ch08:725778..726188- …
26.21	misc.lipid transfer protein (LTP) family protein	solyc01g005990.2.1	Transcript		-2.144	-3.34799		weakly similar to ( 151) AT2G44300 | Symbols: | lipid transfer protein-related | chr2:18307468-18308286 REVERSEweakly similar to ( 134) loc_os03g07100 12003.m06227 protein lipid transfer protein, putative, expressed genomic_reference:SL2.40ch01 gene_region:653649-655542 transcript_region:SL2.40ch01:653649..655542- functional_description:"Non-specific lipid-transfer protein (AHRD V1 *-*- B9REN2_RI…
26.21	lipid transfer protein (LTP) family protein	solyc06g065970.1.1	Transcript			-10.6247	-3.301	very weakly similar to (94.7) AT2G45180 | Symbols: | protease inhibitor/seed storage/lipid transfer protein (LTP) family protein | chr2:18626377-18626781 FORWARDvery weakly similar to (92.8) 14KD_DAUCA 14 kDa proline-rich protein DC2.15 precursor - Daucus carota (Carrot)very weakly similar to (90.1) loc_os04g46820 12004.m09630 protein cortical cell-delineating protein precursor, putativeHPS_like …
26.21	lipid transfer protein (LTP) family protein	solyc11g072030.1.1	Transcript			-2.1431		very weakly similar to (99.0) AT3G43720 | Symbols: | protease inhibitor/seed storage/lipid transfer protein (LTP) family protein | chr3:15615549-15617099 REVERSEweakly similar to ( 105) loc_os05g41030 12005.m08279 protein lipid binding protein, putative, expressed evidence_code:10F1H0E1IEG genomic_reference:SL2.40ch11 gene_region:52404039-52406751 transcript_region:SL2.40ch11:52404039..52406751- …
35.2	not assigned.abiotic	solyc02g084850.2.1	Transcript	2.02359		71.078	44.973	genomic_reference:SL2.40ch02 gene_region:42503669-42504804 transcript_region:SL2.40ch02:42503669..42504804- go_terms:GO:0009415 functional_description:"Unknown Protein (AHRD V1); contains Interpro domain(s) IPR000167 Dehydrin "
