# Supplementary material for: Identification of key genes involved in the phenotypic alterations of res (restored cell structure by salinity) tomato mutant and its recovery induced by salt stress through transcriptomic analysis
Source: BMC Plant Biol. 2018 Oct 1;18:213. doi: 10.1186/s12870-018-1436-9 (PMC6167845; doi:10.1186/s12870-018-1436-9)
Supplement: Supplementary file 7 — Table S6. Mapman classification of DEGs involved in protein metabolism in roots (sheet 1) and leaves (sheet 2) of res and WT plants in absence of salt stress (Control) and after 5 days of 200 mM NaCl (Salt). (XLSX 79 kb) [file 12870_2018_1436_MOESM7_ESM.xlsx]

## Sheet: Proteases-PIs-Root
	Table S6 (Excel file). Mapman classification of DEGs involved in protein metabolism in roots of res and WT plants in absence of salt stress (Control) and after 5 days of 200 mM NaCl (Salt). Fold-change values are shown, comparing res vs WT in each condition (left columns) or salt stress vs control for each genotype (right columns).
BinCode	BinName	ID	Type	FC (res control vs WT control)	FC (res salt vs WT salt)	FC (res salt vs control)	FC (WT salt vs control)	Description
29.5	protein.degradation	solyc03g112620.2.1	Transcript	-2.916				highly similar to ( 594) AT5G50150 | Symbols: | unknown protein | chr5:20402444-20406375 REVERSEhighly similar to ( 521) loc_os06g28000 12006.m07345 protein carboxyl-terminal proteinase, putative, expressedDUF239 genomic_reference:SL2.40ch03 gene_region:57051293-57055116 transcript_region:SL2.40ch03:57051293..57055116- functional_description:"Carboxyl-terminal proteinase (AHRD V1 ***- B4FXN3_MAIZ…
29.5	protein.degradation	solyc12g096610.1.1	Transcript	2.094				moderately similar to ( 240) AT2G31870 | Symbols: TEJ | TEJ (Sanskrit for bright'); poly(ADP-ribose) glycohydrolase | chr2:13549999-13553756 REVERSEmoderately similar to ( 232) loc_os03g62680 12003.m11145 protein poly, putative evidence_code:10F0H1E0IEG genomic_reference:SL2.40ch12 gene_region:63789621-63793477 transcript_region:SL2.40ch12:63789621..63793477+ go_terms:GO:0005975 functional_descri…
29.5	protein.degradation	solyc04g050490.2.1	Transcript	-2.085				highly similar to ( 607) AT5G18460 | Symbols: | unknown protein | chr5:6123205-6126505 FORWARDmoderately similar to ( 491) loc_os08g45170 12008.m080243 protein carboxyl-terminal proteinase, putative, expressedDUF239 genomic_reference:SL2.40ch04 gene_region:46494013-46503692 transcript_region:SL2.40ch04:46494013..46503692- functional_description:"Carboxyl-terminal proteinase (AHRD V1 ***- B6SL47_M…
29.5	protein.degradation	solyc04g082120.2.1	Transcript	18.936		-2.863		nearly identical (1074) AT1G76140 | Symbols: | serine-type endopeptidase/ serine-type peptidase | chr1:28571187-28574852 FORWARDnearly identical (1029) loc_os01g01830 12001.m06826 protein prolyl endopeptidase, putative, expressed COG1505 Peptidase_S9_N PtrB Peptidase_S9 PRK10115 DAP2 genomic_reference:SL2.40ch04 gene_region:63497736-63502187 transcript_region:SL2.40ch04:63497736..63502187+ go_ter…
29.5	protein.degradation	solyc10g012430.2.1	Transcript	2.216		-2.041		highly similar to ( 771) AT1G01650 | Symbols: | aspartic-type endopeptidase/ peptidase | chr1:233188-236537 REVERSEhighly similar to ( 720) loc_os02g57710 12002.m10792 protein signal peptide peptidase-like 2B, putative, expressed Peptidase_A22B PSN PA_GO-like genomic_reference:SL2.40ch10 gene_region:5095597-5108835 transcript_region:SL2.40ch10:5095597..5108835- go_terms:GO:0008233 functional_desc…
29.5	protein.degradation	solyc01g005550.2.1	Transcript	-2.032				highly similar to ( 669) AT5G56530 | Symbols: | unknown protein | chr5:22889382-22891439 FORWARDhighly similar to ( 633) loc_os07g38590 12007.m08105 protein carboxyl-terminal peptidase, putative, expressedDUF239 genomic_reference:SL2.40ch01 gene_region:382300-385329 transcript_region:SL2.40ch01:382300..385329+ functional_description:"Carboxyl-terminal peptidase (AHRD V1 ***- B6U8T6_MAIZE); contai…
29.5	protein.degradation	solyc03g059260.2.1	Transcript		-2.123	-2.218		highly similar to ( 640) AT3G57680 | Symbols: | peptidase S41 family protein | chr3:21381054-21383629 FORWARDhighly similar to ( 605) loc_os06g21380 12006.m06795 protein carboxyl-terminal-processing protease precursor, putative, expressedPrc TSPc Peptidase_S41 PRK11186 genomic_reference:SL2.40ch03 gene_region:25561139-25565934 transcript_region:SL2.40ch03:25561139..25565934- go_terms:GO:0004252 f…
29.5	protein.degradation	solyc09g010930.2.1	Transcript				2.146	moderately similar to ( 422) AT2G37660 | Symbols: | binding / catalytic/ coenzyme binding | chr2:15795481-15796977 REVERSEmoderately similar to ( 420) loc_os03g60740 12003.m10963 protein NAD-dependent epimerase/dehydratase, putative, expressed genomic_reference:SL2.40ch09 gene_region:4264025-4269432 transcript_region:SL2.40ch09:4264025..4269432- go_terms:GO:0005507 functional_description:"NAD-dep…
29.5	protein.degradation	solyc02g068380.2.1	Transcript			2.018	2.017	highly similar to ( 677) AT4G20070 | Symbols: ATAAH | ATAAH (Arabidopsis thaliana Allantoate Amidohydrolase); allantoate deiminase/ metallopeptidase | chr4:10861548-10864529 FORWARDhighly similar to ( 570) loc_os06g45480 12006.m32139 protein metallopeptidase, putative, expressedPRK09290 PRK12890 PRK12893 PRK12892 PRK12891 ArgE Peptidase_M20 genomic_reference:SL2.40ch02 gene_region:32909088-329150…
29.5	protein.degradation	solyc00g187050.2.1	Transcript			2.343		highly similar to ( 582) AT4G30920 | Symbols: | cytosol aminopeptidase family protein | chr4:15046589-15049304 REVERSEhighly similar to ( 811) AMPL_SOLTU Leucine aminopeptidase, chloroplast precursor (EC 3.4.11.1) (LAP) (Leucyl aminopeptidase) (Proline aminopeptidase) (EC 3.4.11.5) (Prolyl aminopeptidase) - Solanum tuberosum (Potato)highly similar to ( 543) loc_os02g55140 12002.m10540 protein leu…
29.5.1	protein.degradation.subtilases	solyc08g007690.1.1	Transcript	-3.142		3.026		highly similar to ( 573) AT5G67360 | Symbols: ARA12 | ARA12; serine-type endopeptidase | chr5:26872192-26874465 REVERSEhighly similar to ( 660) loc_os03g02750 12003.m05815 protein xylem serine proteinase 1 precursor, putative, expressedPA_subtilisin_like Peptidase_S8 evidence_code:10F0H1E1IEG genomic_reference:SL2.40ch08 gene_region:2183538-2185754 transcript_region:SL2.40ch08:2183538..2185754+ g…
29.5.1	protein.degradation.subtilases	solyc08g007680.1.1	Transcript	-2.542				highly similar to ( 560) AT5G67360 | Symbols: ARA12 | ARA12; serine-type endopeptidase | chr5:26872192-26874465 REVERSEhighly similar to ( 627) loc_os03g02750 12003.m05815 protein xylem serine proteinase 1 precursor, putative, expressedPA_subtilisin_like Peptidase_S8 PA evidence_code:10F0H1E1IEG genomic_reference:SL2.40ch08 gene_region:2176697-2178934 transcript_region:SL2.40ch08:2176697..2178934…
29.5.1	protein.degradation.subtilases	solyc03g081260.2.1	Transcript	-2.282				highly similar to ( 802) AT1G32960 | Symbols: ATSBT3.3, SBT3.3 | SBT3.3; identical protein binding / serine-type endopeptidase | chr1:11945351-11948429 FORWARDhighly similar to ( 650) loc_os09g36110 12009.m06561 protein subtilisin-like protease precursor, putative, expressedPA_subtilisin_like genomic_reference:SL2.40ch03 gene_region:45698997-45702833 transcript_region:SL2.40ch03:45698997..4570283…
29.5.1	protein.degradation.subtilases	solyc08g007670.1.1	Transcript	-3.058				highly similar to ( 535) AT5G67360 | Symbols: ARA12 | ARA12; serine-type endopeptidase | chr5:26872192-26874465 REVERSEhighly similar to ( 607) loc_os12g23980 12012.m06233 protein subtilisin-like protease precursor, putative, expressedPA_subtilisin_like Peptidase_S8 PA evidence_code:10F0H1E1IEG genomic_reference:SL2.40ch08 gene_region:2169906-2172140 transcript_region:SL2.40ch08:2169906..2172140+…
29.5.1	protein.degradation.subtilases	solyc08g079920.1.1	Transcript	-22.64			-15.341	highly similar to ( 520) AT1G04110 | Symbols: SDD1 | SDD1 (STOMATAL DENSITY AND DISTRIBUTION); serine-type endopeptidase | chr1:1061457-1063784 REVERSEhighly similar to ( 590) loc_os03g02750 12003.m05815 protein xylem serine proteinase 1 precursor, putative, expressedPA_subtilisin_like Peptidase_S8 evidence_code:10F0H1E1IEG genomic_reference:SL2.40ch08 gene_region:60504548-60506788 transcript_reg…
29.5.1	protein.degradation.subtilases	solyc04g078740.2.1	Transcript	2.785				highly similar to ( 612) AT5G67090 | Symbols: | subtilase family protein | chr5:26774111-26776321 REVERSEhighly similar to ( 751) loc_os05g36010 12005.m07831 protein subtilisin-like protease precursor, putative, expressed genomic_reference:SL2.40ch04 gene_region:61000501-61003148 transcript_region:SL2.40ch04:61000501..61003148+ go_terms:GO:0004252 functional_description:"Subtilisin-like protease …
29.5.1	protein.degradation.subtilases	solyc12g011140.1.1	Transcript	-2.042				highly similar to ( 859) AT2G04160 | Symbols: AIR3 | AIR3; serine-type endopeptidase | chr2:1401450-1407694 REVERSEhighly similar to ( 772) loc_os02g10520 12002.m06350 protein subtilisin-like protease precursor, putative, expressedPA_subtilisin_like evidence_code:10F0H1E1IEG genomic_reference:SL2.40ch12 gene_region:3975873-3981612 transcript_region:SL2.40ch12:3975873..3981612- go_terms:GO:0006508…
29.5.1	protein.degradation.subtilases	solyc02g021220.1.1	Transcript	2.54				highly similar to ( 761) AT3G14240 | Symbols: | subtilase family protein | chr3:4741637-4743964 REVERSEhighly similar to ( 686) loc_os08g35090 12008.m07498 protein subtilisin-like protease precursor, putative, expressedPA_subtilisin_like PA evidence_code:10F0H1E1IEG genomic_reference:SL2.40ch02 gene_region:12919948-12922332 transcript_region:SL2.40ch02:12919948..12922332- go_terms:GO:0004252 func…
29.5.1	protein.degradation.subtilases	solyc04g078110.1.1	Transcript	-2.299		2.251		highly similar to ( 915) AT5G67360 | Symbols: ARA12 | ARA12; serine-type endopeptidase | chr5:26872192-26874465 REVERSEhighly similar to ( 881) loc_os03g55350 12003.m10450 protein subtilisin-like protease precursor, putative, expressedPA_subtilisin_like PA evidence_code:10F1H1E1IEG genomic_reference:SL2.40ch04 gene_region:60540247-60542547 transcript_region:SL2.40ch04:60540247..60542547+ go_terms…
29.5.1	protein.degradation.subtilases	solyc08g079900.1.1	Transcript	14.125		-4.018		highly similar to ( 527) AT5G67360 | Symbols: ARA12 | ARA12; serine-type endopeptidase | chr5:26872192-26874465 REVERSEhighly similar to ( 578) loc_os10g38080 12010.m06590 protein subtilisin-like protease precursor, putative, expressedPA_subtilisin_like Peptidase_S8 evidence_code:10F0H1E1IEG genomic_reference:SL2.40ch08 gene_region:60493717-60495963 transcript_region:SL2.40ch08:60493717..60495963…
29.5.1	protein.degradation.subtilases	solyc08g079930.1.1	Transcript	-3.682			-3.905	highly similar to ( 544) AT1G04110 | Symbols: SDD1 | SDD1 (STOMATAL DENSITY AND DISTRIBUTION); serine-type endopeptidase | chr1:1061457-1063784 REVERSEhighly similar to ( 586) loc_os03g02750 12003.m05815 protein xylem serine proteinase 1 precursor, putative, expressedPA_subtilisin_like Peptidase_S8 evidence_code:10F0H1E1IEG genomic_reference:SL2.40ch08 gene_region:60509614-60511851 transcript_reg…
29.5.1	protein.degradation.subtilases	solyc08g079970.1.1	Transcript	-5.93				highly similar to ( 566) AT1G04110 | Symbols: SDD1 | SDD1 (STOMATAL DENSITY AND DISTRIBUTION); serine-type endopeptidase | chr1:1061457-1063784 REVERSEhighly similar to ( 636) loc_os10g38080 12010.m06590 protein subtilisin-like protease precursor, putative, expressedPA_subtilisin_like Peptidase_S8 PA evidence_code:10F0H1E1IEG genomic_reference:SL2.40ch08 gene_region:60517474-60525420 transcript_r…
29.5.1	protein.degradation.subtilases	solyc08g079870.1.1	Transcript	12.605		-2.323		highly similar to ( 515) AT1G04110 | Symbols: SDD1 | SDD1 (STOMATAL DENSITY AND DISTRIBUTION); serine-type endopeptidase | chr1:1061457-1063784 REVERSEhighly similar to ( 577) loc_os10g38080 12010.m06590 protein subtilisin-like protease precursor, putative, expressedPA_subtilisin_like Peptidase_S8 evidence_code:10F1H1E1IEG genomic_reference:SL2.40ch08 gene_region:60466441-60468678 transcript_regi…
29.5.1	protein.degradation.subtilases	solyc03g006970.1.1	Transcript	2.107				nearly identical (1059) AT5G51750 | Symbols: ATSBT1.3, SBT1.3 | ATSBT1.3 (ARABIDOPSIS THALIANA SUBTILASE 1.3); identical protein binding / serine-type endopeptidase | chr5:21020266-21022608 FORWARDhighly similar to ( 955) loc_os04g48416 12004.m101731 protein subtilisin-like protease precursor, putative, expressedPA_subtilisin_like PA Peptidase_S8 evidence_code:10F1H1E1IEG genomic_reference:SL2.40…
29.5.1	protein.degradation.subtilases	solyc07g056170.2.1	Transcript	2.065		-2.716		highly similar to ( 939) AT2G04160 | Symbols: AIR3 | AIR3; serine-type endopeptidase | chr2:1401450-1407694 REVERSEhighly similar to ( 855) loc_os02g10520 12002.m06350 protein subtilisin-like protease precursor, putative, expressedPA_subtilisin_like PA genomic_reference:SL2.40ch07 gene_region:61346509-61351826 transcript_region:SL2.40ch07:61346509..61351826- go_terms:GO:0004252 functional_descrip…
29.5.1	protein.degradation.subtilases	solyc08g007610.1.1	Transcript		5.127	2.033		highly similar to ( 523) AT5G67360 | Symbols: ARA12 | ARA12; serine-type endopeptidase | chr5:26872192-26874465 REVERSEhighly similar to ( 577) loc_os03g02750 12003.m05815 protein xylem serine proteinase 1 precursor, putative, expressedPA_subtilisin_like Peptidase_S8 PA evidence_code:10F0H1E0IEG genomic_reference:SL2.40ch08 gene_region:2149473-2151776 transcript_region:SL2.40ch08:2149473..2151776…
29.5.1	protein.degradation.subtilases	solyc02g071560.2.1	Transcript			-2.814	-3.587	highly similar to ( 721) AT5G45650 | Symbols: | subtilase family protein | chr5:18513520-18518790 REVERSEhighly similar to ( 641) loc_os01g52750 12001.m11448 protein subtilisin-like protease precursor, putative, expressed genomic_reference:SL2.40ch02 gene_region:35543958-35547076 transcript_region:SL2.40ch02:35543958..35547076- go_terms:GO:0004252 functional_description:"Subtilisin-like protease …
29.5.1	protein.degradation.subtilases	solyc08g007600.1.1	Transcript			3.458		highly similar to ( 568) AT5G67360 | Symbols: ARA12 | ARA12; serine-type endopeptidase | chr5:26872192-26874465 REVERSEhighly similar to ( 648) loc_os12g23980 12012.m06233 protein subtilisin-like protease precursor, putative, expressedPA_subtilisin_like Peptidase_S8 PA evidence_code:10F0H1E0IEG genomic_reference:SL2.40ch08 gene_region:2143750-2145981 transcript_region:SL2.40ch08:2143750..2145981-…
29.5.11	protein.degradation.ubiquitin	solyc09g092040.2.1	Transcript	2.601				weakly similar to ( 128) AT1G04850 | Symbols: | ubiquitin-associated (UBA)/TS-N domain-containing protein | chr1:1365311-1368706 REVERSEweakly similar to ( 115) loc_os02g30180 12002.m100040 protein PUG domain fused to an UBA domain, putative, expressedPUB genomic_reference:SL2.40ch09 gene_region:66558293-66563198 transcript_region:SL2.40ch09:66558293..66563198+ go_terms:GO:0005622 functional_desc…
29.5.11	protein.degradation.ubiquitin	solyc04g014680.2.1	Transcript	-2.138				moderately similar to ( 476) AT4G22290 | Symbols: | ubiquitin thiolesterase | chr4:11783199-11785730 REVERSEmoderately similar to ( 390) loc_os08g13350 12008.m26625 protein cysteine-type endopeptidase/ ubiquitin thiolesterase, putative, expressed genomic_reference:SL2.40ch04 gene_region:4937457-4942883 transcript_region:SL2.40ch04:4937457..4942883- go_terms:GO:0004221 functional_description:"Cyst…
29.5.11	protein.degradation.ubiquitin	solyc04g072640.2.1	Transcript	-3.284			-2.634	weakly similar to ( 147) AT1G22050 | Symbols: MUB6 | MUB6 (MEMBRANE-ANCHORED UBIQUITIN-FOLD PROTEIN 6 PRECURSOR) | chr1:7771897-7772843 FORWARDweakly similar to ( 151) MUB3_ORYSA Membrane-anchored ubiquitin-fold protein 3 precursor (Membrane-anchored ub-fold protein 3) (OsMUB3) - Oryza sativa (Rice)weakly similar to ( 151) loc_os02g51500 12002.m34032 protein NTGP5, putative, expressedNTGP5 genomi…
29.5.11.1	protein.degradation.ubiquitin.ubiquitin	solyc07g049360.2.1	Transcript	2.102				weakly similar to ( 150) AT5G55160 | Symbols: SUM2, SUMO 2, SUMO2, ATSUMO2 | SUMO2 (SMALL UBIQUITIN-LIKE MODIFIER 2); protein binding / protein tag | chr5:22383747-22384772 REVERSEweakly similar to ( 154) SMT3_ORYSA Ubiquitin-like protein SMT3 - Oryza sativa (Rice)weakly similar to ( 159) loc_os01g68950 12001.m42793 protein ubiquitin-like protein SMT3, putative, expressed Sumo SMT3 genomic_refere…
29.5.11.4.2	protein.degradation.ubiquitin.E3.RING	solyc06g016770.2.1	Transcript	-2.085				moderately similar to ( 417) AT5G60580 | Symbols: | zinc finger (C3HC4-type RING finger) family protein | chr5:24354298-24356706 FORWARDmoderately similar to ( 344) loc_os06g46366 12006.m31777 protein protein binding protein, putative, expressed genomic_reference:SL2.40ch06 gene_region:9846556-9851018 transcript_region:SL2.40ch06:9846556..9851018+ go_terms:GO:0005515 functional_description:"Zinc …
29.5.11.4.2	protein.degradation.ubiquitin.E3.RING	solyc01g096460.2.1	Transcript	2.193				moderately similar to ( 311) AT1G08315 | Symbols: | armadillo/beta-catenin repeat family protein | chr1:2620500-2621477 REVERSEweakly similar to ( 115) SPL11_ORYSA Spotted leaf protein 11 (Spotted leaf11) (Cell death-related protein SPL11) - Oryza sativa (Rice)moderately similar to ( 209) loc_os01g72600 12001.m13295 protein spotted leaf protein 11, putative, expressed genomic_reference:SL2.40ch01…
29.5.11.4.2	protein.degradation.ubiquitin.E3.RING	solyc12g089000.1.1	Transcript	2.675				highly similar to ( 599) AT4G34370 | Symbols: ATARI1, ARI1 | ARI1 (ARIADNE); protein binding / zinc ion binding | chr4:16434547-16437037 FORWARDhighly similar to ( 595) loc_os03g13100 12003.m101258 protein protein ariadne-1, putative, expressed evidence_code:10F0H1E1IEG genomic_reference:SL2.40ch12 gene_region:62612008-62616194 transcript_region:SL2.40ch12:62612008..62616194- go_terms:GO:0008270 …
29.5.11.4.2	protein.degradation.ubiquitin.E3.RING	solyc03g117860.2.1	Transcript	21.631	4.145	-2.341		weakly similar to ( 112) AT3G14250 | Symbols: | protein binding / zinc ion binding | chr3:4745963-4746958 REVERSEweakly similar to ( 117) loc_os09g25190 12009.m05671 protein ubiquitin-protein ligase/ zinc ion binding protein, putative, expressed genomic_reference:SL2.40ch03 gene_region:60930998-60932206 transcript_region:SL2.40ch03:60930998..60932206- go_terms:GO:0008270 functional_description:"I…
29.5.11.4.2	protein.degradation.ubiquitin.E3.RING	solyc04g008100.1.1	Transcript	4.301		-2.307		moderately similar to ( 303) AT5G37490 | Symbols: | U-box domain-containing protein | chr5:14887744-14889051 FORWARDweakly similar to ( 112) SPL11_ORYSA Spotted leaf protein 11 (Spotted leaf11) (Cell death-related protein SPL11) - Oryza sativa (Rice)moderately similar to ( 333) loc_os03g13740 12003.m06818 protein immediate-early fungal elicitor protein CMPG1, putative, expressedUbox evidence_code…
29.5.11.4.2	protein.degradation.ubiquitin.E3.RING	solyc03g043700.2.1	Transcript	3.884		-2.879		moderately similar to ( 318) AT3G03440 | Symbols: | armadillo/beta-catenin repeat family protein | chr3:815709-818568 FORWARDmoderately similar to ( 309) loc_os01g02200 12001.m06862 protein ubiquitin-protein ligase, putative, expressed genomic_reference:SL2.40ch03 gene_region:11189118-11192050 transcript_region:SL2.40ch03:11189118..11192050- go_terms:GO:0005488 functional_description:"Armadillo/b…
29.5.11.4.2	protein.degradation.ubiquitin.E3.RING	solyc03g123680.1.1	Transcript	3.634		-2.276		weakly similar to ( 143) AT1G53820 | Symbols: | zinc finger (C3HC4-type RING finger) family protein | chr1:20091491-20092423 FORWARDvery weakly similar to (89.4) EL5_ORYSA E3 ubiquitin-protein ligase EL5 (EC 6.3.2.-) - Oryza sativa (Rice)weakly similar to ( 112) loc_os06g09310 12006.m05650 protein znf, putative, expressed evidence_code:10F0H1E1IEG genomic_reference:SL2.40ch03 gene_region:64506487…
29.5.11.4.2	protein.degradation.ubiquitin.E3.RING	solyc04g007500.1.1	Transcript	2.016	2.31			weakly similar to ( 143) AT1G15100 | Symbols: RHA2A | RHA2A; protein binding / ubiquitin-protein ligase/ zinc ion binding | chr1:5193703-5194170 REVERSE evidence_code:10F1H1E1IEG genomic_reference:SL2.40ch04 gene_region:1170448-1170939 transcript_region:SL2.40ch04:1170448..1170939- go_terms:GO:0005515,GO:0004842 functional_description:"RING finger protein (AHRD V1 ***- Q22V07_TETTH); contains Int…
29.5.11.4.2	protein.degradation.ubiquitin.E3.RING	solyc11g006450.1.1	Transcript	-4.276				weakly similar to ( 110) AT2G35910 | Symbols: | zinc finger (C3HC4-type RING finger) family protein | chr2:15073225-15073878 REVERSEvery weakly similar to ( 100) loc_os03g57410 12003.m10659 protein RING-H2 finger protein ATL5D, putative, expressed evidence_code:10F0H0E0IEG genomic_reference:SL2.40ch11 gene_region:1140775-1141442 transcript_region:SL2.40ch11:1140775..1141442- go_terms:GO:0008270 f…
29.5.11.4.2	protein.degradation.ubiquitin.E3.RING	solyc04g081890.1.1	Transcript	-3.555		3.062		weakly similar to ( 115) AT5G42200 | Symbols: | zinc finger (C3HC4-type RING finger) family protein | chr5:16860523-16861014 FORWARD evidence_code:10F1H1E1IEG genomic_reference:SL2.40ch04 gene_region:63347131-63347535 transcript_region:SL2.40ch04:63347131..63347535+ go_terms:GO:0004842 functional_description:"Ring H2 finger protein (AHRD V1 *-*- D9ZHD8_HYPPE); contains Interpro domain(s) IPR01895…
29.5.11.4.2	protein.degradation.ubiquitin.E3.RING	solyc02g076930.1.1	Transcript	2.271		-2.833		moderately similar to ( 355) AT2G27430 | Symbols: | binding | chr2:11729914-11733170 REVERSEmoderately similar to ( 204) loc_os05g49810 12005.m09051 protein armadillo/beta-catenin-like repeat family protein evidence_code:10F0H1E0IEG genomic_reference:SL2.40ch02 gene_region:36615979-36619162 transcript_region:SL2.40ch02:36615979..36619162+ go_terms:GO:0005488 functional_description:"Armadillo/beta…
29.5.11.4.2	protein.degradation.ubiquitin.E3.RING	solyc02g072080.1.1	Transcript	2.255				highly similar to ( 806) AT1G29340 | Symbols: PUB17, ATPUB17 | PUB17 (PLANT U-BOX 17); ubiquitin-protein ligase | chr1:10264412-10266601 FORWARDmoderately similar to ( 236) SPL11_ORYSA Spotted leaf protein 11 (Spotted leaf11) (Cell death-related protein SPL11) - Oryza sativa (Rice)moderately similar to ( 438) loc_os02g13960 12002.m06642 protein spotted leaf protein 11, putative, expressedUbox U-b…
29.5.11.4.2	protein.degradation.ubiquitin.E3.RING	solyc11g006030.1.1	Transcript	6.006		-8.02		moderately similar to ( 320) AT5G37490 | Symbols: | U-box domain-containing protein | chr5:14887744-14889051 FORWARDweakly similar to ( 115) SPL11_ORYSA Spotted leaf protein 11 (Spotted leaf11) (Cell death-related protein SPL11) - Oryza sativa (Rice)moderately similar to ( 294) loc_os03g13740 12003.m06818 protein immediate-early fungal elicitor protein CMPG1, putative, expressedUbox U-box evidenc…
29.5.11.4.2	protein.degradation.ubiquitin.E3.RING	solyc12g087860.1.1	Transcript	-2.141		3.626		weakly similar to ( 167) AT3G05200 | Symbols: ATL6 | ATL6; protein binding / zinc ion binding | chr3:1477377-1478573 FORWARDweakly similar to ( 120) loc_os02g52210 12002.m10252 protein RING/C3HC4/PHD zinc finger-like protein, putative, expressed evidence_code:10F0H1E0IEG genomic_reference:SL2.40ch12 gene_region:61801131-61802252 transcript_region:SL2.40ch12:61801131..61802252+ go_terms:GO:0008270…
29.5.11.4.2	protein.degradation.ubiquitin.E3.RING	solyc03g005490.2.1	Transcript	3.06		-2.882		weakly similar to ( 195) AT1G04360 | Symbols: | zinc finger (C3HC4-type RING finger) family protein | chr1:1167507-1168652 REVERSEweakly similar to ( 137) loc_os02g57460 12002.m10768 protein RING-H2 finger protein ATL5G, putative, expressed genomic_reference:SL2.40ch03 gene_region:378401-379376 transcript_region:SL2.40ch03:378401..379376- go_terms:GO:0008270,GO:0055114 functional_description:"RIN…
29.5.11.4.2	protein.degradation.ubiquitin.E3.RING	solyc01g096200.2.1	Transcript	2.202				moderately similar to ( 352) AT5G08510 | Symbols: | pentatricopeptide (PPR) repeat-containing protein | chr5:2753099-2754731 FORWARDvery weakly similar to (92.4) SPL11_ORYSA Spotted leaf protein 11 (Spotted leaf11) (Cell death-related protein SPL11) - Oryza sativa (Rice)moderately similar to ( 305) loc_os06g03570 12006.m05089 protein tetratricopeptide-like helical, putative, expressedUbox genomic…
29.5.11.4.2	protein.degradation.ubiquitin.E3.RING	solyc02g093750.2.1	Transcript	-3.35				highly similar to ( 577) AT5G40720 | Symbols: | FUNCTIONS IN: molecular_function unknown; INVOLVED IN: biological_process unknown; LOCATED IN: cellular_component unknown; CONTAINS InterPro DOMAIN/s: Protein of unknown function DUF23 (InterPro:IPR008166); BEST Arabidopsis thaliana protein match is: zinc finger (C3HC4-type RING finger) family protein (TAIR:AT3G27330.1); Has 216 Blast hits to 216 pr…
29.5.11.4.2	protein.degradation.ubiquitin.E3.RING	solyc03g115920.2.1	Transcript	8.969				weakly similar to ( 175) AT3G14250 | Symbols: | protein binding / zinc ion binding | chr3:4745963-4746958 REVERSEweakly similar to ( 181) loc_os08g35060 12008.m07495 protein ubiquitin-conjugating enzyme 7-interacting protein 4, putative, expressed genomic_reference:SL2.40ch03 gene_region:59553261-59554223 transcript_region:SL2.40ch03:59553261..59554223- go_terms:GO:0008270 functional_description:…
29.5.11.4.2	protein.degradation.ubiquitin.E3.RING	solyc03g034020.2.1	Transcript	2.578				moderately similar to ( 253) AT4G36550 | Symbols: | binding / ubiquitin-protein ligase | chr4:17245400-17247926 REVERSEweakly similar to ( 106) SPL11_ORYSA Spotted leaf protein 11 (Spotted leaf11) (Cell death-related protein SPL11) - Oryza sativa (Rice)moderately similar to ( 276) loc_os02g47670 12002.m33442 protein ubiquitin-protein ligase, putative, expressedUbox genomic_reference:SL2.40ch03 ge…
29.5.11.4.2	protein.degradation.ubiquitin.E3.RING	solyc01g006810.2.1	Transcript	-2.539				weakly similar to ( 191) AT5G22000 | Symbols: RHF2A | RHF2A (RING-H2 GROUP F2A); protein binding / zinc ion binding | chr5:7277436-7279553 FORWARDmoderately similar to ( 222) loc_os11g36430 12011.m28683 protein zinc finger, RING-type, putative, expressed genomic_reference:SL2.40ch01 gene_region:1374684-1378253 transcript_region:SL2.40ch01:1374684..1378253+ go_terms:GO:0008270 functional_descripti…
29.5.11.4.2	protein.degradation.ubiquitin.E3.RING	solyc07g053420.2.1	Transcript	5.56				weakly similar to ( 133) AT2G42360 | Symbols: | zinc finger (C3HC4-type RING finger) family protein | chr2:17640907-17641617 FORWARDvery weakly similar to (83.6) EL5_ORYSA E3 ubiquitin-protein ligase EL5 (EC 6.3.2.-) - Oryza sativa (Rice)very weakly similar to (88.2) loc_os01g11520 12001.m07769 protein RING-H2 finger protein ATL5I, putative, expressed genomic_reference:SL2.40ch07 gene_region:5918…
29.5.11.4.2	protein.degradation.ubiquitin.E3.RING	solyc03g113350.2.1	Transcript	-2.333			-2.646	nearly identical (1056) AT1G74770 | Symbols: | protein binding / zinc ion binding | chr1:28089695-28094834 REVERSEmoderately similar to ( 437) loc_os05g47780 12005.m27952 protein CHY zinc finger family protein, expressed zf-CHY genomic_reference:SL2.40ch03 gene_region:57552366-57558840 transcript_region:SL2.40ch03:57552366..57558840+ go_terms:GO:0008270 functional_description:"CHY zinc finger con…
29.5.11.4.2	protein.degradation.ubiquitin.E3.RING	solyc01g006910.2.1	Transcript	-5.813				weakly similar to ( 124) AT2G35910 | Symbols: | zinc finger (C3HC4-type RING finger) family protein | chr2:15073225-15073878 REVERSEvery weakly similar to (99.4) loc_os03g57410 12003.m10659 protein RING-H2 finger protein ATL5D, putative, expressed genomic_reference:SL2.40ch01 gene_region:1485103-1485855 transcript_region:SL2.40ch01:1485103..1485855- go_terms:GO:0008270 functional_description:"Rin…
29.5.11.4.2	protein.degradation.ubiquitin.E3.RING	solyc03g033330.2.1	Transcript	8.809				moderately similar to ( 336) AT4G35840 | Symbols: | zinc finger (C3HC4-type RING finger) family protein | chr4:16981083-16982266 FORWARDmoderately similar to ( 239) loc_os10g39770 12010.m06748 protein RING-H2 finger protein ATL2B, putative, expressed genomic_reference:SL2.40ch03 gene_region:9190493-9193073 transcript_region:SL2.40ch03:9190493..9193073+ go_terms:GO:0005515 functional_description:"…
29.5.11.4.2	protein.degradation.ubiquitin.E3.RING	solyc03g097740.1.1	Transcript	-2.356				highly similar to ( 569) AT5G50900 | Symbols: | armadillo/beta-catenin repeat family protein | chr5:20705051-20706718 REVERSEmoderately similar to ( 288) loc_os10g37850 12010.m21947 protein armadillo-repeat containing protein, putative, expressed evidence_code:10F0H1E1IEG genomic_reference:SL2.40ch03 gene_region:53530837-53532501 transcript_region:SL2.40ch03:53530837..53532501- go_terms:GO:000548…
29.5.11.4.2	protein.degradation.ubiquitin.E3.RING	solyc08g065820.1.1	Transcript	2.818				moderately similar to ( 290) AT4G00990 | Symbols: | transcription factor jumonji (jmjC) domain-containing protein | chr4:427035-431535 FORWARDmoderately similar to ( 290) loc_os03g31594 12003.m35612 protein zinc finger, RING-type, putative, expressed evidence_code:10F0H1E0IEG genomic_reference:SL2.40ch08 gene_region:51340378-51346196 transcript_region:SL2.40ch08:51340378..51346196- functional_des…
29.5.11.4.2	protein.degradation.ubiquitin.E3.RING	solyc12g007320.1.1	Transcript	-2.185				moderately similar to ( 276) AT4G28890 | Symbols: | protein binding / ubiquitin-protein ligase/ zinc ion binding | chr4:14256437-14257735 REVERSEmoderately similar to ( 204) loc_os05g51780 12005.m09240 protein RING-H2 finger protein ATL2D precursor, putative, expressed evidence_code:10F0H1E1IEG genomic_reference:SL2.40ch12 gene_region:1709310-1710455 transcript_region:SL2.40ch12:1709310..1710455-…
29.5.11.4.2	protein.degradation.ubiquitin.E3.RING	solyc03g114090.1.1	Transcript	-2.686				moderately similar to ( 260) AT5G40250 | Symbols: | zinc finger (C3HC4-type RING finger) family protein | chr5:16086056-16087186 FORWARDmoderately similar to ( 230) loc_os02g50930 12002.m10127 protein RING-H2 finger protein ATL5I, putative, expressed evidence_code:10F0H1E1IEG genomic_reference:SL2.40ch03 gene_region:58185475-58186413 transcript_region:SL2.40ch03:58185475..58186413+ go_terms:GO:00…
29.5.11.4.2	protein.degradation.ubiquitin.E3.RING	solyc01g095840.1.1	Transcript	-2.018				moderately similar to ( 226) AT2G25410 | Symbols: | protein binding / zinc ion binding | chr2:10814470-10815917 FORWARD evidence_code:10F0H1E0IEG genomic_reference:SL2.40ch01 gene_region:78757140-78758791 transcript_region:SL2.40ch01:78757140..78758791- go_terms:GO:0008270 functional_description:"RING finger protein (AHRD V1 *-*- Q22V07_TETTH); contains Interpro domain(s) IPR001841 Zinc finger, R…
29.5.11.4.2	protein.degradation.ubiquitin.E3.RING	solyc08g065830.2.1	Transcript	2.717				weakly similar to ( 124) AT3G07610 | Symbols: IBM1 | IBM1 (increase in bonsai methylation 1); histone demethylase(H3-K9 specific) / transcription factor | chr3:2426148-2429358 FORWARDweakly similar to ( 134) loc_os03g31594 12003.m35612 protein zinc finger, RING-type, putative, expressed genomic_reference:SL2.40ch08 gene_region:51352338-51354381 transcript_region:SL2.40ch08:51352338..51354381- go_…
29.5.11.4.2	protein.degradation.ubiquitin.E3.RING	solyc01g095860.2.1	Transcript	-4.546			-4.253	moderately similar to ( 226) AT2G25410 | Symbols: | protein binding / zinc ion binding | chr2:10814470-10815917 FORWARD genomic_reference:SL2.40ch01 gene_region:78763812-78765778 transcript_region:SL2.40ch01:78763812..78765778- go_terms:GO:0008270 functional_description:"RING finger protein (AHRD V1 *-*- Q22V07_TETTH); contains Interpro domain(s) IPR001841 Zinc finger, RING-type "
29.5.11.4.2	protein.degradation.ubiquitin.E3.RING	solyc11g012950.1.1	Transcript	-2.286				weakly similar to ( 192) AT1G60360 | Symbols: | zinc finger (C3HC4-type RING finger) family protein | chr1:22242748-22243731 REVERSEweakly similar to ( 150) loc_os02g52870 12002.m10317 protein RHC1A, putative evidence_code:10F0H1E0IEG genomic_reference:SL2.40ch11 gene_region:5796734-5797823 transcript_region:SL2.40ch11:5796734..5797823+ go_terms:GO:0008270 functional_description:"RING finger prot…
29.5.11.4.2	protein.degradation.ubiquitin.E3.RING	solyc11g005300.1.1	Transcript	-2.398				weakly similar to ( 168) AT1G49230 | Symbols: | zinc finger (C3HC4-type RING finger) family protein | chr1:18209320-18209979 FORWARDweakly similar to ( 138) loc_os04g34230 12004.m08517 protein zinc finger, C3HC4 type family protein, expressed evidence_code:10F0H1E1IEG genomic_reference:SL2.40ch11 gene_region:242422-243084 transcript_region:SL2.40ch11:242422..243084+ go_terms:GO:0008270 functional…
29.5.11.4.2	protein.degradation.ubiquitin.E3.RING	solyc03g006060.2.1	Transcript	-2.715				weakly similar to ( 108) AT5G05830 | Symbols: | zinc finger (C3HC4-type RING finger) family protein | chr5:1755910-1756825 FORWARDweakly similar to ( 127) loc_os05g37900 12005.m07969 protein zinc finger, C3HC4 type family protein, expressed genomic_reference:SL2.40ch03 gene_region:748380-751167 transcript_region:SL2.40ch03:748380..751167- go_terms:GO:0005515 functional_description:"Zinc finger fa…
29.5.11.4.2	protein.degradation.ubiquitin.E3.RING	solyc01g095830.2.1	Transcript	-3.723				moderately similar to ( 233) AT2G25410 | Symbols: | protein binding / zinc ion binding | chr2:10814470-10815917 FORWARD genomic_reference:SL2.40ch01 gene_region:78753204-78754957 transcript_region:SL2.40ch01:78753204..78754957- go_terms:GO:0008270 functional_description:"Ring H2 finger protein (AHRD V1 *-*- D9ZHD8_HYPPE); contains Interpro domain(s) IPR018957 Zinc finger, C3HC4 RING-type "
29.5.11.4.2	protein.degradation.ubiquitin.E3.RING	solyc12g005470.1.1	Transcript	-2.104				highly similar to ( 882) AT2G20650 | Symbols: | zinc finger (C3HC4-type RING finger) family protein | chr2:8903954-8907017 REVERSEhighly similar to ( 812) loc_os07g31850 12007.m07451 protein protein binding protein, putative, expressed evidence_code:10F0H1E1IEG genomic_reference:SL2.40ch12 gene_region:277571-285208 transcript_region:SL2.40ch12:277571..285208+ go_terms:GO:0008270 functional_descri…
29.5.11.4.2	protein.degradation.ubiquitin.E3.RING	solyc11g005320.1.1	Transcript	-2.529				weakly similar to ( 154) AT1G49230 | Symbols: | zinc finger (C3HC4-type RING finger) family protein | chr1:18209320-18209979 FORWARDweakly similar to ( 117) loc_os04g34230 12004.m08517 protein zinc finger, C3HC4 type family protein, expressed evidence_code:10F0H1E0IEG genomic_reference:SL2.40ch11 gene_region:256938-257597 transcript_region:SL2.40ch11:256938..257597+ go_terms:GO:0008270 functional…
29.5.11.4.2	protein.degradation.ubiquitin.E3.RING	solyc04g076860.2.1	Transcript	2.467				highly similar to ( 628) AT5G49665 | Symbols: | zinc finger (C3HC4-type RING finger) family protein | chr5:20167119-20169420 REVERSEmoderately similar to ( 404) loc_os04g01160 12004.m05436 protein protein binding protein, putative, expressedvWA_C3HC4_type vWA_interalpha_trypsin_inhibitor genomic_reference:SL2.40ch04 gene_region:59382113-59384933 transcript_region:SL2.40ch04:59382113..59384933+ go…
29.5.11.4.2	protein.degradation.ubiquitin.E3.RING	solyc11g007530.1.1	Transcript		2.227	2.685		very weakly similar to (80.1) AT1G35330 | Symbols: | zinc finger (C3HC4-type RING finger) family protein | chr1:12965046-12966113 FORWARDweakly similar to ( 129) loc_os02g45390 12002.m09576 protein RING-H2 finger protein ATL2M, putative evidence_code:10F0H0E0IEG genomic_reference:SL2.40ch11 gene_region:1787389-1790741 transcript_region:SL2.40ch11:1787389..1790741+ go_terms:GO:0008270 functional_d…
29.5.11.4.2	protein.degradation.ubiquitin.E3.RING	solyc05g051800.2.1	Transcript				-3.701	moderately similar to ( 349) AT2G22120 | Symbols: | protein binding / zinc ion binding | chr2:9394026-9396768 FORWARDmoderately similar to ( 352) loc_os11g39130 12011.m080074 protein zinc finger, C3HC4 type family protein, expressed genomic_reference:SL2.40ch05 gene_region:61323948-61327520 transcript_region:SL2.40ch05:61323948..61327520+ go_terms:GO:0005515 functional_description:"Zinc finger C3…
29.5.11.4.2	protein.degradation.ubiquitin.E3.RING	solyc07g065810.2.1	Transcript				4.703	moderately similar to ( 370) AT5G55970 | Symbols: | zinc finger (C3HC4-type RING finger) family protein | chr5:22668019-22669312 FORWARDmoderately similar to ( 310) loc_os01g50750 12001.m11256 protein protein binding protein, putative, expressed genomic_reference:SL2.40ch07 gene_region:64647606-64649101 transcript_region:SL2.40ch07:64647606..64649101+ go_terms:GO:0008270 functional_description:"R…
29.5.11.4.2	protein.degradation.ubiquitin.E3.RING	solyc09g075040.2.1	Transcript				-2.161	moderately similar to ( 403) AT1G02860 | Symbols: NLA | NLA (nitrogen limitation adaptation); ubiquitin-protein ligase | chr1:635474-637083 FORWARDmoderately similar to ( 412) loc_os07g47590 12007.m29409 protein expressed proteinSPX genomic_reference:SL2.40ch09 gene_region:62331419-62335924 transcript_region:SL2.40ch09:62331419..62335924- go_terms:GO:0004842 functional_description:"Tripartite mot…
29.5.11.4.2	protein.degradation.ubiquitin.E3.RING	solyc04g014220.1.1	Transcript			-3.385	-3.6	weakly similar to ( 132) AT1G72220 | Symbols: | zinc finger (C3HC4-type RING finger) family protein | chr1:27184388-27185629 REVERSEweakly similar to ( 107) loc_os04g37740 12004.m08763 protein RING-H2 finger protein ATL5G, putative, expressed evidence_code:10F0H1E1IEG genomic_reference:SL2.40ch04 gene_region:4521572-4522696 transcript_region:SL2.40ch04:4521572..4522696+ go_terms:GO:0008270 functi…
29.5.11.4.2	protein.degradation.ubiquitin.E3.RING	solyc11g005310.1.1	Transcript			2.262		weakly similar to ( 153) AT1G49230 | Symbols: | zinc finger (C3HC4-type RING finger) family protein | chr1:18209320-18209979 FORWARDweakly similar to ( 125) loc_os04g34230 12004.m08517 protein zinc finger, C3HC4 type family protein, expressed evidence_code:10F0H1E0IEG genomic_reference:SL2.40ch11 gene_region:245756-246400 transcript_region:SL2.40ch11:245756..246400+ go_terms:GO:0008270 functional…
29.5.11.4.2	protein.degradation.ubiquitin.E3.RING	solyc11g005280.1.1	Transcript			-2.119		weakly similar to ( 171) AT1G49230 | Symbols: | zinc finger (C3HC4-type RING finger) family protein | chr1:18209320-18209979 FORWARDweakly similar to ( 141) loc_os04g34230 12004.m08517 protein zinc finger, C3HC4 type family protein, expressed evidence_code:10F0H1E1IEG genomic_reference:SL2.40ch11 gene_region:227135-227761 transcript_region:SL2.40ch11:227135..227761+ go_terms:GO:0008270 functional…
29.5.11.4.2	protein.degradation.ubiquitin.E3.RING	solyc12g087840.1.1	Transcript			-2.5		weakly similar to ( 147) AT1G72220 | Symbols: | zinc finger (C3HC4-type RING finger) family protein | chr1:27184388-27185629 REVERSEweakly similar to ( 127) loc_os02g46600 12002.m09697 protein RING-H2 finger protein ATL5G, putative, expressed evidence_code:10F0H1E1IEG genomic_reference:SL2.40ch12 gene_region:61787827-61788774 transcript_region:SL2.40ch12:61787827..61788774+ go_terms:GO:0008270 fu…
29.5.11.4.2	protein.degradation.ubiquitin.E3.RING	solyc08g075080.2.1	Transcript			2.084		moderately similar to ( 226) AT5G45290 | Symbols: | zinc finger (C3HC4-type RING finger) family protein | chr5:18350011-18352092 REVERSEmoderately similar to ( 234) loc_os05g32350 12005.m07468 protein protein binding protein, putative, expressed genomic_reference:SL2.40ch08 gene_region:56402802-56409281 transcript_region:SL2.40ch08:56402802..56409281+ go_terms:GO:0008270 functional_description:"R…
29.5.11.4.2	protein.degradation.ubiquitin.E3.RING	solyc11g068920.1.1	Transcript			-3.589		moderately similar to ( 416) AT2G35930 | Symbols: PUB23 | PUB23 (PLANT U-BOX 23); ubiquitin-protein ligase | chr2:15083101-15084336 REVERSEweakly similar to ( 113) SPL11_ORYSA Spotted leaf protein 11 (Spotted leaf11) (Cell death-related protein SPL11) - Oryza sativa (Rice)moderately similar to ( 342) loc_os02g33590 12002.m08452 protein ubiquitin-protein ligase, putative, expressedUbox evidence_co…
29.5.11.4.2	protein.degradation.ubiquitin.E3.RING	solyc11g069350.1.1	Transcript			2.212		moderately similar to ( 459) AT5G60580 | Symbols: | zinc finger (C3HC4-type RING finger) family protein | chr5:24354298-24356706 FORWARDmoderately similar to ( 376) loc_os06g46366 12006.m31777 protein protein binding protein, putative, expressed evidence_code:10F0H1E1IEG genomic_reference:SL2.40ch11 gene_region:51043076-51046935 transcript_region:SL2.40ch11:51043076..51046935+ go_terms:GO:0005515…
29.5.11.4.2	protein.degradation.ubiquitin.E3.RING	solyc01g068490.2.1	Transcript			-2.792		weakly similar to ( 162) AT1G20780 | Symbols: PUB44, ATPUB44, SAUL1 | SAUL1 (SENESCENCE-ASSOCIATED E3 UBIQUITIN LIGASE 1); ubiquitin-protein ligase | chr1:7217812-7220609 FORWARDhighly similar to ( 549) loc_os01g72000 12001.m13238 protein armadillo repeat-containing protein, putative, expressed genomic_reference:SL2.40ch01 gene_region:70128040-70130798 transcript_region:SL2.40ch01:70128040..70130…
29.5.11.4.2	protein.degradation.ubiquitin.E3.RING	solyc10g081780.1.1	Transcript			3.82		weakly similar to ( 103) AT5G06490 | Symbols: | zinc finger (C3HC4-type RING finger) family protein | chr5:1977996-1978589 REVERSEvery weakly similar to (85.1) loc_os07g06560 12007.m05116 protein RING-H2 finger protein ATL2I, putative evidence_code:10F0H1E0IEG genomic_reference:SL2.40ch10 gene_region:62107319-62107828 transcript_region:SL2.40ch10:62107319..62107828+ go_terms:GO:0008270 functional…
29.5.11.4.2	protein.degradation.ubiquitin.E3.RING	solyc03g114160.1.1	Transcript			14.1		moderately similar to ( 483) AT1G60190 | Symbols: | armadillo/beta-catenin repeat family protein / U-box domain-containing protein | chr1:22198403-22200463 FORWARDmoderately similar to ( 255) SPL11_ORYSA Spotted leaf protein 11 (Spotted leaf11) (Cell death-related protein SPL11) - Oryza sativa (Rice)moderately similar to ( 452) loc_os08g32060 12008.m07200 protein spotted leaf protein 11, putative…
29.5.11.4.2	protein.degradation.ubiquitin.E3.RING	solyc00g136260.1.1	Transcript			2.134		weakly similar to ( 131) AT5G42200 | Symbols: | zinc finger (C3HC4-type RING finger) family protein | chr5:16860523-16861014 FORWARD evidence_code:10F0H0E1IEG genomic_reference:SL2.40ch00 gene_region:16968583-16968993 transcript_region:SL2.40ch00:16968583..16968993- go_terms:GO:0004842 functional_description:"Ring H2 finger protein (AHRD V1 *-*- D9ZHD8_HYPPE); contains Interpro domain(s) IPR01895…
29.5.11.4.3.2	protein.degradation.ubiquitin.E3.SCF.FBOX	solyc08g005350.2.1	Transcript	2.287				weakly similar to ( 107) AT3G28410 | Symbols: | F-box family protein | chr3:10640152-10642071 REVERSE genomic_reference:SL2.40ch08 gene_region:263652-272720 transcript_region:SL2.40ch08:263652..272720+ go_terms:GO:0004842 functional_description:"F-box family protein (AHRD V1 ***- B9GFH4_POPTR); contains Interpro domain(s) IPR001810 Cyclin-like F-box "
29.5.11.4.3.2	protein.degradation.ubiquitin.E3.SCF.FBOX	solyc10g005480.2.1	Transcript	4.336		-3.719		weakly similar to ( 109) AT4G21510 | Symbols: | F-box family protein | chr4:11446193-11447025 REVERSE genomic_reference:SL2.40ch10 gene_region:353240-354912 transcript_region:SL2.40ch10:353240..354912- functional_description:"F-box family protein (AHRD V1 ***- B9H220_POPTR); contains Interpro domain(s) IPR001810 Cyclin-like F-box "
29.5.11.4.3.2	protein.degradation.ubiquitin.E3.SCF.FBOX	solyc09g091690.1.1	Transcript	-2.059				weakly similar to ( 160) AT3G06240 | Symbols: | F-box family protein | chr3:1887336-1888619 FORWARD evidence_code:10F0H1E1IEG genomic_reference:SL2.40ch09 gene_region:66286162-66287328 transcript_region:SL2.40ch09:66286162..66287328+ functional_description:"F-box family protein (AHRD V1 ***- B9HCS6_POPTR); contains Interpro domain(s) IPR006527 F-box associated "
29.5.11.4.3.2	protein.degradation.ubiquitin.E3.SCF.FBOX	solyc09g072680.1.1	Transcript	2.746				very weakly similar to (89.7) loc_os09g27660 12009.m059992 protein ANTH domain containing protein, expressed evidence_code:10F0H0E1IEG genomic_reference:SL2.40ch09 gene_region:60789850-60791031 transcript_region:SL2.40ch09:60789850..60791031- functional_description:"F-box family protein (AHRD V1 ***- B9IAP0_POPTR); contains Interpro domain(s) IPR017451 F-box associated type 1 "
29.5.11.4.3.2	protein.degradation.ubiquitin.E3.SCF.FBOX	solyc03g117270.1.1	Transcript	6.58				weakly similar to ( 132) AT5G07610 | Symbols: | F-box family protein | chr5:2406068-2407330 FORWARDvery weakly similar to (89.4) loc_os02g41910 12002.m09228 protein F-box domain containing protein, expressed evidence_code:10F0H0E1IEG genomic_reference:SL2.40ch03 gene_region:60500607-60501878 transcript_region:SL2.40ch03:60500607..60501878+ functional_description:"F-box family protein (AHRD V1 ***…
29.5.11.4.3.2	protein.degradation.ubiquitin.E3.SCF.FBOX	solyc07g008250.2.1	Transcript	2.92				highly similar to ( 594) AT2G25490 | Symbols: EBF1, FBL6 | EBF1 (EIN3-BINDING F BOX PROTEIN 1); protein binding / ubiquitin-protein ligase | chr2:10848018-10850275 REVERSEhighly similar to ( 540) loc_os02g10700 12002.m06368 protein EIN3-binding F-box protein 2, putative, expressed genomic_reference:SL2.40ch07 gene_region:2976382-2979543 transcript_region:SL2.40ch07:2976382..2979543- go_terms:GO:0…
29.5.11.4.3.2	protein.degradation.ubiquitin.E3.SCF.FBOX	solyc06g071370.1.1	Transcript	-2.18		2.028		very weakly similar to (83.2) AT3G48020 | Symbols: | FUNCTIONS IN: molecular_function unknown; INVOLVED IN: biological_process unknown; LOCATED IN: chloroplast; EXPRESSED IN: 11 plant structures; EXPRESSED DURING: 4 anthesis, LP.04 four leaves visible; BEST Arabidopsis thaliana protein match is: F-box family protein-related (TAIR:AT5G62860.1); Has 38 Blast hits to 38 proteins in 8 species: Archae…
29.5.11.4.3.2	protein.degradation.ubiquitin.E3.SCF.FBOX	solyc11g068710.1.1	Transcript	3.895		-2.099		weakly similar to ( 112) AT2G36090 | Symbols: | F-box family protein | chr2:15158631-15159584 FORWARDvery weakly similar to (85.1) loc_os11g05660 12011.m04763 protein F-box domain containing protein, expressed evidence_code:10F0H1E1IEG genomic_reference:SL2.40ch11 gene_region:50421963-50422568 transcript_region:SL2.40ch11:50421963..50422568+ functional_description:"F-box family protein (AHRD V1 *…
29.5.11.4.3.2	protein.degradation.ubiquitin.E3.SCF.FBOX	solyc02g080830.1.1	Transcript	2.402		-4.192		moderately similar to ( 334) AT4G22030 | Symbols: | F-box family protein | chr4:11672396-11675575 FORWARDmoderately similar to ( 268) loc_os02g13220 12002.m06569 protein expressed protein evidence_code:10F0H1E0IEG genomic_reference:SL2.40ch02 gene_region:39529511-39530758 transcript_region:SL2.40ch02:39529511..39530758+ functional_description:"F-box-like (AHRD V1 ***- Q6H6K1_ORYSJ)"
29.5.11.4.3.2	protein.degradation.ubiquitin.E3.SCF.FBOX	solyc06g066770.1.1	Transcript	-4.037				moderately similar to ( 346) AT1G80440 | Symbols: | kelch repeat-containing F-box family protein | chr1:30241763-30242827 FORWARDmoderately similar to ( 254) loc_os06g39370 12006.m08475 protein protein kinase Kelch repeat:Kelch, putative, expressed evidence_code:10F0H1E1IEG genomic_reference:SL2.40ch06 gene_region:38339332-38340435 transcript_region:SL2.40ch06:38339332..38340435- functional_descr…
29.5.11.4.3.2	protein.degradation.ubiquitin.E3.SCF.FBOX	solyc03g120330.1.1	Transcript	-2.237				moderately similar to ( 335) AT1G80440 | Symbols: | kelch repeat-containing F-box family protein | chr1:30241763-30242827 FORWARDmoderately similar to ( 271) loc_os06g39370 12006.m08475 protein protein kinase Kelch repeat:Kelch, putative, expressed evidence_code:10F0H1E1IEG genomic_reference:SL2.40ch03 gene_region:62808621-62809706 transcript_region:SL2.40ch03:62808621..62809706- functional_descr…
29.5.11.4.3.2	protein.degradation.ubiquitin.E3.SCF.FBOX	solyc05g013410.2.1	Transcript	2.094		-2.165		moderately similar to ( 384) AT1G70590 | Symbols: | F-box family protein | chr1:26618403-26620159 FORWARDmoderately similar to ( 232) loc_os04g40030 12004.m08987 protein sel1-like repeat, putative, expressed COG0790 genomic_reference:SL2.40ch05 gene_region:6480260-6484488 transcript_region:SL2.40ch05:6480260..6484488+ go_terms:GO:0005488 functional_description:"Sel1 domain protein repeat-containi…
29.5.11.4.3.2	protein.degradation.ubiquitin.E3.SCF.FBOX	solyc10g078410.1.1	Transcript				5.251	moderately similar to ( 388) AT2G32560 | Symbols: | F-box family protein | chr2:13824820-13826761 FORWARDmoderately similar to ( 381) loc_os01g17390 12001.m08330 protein cyclin-like F-box, putative, expressed evidence_code:10F0H1E1IEG genomic_reference:SL2.40ch10 gene_region:59557930-59559668 transcript_region:SL2.40ch10:59557930..59559668- functional_description:"F-box family protein (AHRD V1 **…
29.5.11.4.3.2	protein.degradation.ubiquitin.E3.SCF.FBOX	solyc10g083230.1.1	Transcript			-6.547	-6.696	moderately similar to ( 233) AT2G36090 | Symbols: | F-box family protein | chr2:15158631-15159584 FORWARDweakly similar to ( 132) loc_os04g33820 12004.m08477 protein F-box domain containing protein, expressed evidence_code:10F0H1E0IEG genomic_reference:SL2.40ch10 gene_region:62412475-62413650 transcript_region:SL2.40ch10:62412475..62413650+ functional_description:"F-box family protein (AHRD V1 **…
29.5.11.4.3.2	protein.degradation.ubiquitin.E3.SCF.FBOX	solyc12g009560.1.1	Transcript			-2.475		highly similar to ( 592) AT2G25490 | Symbols: EBF1, FBL6 | EBF1 (EIN3-BINDING F BOX PROTEIN 1); protein binding / ubiquitin-protein ligase | chr2:10848018-10850275 REVERSEhighly similar to ( 518) loc_os02g10700 12002.m06368 protein EIN3-binding F-box protein 2, putative, expressed evidence_code:10F1H1E1IEG genomic_reference:SL2.40ch12 gene_region:2815885-2818657 transcript_region:SL2.40ch12:28158…
29.5.11.4.3.2	protein.degradation.ubiquitin.E3.SCF.FBOX	solyc03g114130.1.1	Transcript			2.313		very weakly similar to ( 100) AT5G14890 | Symbols: | NHL repeat-containing protein | chr5:4818056-4821534 FORWARDvery weakly similar to (99.8) loc_os02g50940 12002.m10128 protein expressed protein evidence_code:10F0H0E1IEG genomic_reference:SL2.40ch03 gene_region:58203101-58203526 transcript_region:SL2.40ch03:58203101..58203526+ functional_description:"NHL repeat-containing protein-like (AHRD V1 …
29.5.11.4.3.2	protein.degradation.ubiquitin.E3.SCF.FBOX	solyc01g005300.2.1	Transcript			2.493		highly similar to ( 890) AT1G68050 | Symbols: ADO3, FKF1 | FKF1 (FLAVIN-BINDING, KELCH REPEAT, F BOX 1); signal transducer/ two-component sensor/ ubiquitin-protein ligase | chr1:25508737-25510697 FORWARDhighly similar to ( 795) ADO3_ORYSA Adagio-like protein 3 - Oryza sativa (Rice)highly similar to ( 795) loc_os11g34460 12011.m080021 protein adagio protein 1, putative, expressed genomic_reference…
29.5.11.4.5.2	protein.degradation.ubiquitin.E3.BTB/POZ Cullin3.BTB/POZ	solyc06g050860.2.1	Transcript	-4.602				moderately similar to ( 265) AT3G56230 | Symbols: | speckle-type POZ protein-related | chr3:20860899-20862135 REVERSEweakly similar to ( 197) loc_os12g02030 12012.m04205 protein TD and POZ domain-containing protein 2, putative, expressed genomic_reference:SL2.40ch06 gene_region:30197053-30200697 transcript_region:SL2.40ch06:30197053..30200697- go_terms:GO:0005515 functional_description:"Speckle-t…
29.5.11.4.5.2	protein.degradation.ubiquitin.E3.BTB/POZ Cullin3.BTB/POZ	solyc03g111710.2.1	Transcript	-2.306		-5.448	-10.445	moderately similar to ( 363) AT5G63160 | Symbols: BT1 | BT1 (BTB AND TAZ DOMAIN PROTEIN 1); protein binding / transcription regulator | chr5:25333485-25335399 REVERSEmoderately similar to ( 241) loc_os01g68020 12001.m12906 protein protein binding protein, putative, expressed genomic_reference:SL2.40ch03 gene_region:56425055-56427682 transcript_region:SL2.40ch03:56425055..56427682+ go_terms:GO:003…
29.5.11.4.5.2	protein.degradation.ubiquitin.E3.BTB/POZ Cullin3.BTB/POZ	solyc07g065930.2.1	Transcript		-2.08			highly similar to ( 515) AT1G55760 | Symbols: | BTB/POZ domain-containing protein | chr1:20847117-20848507 REVERSEmoderately similar to ( 409) loc_os08g38700 12008.m07854 protein BTB/POZ domain containing protein, expressed BTB genomic_reference:SL2.40ch07 gene_region:64741683-64744223 transcript_region:SL2.40ch07:64741683..64744223+ go_terms:GO:0005515 functional_description:"BTB/POZ domain-cont…
29.5.11.4.5.2	protein.degradation.ubiquitin.E3.BTB/POZ Cullin3.BTB/POZ	solyc06g071830.2.1	Transcript			-3.442		moderately similar to ( 348) AT5G63160 | Symbols: BT1 | BT1 (BTB AND TAZ DOMAIN PROTEIN 1); protein binding / transcription regulator | chr5:25333485-25335399 REVERSEmoderately similar to ( 231) loc_os01g66890 12001.m43320 protein protein binding protein, putative, expressed genomic_reference:SL2.40ch06 gene_region:40635147-40639478 transcript_region:SL2.40ch06:40635147..40639478- go_terms:GO:003…
29.5.2	protein.degradation.autophagy	solyc12g005230.1.1	Transcript			-2.23		moderately similar to ( 439) AT5G54730 | Symbols: ATATG18F, ATG18F | AtATG18f | chr5:22233977-22236804 REVERSEhighly similar to ( 554) loc_os01g57720 12001.m150745 protein expressed protein evidence_code:10F0H1E1IEG genomic_reference:SL2.40ch12 gene_region:147174-153831 transcript_region:SL2.40ch12:147174..153831+ functional_description:"Breast carcinoma amplified sequence 3 (Fragment) (AHRD V1 *…
29.5.3	protein.degradation.cysteine protease	solyc02g077040.2.1	Transcript	11.722	2.779			moderately similar to ( 316) AT3G49340 | Symbols: | cysteine proteinase, putative | chr3:18293347-18294577 REVERSEmoderately similar to ( 271) CYSEP_RICCO Vignain precursor (EC 3.4.22.-) (Cysteine endopeptidase) - Ricinus communis (Castor bean)moderately similar to ( 306) loc_os12g17540 12012.m05711 protein vignain precursor, putative Peptidase_C1 Peptidase_C1A Pept_C1 Peptidase_C1A_CathepsinB Pe…
29.5.3	protein.degradation.cysteine protease	solyc00g071180.2.1	Transcript	58.012	18.027	2.245		very weakly similar to (91.7) AT3G12490 | Symbols: ATCYSB | cysteine protease inhibitor, putative / cystatin, putative | chr3:3960523-3961777 REVERSEmoderately similar to ( 353) CYTM_SOLTU Multicystatin (MC) - Solanum tuberosum (Potato)very weakly similar to (97.4) loc_os01g16430 12001.m08239 protein multidomain cystatin, putative, expressed genomic_reference:SL2.40ch00 gene_region:14602007-14605…
29.5.3	protein.degradation.cysteine protease	solyc02g069110.2.1	Transcript			2.24		highly similar to ( 505) AT1G02305 | Symbols: | cathepsin B-like cysteine protease, putative | chr1:455816-457974 FORWARDweakly similar to ( 112) ALEU_HORVU Thiol protease aleurain precursor (EC 3.4.22.16) - Hordeum vulgare (Barley)moderately similar to ( 480) loc_os05g24550 12005.m083685 protein cathepsin B-like cysteine proteinase 3 precursor, putative, expressed Peptidase_C1A_CathepsinB Peptid…
29.5.3	protein.degradation.cysteine protease	solyc02g076750.1.1	Transcript			2.27		moderately similar to ( 281) AT1G09850 | Symbols: XBCP3 | XBCP3 (xylem bark cysteine peptidase 3); cysteine-type endopeptidase/ cysteine-type peptidase | chr1:3201848-3203875 FORWARDmoderately similar to ( 281) ORYA_ORYSA Oryzain alpha chain precursor (EC 3.4.22.-) - Oryza sativa (Rice)moderately similar to ( 275) loc_os02g48450 12002.m09879 protein xylem cysteine proteinase 2 precursor, putative…
29.5.4	protein.degradation.aspartate protease	solyc02g032940.2.1	Transcript	-3.305				highly similar to ( 775) AT1G11910 | Symbols: | aspartyl protease family protein | chr1:4017119-4019874 REVERSEhighly similar to ( 731) ASPR1_ORYSA Aspartic proteinase oryzasin-1 precursor (EC 3.4.23.-) - Oryza sativa (Rice)highly similar to ( 731) loc_os05g49200 12005.m27639 protein aspartic proteinase oryzasin-1 precursor, putative, expressed Asp genomic_reference:SL2.40ch02 gene_region:2018597…
29.5.4	protein.degradation.aspartate protease	solyc08g076640.1.1	Transcript	-4.803		5.472		moderately similar to ( 327) AT1G03230 | Symbols: | extracellular dermal glycoprotein, putative / EDGP, putative | chr1:790110-791414 FORWARDmoderately similar to ( 208) 7SB1_SOYBN Basic 7S globulin precursor (Bg) (SBg7S) [Contains: Basic 7S globulin high kDa subunit; Basic 7S globulin low kDa subunit] - Glycine max (Soybean)moderately similar to ( 287) loc_os05g33400 12005.m07572 protein basic 7…
29.5.4	protein.degradation.aspartate protease	solyc01g080020.2.1	Transcript	2.208	4.921			moderately similar to ( 291) AT1G03230 | Symbols: | extracellular dermal glycoprotein, putative / EDGP, putative | chr1:790110-791414 FORWARDmoderately similar to ( 212) 7SB1_SOYBN Basic 7S globulin precursor (Bg) (SBg7S) [Contains: Basic 7S globulin high kDa subunit; Basic 7S globulin low kDa subunit] - Glycine max (Soybean)moderately similar to ( 288) loc_os05g33410 12005.m07573 protein basic 7…
29.5.4	protein.degradation.aspartate protease	solyc02g063480.2.1	Transcript	4.093				moderately similar to ( 328) AT1G03230 | Symbols: | extracellular dermal glycoprotein, putative / EDGP, putative | chr1:790110-791414 FORWARDmoderately similar to ( 223) 7SB1_SOYBN Basic 7S globulin precursor (Bg) (SBg7S) [Contains: Basic 7S globulin high kDa subunit; Basic 7S globulin low kDa subunit] - Glycine max (Soybean)moderately similar to ( 285) loc_os05g33400 12005.m07572 protein basic 7…
29.5.4	protein.degradation.aspartate protease	solyc03g033360.1.1	Transcript	-2.1				moderately similar to ( 373) AT2G17760 | Symbols: | aspartyl protease family protein | chr2:7713488-7716269 FORWARDmoderately similar to ( 325) loc_os09g37012 12009.m06650 protein aspartic-type endopeptidase/ pepsin A, putative, expressed evidence_code:10F0H1E0IEG genomic_reference:SL2.40ch03 gene_region:9209009-9212045 transcript_region:SL2.40ch03:9209009..9212045+ go_terms:GO:0006508 functional…
29.5.4	protein.degradation.aspartate protease	solyc01g080010.2.1	Transcript	-2.958		2.818		highly similar to ( 524) AT1G03220 | Symbols: | extracellular dermal glycoprotein, putative / EDGP, putative | chr1:787143-788444 FORWARDmoderately similar to ( 274) 7SB1_SOYBN Basic 7S globulin precursor (Bg) (SBg7S) [Contains: Basic 7S globulin high kDa subunit; Basic 7S globulin low kDa subunit] - Glycine max (Soybean)moderately similar to ( 408) loc_os05g33400 12005.m07572 protein basic 7S gl…
29.5.4	protein.degradation.aspartate protease	solyc08g076630.1.1	Transcript	-2.115				moderately similar to ( 312) AT1G03220 | Symbols: | extracellular dermal glycoprotein, putative / EDGP, putative | chr1:787143-788444 FORWARDmoderately similar to ( 229) 7SB1_SOYBN Basic 7S globulin precursor (Bg) (SBg7S) [Contains: Basic 7S globulin high kDa subunit; Basic 7S globulin low kDa subunit] - Glycine max (Soybean)moderately similar to ( 266) loc_os05g33400 12005.m07572 protein basic 7…
29.5.5	protein.degradation.serine protease	solyc04g079070.2.1	Transcript	-2.921			-2.346	moderately similar to ( 459) AT2G23000 | Symbols: scpl10 | scpl10 (serine carboxypeptidase-like 10); serine-type carboxypeptidase | chr2:9792284-9795741 FORWARDmoderately similar to ( 310) CBP1_HORVU Serine carboxypeptidase 1 precursor (EC 3.4.16.5) (Serine carboxypeptidase I) (Carboxypeptidase C) (CP-MI) [Contains: Serine carboxypeptidase 1 chain A (Serine carboxypeptidase I chain A); Serine car…
29.5.5	protein.degradation.serine protease	solyc04g079460.1.1	Transcript	4.524		-8.28		weakly similar to ( 132) AT1G47710 | Symbols: | serpin, putative / serine protease inhibitor, putative | chr1:17558271-17560061 FORWARDvery weakly similar to (89.0) PRTZ_HORVU Protein Z (Z4) (Major endosperm albumin) - Hordeum vulgare (Barley)very weakly similar to (84.0) loc_os03g41438 12003.m09209 protein protein Z, putative, expressed plant_SERPIN evidence_code:10F0H1E0IEG genomic_reference:SL…
29.5.5	protein.degradation.serine protease	solyc02g088820.2.1	Transcript	-2.727				highly similar to ( 745) AT3G02110 | Symbols: scpl25 | scpl25 (serine carboxypeptidase-like 25); serine-type carboxypeptidase | chr3:370902-373637 REVERSEmoderately similar to ( 486) CBP2_WHEAT Serine carboxypeptidase 2 (EC 3.4.16.6) (Serine carboxypeptidase II) (Carboxypeptidase D) (CPDW-II) (CP-WII) [Contains: Serine carboxypeptidase 2 chain A (Serine carboxypeptidase II chain A); Serine carbox…
29.5.5	protein.degradation.serine protease	solyc12g088270.1.1	Transcript	-2.401		2.171		weakly similar to ( 103) AT5G09640 | Symbols: SNG2, SCPL19 | SCPL19; serine-type carboxypeptidase/ sinapoyltransferase | chr5:2988373-2990966 FORWARDvery weakly similar to (87.4) CBP1_HORVU Serine carboxypeptidase 1 precursor (EC 3.4.16.5) (Serine carboxypeptidase I) (Carboxypeptidase C) (CP-MI) [Contains: Serine carboxypeptidase 1 chain A (Serine carboxypeptidase I chain A); Serine carboxypeptid…
29.5.5	protein.degradation.serine protease	solyc12g099160.1.1	Transcript	-2.415				highly similar to ( 554) AT3G17180 | Symbols: scpl33 | scpl33 (serine carboxypeptidase-like 33); serine-type carboxypeptidase | chr3:5855861-5859157 REVERSEmoderately similar to ( 381) CBP2_WHEAT Serine carboxypeptidase 2 (EC 3.4.16.6) (Serine carboxypeptidase II) (Carboxypeptidase D) (CPDW-II) (CP-WII) [Contains: Serine carboxypeptidase 2 chain A (Serine carboxypeptidase II chain A); Serine carb…
29.5.5	protein.degradation.serine protease	solyc04g079480.2.1	Transcript	-2.89				moderately similar to ( 453) AT1G47710 | Symbols: | serpin, putative / serine protease inhibitor, putative | chr1:17558271-17560061 FORWARDmoderately similar to ( 339) PRTZ_HORVU Protein Z (Z4) (Major endosperm albumin) - Hordeum vulgare (Barley)moderately similar to ( 355) loc_os03g41438 12003.m09209 protein protein Z, putative, expressed plant_SERPIN SERPIN SERPIN Serpin bacterial_SERPIN COG482…
29.5.5	protein.degradation.serine protease	solyc08g077440.2.1	Transcript	2.479				nearly identical (1360) AT5G47040 | Symbols: LON2 | LON2 (LON PROTEASE 2); ATP binding / ATP-dependent peptidase/ nucleoside-triphosphatase/ nucleotide binding / serine-type endopeptidase/ serine-type peptidase | chr5:19093356-19098678 REVERSEnearly identical (1327) LONH1_SPIOL Lon protease homolog 1, mitochondrial precursor (EC 3.4.21.-) - Spinacia oleracea (Spinach)nearly identical (1320) loc_o…
29.5.5	protein.degradation.serine protease	solyc06g083030.2.1	Transcript	-2.005				highly similar to ( 697) AT4G12910 | Symbols: scpl20 | scpl20 (serine carboxypeptidase-like 20); serine-type carboxypeptidase | chr4:7550576-7553051 REVERSEhighly similar to ( 706) CBP1_ORYSA Serine carboxypeptidase 1 precursor (EC 3.4.16.5) (Serine carboxypeptidase I) (Carboxypeptidase C) - Oryza sativa (Rice)highly similar to ( 706) loc_os12g15470 12012.m073802 protein serine carboxypeptidase 1…
29.5.5	protein.degradation.serine protease	solyc11g066250.1.1	Transcript	2.147		2.595		highly similar to ( 668) AT3G45010 | Symbols: scpl48 | scpl48 (serine carboxypeptidase-like 48); serine-type carboxypeptidase | chr3:16466328-16468845 FORWARDhighly similar to ( 649) CBP3_HORVU Serine carboxypeptidase 3 precursor (EC 3.4.16.5) (Serine carboxypeptidase III) (CP-MIII) - Hordeum vulgare (Barley)highly similar to ( 646) loc_os02g02320 12002.m05581 protein serine carboxypeptidase 3 pr…
29.5.5	protein.degradation.serine protease	solyc04g079450.2.1	Transcript	5.43		-6.045		moderately similar to ( 208) AT1G47710 | Symbols: | serpin, putative / serine protease inhibitor, putative | chr1:17558271-17560061 FORWARDweakly similar to ( 186) PRTZ_HORVU Protein Z (Z4) (Major endosperm albumin) - Hordeum vulgare (Barley)weakly similar to ( 187) loc_os03g41419 12003.m09208 protein serpin family protein, expressed plant_SERPIN SERPIN Serpin SERPIN bacterial_SERPIN COG4826 PAI-…
29.5.5	protein.degradation.serine protease	solyc11g066520.1.1	Transcript	-6.969		3.043		highly similar to ( 588) AT2G27920 | Symbols: SCPL51 | SCPL51 (SERINE CARBOXYPEPTIDASE-LIKE 51); serine-type carboxypeptidase | chr2:11885777-11888732 REVERSEweakly similar to ( 115) CBPX_ORYSA Serine carboxypeptidase-like precursor (EC 3.4.16.-) - Oryza sativa (Rice)highly similar to ( 529) loc_os08g44640 12008.m26797 protein retinoid-inducible serine carboxypeptidase precursor, putative, expres…
29.5.5	protein.degradation.serine protease	solyc04g064760.2.1	Transcript			2.438		highly similar to ( 749) AT5G42240 | Symbols: scpl42 | scpl42 (serine carboxypeptidase-like 42); serine-type carboxypeptidase | chr5:16888717-16890931 FORWARDmoderately similar to ( 333) CBP23_HORVU Serine carboxypeptidase II-3 precursor (EC 3.4.16.6) (CP-MII.3) [Contains: Serine carboxypeptidase II-3 chain A; Serine carboxypeptidase II-3 chain B] - Hordeum vulgare (Barley)highly similar to ( 720…
29.5.5	protein.degradation.serine protease	solyc04g015340.2.1	Transcript			2.188		highly similar to ( 722) AT3G07990 | Symbols: SCPL27 | SCPL27 (serine carboxypeptidase-like 27); serine-type carboxypeptidase | chr3:2552544-2554644 FORWARDhighly similar to ( 558) CBP2_WHEAT Serine carboxypeptidase 2 (EC 3.4.16.6) (Serine carboxypeptidase II) (Carboxypeptidase D) (CPDW-II) (CP-WII) [Contains: Serine carboxypeptidase 2 chain A (Serine carboxypeptidase II chain A); Serine carboxyp…
29.5.5	protein.degradation.serine protease	solyc06g083050.2.1	Transcript			9.916		highly similar to ( 698) AT4G12910 | Symbols: scpl20 | scpl20 (serine carboxypeptidase-like 20); serine-type carboxypeptidase | chr4:7550576-7553051 REVERSEhighly similar to ( 683) CBP1_HORVU Serine carboxypeptidase 1 precursor (EC 3.4.16.5) (Serine carboxypeptidase I) (Carboxypeptidase C) (CP-MI) [Contains: Serine carboxypeptidase 1 chain A (Serine carboxypeptidase I chain A); Serine carboxypept…
29.5.5	protein.degradation.serine protease	solyc09g074420.2.1	Transcript			2.114		highly similar to ( 885) AT2G47940 | Symbols: DEGP2 | DEGP2; serine-type endopeptidase/ serine-type peptidase | chr2:19618372-19622164 REVERSEhighly similar to ( 795) loc_os05g05480 12005.m27701 protein protease Do-like 2, chloroplast precursor, putative, expressed DegQ PRK10942 Trypsin genomic_reference:SL2.40ch09 gene_region:61712280-61730472 transcript_region:SL2.40ch09:61712280..61730472+ go_…
29.5.5	protein.degradation.serine protease	solyc12g088260.1.1	Transcript			2.094		weakly similar to ( 182) AT3G12220 | Symbols: scpl16 | scpl16 (serine carboxypeptidase-like 16); serine-type carboxypeptidase | chr3:3896531-3898915 REVERSEweakly similar to ( 126) CBP1_ORYSA Serine carboxypeptidase 1 precursor (EC 3.4.16.5) (Serine carboxypeptidase I) (Carboxypeptidase C) - Oryza sativa (Rice)weakly similar to ( 162) loc_os11g27329 12011.m079918 protein serine carboxypeptidase 1…
29.5.7	protein.degradation.metalloprotease	solyc04g005050.1.1	Transcript	2.052		-2.937		moderately similar to ( 387) AT1G24140 | Symbols: | matrixin family protein | chr1:8536131-8537285 REVERSEmoderately similar to ( 233) MEP1_SOYBN Metalloendoproteinase 1 precursor (EC 3.4.24.-) (SMEP1) - Glycine max (Soybean)moderately similar to ( 300) loc_os02g50730 12002.m10107 protein metalloendoproteinase 1 precursor, putative, expressed Peptidase_M10 ZnMc_MMP ZnMc evidence_code:10F0H1E1IEG …
29.5.7	protein.degradation.metalloprotease	solyc08g078550.1.1	Transcript	-3.33			3.283	moderately similar to ( 352) AT4G16640 | Symbols: | matrix metalloproteinase, putative | chr4:9367396-9368490 REVERSEmoderately similar to ( 228) MEP1_SOYBN Metalloendoproteinase 1 precursor (EC 3.4.24.-) (SMEP1) - Glycine max (Soybean)moderately similar to ( 352) loc_os10g40830 12010.m06853 protein metalloendoproteinase 1 precursor, putative, expressed Peptidase_M10 ZnMc_MMP ZnMc evidence_code:1…
29.5.7	protein.degradation.metalloprotease	solyc04g005040.1.1	Transcript			-3.18		moderately similar to ( 401) AT1G24140 | Symbols: | matrixin family protein | chr1:8536131-8537285 REVERSEmoderately similar to ( 250) MEP1_SOYBN Metalloendoproteinase 1 precursor (EC 3.4.24.-) (SMEP1) - Glycine max (Soybean)moderately similar to ( 305) loc_os02g50730 12002.m10107 protein metalloendoproteinase 1 precursor, putative, expressed Peptidase_M10 ZnMc_MMP ZnMc evidence_code:10F0H1E1IEG …
29.5.9	protein.degradation.AAA type	solyc03g033790.2.1	Transcript	44.108		-2.369		highly similar to ( 546) AT3G50930 | Symbols: BCS1 | BCS1 (CYTOCHROME BC1 SYNTHESIS); ATP binding / ATPase/ nucleoside-triphosphatase/ nucleotide binding | chr3:18929817-18931547 FORWARDmoderately similar to ( 435) loc_os01g42030 12001.m10470 protein mitochondrial chaperone BCS1, putative, expressed SpoVK AAA genomic_reference:SL2.40ch03 gene_region:9684519-9688514 transcript_region:SL2.40ch03:96…
29.5.9	protein.degradation.AAA type	solyc06g053150.1.1	Transcript	2.373		-2.584		moderately similar to ( 479) AT2G46620 | Symbols: | AAA-type ATPase family protein | chr2:19139071-19140546 REVERSEmoderately similar to ( 379) loc_os03g02330 12003.m05775 protein ATP binding protein, putative, expressed evidence_code:10F0H1E0IEG genomic_reference:SL2.40ch06 gene_region:32367721-32369259 transcript_region:SL2.40ch06:32367721..32369259- go_terms:GO:0005524,GO:0017111 functional_de…
29.5.9	protein.degradation.AAA type	solyc01g073700.2.1	Transcript	-3.588		-2.793	-5.312	moderately similar to ( 368) AT5G57480 | Symbols: | AAA-type ATPase family protein | chr5:23279406-23280968 REVERSEmoderately similar to ( 489) loc_os09g27340 12009.m05886 protein ATP binding protein, putative genomic_reference:SL2.40ch01 gene_region:70318683-70320465 transcript_region:SL2.40ch01:70318683..70320465+ go_terms:GO:0005524,GO:0017111 functional_description:"26S protease regulatory su…
29.5.9	protein.degradation.AAA type	solyc02g062550.2.1	Transcript	5.905		-4.51		highly similar to ( 529) AT3G50930 | Symbols: BCS1 | BCS1 (CYTOCHROME BC1 SYNTHESIS); ATP binding / ATPase/ nucleoside-triphosphatase/ nucleotide binding | chr3:18929817-18931547 FORWARDmoderately similar to ( 431) loc_os01g42030 12001.m10470 protein mitochondrial chaperone BCS1, putative, expressed AAA genomic_reference:SL2.40ch02 gene_region:28853140-28855308 transcript_region:SL2.40ch02:288531…
29.5.9	protein.degradation.AAA type	solyc03g033840.2.1	Transcript	7.755				highly similar to ( 542) AT3G50930 | Symbols: BCS1 | BCS1 (CYTOCHROME BC1 SYNTHESIS); ATP binding / ATPase/ nucleoside-triphosphatase/ nucleotide binding | chr3:18929817-18931547 FORWARDmoderately similar to ( 437) loc_os01g42030 12001.m10470 protein mitochondrial chaperone BCS1, putative, expressed AAA genomic_reference:SL2.40ch03 gene_region:9723953-9726891 transcript_region:SL2.40ch03:9723953.…
29.5.9	protein.degradation.AAA type	solyc12g055810.1.1	Transcript	-5.654		2.071		highly similar to ( 692) AT5G57480 | Symbols: | AAA-type ATPase family protein | chr5:23279406-23280968 REVERSEhighly similar to ( 578) loc_os09g26260 12009.m05778 protein ATP binding protein, putative, expressed AAA evidence_code:10F0H1E1IEG genomic_reference:SL2.40ch12 gene_region:47162272-47164724 transcript_region:SL2.40ch12:47162272..47164724+ go_terms:GO:0005524,GO:0017111 functional_descri…
29.5.9	protein.degradation.AAA type	solyc03g082640.1.1	Transcript	4.351				highly similar to ( 513) AT2G46620 | Symbols: | AAA-type ATPase family protein | chr2:19139071-19140546 REVERSEmoderately similar to ( 400) loc_os03g02330 12003.m05775 protein ATP binding protein, putative, expressed evidence_code:10F0H1E0IEG genomic_reference:SL2.40ch03 gene_region:46100818-46102242 transcript_region:SL2.40ch03:46100818..46102242+ go_terms:GO:0005524,GO:0017111 functional_descri…
29.5.9	protein.degradation.AAA type	solyc10g007280.2.1	Transcript	7.138		-2.868		moderately similar to ( 384) AT3G50930 | Symbols: BCS1 | BCS1 (CYTOCHROME BC1 SYNTHESIS); ATP binding / ATPase/ nucleoside-triphosphatase/ nucleotide binding | chr3:18929817-18931547 FORWARDmoderately similar to ( 346) loc_os05g51130 12005.m09179 protein mitochondrial chaperone BCS1, putative, expressed AAA genomic_reference:SL2.40ch10 gene_region:1683212-1684934 transcript_region:SL2.40ch10:1683…
29.5.9	protein.degradation.AAA type	solyc03g007760.2.1	Transcript				-2.486	highly similar to ( 977) AT4G28000 | Symbols: | ATP binding / ATPase/ nucleoside-triphosphatase/ nucleotide binding | chr4:13925456-13929280 FORWARDweakly similar to ( 174) CDC48_SOYBN Cell division cycle protein 48 homolog (Valosin-containing protein homolog) (VCP) - Glycine max (Soybean)highly similar to ( 901) loc_os01g12660 12001.m07879 protein ATP binding protein, putative, expressed SpoVK R…
20.1.7.6.1	stress.biotic.PR-proteins.proteinase inhibitors.trypsin inhibitor	solyc12g009160.1.1	Transcript	4.094		-2.878		highly similar to ( 783) AT1G19110 | Symbols: | inter-alpha-trypsin inhibitor heavy chain-related | chr1:6602270-6605766 FORWARDhighly similar to ( 649) loc_os07g42280 12007.m08463 protein von Willebrand factor type A domain containing protein, expressedvWA_interalpha_trypsin_inhibitor vWFA evidence_code:10F0H1E1IEG genomic_reference:SL2.40ch12 gene_region:2466301-2472612 transcript_region:SL2.40…
20.1.7.6.1	stress.biotic.PR-proteins.proteinase inhibitors.trypsin inhibitor	solyc06g072220.1.1	Transcript	-2.857				weakly similar to ( 191) AT1G17860 | Symbols: | trypsin and protease inhibitor family protein / Kunitz family protein | chr1:6149343-6149933 FORWARDvery weakly similar to (96.3) IAAS_ORYSA Alpha-amylase/subtilisin inhibitor precursor (RASI) - Oryza sativa (Rice)very weakly similar to (96.3) loc_os04g44470 12004.m09406 protein alpha-amylase/subtilisin inhibitor, putative, expressedSTI STI Kunitz_l…
20.1.7.6.1	stress.biotic.PR-proteins.proteinase inhibitors.trypsin inhibitor	solyc03g098730.1.1	Transcript	2.361		-2.465		weakly similar to ( 122) AT1G17860 | Symbols: | trypsin and protease inhibitor family protein / Kunitz family protein | chr1:6149343-6149933 FORWARDSTI STI Kunitz_legume evidence_code:10F1H1E1IEG genomic_reference:SL2.40ch03 gene_region:54454023-54454763 transcript_region:SL2.40ch03:54454023..54454763- go_terms:GO:0004866 functional_description:"Kunitz trypsin inhibitor (AHRD V1 ***- B8Y888_TOBAC…
35.2	not assigned.proteinase inhibitors	solyc03g098720.2.1	Transcript	5.256	55.195	7.885		STI STI Kunitz_legume genomic_reference:SL2.40ch03 gene_region:54443006-54443985 transcript_region:SL2.40ch03:54443006..54443985+ go_terms:GO:0004866 functional_description:"Kunitz trypsin inhibitor (AHRD V1 ***- Q4W188_POPTN); contains Interpro domain(s) IPR011065 Kunitz inhibitor ST1-like "
35.2	not assigned.proteinase inhibitors	solyc03g098740.1.1	Transcript	19.84		-3.23	25.395	STI STI Kunitz_legume evidence_code:10F0H1E1IEG genomic_reference:SL2.40ch03 gene_region:54458295-54458894 transcript_region:SL2.40ch03:54458295..54458894- go_terms:GO:0004867,GO:0015066 functional_description:"Kunitz trypsin inhibitor (AHRD V1 **** B8Y888_TOBAC); contains Interpro domain(s) IPR011065 Kunitz inhibitor ST1-like "
35.2	not assigned.proteinase inhibitors	solyc03g020080.2.1	Transcript	5.227		12.925		weakly similar to ( 166) IP2X_SOLTU Proteinase inhibitor type-2 precursor (Proteinase inhibitor type II) - Solanum tuberosum (Potato) genomic_reference:SL2.40ch03 gene_region:6933350-6934568 transcript_region:SL2.40ch03:6933350..6934568- go_terms:GO:0004867 functional_description:"Proteinase inhibitor II (AHRD V1 ***- Q3S483_SOLTU); contains Interpro domain(s) IPR003465 Proteinase inhibitor I20, …
35.2	not assigned.proteinase inhibitors	solyc11g021060.1.1	Transcript	8.37	3.9			weakly similar to ( 140) IP22_CAPAN Wound-induced proteinase inhibitor 2 precursor (Wound-induced proteinase inhibitor II) - Capsicum annuum (Bell pepper) evidence_code:10F1H1E1IEG genomic_reference:SL2.40ch11 gene_region:13312553-13313384 transcript_region:SL2.40ch11:13312553..13313384+ go_terms:GO:0004867 functional_description:"Proteinase inhibitor (AHRD V1 ***- Q40378_NICAL); contains Interpr…
35.2	not assigned.proteinase inhibitors	solyc03g019690.1.1	Transcript	2.726	-8.291	-6.737		moderately similar to ( 217) SPI6_SOLTU Probable serine protease inhibitor 6 precursor (AM66) - Solanum tuberosum (Potato)Kunitz_legume STI STI evidence_code:10F1H1E1IEG genomic_reference:SL2.40ch03 gene_region:6639686-6640339 transcript_region:SL2.40ch03:6639686..6640339- go_terms:GO:0004867,GO:0015066 functional_description:"Kunitz-type protease inhibitor (AHRD V1 **** Q3S477_SOLTU); contains I…
35.2	not assigned.proteinase inhibitors	solyc05g008550.2.1	Transcript	-4.185				genomic_reference:SL2.40ch05 gene_region:2872489-2872893 transcript_region:SL2.40ch05:2872489..2872893- functional_description:"Fruit-specific protein (AHRD V1 ***- FSPM_SOLLC); contains Interpro domain(s) IPR009632 Putative metallocarboxypeptidase inhibitor "
35.2	not assigned.proteinase inhibitors	solyc03g098710.1.1	Transcript	18.554	189.51	10.136		STI STI Kunitz_legume evidence_code:10F0H1E1IEG genomic_reference:SL2.40ch03 gene_region:54435945-54436619 transcript_region:SL2.40ch03:54435945..54436619- go_terms:GO:0004867,GO:0015066 functional_description:"Kunitz-type proteinase inhibitor A4 (Fragment) (AHRD V1 **** C5IWR3_SOLBR); contains Interpro domain(s) IPR011065 Kunitz inhibitor ST1-like "
35.2	not assigned.proteinase inhibitors	solyc03g098760.1.1	Transcript	20.164	89.484	4.773		weakly similar to ( 171) SPI5_SOLTU Serine protease inhibitor 5 precursor (gCDI-B1) - Solanum tuberosum (Potato) evidence_code:10F0H1E1IEG genomic_reference:SL2.40ch03 gene_region:54485288-54485899 transcript_region:SL2.40ch03:54485288..54485899- go_terms:GO:0004866 functional_description:"Kunitz-type protease inhibitor-like protein (AHRD V1 ***- Q2XPY0_SOLTU); contains Interpro domain(s) IPR0110…
35.2	not assigned.proteinase inhibitors	solyc09g084460.2.1	Transcript	2.668	103.794	27.943		weakly similar to ( 168) ICID_SOLTU Wound-induced proteinase inhibitor 1 precursor (Wound-induced proteinase inhibitor I) (Chymotrypsin inhibitor I, D subunit) - Solanum tuberosum (Potato)potato_inhibit genomic_reference:SL2.40ch09 gene_region:64525422-64527159 transcript_region:SL2.40ch09:64525422..64527159+ go_terms:GO:0009611 functional_description:"Chymotrypsin inhibitor 2 (AHRD V1 *-*- Q4005…
35.2	not assigned.protein degradation	solyc12g044490.1.1	Transcript	3.397				evidence_code:10F0H0E0IEG genomic_reference:SL2.40ch12 gene_region:44892955-44894726 transcript_region:SL2.40ch12:44892955..44894726- functional_description:"Ulp1 protease family C-terminal catalytic domain containing protein (AHRD V1 ***- Q60D46_SOLDE)"
35.2	not assigned.protein degradation	solyc02g084120.1.1	Transcript	11.192				evidence_code:10F0H0E0IEG genomic_reference:SL2.40ch02 gene_region:41890210-41892860 transcript_region:SL2.40ch02:41890210..41892860- go_terms:GO:0006457 functional_description:"ATP-dependent Clp protease ATP-binding subunit clpX (AHRD V1 *-*- B6SSC5_MAIZE); contains Interpro domain(s) IPR004487 ClpX, ATPase regulatory subunit "
35.2	not assigned.protein degradation	solyc05g026270.1.1	Transcript	2.446				evidence_code:10F0H0E0IEG genomic_reference:SL2.40ch05 gene_region:40351505-40352498 transcript_region:SL2.40ch05:40351505..40352498+ functional_description:"Ulp1 protease family C-terminal catalytic domain containing protein (AHRD V1 ***- Q60D46_SOLDE)"
35.2	not assigned.protein degradation	solyc03g033350.2.1	Transcript	-2.244				genomic_reference:SL2.40ch03 gene_region:9207863-9208869 transcript_region:SL2.40ch03:9207863..9208869+ functional_description:"Aspartyl protease family protein (AHRD V1 *-*- D7LTT7_ARALY)"
35.2	not assigned.protein degradation	solyc07g041690.1.1	Transcript	3.323				evidence_code:10F0H0E0IEG genomic_reference:SL2.40ch07 gene_region:51309230-51314150 transcript_region:SL2.40ch07:51309230..51314150+ go_terms:GO:0006508 functional_description:"Ulp1 protease family C-terminal catalytic domain containing protein (AHRD V1 *-*- Q60D46_SOLDE); contains Interpro domain(s) IPR003653 Peptidase C48, SUMO/Sentrin/Ubl1 "
35.2	not assigned.protein degradation	solyc12g044500.1.1	Transcript	2.1				evidence_code:10F0H0E1IEG genomic_reference:SL2.40ch12 gene_region:44894859-44895545 transcript_region:SL2.40ch12:44894859..44895545- functional_description:"Ulp1 protease family C-terminal catalytic domain containing protein (AHRD V1 ***- Q60D46_SOLDE)"
35.2	not assigned.protein degradation	solyc02g084170.1.1	Transcript	9.395				evidence_code:10F0H0E0IEG genomic_reference:SL2.40ch02 gene_region:41926018-41930388 transcript_region:SL2.40ch02:41926018..41930388- go_terms:GO:0006457 functional_description:"ATP-dependent Clp protease ATP-binding subunit ClpX (AHRD V1 *-*- C0EZU0_9FIRM); contains Interpro domain(s) IPR004487 ClpX, ATPase regulatory subunit "
35.2	not assigned.protein degradation	solyc06g051710.1.1	Transcript	2.73				evidence_code:10F0H0E0IEG genomic_reference:SL2.40ch06 gene_region:31747256-31751027 transcript_region:SL2.40ch06:31747256..31751027- functional_description:"Ulp1 protease family C-terminal catalytic domain containing protein (AHRD V1 *-*- Q60D46_SOLDE); contains Interpro domain(s) IPR015410 Region of unknown function DUF1985 "
35.2	not assigned.protein degradation	solyc06g075240.1.1	Transcript	3.136				evidence_code:10F0H0E0IEG genomic_reference:SL2.40ch06 gene_region:43073654-43078573 transcript_region:SL2.40ch06:43073654..43078573- go_terms:GO:0006508 functional_description:"Ulp1 protease family C-terminal catalytic domain containing protein (AHRD V1 *-*- Q60D46_SOLDE); contains Interpro domain(s) IPR003653 Peptidase C48, SUMO/Sentrin/Ubl1 "
35.2	not assigned.protein degradation	solyc03g082930.1.1	Transcript	3.338				evidence_code:10F0H0E0IEG genomic_reference:SL2.40ch03 gene_region:46348508-46348901 transcript_region:SL2.40ch03:46348508..46348901- functional_description:"Ulp1 protease family C-terminal catalytic domain containing protein (AHRD V1 *-*- Q60D46_SOLDE)"
35.2	not assigned.protein degradation	solyc06g065770.1.1	Transcript	3.268				evidence_code:10F0H0E1IEG genomic_reference:SL2.40ch06 gene_region:37615383-37620300 transcript_region:SL2.40ch06:37615383..37620300+ go_terms:GO:0006508 functional_description:"Ulp1 protease family C-terminal catalytic domain containing protein (AHRD V1 *-*- Q60D46_SOLDE); contains Interpro domain(s) IPR003653 Peptidase C48, SUMO/Sentrin/Ubl1 "
35.2	not assigned.protein degradation	solyc06g051700.1.1	Transcript	4.042				evidence_code:10F0H0E0IEG genomic_reference:SL2.40ch06 gene_region:31746118-31746952 transcript_region:SL2.40ch06:31746118..31746952- go_terms:GO:0006508 functional_description:"Ulp1 protease family C-terminal catalytic domain containing protein (AHRD V1 ***- Q60D46_SOLDE); contains Interpro domain(s) IPR003653 Peptidase C48, SUMO/Sentrin/Ubl1 "
35.2	not assigned.proteinase inhibitors	solyc07g007250.2.1	Transcript		36.44	31.272		genomic_reference:SL2.40ch07 gene_region:1989153-1990888 transcript_region:SL2.40ch07:1989153..1990888+ go_terms:GO:0008191,GO:0004866 functional_description:"Metallocarboxypeptidase inhibitor (AHRD V1 ***- MCPI_SOLLC); contains Interpro domain(s) IPR004231 Proteinase inhibitor I37, carboxypeptidase A "
35.2	not assigned.proteinase inhibitors	solyc03g098700.1.1	Transcript		8.842	7.886		moderately similar to ( 262) CPI8_SOLTU Cysteine protease inhibitor 8 precursor (PCPI-8) (Pcpi8) (Fragment) - Solanum tuberosum (Potato)Kunitz_legume STI STI evidence_code:10F1H1E1IEG genomic_reference:SL2.40ch03 gene_region:54427774-54428433 transcript_region:SL2.40ch03:54427774..54428433- go_terms:GO:0004866 functional_description:"Cysteine protease inhibitor 8 (Fragment) (AHRD V1 ***- CPI8_SOL…
35.2	not assigned.proteinase inhibitors	solyc00g145170.1.1	Transcript		14.122	10.593		weakly similar to ( 171) IP25_SOLTU Proteinase inhibitor type-2 P303.51 precursor (Proteinase inhibitor type II P303.51) - Solanum tuberosum (Potato) evidence_code:10F0H1E0IEG genomic_reference:SL2.40ch00 gene_region:17251047-17251697 transcript_region:SL2.40ch00:17251047..17251697+ go_terms:GO:0004867 functional_description:"Proteinase inhibitor II (AHRD V1 ***- Q3S483_SOLTU); contains Interpro …
35.2	not assigned.proteinase inhibitors	solyc03g020070.2.1	Transcript		23.639	18.052		weakly similar to ( 174) IP2X_SOLTU Proteinase inhibitor type-2 precursor (Proteinase inhibitor type II) - Solanum tuberosum (Potato) genomic_reference:SL2.40ch03 gene_region:6927180-6928245 transcript_region:SL2.40ch03:6927180..6928245- go_terms:GO:0004867 functional_description:"Proteinase inhibitor II (AHRD V1 ***- Q3S483_SOLTU); contains Interpro domain(s) IPR003465 Proteinase inhibitor I20, …
35.2	not assigned.proteinase inhibitors	solyc09g084490.2.1	Transcript		19.754	26.232		weakly similar to ( 156) ICID_SOLTU Wound-induced proteinase inhibitor 1 precursor (Wound-induced proteinase inhibitor I) (Chymotrypsin inhibitor I, D subunit) - Solanum tuberosum (Potato)potato_inhibit genomic_reference:SL2.40ch09 gene_region:64538262-64539947 transcript_region:SL2.40ch09:64538262..64539947+ go_terms:GO:0009611 functional_description:"Proteinase inhibitor I (AHRD V1 ***- Q53X28_…
35.2	not assigned.proteinase inhibitors	solyc09g084450.2.1	Transcript			2.652		weakly similar to ( 139) ICID_SOLTU Wound-induced proteinase inhibitor 1 precursor (Wound-induced proteinase inhibitor I) (Chymotrypsin inhibitor I, D subunit) - Solanum tuberosum (Potato)potato_inhibit genomic_reference:SL2.40ch09 gene_region:64520959-64522639 transcript_region:SL2.40ch09:64520959..64522639+ go_terms:GO:0009611 functional_description:"Chymotrypsin inhibitor-2 (AHRD V1 *-*- A8V3P…
35.2	not assigned.proteinase inhibitors	solyc01g066910.2.1	Transcript			-2.235		genomic_reference:SL2.40ch01 gene_region:67569761-67570354 transcript_region:SL2.40ch01:67569761..67570354+ go_terms:GO:0008289,GO:0005319 functional_description:"PVR3-like protein (AHRD V1 ***- B6TYX6_MAIZE); contains Interpro domain(s) IPR003612 Plant lipid transfer protein/seed storage/trypsin-alpha amylase inhibitor "
35.2	not assigned.proteinase inhibitors	solyc09g084480.2.1	Transcript			7.845		weakly similar to ( 128) ICID_SOLTU Wound-induced proteinase inhibitor 1 precursor (Wound-induced proteinase inhibitor I) (Chymotrypsin inhibitor I, D subunit) - Solanum tuberosum (Potato)potato_inhibit genomic_reference:SL2.40ch09 gene_region:64534769-64536510 transcript_region:SL2.40ch09:64534769..64536510+ go_terms:GO:0009611 functional_description:"Proteinase inhibitor I (AHRD V1 ***- Q43648_…
35.2	not assigned.proteinase inhibitors	solyc07g007760.2.1	Transcript			2.243		very weakly similar to (85.9) P322_SOLTU Probable protease inhibitor P322 precursor - Solanum tuberosum (Potato) genomic_reference:SL2.40ch07 gene_region:2394467-2396320 transcript_region:SL2.40ch07:2394467..2396320- go_terms:GO:0030414 functional_description:"Defensin protein (AHRD V1 ***- B1N681_SOLPI); contains Interpro domain(s) IPR008177 Gamma Purothionin "
35.2	not assigned.proteinase inhibitors	solyc11g020960.1.1	Transcript			2.494		weakly similar to ( 106) IP22_CAPAN Wound-induced proteinase inhibitor 2 precursor (Wound-induced proteinase inhibitor II) - Capsicum annuum (Bell pepper) evidence_code:10F1H1E1IEG genomic_reference:SL2.40ch11 gene_region:12996643-12997161 transcript_region:SL2.40ch11:12996643..12997161+ go_terms:GO:0004867 functional_description:"Proteinase inhibitor II (AHRD V1 ***- B3F0C1_TOBAC); contains Inte…
35.2	not assigned.proteinase inhibitors	solyc03g020050.2.1	Transcript			-6.992		moderately similar to ( 211) IP21_TOBAC Proteinase inhibitor type-2 precursor (Proteinase inhibitor type II) - Nicotiana tabacum (Common tobacco) genomic_reference:SL2.40ch03 gene_region:6917987-6918924 transcript_region:SL2.40ch03:6917987..6918924- go_terms:GO:0004867 functional_description:"Proteinase inhibitor II (AHRD V1 ***- B3F0C1_TOBAC); contains Interpro domain(s) IPR003465 Proteinase inh…
35.2	not assigned.proteinase inhibitors	solyc07g054720.1.1	Transcript			-3.969		evidence_code:10F0H0E0IEG genomic_reference:SL2.40ch07 gene_region:60269248-60269891 transcript_region:SL2.40ch07:60269248..60269891+ go_terms:GO:0004867 functional_description:"Proteinase inhibitor type-2 CEVI57 (AHRD V1 ***- IP23_SOLLC); contains Interpro domain(s) IPR003465 Proteinase inhibitor I20, Pin2 "

## Sheet: Proteases-PIs-Leaf
	Table S6 (Excel file). Mapman classification of DEGs involved in protein metabolism in leaves of res and WT plants in absence of salt stress (Control) and after 5 days of 200 mM NaCl (Salt). Fold-change values are shown, comparing res vs WT in each condition (left columns) or salt stress vs control for each genotype (right columns).
BinCode	BinName	ID	Type	FC (res control vs WT control)	FC (res salt vs WT salt)	FC (res salt vs control)	FC (WT salt vs control)	Description
29.5	protein.degradation	solyc04g079900.2.1	Transcript	2.008			2.817	nearly identical (1321) AT5G42620 | Symbols: | metalloendopeptidase/ zinc ion binding | chr5:17066630-17071045 FORWARDnearly identical (1237) loc_os03g52150 12003.m35401 protein metalloendopeptidase, putative, expressed Peptidase_M8 genomic_reference:SL2.40ch04 gene_region:61800538-61808304 transcript_region:SL2.40ch04:61800538..61808304- go_terms:GO:0016020 functional_description:"GP63 leishmano…
29.5	protein.degradation	solyc00g187050.2.1	Transcript	29.093		-4.27248		highly similar to ( 582) AT4G30920 | Symbols: | cytosol aminopeptidase family protein | chr4:15046589-15049304 REVERSEhighly similar to ( 811) AMPL_SOLTU Leucine aminopeptidase, chloroplast precursor (EC 3.4.11.1) (LAP) (Leucyl aminopeptidase) (Proline aminopeptidase) (EC 3.4.11.5) (Prolyl aminopeptidase) - Solanum tuberosum (Potato)highly similar to ( 543) loc_os02g55140 12002.m10540 protein leu…
29.5	protein.degradation	solyc12g010020.1.1	Transcript	15.92		-5.125	2.978	highly similar to ( 607) AT4G30920 | Symbols: | cytosol aminopeptidase family protein | chr4:15046589-15049304 REVERSEhighly similar to ( 864) AMPL_SOLTU Leucine aminopeptidase, chloroplast precursor (EC 3.4.11.1) (LAP) (Leucyl aminopeptidase) (Proline aminopeptidase) (EC 3.4.11.5) (Prolyl aminopeptidase) - Solanum tuberosum (Potato)highly similar to ( 579) loc_os02g55140 12002.m10540 protein leu…
29.5	protein.degradation	solyc11g066590.1.1	Transcript	-3.305				highly similar to ( 552) AT5G22860 | Symbols: | serine carboxypeptidase S28 family protein | chr5:7639907-7642945 REVERSEmoderately similar to ( 401) loc_os06g43930 12006.m32127 protein lysosomal Pro-X carboxypeptidase precursor, putative, expressed Peptidase_S28 evidence_code:10F0H1E1IEG genomic_reference:SL2.40ch11 gene_region:49446302-49452689 transcript_region:SL2.40ch11:49446302..49452689+ g…
29.5	protein.degradation	solyc03g059260.2.1	Transcript		4.475		-2.321	highly similar to ( 640) AT3G57680 | Symbols: | peptidase S41 family protein | chr3:21381054-21383629 FORWARDhighly similar to ( 605) loc_os06g21380 12006.m06795 protein carboxyl-terminal-processing protease precursor, putative, expressedPrc TSPc Peptidase_S41 PRK11186 genomic_reference:SL2.40ch03 gene_region:25561139-25565934 transcript_region:SL2.40ch03:25561139..25565934- go_terms:GO:0004252 f…
29.5	protein.degradation	solyc11g045250.1.1	Transcript		-4.059			highly similar to ( 673) AT3G54720 | Symbols: AMP1, COP2, HPT, PT | AMP1 (ALTERED MERISTEM PROGRAM 1); carboxypeptidase/ dipeptidase | chr3:20254852-20257815 REVERSEhighly similar to ( 551) loc_os03g57660 12003.m35448 protein glutamate carboxypeptidase 2, putative, expressed PA_GCPII_like Peptidase_M28 PA_TfR evidence_code:10F0H1E1IEG genomic_reference:SL2.40ch11 gene_region:37043969-37057788 tra…
29.5	protein.degradation	solyc11g008250.1.1	Transcript		2.819		-3.314	highly similar to ( 518) AT3G10420 | Symbols: | sporulation protein-related | chr3:3239307-3241571 FORWARDhighly similar to ( 744) loc_os07g08970 12007.m05353 protein expressed proteinSpoIIIAA AAA_R3H evidence_code:10F0H1E1IEG genomic_reference:SL2.40ch11 gene_region:2479420-2484103 transcript_region:SL2.40ch11:2479420..2484103- go_terms:GO:0005524,GO:0017111 functional_description:"Single-strand…
29.5	protein.degradation	solyc02g091950.2.1	Transcript		-2.654		10.071	highly similar to ( 730) AT5G65760 | Symbols: | serine carboxypeptidase S28 family protein | chr5:26308289-26310891 FORWARDhighly similar to ( 617) loc_os01g56150 12001.m11771 protein lysosomal Pro-X carboxypeptidase precursor, putative, expressed Peptidase_S28 genomic_reference:SL2.40ch02 gene_region:47741858-47747519 transcript_region:SL2.40ch02:47741858..47747519+ go_terms:GO:0008239,GO:000418…
29.5	protein.degradation	solyc11g027830.1.1	Transcript		-2.076	-2.08306		moderately similar to ( 240) AT1G35340 | Symbols: | ATP-dependent protease La (LON) domain-containing protein | chr1:12977768-12979749 FORWARDweakly similar to ( 154) loc_os11g11210 12011.m05313 protein ATP-dependent peptidase, putative evidence_code:10F0H1E1IEG genomic_reference:SL2.40ch11 gene_region:15606158-15610007 transcript_region:SL2.40ch11:15606158..15610007+ go_terms:GO:0006508 function…
29.5	protein.degradation	solyc09g010220.2.1	Transcript		-5.835		5.726	highly similar to ( 551) AT2G24280 | Symbols: | serine carboxypeptidase S28 family protein | chr2:10334622-10336927 FORWARDhighly similar to ( 547) loc_os06g43930 12006.m32127 protein lysosomal Pro-X carboxypeptidase precursor, putative, expressed Peptidase_S28 genomic_reference:SL2.40ch09 gene_region:3606323-3611596 transcript_region:SL2.40ch09:3606323..3611596+ go_terms:GO:0004185 functional_de…
29.5	protein.degradation	solyc07g005190.2.1	Transcript		-3.178	4.93196	8.856	highly similar to ( 709) AT2G24280 | Symbols: | serine carboxypeptidase S28 family protein | chr2:10334622-10336927 FORWARDhighly similar to ( 661) loc_os06g43930 12006.m32127 protein lysosomal Pro-X carboxypeptidase precursor, putative, expressed Peptidase_S28 genomic_reference:SL2.40ch07 gene_region:182494-187318 transcript_region:SL2.40ch07:182494..187318- go_terms:GO:0004185 functional_descri…
29.5	protein.degradation	solyc12g096610.1.1	Transcript			2.10241		moderately similar to ( 240) AT2G31870 | Symbols: TEJ | TEJ (Sanskrit for bright'); poly(ADP-ribose) glycohydrolase | chr2:13549999-13553756 REVERSEmoderately similar to ( 232) loc_os03g62680 12003.m11145 protein poly, putative evidence_code:10F0H1E0IEG genomic_reference:SL2.40ch12 gene_region:63789621-63793477 transcript_region:SL2.40ch12:63789621..63793477+ go_terms:GO:0005975 functional_descri…
29.5	protein.degradation	solyc05g005200.2.1	Transcript			2.89759		moderately similar to ( 316) AT1G23440 | Symbols: | pyrrolidone-carboxylate peptidase family protein | chr1:8321940-8324019 FORWARDmoderately similar to ( 296) loc_os07g44610 12007.m079765 protein pyrrolidone carboxyl peptidase, putative, expressed Peptidase_C15 Pcp Peptidase_C15 genomic_reference:SL2.40ch05 gene_region:173412-177352 transcript_region:SL2.40ch05:173412..177352- go_terms:GO:000823…
29.5	protein.degradation	solyc10g081300.1.1	Transcript			-2.17972		moderately similar to ( 298) AT5G04200 | Symbols: AtMC9 | AtMC9 (metacaspase 9); cysteine-type peptidase | chr5:1153893-1154870 FORWARDmoderately similar to ( 280) loc_os11g04010 12011.m04596 protein caspase, putative, expressed Peptidase_C14 evidence_code:10F0H1E1IEG genomic_reference:SL2.40ch10 gene_region:61728461-61730388 transcript_region:SL2.40ch10:61728461..61730388- go_terms:GO:0006508 fu…
29.5	protein.degradation	solyc02g085640.2.1	Transcript			2.05994	2.625	highly similar to ( 966) AT4G36760 | Symbols: ATAPP1, APP1 | ATAPP1; N-1-naphthylphthalamic acid binding / aminopeptidase | chr4:17326688-17329979 FORWARDhighly similar to ( 940) loc_os11g33330 12011.m07232 protein xaa-Pro aminopeptidase 1, putative, expressed APP PepP APP-like APP_MetAP Peptidase_M24 Prolidase genomic_reference:SL2.40ch02 gene_region:43050620-43059519 transcript_region:SL2.40ch0…
29.5	protein.degradation	solyc12g096600.1.1	Transcript			2.22935		weakly similar to ( 133) AT2G31870 | Symbols: TEJ | TEJ (Sanskrit for bright'); poly(ADP-ribose) glycohydrolase | chr2:13549999-13553756 REVERSEvery weakly similar to (87.4) loc_os03g62680 12003.m11145 protein poly, putative PARG_cat evidence_code:10F0H1E0IEG genomic_reference:SL2.40ch12 gene_region:63787534-63789313 transcript_region:SL2.40ch12:63787534..63789313+ go_terms:GO:0005975 functional_…
29.5	protein.degradation	solyc10g011770.2.1	Transcript			-2.18227		weakly similar to ( 167) AT4G01150 | Symbols: | unknown protein | chr4:493692-494379 FORWARDweakly similar to ( 143) loc_os02g49870 12002.m10021 protein expressed protein genomic_reference:SL2.40ch10 gene_region:4007667-4016776 transcript_region:SL2.40ch10:4007667..4016776+ functional_description:"Threonine endopeptidase (AHRD V1 **-- B6TCN7_MAIZE)"
29.5	protein.degradation	solyc10g012430.2.1	Transcript			2.17263	3.646	highly similar to ( 771) AT1G01650 | Symbols: | aspartic-type endopeptidase/ peptidase | chr1:233188-236537 REVERSEhighly similar to ( 720) loc_os02g57710 12002.m10792 protein signal peptide peptidase-like 2B, putative, expressed Peptidase_A22B PSN PA_GO-like genomic_reference:SL2.40ch10 gene_region:5095597-5108835 transcript_region:SL2.40ch10:5095597..5108835- go_terms:GO:0008233 functional_desc…
29.5	protein.degradation	solyc03g094160.2.1	Transcript				-3.33	moderately similar to ( 491) AT1G02170 | Symbols: LOL3, ATMCPB1, MCP1B, AMC1, ATMC1 | AMC1 (METACASPASE 1); cysteine-type endopeptidase | chr1:411883-413426 FORWARDmoderately similar to ( 402) loc_os10g41534 12010.m21976 protein ICE-like protease p20 domain containing protein, expressed Peptidase_C14 genomic_reference:SL2.40ch03 gene_region:49508932-49512210 transcript_region:SL2.40ch03:49508932.…
29.5	protein.degradation	solyc09g098150.2.1	Transcript				3.284	highly similar to ( 506) AT1G79340 | Symbols: AtMC4 | AtMC4 (metacaspase 4); cysteine-type peptidase | chr1:29842849-29844368 FORWARDmoderately similar to ( 449) loc_os01g58580 12001.m12000 protein latex-abundant protein, putative, expressed Peptidase_C14 genomic_reference:SL2.40ch09 gene_region:67309562-67312625 transcript_region:SL2.40ch09:67309562..67312625- go_terms:GO:0004197 functional_desc…
29.5	protein.degradation	solyc07g062270.2.1	Transcript				2.865	moderately similar to ( 452) AT1G78680 | Symbols: ATGGH2 | ATGGH2 (gamma-glutamyl hydrolase 2); omega peptidase | chr1:29593933-29596037 FORWARDmoderately similar to ( 374) GGH_SOYBN Gamma-glutamyl hydrolase precursor (EC 3.4.19.9) (Gamma-Glu-X carboxypeptidase) (Conjugase) (GH) - Glycine max (Soybean)moderately similar to ( 384) loc_os05g44130 12005.m27626 protein gamma-glutamyl hydrolase precur…
29.5.1	protein.degradation.subtilases	solyc08g079900.1.1	Transcript	-11.044	-6.775			highly similar to ( 527) AT5G67360 | Symbols: ARA12 | ARA12; serine-type endopeptidase | chr5:26872192-26874465 REVERSEhighly similar to ( 578) loc_os10g38080 12010.m06590 protein subtilisin-like protease precursor, putative, expressedPA_subtilisin_like Peptidase_S8 evidence_code:10F0H1E1IEG genomic_reference:SL2.40ch08 gene_region:60493717-60495963 transcript_region:SL2.40ch08:60493717..60495963…
29.5.1	protein.degradation.subtilases	solyc08g079870.1.1	Transcript	-14.657	-2.122	4.67834		highly similar to ( 515) AT1G04110 | Symbols: SDD1 | SDD1 (STOMATAL DENSITY AND DISTRIBUTION); serine-type endopeptidase | chr1:1061457-1063784 REVERSEhighly similar to ( 577) loc_os10g38080 12010.m06590 protein subtilisin-like protease precursor, putative, expressedPA_subtilisin_like Peptidase_S8 evidence_code:10F1H1E1IEG genomic_reference:SL2.40ch08 gene_region:60466441-60468678 transcript_regi…
29.5.1	protein.degradation.subtilases	solyc03g006970.1.1	Transcript	2.946		-2.40111		nearly identical (1059) AT5G51750 | Symbols: ATSBT1.3, SBT1.3 | ATSBT1.3 (ARABIDOPSIS THALIANA SUBTILASE 1.3); identical protein binding / serine-type endopeptidase | chr5:21020266-21022608 FORWARDhighly similar to ( 955) loc_os04g48416 12004.m101731 protein subtilisin-like protease precursor, putative, expressedPA_subtilisin_like PA Peptidase_S8 evidence_code:10F1H1E1IEG genomic_reference:SL2.40…
29.5.1	protein.degradation.subtilases	solyc06g083720.1.1	Transcript	4.76		-4.35212		nearly identical (1028) AT1G04110 | Symbols: SDD1 | SDD1 (STOMATAL DENSITY AND DISTRIBUTION); serine-type endopeptidase | chr1:1061457-1063784 REVERSEhighly similar to ( 884) loc_os03g04950 12003.m06021 protein subtilisin-like protease precursor, putativePA_subtilisin_like PA evidence_code:10F0H1E0IEG genomic_reference:SL2.40ch06 gene_region:45360229-45363159 transcript_region:SL2.40ch06:45360229…
29.5.1	protein.degradation.subtilases	solyc10g084320.1.1	Transcript		-5.073	-8.189		highly similar to ( 526) AT5G67090 | Symbols: | subtilase family protein | chr5:26774111-26776321 REVERSEhighly similar to ( 663) loc_os01g64850 12001.m12598 protein subtilisin-like protease precursor, putative evidence_code:10F1H1E1IEG genomic_reference:SL2.40ch10 gene_region:63240593-63242908 transcript_region:SL2.40ch10:63240593..63242908+ go_terms:GO:0006508,GO:0043086 functional_description:…
29.5.1	protein.degradation.subtilases	solyc08g079840.1.1	Transcript		-3.255		2.734	moderately similar to ( 491) AT5G67360 | Symbols: ARA12 | ARA12; serine-type endopeptidase | chr5:26872192-26874465 REVERSEhighly similar to ( 565) loc_os10g38080 12010.m06590 protein subtilisin-like protease precursor, putative, expressedPA_subtilisin_like Peptidase_S8 evidence_code:10F1H1E1IEG genomic_reference:SL2.40ch08 gene_region:60449457-60451700 transcript_region:SL2.40ch08:60449457..6045…
29.5.1	protein.degradation.subtilases	solyc08g007670.1.1	Transcript		-2.928		3.082	highly similar to ( 535) AT5G67360 | Symbols: ARA12 | ARA12; serine-type endopeptidase | chr5:26872192-26874465 REVERSEhighly similar to ( 607) loc_os12g23980 12012.m06233 protein subtilisin-like protease precursor, putative, expressedPA_subtilisin_like Peptidase_S8 PA evidence_code:10F0H1E1IEG genomic_reference:SL2.40ch08 gene_region:2169906-2172140 transcript_region:SL2.40ch08:2169906..2172140+…
29.5.1	protein.degradation.subtilases	solyc12g011140.1.1	Transcript		-3.306			highly similar to ( 859) AT2G04160 | Symbols: AIR3 | AIR3; serine-type endopeptidase | chr2:1401450-1407694 REVERSEhighly similar to ( 772) loc_os02g10520 12002.m06350 protein subtilisin-like protease precursor, putative, expressedPA_subtilisin_like evidence_code:10F0H1E1IEG genomic_reference:SL2.40ch12 gene_region:3975873-3981612 transcript_region:SL2.40ch12:3975873..3981612- go_terms:GO:0006508…
29.5.1	protein.degradation.subtilases	solyc08g079850.1.1	Transcript		-2.412		2.223	moderately similar to ( 500) AT4G34980 | Symbols: SLP2 | SLP2; serine-type peptidase | chr4:16656929-16659223 REVERSEhighly similar to ( 582) loc_os03g02750 12003.m05815 protein xylem serine proteinase 1 precursor, putative, expressedPA_subtilisin_like Peptidase_S8 PA evidence_code:10F0H1E1IEG genomic_reference:SL2.40ch08 gene_region:60454659-60456902 transcript_region:SL2.40ch08:60454659..604569…
29.5.1	protein.degradation.subtilases	solyc01g087800.2.1	Transcript		-7.543	4.4743		moderately similar to ( 495) AT5G67090 | Symbols: | subtilase family protein | chr5:26774111-26776321 REVERSEhighly similar to ( 622) loc_os01g64850 12001.m12598 protein subtilisin-like protease precursor, putativeSubtilisin_N genomic_reference:SL2.40ch01 gene_region:74452785-74455148 transcript_region:SL2.40ch01:74452785..74455148+ go_terms:GO:0006508,GO:0043086 functional_description:"Subtilisi…
29.5.1	protein.degradation.subtilases	solyc07g056170.2.1	Transcript		-2.784			highly similar to ( 939) AT2G04160 | Symbols: AIR3 | AIR3; serine-type endopeptidase | chr2:1401450-1407694 REVERSEhighly similar to ( 855) loc_os02g10520 12002.m06350 protein subtilisin-like protease precursor, putative, expressedPA_subtilisin_like PA genomic_reference:SL2.40ch07 gene_region:61346509-61351826 transcript_region:SL2.40ch07:61346509..61351826- go_terms:GO:0004252 functional_descrip…
29.5.1	protein.degradation.subtilases	solyc01g087790.2.1	Transcript		-5.203		13.253	moderately similar to ( 490) AT5G67090 | Symbols: | subtilase family protein | chr5:26774111-26776321 REVERSEhighly similar to ( 618) loc_os01g64850 12001.m12598 protein subtilisin-like protease precursor, putative genomic_reference:SL2.40ch01 gene_region:74449520-74452175 transcript_region:SL2.40ch01:74449520..74452175+ go_terms:GO:0006508,GO:0043086 functional_description:"Subtilisin-like prote…
29.5.1	protein.degradation.subtilases	solyc08g007680.1.1	Transcript			-3.71908		highly similar to ( 560) AT5G67360 | Symbols: ARA12 | ARA12; serine-type endopeptidase | chr5:26872192-26874465 REVERSEhighly similar to ( 627) loc_os03g02750 12003.m05815 protein xylem serine proteinase 1 precursor, putative, expressedPA_subtilisin_like Peptidase_S8 PA evidence_code:10F0H1E1IEG genomic_reference:SL2.40ch08 gene_region:2176697-2178934 transcript_region:SL2.40ch08:2176697..2178934…
29.5.1	protein.degradation.subtilases	solyc08g079860.1.1	Transcript			-3.54296		moderately similar to ( 490) AT5G67360 | Symbols: ARA12 | ARA12; serine-type endopeptidase | chr5:26872192-26874465 REVERSEhighly similar to ( 550) loc_os03g02750 12003.m05815 protein xylem serine proteinase 1 precursor, putative, expressedPA_subtilisin_like Peptidase_S8 PA evidence_code:10F0H1E1IEG genomic_reference:SL2.40ch08 gene_region:60460267-60462504 transcript_region:SL2.40ch08:60460267..…
29.5.1	protein.degradation.subtilases	solyc08g079880.1.1	Transcript			-3.40097		moderately similar to ( 493) AT1G04110 | Symbols: SDD1 | SDD1 (STOMATAL DENSITY AND DISTRIBUTION); serine-type endopeptidase | chr1:1061457-1063784 REVERSEhighly similar to ( 558) loc_os10g38080 12010.m06590 protein subtilisin-like protease precursor, putative, expressedPA_subtilisin_like Peptidase_S8 evidence_code:10F0H1E1IEG genomic_reference:SL2.40ch08 gene_region:60480759-60483023 transcript_…
29.5.1	protein.degradation.subtilases	solyc02g071580.2.1	Transcript			-3.01154		highly similar to ( 846) AT5G45650 | Symbols: | subtilase family protein | chr5:18513520-18518790 REVERSEhighly similar to ( 754) loc_os01g52750 12001.m11448 protein subtilisin-like protease precursor, putative, expressedPA_subtilisin_like PA genomic_reference:SL2.40ch02 gene_region:35553819-35559281 transcript_region:SL2.40ch02:35553819..35559281- go_terms:GO:0004252 functional_description:"Subt…
29.5.1	protein.degradation.subtilases	solyc02g071560.2.1	Transcript			2.13962		highly similar to ( 721) AT5G45650 | Symbols: | subtilase family protein | chr5:18513520-18518790 REVERSEhighly similar to ( 641) loc_os01g52750 12001.m11448 protein subtilisin-like protease precursor, putative, expressed genomic_reference:SL2.40ch02 gene_region:35543958-35547076 transcript_region:SL2.40ch02:35543958..35547076- go_terms:GO:0004252 functional_description:"Subtilisin-like protease …
29.5.1	protein.degradation.subtilases	solyc12g088760.1.1	Transcript			-3.04725		highly similar to ( 623) AT5G67090 | Symbols: | subtilase family protein | chr5:26774111-26776321 REVERSEhighly similar to ( 772) loc_os05g36010 12005.m07831 protein subtilisin-like protease precursor, putative, expressed evidence_code:10F0H1E1IEG genomic_reference:SL2.40ch12 gene_region:62455467-62457716 transcript_region:SL2.40ch12:62455467..62457716+ go_terms:GO:0006508,GO:0043086 functional_d…
29.5.1	protein.degradation.subtilases	solyc09g064490.1.1	Transcript			-2.47359		nearly identical (1034) AT1G04110 | Symbols: SDD1 | SDD1 (STOMATAL DENSITY AND DISTRIBUTION); serine-type endopeptidase | chr1:1061457-1063784 REVERSEhighly similar to ( 925) loc_os03g04950 12003.m06021 protein subtilisin-like protease precursor, putativePA_subtilisin_like Peptidase_S8 evidence_code:10F0H1E0IEG genomic_reference:SL2.40ch09 gene_region:57369054-57371528 transcript_region:SL2.40ch0…
29.5.1	protein.degradation.subtilases	solyc02g030120.1.1	Transcript			-2.84757		weakly similar to ( 147) AT1G30600 | Symbols: | subtilase family protein | chr1:10841341-10844906 REVERSEweakly similar to ( 154) loc_os01g56320 12001.m11788 protein peptidase/ subtilase, putative, expressed evidence_code:10F0H1E0IEG genomic_reference:SL2.40ch02 gene_region:15866022-15866429 transcript_region:SL2.40ch02:15866022..15866429- go_terms:GO:0016020 functional_description:"Serine protei…
29.5.1	protein.degradation.subtilases	solyc08g079890.1.1	Transcript			-7.76936		moderately similar to ( 497) AT1G04110 | Symbols: SDD1 | SDD1 (STOMATAL DENSITY AND DISTRIBUTION); serine-type endopeptidase | chr1:1061457-1063784 REVERSEhighly similar to ( 557) loc_os03g02750 12003.m05815 protein xylem serine proteinase 1 precursor, putative, expressedPA_subtilisin_like Peptidase_S8 evidence_code:10F0H1E1IEG genomic_reference:SL2.40ch08 gene_region:60485867-60488107 transcript…
29.5.1	protein.degradation.subtilases	solyc06g065370.2.1	Transcript				2.195	weakly similar to ( 112) AT1G71950 | Symbols: | identical protein binding / serine-type endopeptidase | chr1:27080453-27081573 REVERSEvery weakly similar to (99.8) loc_os05g35740 12005.m27840 protein Pi starvation-induced protein, putative, expressed genomic_reference:SL2.40ch06 gene_region:37187770-37191057 transcript_region:SL2.40ch06:37187770..37191057+ go_terms:GO:0043086 functional_descripti…
29.5.1	protein.degradation.subtilases	solyc04g078740.2.1	Transcript				5.477	highly similar to ( 612) AT5G67090 | Symbols: | subtilase family protein | chr5:26774111-26776321 REVERSEhighly similar to ( 751) loc_os05g36010 12005.m07831 protein subtilisin-like protease precursor, putative, expressed genomic_reference:SL2.40ch04 gene_region:61000501-61003148 transcript_region:SL2.40ch04:61000501..61003148+ go_terms:GO:0004252 functional_description:"Subtilisin-like protease …
29.5.1	protein.degradation.subtilases	solyc06g062950.1.1	Transcript				2.531	highly similar to ( 976) AT3G14067 | Symbols: | subtilase family protein | chr3:4658421-4660754 REVERSEhighly similar to ( 873) loc_os02g53860 12002.m10415 protein subtilisin-like protease precursor, putative, expressedPA_subtilisin_like PA evidence_code:10F0H1E1IEG genomic_reference:SL2.40ch06 gene_region:36119748-36122078 transcript_region:SL2.40ch06:36119748..36122078- go_terms:GO:0004252 func…
29.5.11	protein.degradation.ubiquitin	solyc03g113370.2.1	Transcript			2.67036		nearly identical (1370) AT3G47890 | Symbols: | ubiquitin thiolesterase/ zinc ion binding | chr3:17667172-17673530 REVERSEhighly similar to ( 515) loc_os03g06950 12003.m06212 protein cysteine-type endopeptidase/ nucleic acid binding protein, putative, expressed UCH DUF629 genomic_reference:SL2.40ch03 gene_region:57567290-57576026 transcript_region:SL2.40ch03:57567290..57576026- go_terms:GO:0006511…
29.5.11	protein.degradation.ubiquitin	solyc03g112230.2.1	Transcript			2.84933	3.075	moderately similar to ( 384) AT4G24690 | Symbols: | ubiquitin-associated (UBA)/TS-N domain-containing protein / octicosapeptide/Phox/Bemp1 (PB1) domain-containing protein | chr4:12741191-12744202 FORWARDmoderately similar to ( 325) loc_os02g38050 12002.m33744 protein PB1 domain containing protein, expressed genomic_reference:SL2.40ch03 gene_region:56747879-56752208 transcript_region:SL2.40ch03:56…
29.5.11.1	protein.degradation.ubiquitin.ubiquitin	solyc10g005890.2.1	Transcript				2.158	highly similar to ( 529) AT3G13235 | Symbols: | ubiquitin family protein | chr3:4271492-4274348 REVERSEhighly similar to ( 512) loc_os02g10510 12002.m06349 protein DNA damage-inducible protein DDI1, putative, expressed Asp_protease genomic_reference:SL2.40ch10 gene_region:683370-690823 transcript_region:SL2.40ch10:683370..690823- go_terms:GO:0031593,GO:0000149 functional_description:"DNA-damage i…
29.5.11.20	protein.degradation.ubiquitin.proteasom	solyc11g069720.1.1	Transcript	2.337			5.941	nearly identical (1421) AT3G53230 | Symbols: | cell division cycle protein 48, putative / CDC48, putative | chr3:19723416-19726489 FORWARDnearly identical (1515) CDC48_CAPAN Cell division cycle protein 48 homolog - Capsicum annuum (Bell pepper)nearly identical (1396) loc_os03g05730 12003.m06095 protein cell division control protein 48 homolog E, putative, expressed SpoVK RPT1 PRK03992 AAA HflB hf…
29.5.11.20	protein.degradation.ubiquitin.proteasom	solyc06g074980.2.1	Transcript			2.00077	2.185	nearly identical (1453) AT5G03340 | Symbols: | cell division cycle protein 48, putative / CDC48, putative | chr5:810091-813133 REVERSEnearly identical (1514) CDC48_CAPAN Cell division cycle protein 48 homolog - Capsicum annuum (Bell pepper)nearly identical (1419) loc_os03g05730 12003.m06095 protein cell division control protein 48 homolog E, putative, expressed SpoVK PRK03992 RPT1 AAA HflB hflB C…
29.5.11.20	protein.degradation.ubiquitin.proteasom	solyc04g057960.2.1	Transcript				2.474	nearly identical (1056) AT5G08470 | Symbols: PEX1 | PEX1 (peroxisome 1); ATP binding / ATPase/ binding / nucleoside-triphosphatase/ nucleotide binding / protein binding | chr5:2735925-2742731 FORWARDmoderately similar to ( 248) CDC48_SOYBN Cell division cycle protein 48 homolog (Valosin-containing protein homolog) (VCP) - Glycine max (Soybean)highly similar to ( 907) loc_os08g44240 12008.m08397 p…
29.5.11.20	protein.degradation.ubiquitin.proteasom	solyc07g062860.2.1	Transcript				2.889	weakly similar to ( 177) AT3G15180 | Symbols: | proteasome-related | chr3:5111952-5115803 FORWARDweakly similar to ( 162) loc_os05g48340 12005.m27964 protein expressed protein genomic_reference:SL2.40ch07 gene_region:62724437-62728970 transcript_region:SL2.40ch07:62724437..62728970+ functional_description:"Genomic DNA chromosome 3 BAC clone F4B12 (AHRD V1 ***- Q9LIL7_ARATH)"
29.5.11.20	protein.degradation.ubiquitin.proteasom	solyc07g062850.2.1	Transcript				5.335	moderately similar to ( 308) AT3G15180 | Symbols: | proteasome-related | chr3:5111952-5115803 FORWARDmoderately similar to ( 283) loc_os05g48340 12005.m27964 protein expressed protein genomic_reference:SL2.40ch07 gene_region:62714809-62722725 transcript_region:SL2.40ch07:62714809..62722725+ go_terms:GO:0005488 functional_description:"Genomic DNA chromosome 3 BAC clone F4B12 (AHRD V1 ***- Q9LIL7_A…
29.5.11.20	protein.degradation.ubiquitin.proteasom	solyc07g039210.2.1	Transcript				2.363	highly similar to ( 605) AT2G19560 | Symbols: EER5 | EER5 (ENHANCED ETHYLENE RESPONSE 5) | chr2:8465924-8469069 REVERSEhighly similar to ( 568) loc_os09g21760 12009.m05383 protein CSN12-like protein, putative, expressed COG5600 genomic_reference:SL2.40ch07 gene_region:42924002-42930110 transcript_region:SL2.40ch07:42924002..42930110- go_terms:GO:0005515,GO:0047499 functional_description:"PCI doma…
29.5.11.3	protein.degradation.ubiquitin.E2	solyc06g082600.2.1	Transcript		-2.686		3.225	moderately similar to ( 289) AT4G27960 | Symbols: UBC9 | UBC9 (UBIQUITIN CONJUGATING ENZYME 9); ubiquitin-protein ligase | chr4:13916065-13917293 REVERSEweakly similar to ( 137) UBC2_MEDSA Ubiquitin-conjugating enzyme E2-17 kDa (EC 6.3.2.19) (Ubiquitin-protein ligase) (Ubiquitin carrier protein) - Medicago sativa (Alfalfa)moderately similar to ( 280) loc_os04g57220 12004.m101686 protein ubiquitin…
29.5.11.3	protein.degradation.ubiquitin.E2	solyc04g011430.2.1	Transcript			2.14313	2.059	moderately similar to ( 252) AT3G46460 | Symbols: UBC13 | UBC13 (ubiquitin-conjugating enzyme 13); ubiquitin-protein ligase | chr3:17096120-17097315 REVERSEmoderately similar to ( 218) UBC7_WHEAT Ubiquitin-conjugating enzyme E2 7 (EC 6.3.2.19) (Ubiquitin-protein ligase 7) (Ubiquitin carrier protein 7) - Triticum aestivum (Wheat)moderately similar to ( 246) loc_os05g38550 12005.m08034 protein ubiq…
29.5.11.3	protein.degradation.ubiquitin.E2	solyc10g039370.1.1	Transcript			2.03591	2.059	weakly similar to ( 110) AT2G18600 | Symbols: | RUB1-conjugating enzyme, putative | chr2:8073337-8074565 REVERSEweakly similar to ( 106) loc_os10g11260 12010.m22016 protein NEDD8-conjugating enzyme Ubc12-like, putative, expressed evidence_code:10F0H1E0IEG genomic_reference:SL2.40ch10 gene_region:21356872-21359084 transcript_region:SL2.40ch10:21356872..21359084+ go_terms:GO:0006464,GO:0043687 func…
29.5.11.3	protein.degradation.ubiquitin.E2	solyc07g053960.2.1	Transcript			2.15078	3.565	moderately similar to ( 347) AT1G53020 | Symbols: UBC26, PFU3 | UBC26 (UBIQUITIN-CONJUGATING ENZYME 26); ubiquitin-protein ligase | chr1:19751372-19759474 REVERSEmoderately similar to ( 361) loc_os05g48380 12005.m08909 protein ubiquitin-conjugating enzyme E2, putative, expressed UBCc UQ_con UBCc COG5078 genomic_reference:SL2.40ch07 gene_region:59681394-59685078 transcript_region:SL2.40ch07:596813…
29.5.11.3	protein.degradation.ubiquitin.E2	solyc10g007000.2.1	Transcript			2.182		moderately similar to ( 378) AT1G53020 | Symbols: UBC26, PFU3 | UBC26 (UBIQUITIN-CONJUGATING ENZYME 26); ubiquitin-protein ligase | chr1:19751372-19759474 REVERSEmoderately similar to ( 386) loc_os05g48380 12005.m08909 protein ubiquitin-conjugating enzyme E2, putative, expressed UBCc UQ_con UBCc COG5078 genomic_reference:SL2.40ch10 gene_region:1404113-1409238 transcript_region:SL2.40ch10:1404113.…
29.5.11.3	protein.degradation.ubiquitin.E2	solyc05g050230.2.1	Transcript				-2.353	moderately similar to ( 291) AT4G27960 | Symbols: UBC9 | UBC9 (UBIQUITIN CONJUGATING ENZYME 9); ubiquitin-protein ligase | chr4:13916065-13917293 REVERSEweakly similar to ( 139) UBC2_WHEAT Ubiquitin-conjugating enzyme E2-17 kDa (EC 6.3.2.19) (Ubiquitin-protein ligase) (Ubiquitin carrier protein) - Triticum aestivum (Wheat)moderately similar to ( 280) loc_os04g57220 12004.m101686 protein ubiquitin…
29.5.11.3	protein.degradation.ubiquitin.E2	solyc03g033410.2.1	Transcript				-2.167	moderately similar to ( 267) AT4G27960 | Symbols: UBC9 | UBC9 (UBIQUITIN CONJUGATING ENZYME 9); ubiquitin-protein ligase | chr4:13916065-13917293 REVERSEweakly similar to ( 134) UBC2_WHEAT Ubiquitin-conjugating enzyme E2-17 kDa (EC 6.3.2.19) (Ubiquitin-protein ligase) (Ubiquitin carrier protein) - Triticum aestivum (Wheat)moderately similar to ( 263) loc_os02g02830 12002.m33517 protein ubiquitin-…
29.5.11.4.1	protein.degradation.ubiquitin.E3.HECT	solyc09g007310.2.1	Transcript			2.81724	3.334	nearly identical (1349) AT5G02880 | Symbols: UPL4 | UPL4; ubiquitin-protein ligase | chr5:662643-668847 FORWARDhighly similar to ( 601) loc_os05g38830 12005.m08062 protein thyroid receptor-interacting protein 12, putative, expressed HECTc HECTc HECT HUL4 genomic_reference:SL2.40ch09 gene_region:907686-916971 transcript_region:SL2.40ch09:907686..916971+ go_terms:GO:0004842 functional_description:"…
29.5.11.4.1	protein.degradation.ubiquitin.E3.HECT	solyc10g083470.1.1	Transcript			2.30666		moderately similar to ( 463) AT4G12570 | Symbols: UPL5 | UPL5 (UBIQUITIN PROTEIN LIGASE 5); acid-amino acid ligase/ binding / ubiquitin-protein ligase | chr4:7445585-7448819 FORWARDmoderately similar to ( 322) loc_os09g31090 12009.m22004 protein HECT-domain, putative, expressed HECTc HECT HECTc HUL4 evidence_code:10F0H1E1IEG genomic_reference:SL2.40ch10 gene_region:62582135-62583944 transcript_re…
29.5.11.4.2	protein.degradation.ubiquitin.E3.RING	solyc06g076040.2.1	Transcript	-2.771			-2.42	highly similar to ( 806) AT3G46510 | Symbols: PUB13, ATPUB13 | PUB13 (PLANT U-BOX 13); ubiquitin-protein ligase | chr3:17124106-17126539 REVERSEhighly similar to ( 638) SPL11_ORYSA Spotted leaf protein 11 (Spotted leaf11) (Cell death-related protein SPL11) - Oryza sativa (Rice)highly similar to ( 697) loc_os03g16824 12003.m07115 protein spotted leaf protein 11, putative, expressed Ubox U-box geno…
29.5.11.4.2	protein.degradation.ubiquitin.E3.RING	solyc06g005650.2.1	Transcript	-3.849		2.0318	-2.922	weakly similar to ( 145) AT5G59550 | Symbols: | zinc finger (C3HC4-type RING finger) family protein | chr5:23998422-23999645 REVERSEweakly similar to ( 157) loc_os05g01940 12005.m04730 protein zinc finger, RING-type, putative, expressed genomic_reference:SL2.40ch06 gene_region:715033-716146 transcript_region:SL2.40ch06:715033..716146- functional_description:"RING finger protein 126 (AHRD V1 *--- …
29.5.11.4.2	protein.degradation.ubiquitin.E3.RING	solyc01g109200.2.1	Transcript	-2.688				weakly similar to ( 191) AT3G18930 | Symbols: | zinc finger (C3HC4-type RING finger) family protein | chr3:6524110-6525345 REVERSEweakly similar to ( 114) loc_os12g40460 12012.m07830 protein zinc finger, C3HC4 type family protein, expressed genomic_reference:SL2.40ch01 gene_region:87987513-87989088 transcript_region:SL2.40ch01:87987513..87989088- go_terms:GO:0008270 functional_description:"RING f…
29.5.11.4.2	protein.degradation.ubiquitin.E3.RING	solyc01g107290.2.1	Transcript	-3.215		2.3563		very weakly similar to (98.6) AT1G49850 | Symbols: | zinc finger (C3HC4-type RING finger) family protein | chr1:18455326-18456444 REVERSEvery weakly similar to (88.2) loc_os03g10890 12003.m06541 protein RING-H2 finger protein, putative, expressed genomic_reference:SL2.40ch01 gene_region:86643325-86647899 transcript_region:SL2.40ch01:86643325..86647899+ go_terms:GO:0008270 functional_description:"…
29.5.11.4.2	protein.degradation.ubiquitin.E3.RING	solyc03g115920.2.1	Transcript	-2.107		10.7499	3.033	weakly similar to ( 175) AT3G14250 | Symbols: | protein binding / zinc ion binding | chr3:4745963-4746958 REVERSEweakly similar to ( 181) loc_os08g35060 12008.m07495 protein ubiquitin-conjugating enzyme 7-interacting protein 4, putative, expressed genomic_reference:SL2.40ch03 gene_region:59553261-59554223 transcript_region:SL2.40ch03:59553261..59554223- go_terms:GO:0008270 functional_description:…
29.5.11.4.2	protein.degradation.ubiquitin.E3.RING	solyc09g056450.2.1	Transcript	-3.088			-2.057	highly similar to ( 504) AT3G07360 | Symbols: PUB9, ATPUB9 | PUB9 (PLANT U-BOX 9) | chr3:2355636-2356613 FORWARDmoderately similar to ( 242) SPL11_ORYSA Spotted leaf protein 11 (Spotted leaf11) (Cell death-related protein SPL11) - Oryza sativa (Rice)moderately similar to ( 391) loc_os02g28720 12002.m08016 protein spotted leaf protein 11, putative, expressedUbox genomic_reference:SL2.40ch09 gene_r…
29.5.11.4.2	protein.degradation.ubiquitin.E3.RING	solyc03g112340.1.1	Transcript	-3.64				weakly similar to ( 194) AT5G27420 | Symbols: | zinc finger (C3HC4-type RING finger) family protein | chr5:9684119-9685225 FORWARDweakly similar to ( 136) loc_os02g52210 12002.m10252 protein RING/C3HC4/PHD zinc finger-like protein, putative, expressed evidence_code:10F0H1E1IEG genomic_reference:SL2.40ch03 gene_region:56820717-56821913 transcript_region:SL2.40ch03:56820717..56821913+ go_terms:GO:0…
29.5.11.4.2	protein.degradation.ubiquitin.E3.RING	solyc07g007200.2.1	Transcript		3.388		-4.498	weakly similar to ( 140) AT5G45290 | Symbols: | zinc finger (C3HC4-type RING finger) family protein | chr5:18350011-18352092 REVERSEweakly similar to ( 184) loc_os02g55520 12002.m33916 protein zinc finger, C3HC4 type family protein, expressed genomic_reference:SL2.40ch07 gene_region:1939982-1946761 transcript_region:SL2.40ch07:1939982..1946761- go_terms:GO:0008270 functional_description:"Ring fin…
29.5.11.4.2	protein.degradation.ubiquitin.E3.RING	solyc09g059990.1.1	Transcript		-2.464			weakly similar to ( 134) AT3G25030 | Symbols: | zinc finger (C3HC4-type RING finger) family protein | chr3:9122650-9123402 FORWARDweakly similar to ( 111) loc_os01g68900 12001.m12992 protein zinc finger, C3HC4 type family protein, expressed evidence_code:10F0H1E1IEG genomic_reference:SL2.40ch09 gene_region:52621572-52622315 transcript_region:SL2.40ch09:52621572..52622315+ go_terms:GO:0005516 func…
29.5.11.4.2	protein.degradation.ubiquitin.E3.RING	solyc10g084430.1.1	Transcript		3.016	-4.79945	-21.117	weakly similar to ( 181) AT5G02750 | Symbols: | zinc finger (C3HC4-type RING finger) family protein | chr5:620101-620952 FORWARDvery weakly similar to (97.1) loc_os05g33830 12005.m07615 protein zinc finger, C3HC4 type family protein, expressed evidence_code:10F0H1E1IEG genomic_reference:SL2.40ch10 gene_region:63296174-63297477 transcript_region:SL2.40ch10:63296174..63297477- go_terms:GO:0008270 f…
29.5.11.4.2	protein.degradation.ubiquitin.E3.RING	solyc04g049840.2.1	Transcript		-2.013	-4.8351		moderately similar to ( 359) AT3G45630 | Symbols: | RNA recognition motif (RRM)-containing protein | chr3:16748751-16753190 REVERSEmoderately similar to ( 322) loc_os12g01190 12012.m26794 protein RNA recognition motif family protein, expressed MOT2 genomic_reference:SL2.40ch04 gene_region:42788007-42797456 transcript_region:SL2.40ch04:42788007..42797456- go_terms:GO:0003676,GO:0008270,GO:0000166 …
29.5.11.4.2	protein.degradation.ubiquitin.E3.RING	solyc12g087840.1.1	Transcript		2.894	-2.91016	-17.084	weakly similar to ( 147) AT1G72220 | Symbols: | zinc finger (C3HC4-type RING finger) family protein | chr1:27184388-27185629 REVERSEweakly similar to ( 127) loc_os02g46600 12002.m09697 protein RING-H2 finger protein ATL5G, putative, expressed evidence_code:10F0H1E1IEG genomic_reference:SL2.40ch12 gene_region:61787827-61788774 transcript_region:SL2.40ch12:61787827..61788774+ go_terms:GO:0008270 fu…
29.5.11.4.2	protein.degradation.ubiquitin.E3.RING	solyc09g008430.2.1	Transcript		-2.188	-3.11026		moderately similar to ( 345) AT5G22920 | Symbols: | zinc finger (C3HC4-type RING finger) family protein | chr5:7665143-7667031 FORWARDmoderately similar to ( 340) loc_os03g05270 12003.m101186 protein RING finger and CHY zinc finger domain-containing protein 1, putative, expressed genomic_reference:SL2.40ch09 gene_region:1876963-1881169 transcript_region:SL2.40ch09:1876963..1881169- go_terms:GO:00…
29.5.11.4.2	protein.degradation.ubiquitin.E3.RING	solyc01g109910.2.1	Transcript		2.549	2.3613		moderately similar to ( 256) AT4G39140 | Symbols: | protein binding / zinc ion binding | chr4:18229637-18231282 REVERSEweakly similar to ( 186) loc_os01g15630 12001.m42952 protein C3H2C3 RING-finger protein, putative, expressed genomic_reference:SL2.40ch01 gene_region:88514255-88518882 transcript_region:SL2.40ch01:88514255..88518882+ go_terms:GO:0008270 functional_description:"AT2G21500 protein (…
29.5.11.4.2	protein.degradation.ubiquitin.E3.RING	solyc11g007530.1.1	Transcript		-2.011			very weakly similar to (80.1) AT1G35330 | Symbols: | zinc finger (C3HC4-type RING finger) family protein | chr1:12965046-12966113 FORWARDweakly similar to ( 129) loc_os02g45390 12002.m09576 protein RING-H2 finger protein ATL2M, putative evidence_code:10F0H0E0IEG genomic_reference:SL2.40ch11 gene_region:1787389-1790741 transcript_region:SL2.40ch11:1787389..1790741+ go_terms:GO:0008270 functional_d…
29.5.11.4.2	protein.degradation.ubiquitin.E3.RING	solyc00g136260.1.1	Transcript		-2.42		3.957	weakly similar to ( 131) AT5G42200 | Symbols: | zinc finger (C3HC4-type RING finger) family protein | chr5:16860523-16861014 FORWARD evidence_code:10F0H0E1IEG genomic_reference:SL2.40ch00 gene_region:16968583-16968993 transcript_region:SL2.40ch00:16968583..16968993- go_terms:GO:0004842 functional_description:"Ring H2 finger protein (AHRD V1 *-*- D9ZHD8_HYPPE); contains Interpro domain(s) IPR01895…
29.5.11.4.2	protein.degradation.ubiquitin.E3.RING	solyc08g014080.2.1	Transcript		-2.776		3.564	weakly similar to ( 158) AT2G02960 | Symbols: | zinc finger (C3HC4-type RING finger) family protein | chr2:862346-863980 REVERSEweakly similar to ( 191) loc_os01g66970 12001.m42785 protein zinc finger protein, putative, expressed genomic_reference:SL2.40ch08 gene_region:3620956-3625213 transcript_region:SL2.40ch08:3620956..3625213+ go_terms:GO:0005515 functional_description:"E3 ubiquitin-protein …
29.5.11.4.2	protein.degradation.ubiquitin.E3.RING	solyc06g016770.2.1	Transcript			2.25873	2.686	moderately similar to ( 417) AT5G60580 | Symbols: | zinc finger (C3HC4-type RING finger) family protein | chr5:24354298-24356706 FORWARDmoderately similar to ( 344) loc_os06g46366 12006.m31777 protein protein binding protein, putative, expressed genomic_reference:SL2.40ch06 gene_region:9846556-9851018 transcript_region:SL2.40ch06:9846556..9851018+ go_terms:GO:0005515 functional_description:"Zinc …
29.5.11.4.2	protein.degradation.ubiquitin.E3.RING	solyc12g089000.1.1	Transcript			2.98546		highly similar to ( 599) AT4G34370 | Symbols: ATARI1, ARI1 | ARI1 (ARIADNE); protein binding / zinc ion binding | chr4:16434547-16437037 FORWARDhighly similar to ( 595) loc_os03g13100 12003.m101258 protein protein ariadne-1, putative, expressed evidence_code:10F0H1E1IEG genomic_reference:SL2.40ch12 gene_region:62612008-62616194 transcript_region:SL2.40ch12:62612008..62616194- go_terms:GO:0008270 …
29.5.11.4.2	protein.degradation.ubiquitin.E3.RING	solyc01g098750.2.1	Transcript			2.22735		moderately similar to ( 308) AT3G06140 | Symbols: | zinc finger (C3HC4-type RING finger) family protein | chr3:1856993-1858777 REVERSEmoderately similar to ( 291) loc_os05g33000 12005.m27813 protein RING zinc finger protein, putative, expressed genomic_reference:SL2.40ch01 gene_region:80943685-80949819 transcript_region:SL2.40ch01:80943685..80949819+ go_terms:GO:0008270 functional_description:"RI…
29.5.11.4.2	protein.degradation.ubiquitin.E3.RING	solyc02g062040.2.1	Transcript			2.07415		moderately similar to ( 270) AT2G17730 | Symbols: | zinc finger (C3HC4-type RING finger) family protein | chr2:7704142-7705312 FORWARDweakly similar to ( 198) loc_os10g39770 12010.m06748 protein RING-H2 finger protein ATL2B, putative, expressed genomic_reference:SL2.40ch02 gene_region:28194736-28197111 transcript_region:SL2.40ch02:28194736..28197111- go_terms:GO:0005515 functional_description:"RI…
29.5.11.4.2	protein.degradation.ubiquitin.E3.RING	solyc11g006030.1.1	Transcript			2.26044		moderately similar to ( 320) AT5G37490 | Symbols: | U-box domain-containing protein | chr5:14887744-14889051 FORWARDweakly similar to ( 115) SPL11_ORYSA Spotted leaf protein 11 (Spotted leaf11) (Cell death-related protein SPL11) - Oryza sativa (Rice)moderately similar to ( 294) loc_os03g13740 12003.m06818 protein immediate-early fungal elicitor protein CMPG1, putative, expressedUbox U-box evidenc…
29.5.11.4.2	protein.degradation.ubiquitin.E3.RING	solyc05g051800.2.1	Transcript			2.07364		moderately similar to ( 349) AT2G22120 | Symbols: | protein binding / zinc ion binding | chr2:9394026-9396768 FORWARDmoderately similar to ( 352) loc_os11g39130 12011.m080074 protein zinc finger, C3HC4 type family protein, expressed genomic_reference:SL2.40ch05 gene_region:61323948-61327520 transcript_region:SL2.40ch05:61323948..61327520+ go_terms:GO:0005515 functional_description:"Zinc finger C3…
29.5.11.4.2	protein.degradation.ubiquitin.E3.RING	solyc03g034020.2.1	Transcript			2.42105		moderately similar to ( 253) AT4G36550 | Symbols: | binding / ubiquitin-protein ligase | chr4:17245400-17247926 REVERSEweakly similar to ( 106) SPL11_ORYSA Spotted leaf protein 11 (Spotted leaf11) (Cell death-related protein SPL11) - Oryza sativa (Rice)moderately similar to ( 276) loc_os02g47670 12002.m33442 protein ubiquitin-protein ligase, putative, expressedUbox genomic_reference:SL2.40ch03 ge…
29.5.11.4.2	protein.degradation.ubiquitin.E3.RING	solyc01g068490.2.1	Transcript			2.08924		weakly similar to ( 162) AT1G20780 | Symbols: PUB44, ATPUB44, SAUL1 | SAUL1 (SENESCENCE-ASSOCIATED E3 UBIQUITIN LIGASE 1); ubiquitin-protein ligase | chr1:7217812-7220609 FORWARDhighly similar to ( 549) loc_os01g72000 12001.m13238 protein armadillo repeat-containing protein, putative, expressed genomic_reference:SL2.40ch01 gene_region:70128040-70130798 transcript_region:SL2.40ch01:70128040..70130…
29.5.11.4.2	protein.degradation.ubiquitin.E3.RING	solyc04g014810.2.1	Transcript			2.01988		highly similar to ( 504) AT4G16490 | Symbols: | binding | chr4:9293891-9295530 REVERSEweakly similar to ( 185) SPL11_ORYSA Spotted leaf protein 11 (Spotted leaf11) (Cell death-related protein SPL11) - Oryza sativa (Rice)moderately similar to ( 376) loc_os07g39590 12007.m08201 protein spotted leaf protein 11, putative, expressed genomic_reference:SL2.40ch04 gene_region:5050800-5053600 transcript_r…
29.5.11.4.2	protein.degradation.ubiquitin.E3.RING	solyc08g042100.2.1	Transcript			-2.12231		moderately similar to ( 416) AT4G31890 | Symbols: | armadillo/beta-catenin repeat family protein | chr4:15427290-15429049 REVERSEmoderately similar to ( 273) loc_os09g25000 12009.m05654 protein spotted leaf protein 11, putative, expressed genomic_reference:SL2.40ch08 gene_region:29084630-29086647 transcript_region:SL2.40ch08:29084630..29086647+ go_terms:GO:0005488 functional_description:"Armadill…
29.5.11.4.2	protein.degradation.ubiquitin.E3.RING	solyc11g010330.1.1	Transcript			2.59979		weakly similar to ( 140) AT4G33565 | Symbols: | protein binding / zinc ion binding | chr4:16136821-16137924 FORWARDweakly similar to ( 126) loc_os04g37740 12004.m08763 protein RING-H2 finger protein ATL5G, putative, expressed evidence_code:10F0H1E1IEG genomic_reference:SL2.40ch11 gene_region:3405885-3407054 transcript_region:SL2.40ch11:3405885..3407054+ go_terms:GO:0008270 functional_description:…
29.5.11.4.2	protein.degradation.ubiquitin.E3.RING	solyc09g007530.2.1	Transcript			2.04604	2.25	moderately similar to ( 268) AT2G37150 | Symbols: | zinc finger (C3HC4-type RING finger) family protein | chr2:15603748-15605988 REVERSEweakly similar to ( 129) loc_os05g07070 12005.m083625 protein zinc finger, C3HC4 type family protein, expressed genomic_reference:SL2.40ch09 gene_region:1106574-1110425 transcript_region:SL2.40ch09:1106574..1110425- go_terms:GO:0008270 functional_description:"RIN…
29.5.11.4.2	protein.degradation.ubiquitin.E3.RING	solyc07g007180.2.1	Transcript			3.16423	7.757	very weakly similar to (87.0) AT2G15580 | Symbols: | zinc finger (C3HC4-type RING finger) family protein | chr2:6797687-6798815 FORWARD genomic_reference:SL2.40ch07 gene_region:1931106-1935135 transcript_region:SL2.40ch07:1931106..1935135+ go_terms:GO:0008270 functional_description:"RING-H2 finger protein (AHRD V1 *-*- B6TJA7_MAIZE); contains Interpro domain(s) IPR018957 Zinc finger, C3HC4 RING-t…
29.5.11.4.2	protein.degradation.ubiquitin.E3.RING	solyc04g014210.2.1	Transcript			2.45779		nearly identical (1714) AT5G10370 | Symbols: | helicase domain-containing protein / IBR domain-containing protein / zinc finger protein-related | chr5:3261245-3267188 FORWARDnearly identical (1498) loc_os07g42900 12007.m08519 protein ATP binding protein, putative, expressed HrpA PRK11131 PRK11664 DEXHc DEXDc genomic_reference:SL2.40ch04 gene_region:4509385-4517601 transcript_region:SL2.40ch04:450…
29.5.11.4.2	protein.degradation.ubiquitin.E3.RING	solyc05g012560.1.1	Transcript			2.17796		moderately similar to ( 251) AT1G69330 | Symbols: | zinc finger (C3HC4-type RING finger) family protein | chr1:26064138-26064950 REVERSEmoderately similar to ( 246) loc_os03g31320 12003.m35286 protein RING zinc finger protein-like, putative, expressed evidence_code:10F0H1E1IEG genomic_reference:SL2.40ch05 gene_region:5787614-5788408 transcript_region:SL2.40ch05:5787614..5788408- go_terms:GO:00048…
29.5.11.4.2	protein.degradation.ubiquitin.E3.RING	solyc01g096460.2.1	Transcript				2.363	moderately similar to ( 311) AT1G08315 | Symbols: | armadillo/beta-catenin repeat family protein | chr1:2620500-2621477 REVERSEweakly similar to ( 115) SPL11_ORYSA Spotted leaf protein 11 (Spotted leaf11) (Cell death-related protein SPL11) - Oryza sativa (Rice)moderately similar to ( 209) loc_os01g72600 12001.m13295 protein spotted leaf protein 11, putative, expressed genomic_reference:SL2.40ch01…
29.5.11.4.2	protein.degradation.ubiquitin.E3.RING	solyc01g107980.2.1	Transcript				-5.03	moderately similar to ( 472) AT3G19380 | Symbols: PUB25 | PUB25 (PLANT U-BOX 25); binding / ubiquitin-protein ligase | chr3:6714602-6715867 REVERSEweakly similar to ( 122) SPL11_ORYSA Spotted leaf protein 11 (Spotted leaf11) (Cell death-related protein SPL11) - Oryza sativa (Rice)moderately similar to ( 282) loc_os02g34410 12002.m08530 protein ubiquitin-protein ligase, putative, expressedUbox U-b…
29.5.11.4.2	protein.degradation.ubiquitin.E3.RING	solyc01g067800.2.1	Transcript				2.506	moderately similar to ( 290) AT3G06330 | Symbols: | zinc finger (C3HC4-type RING finger) family protein | chr3:1917334-1919330 FORWARDmoderately similar to ( 202) loc_os06g46366 12006.m31777 protein protein binding protein, putative, expressed genomic_reference:SL2.40ch01 gene_region:69168624-69176357 transcript_region:SL2.40ch01:69168624..69176357- go_terms:GO:0004842 functional_description:"E3 …
29.5.11.4.2	protein.degradation.ubiquitin.E3.RING	solyc03g123930.1.1	Transcript				2.197	very weakly similar to (95.9) AT1G50440 | Symbols: | zinc finger (C3HC4-type RING finger) family protein | chr1:18686099-18687646 FORWARDweakly similar to ( 101) loc_os02g03950 12002.m33537 protein zinc finger, C3HC4 type family protein, expressed evidence_code:10F0H1E0IEG genomic_reference:SL2.40ch03 gene_region:64690459-64691229 transcript_region:SL2.40ch03:64690459..64691229- functional_descri…
29.5.11.4.2	protein.degradation.ubiquitin.E3.RING	solyc03g118840.2.1	Transcript				-3.152	moderately similar to ( 215) AT1G73760 | Symbols: | zinc finger (C3HC4-type RING finger) family protein | chr1:27739366-27741161 REVERSEweakly similar to ( 179) loc_os01g49770 12001.m11162 protein protein binding protein, putative, expressed genomic_reference:SL2.40ch03 gene_region:61692728-61696244 transcript_region:SL2.40ch03:61692728..61696244+ go_terms:GO:0008270 functional_description:"RING-…
29.5.11.4.2	protein.degradation.ubiquitin.E3.RING	solyc03g095450.2.1	Transcript				2.683	highly similar to ( 568) AT5G01960 | Symbols: | zinc finger (C3HC4-type RING finger) family protein | chr5:370811-372775 FORWARDhighly similar to ( 559) loc_os01g07390 12001.m07365 protein zinc finger, C3HC4 type family protein, expressed genomic_reference:SL2.40ch03 gene_region:50014714-50023523 transcript_region:SL2.40ch03:50014714..50023523- go_terms:GO:0008270 functional_description:"RING fin…
29.5.11.4.2	protein.degradation.ubiquitin.E3.RING	solyc01g066430.2.1	Transcript				-3.659	weakly similar to ( 200) AT3G16720 | Symbols: ATL2 | ATL2; protein binding / zinc ion binding | chr3:5692880-5693794 FORWARDvery weakly similar to (85.9) EL5_ORYSA E3 ubiquitin-protein ligase EL5 (EC 6.3.2.-) - Oryza sativa (Rice)weakly similar to ( 104) loc_os06g09310 12006.m05650 protein znf, putative, expressed genomic_reference:SL2.40ch01 gene_region:66714715-66716016 transcript_region:SL2.40…
29.5.11.4.2	protein.degradation.ubiquitin.E3.RING	solyc01g103980.2.1	Transcript				2.099	moderately similar to ( 219) AT4G33940 | Symbols: | zinc finger (C3HC4-type RING finger) family protein | chr4:16266085-16267612 FORWARDweakly similar to ( 135) loc_os03g62250 12003.m35556 protein protein binding protein, putative, expressed genomic_reference:SL2.40ch01 gene_region:84215760-84219412 transcript_region:SL2.40ch01:84215760..84219412+ go_terms:GO:0008270 functional_description:"RING …
29.5.11.4.2	protein.degradation.ubiquitin.E3.RING	solyc03g033330.2.1	Transcript				-6.79	moderately similar to ( 336) AT4G35840 | Symbols: | zinc finger (C3HC4-type RING finger) family protein | chr4:16981083-16982266 FORWARDmoderately similar to ( 239) loc_os10g39770 12010.m06748 protein RING-H2 finger protein ATL2B, putative, expressed genomic_reference:SL2.40ch03 gene_region:9190493-9193073 transcript_region:SL2.40ch03:9190493..9193073+ go_terms:GO:0005515 functional_description:"…
29.5.11.4.2	protein.degradation.ubiquitin.E3.RING	solyc08g065820.1.1	Transcript				2.372	moderately similar to ( 290) AT4G00990 | Symbols: | transcription factor jumonji (jmjC) domain-containing protein | chr4:427035-431535 FORWARDmoderately similar to ( 290) loc_os03g31594 12003.m35612 protein zinc finger, RING-type, putative, expressed evidence_code:10F0H1E0IEG genomic_reference:SL2.40ch08 gene_region:51340378-51346196 transcript_region:SL2.40ch08:51340378..51346196- functional_des…
29.5.11.4.2	protein.degradation.ubiquitin.E3.RING	solyc02g082100.2.1	Transcript				-3.461	weakly similar to ( 138) AT1G30860 | Symbols: | protein binding / zinc ion binding | chr1:10986696-10989246 REVERSEweakly similar to ( 115) loc_os07g31650 12007.m07433 protein expressed protein genomic_reference:SL2.40ch02 gene_region:40398498-40404153 transcript_region:SL2.40ch02:40398498..40404153+ go_terms:GO:0008270 functional_description:"Neuralized (AHRD V1 *--- B4M452_DROVI); contains Inte…
29.5.11.4.2	protein.degradation.ubiquitin.E3.RING	solyc07g053800.2.1	Transcript				2.215	moderately similar to ( 249) AT5G44280 | Symbols: ATRING1A, RING1A | RING1A (RING 1A); protein binding / zinc ion binding | chr5:17836115-17839114 REVERSEmoderately similar to ( 255) loc_os05g41800 12005.m08354 protein ribosomal protein L11 methyltransferase containing protein, expressed genomic_reference:SL2.40ch07 gene_region:59538571-59545480 transcript_region:SL2.40ch07:59538571..59545480- go…
29.5.11.4.2	protein.degradation.ubiquitin.E3.RING	solyc08g082310.2.1	Transcript				3.794	weakly similar to ( 177) AT2G46495 | Symbols: | zinc finger (C3HC4-type RING finger) family protein | chr2:19080254-19085704 REVERSE genomic_reference:SL2.40ch08 gene_region:62306796-62311786 transcript_region:SL2.40ch08:62306796..62311786- go_terms:GO:0008270 functional_description:"RING finger protein (AHRD V1 *-*- C6EUD3_SOYBN); contains Interpro domain(s) IPR018957 Zinc finger, C3HC4 RING-typ…
29.5.11.4.2	protein.degradation.ubiquitin.E3.RING	solyc08g065830.2.1	Transcript				3.109	weakly similar to ( 124) AT3G07610 | Symbols: IBM1 | IBM1 (increase in bonsai methylation 1); histone demethylase(H3-K9 specific) / transcription factor | chr3:2426148-2429358 FORWARDweakly similar to ( 134) loc_os03g31594 12003.m35612 protein zinc finger, RING-type, putative, expressed genomic_reference:SL2.40ch08 gene_region:51352338-51354381 transcript_region:SL2.40ch08:51352338..51354381- go_…
29.5.11.4.2	protein.degradation.ubiquitin.E3.RING	solyc12g013800.1.1	Transcript				2.612	weakly similar to ( 155) AT4G27470 | Symbols: | zinc finger (C3HC4-type RING finger) family protein | chr4:13735576-13736307 FORWARDweakly similar to ( 110) loc_os04g44820 12004.m09439 protein ring domain containing protein, putative, expressed evidence_code:10F0H1E1IEG genomic_reference:SL2.40ch12 gene_region:4593932-4596815 transcript_region:SL2.40ch12:4593932..4596815- go_terms:GO:0008270 func…
29.5.11.4.3.2	protein.degradation.ubiquitin.E3.SCF.FBOX	solyc08g005350.2.1	Transcript	4.004			2.834	weakly similar to ( 107) AT3G28410 | Symbols: | F-box family protein | chr3:10640152-10642071 REVERSE genomic_reference:SL2.40ch08 gene_region:263652-272720 transcript_region:SL2.40ch08:263652..272720+ go_terms:GO:0004842 functional_description:"F-box family protein (AHRD V1 ***- B9GFH4_POPTR); contains Interpro domain(s) IPR001810 Cyclin-like F-box "
29.5.11.4.3.2	protein.degradation.ubiquitin.E3.SCF.FBOX	solyc01g099970.2.1	Transcript	-2.611			-2.108	highly similar to ( 553) AT5G27920 | Symbols: | F-box family protein | chr5:9942063-9944507 REVERSEmoderately similar to ( 408) loc_os12g36670 12012.m07452 protein ubiquitin-protein ligase, putative, expressed genomic_reference:SL2.40ch01 gene_region:81818175-81824371 transcript_region:SL2.40ch01:81818175..81824371- go_terms:GO:0005515,GO:0004842 functional_description:"F-box/LRR-repeat protein 1…
29.5.11.4.3.2	protein.degradation.ubiquitin.E3.SCF.FBOX	solyc11g068710.1.1	Transcript	-8.599		8.00731		weakly similar to ( 112) AT2G36090 | Symbols: | F-box family protein | chr2:15158631-15159584 FORWARDvery weakly similar to (85.1) loc_os11g05660 12011.m04763 protein F-box domain containing protein, expressed evidence_code:10F0H1E1IEG genomic_reference:SL2.40ch11 gene_region:50421963-50422568 transcript_region:SL2.40ch11:50421963..50422568+ functional_description:"F-box family protein (AHRD V1 *…
29.5.11.4.3.2	protein.degradation.ubiquitin.E3.SCF.FBOX	solyc05g013410.2.1	Transcript	-5.842				moderately similar to ( 384) AT1G70590 | Symbols: | F-box family protein | chr1:26618403-26620159 FORWARDmoderately similar to ( 232) loc_os04g40030 12004.m08987 protein sel1-like repeat, putative, expressed COG0790 genomic_reference:SL2.40ch05 gene_region:6480260-6484488 transcript_region:SL2.40ch05:6480260..6484488+ go_terms:GO:0005488 functional_description:"Sel1 domain protein repeat-containi…
29.5.11.4.3.2	protein.degradation.ubiquitin.E3.SCF.FBOX	solyc05g005150.1.1	Transcript		2.678	-3.40508	-4.91	moderately similar to ( 279) AT1G23390 | Symbols: | kelch repeat-containing F-box family protein | chr1:8309449-8310633 REVERSEweakly similar to ( 104) loc_os09g12150 12009.m04477 protein expressed protein evidence_code:10F0H1E1IEG genomic_reference:SL2.40ch05 gene_region:135882-136994 transcript_region:SL2.40ch05:135882..136994- go_terms:GO:0005515 functional_description:"F-box/Kelch repeat-cont…
29.5.11.4.3.2	protein.degradation.ubiquitin.E3.SCF.FBOX	solyc10g078410.1.1	Transcript		3.115	-3.42096	-7.199	moderately similar to ( 388) AT2G32560 | Symbols: | F-box family protein | chr2:13824820-13826761 FORWARDmoderately similar to ( 381) loc_os01g17390 12001.m08330 protein cyclin-like F-box, putative, expressed evidence_code:10F0H1E1IEG genomic_reference:SL2.40ch10 gene_region:59557930-59559668 transcript_region:SL2.40ch10:59557930..59559668- functional_description:"F-box family protein (AHRD V1 **…
29.5.11.4.3.2	protein.degradation.ubiquitin.E3.SCF.FBOX	solyc11g065000.1.1	Transcript		2.365		-3.214	moderately similar to ( 426) AT2G32560 | Symbols: | F-box family protein | chr2:13824820-13826761 FORWARDmoderately similar to ( 424) loc_os01g17390 12001.m08330 protein cyclin-like F-box, putative, expressed evidence_code:10F0H1E1IEG genomic_reference:SL2.40ch11 gene_region:47407870-47411425 transcript_region:SL2.40ch11:47407870..47411425+ functional_description:"F-box family protein (AHRD V1 **…
29.5.11.4.3.2	protein.degradation.ubiquitin.E3.SCF.FBOX	solyc01g067680.2.1	Transcript		-5.817		16.859	moderately similar to ( 283) AT2G47900 | Symbols: AtTLP3 | AtTLP3 (TUBBY LIKE PROTEIN 3); phosphoric diester hydrolase/ transcription factor | chr2:19611196-19612766 REVERSEmoderately similar to ( 303) loc_os03g22800 12003.m78863 protein tubby protein, putative, expressed Tub genomic_reference:SL2.40ch01 gene_region:68951551-68954758 transcript_region:SL2.40ch01:68951551..68954758- go_terms:GO:00…
29.5.11.4.3.2	protein.degradation.ubiquitin.E3.SCF.FBOX	solyc03g114130.1.1	Transcript		-5.268	2.48403	8.302	very weakly similar to ( 100) AT5G14890 | Symbols: | NHL repeat-containing protein | chr5:4818056-4821534 FORWARDvery weakly similar to (99.8) loc_os02g50940 12002.m10128 protein expressed protein evidence_code:10F0H0E1IEG genomic_reference:SL2.40ch03 gene_region:58203101-58203526 transcript_region:SL2.40ch03:58203101..58203526+ functional_description:"NHL repeat-containing protein-like (AHRD V1 …
29.5.11.4.3.2	protein.degradation.ubiquitin.E3.SCF.FBOX	solyc01g005300.2.1	Transcript		-43.961		35.988	highly similar to ( 890) AT1G68050 | Symbols: ADO3, FKF1 | FKF1 (FLAVIN-BINDING, KELCH REPEAT, F BOX 1); signal transducer/ two-component sensor/ ubiquitin-protein ligase | chr1:25508737-25510697 FORWARDhighly similar to ( 795) ADO3_ORYSA Adagio-like protein 3 - Oryza sativa (Rice)highly similar to ( 795) loc_os11g34460 12011.m080021 protein adagio protein 1, putative, expressed genomic_reference…
29.5.11.4.3.2	protein.degradation.ubiquitin.E3.SCF.FBOX	solyc07g055120.2.1	Transcript		2.644			highly similar to ( 731) AT2G42620 | Symbols: MAX2, ORE9, PP2 | MAX2 (MORE AXILLARY BRANCHES 2); ubiquitin-protein ligase | chr2:17756170-17758251 FORWARDhighly similar to ( 558) MAX2_ORYSA F-box/LRR-repeat MAX2 homolog (F-box and leucine-rich repeat MAX2 homolog) - Oryza sativa (Rice)highly similar to ( 558) loc_os06g06050 12006.m05331 protein F-box/LRR-repeat MAX2, putative, expressed genomic_r…
29.5.11.4.3.2	protein.degradation.ubiquitin.E3.SCF.FBOX	solyc12g009560.1.1	Transcript			2.04421		highly similar to ( 592) AT2G25490 | Symbols: EBF1, FBL6 | EBF1 (EIN3-BINDING F BOX PROTEIN 1); protein binding / ubiquitin-protein ligase | chr2:10848018-10850275 REVERSEhighly similar to ( 518) loc_os02g10700 12002.m06368 protein EIN3-binding F-box protein 2, putative, expressed evidence_code:10F1H1E1IEG genomic_reference:SL2.40ch12 gene_region:2815885-2818657 transcript_region:SL2.40ch12:28158…
29.5.11.4.3.2	protein.degradation.ubiquitin.E3.SCF.FBOX	solyc01g065840.2.1	Transcript			2.5975		weakly similar to ( 114) AT3G18150 | Symbols: | FUNCTIONS IN: molecular_function unknown; INVOLVED IN: biological_process unknown; LOCATED IN: cellular_component unknown; CONTAINS InterPro DOMAIN/s: Cyclin-like F-box (InterPro:IPR001810), Leucine-rich repeat 2 (InterPro:IPR013101); BEST Arabidopsis thaliana protein match is: F-box family protein (TAIR:AT5G02910.1). | chr3:6217929-6219500 FORWARD …
29.5.11.4.3.2	protein.degradation.ubiquitin.E3.SCF.FBOX	solyc10g076290.1.1	Transcript			2.16912		highly similar to ( 678) AT5G01720 | Symbols: | F-box family protein (FBL3) | chr5:267118-270391 REVERSEhighly similar to ( 550) loc_os12g01760 12012.m04179 protein ubiquitin-protein ligase, putative, expressed evidence_code:10F0H1E1IEG genomic_reference:SL2.40ch10 gene_region:58549205-58554411 transcript_region:SL2.40ch10:58549205..58554411+ go_terms:GO:0005515,GO:0004842 functional_description:…
29.5.11.4.3.2	protein.degradation.ubiquitin.E3.SCF.FBOX	solyc03g117270.1.1	Transcript			-3.39297		weakly similar to ( 132) AT5G07610 | Symbols: | F-box family protein | chr5:2406068-2407330 FORWARDvery weakly similar to (89.4) loc_os02g41910 12002.m09228 protein F-box domain containing protein, expressed evidence_code:10F0H0E1IEG genomic_reference:SL2.40ch03 gene_region:60500607-60501878 transcript_region:SL2.40ch03:60500607..60501878+ functional_description:"F-box family protein (AHRD V1 ***…
29.5.11.4.3.2	protein.degradation.ubiquitin.E3.SCF.FBOX	solyc06g071370.1.1	Transcript			2.11251	4.909	very weakly similar to (83.2) AT3G48020 | Symbols: | FUNCTIONS IN: molecular_function unknown; INVOLVED IN: biological_process unknown; LOCATED IN: chloroplast; EXPRESSED IN: 11 plant structures; EXPRESSED DURING: 4 anthesis, LP.04 four leaves visible; BEST Arabidopsis thaliana protein match is: F-box family protein-related (TAIR:AT5G62860.1); Has 38 Blast hits to 38 proteins in 8 species: Archae…
29.5.11.4.3.2	protein.degradation.ubiquitin.E3.SCF.FBOX	solyc10g080610.1.1	Transcript			2.39042	3.528	moderately similar to ( 208) AT1G15670 | Symbols: | kelch repeat-containing F-box family protein | chr1:5390119-5391198 FORWARDmoderately similar to ( 210) loc_os06g39370 12006.m08475 protein protein kinase Kelch repeat:Kelch, putative, expressed evidence_code:10F1H1E1IEG genomic_reference:SL2.40ch10 gene_region:61166125-61167159 transcript_region:SL2.40ch10:61166125..61167159+ functional_descrip…
29.5.11.4.3.2	protein.degradation.ubiquitin.E3.SCF.FBOX	solyc08g074660.1.1	Transcript			-2.59217		moderately similar to ( 292) AT1G31350 | Symbols: | F-box family protein | chr1:11221519-11222706 REVERSEmoderately similar to ( 228) loc_os06g49750 12006.m09499 protein expressed protein evidence_code:10F0H1E1IEG genomic_reference:SL2.40ch08 gene_region:55984518-55985708 transcript_region:SL2.40ch08:55984518..55985708+ functional_description:"F-box/kelch-repeat protein At3g27150 (AHRD V1 *-*- FB…
29.5.11.4.3.2	protein.degradation.ubiquitin.E3.SCF.FBOX	solyc09g009920.1.1	Transcript			2.16116		weakly similar to ( 108) AT5G56420 | Symbols: | F-box family protein | chr5:22850863-22852334 REVERSE evidence_code:10F1H0E1IEG genomic_reference:SL2.40ch09 gene_region:3397388-3398827 transcript_region:SL2.40ch09:3397388..3398827- functional_description:"F-box family protein (AHRD V1 ***- D7MLR5_ARALY); contains Interpro domain(s) IPR013596 FBD "
29.5.11.4.3.2	protein.degradation.ubiquitin.E3.SCF.FBOX	solyc02g092990.1.1	Transcript				-2.417	highly similar to ( 558) AT1G47056 | Symbols: VFB1 | VFB1 (VIER F-BOX PROTEINE 1); ubiquitin-protein ligase | chr1:17276103-17277659 REVERSEmoderately similar to ( 415) loc_os04g42670 12004.m09232 protein cyclin-like F-box, putative, expressed evidence_code:10F1H1E1IEG genomic_reference:SL2.40ch02 gene_region:48531618-48533270 transcript_region:SL2.40ch02:48531618..48533270+ go_terms:GO:0004842 f…
29.5.11.4.3.2	protein.degradation.ubiquitin.E3.SCF.FBOX	solyc02g093220.2.1	Transcript				-3.105	moderately similar to ( 317) AT5G67140 | Symbols: | F-box family protein | chr5:26794009-26795213 REVERSEmoderately similar to ( 268) loc_os06g07000 12006.m31842 protein F-box domain containing protein, expressed genomic_reference:SL2.40ch02 gene_region:48735362-48737955 transcript_region:SL2.40ch02:48735362..48737955- functional_description:"F-box/LRR-repeat protein 2 (AHRD V1 ***- B6TAC3_MAIZE)…
29.5.11.4.3.2	protein.degradation.ubiquitin.E3.SCF.FBOX	solyc03g044220.1.1	Transcript				-8.734	highly similar to ( 506) AT5G67250 | Symbols: SKIP2, VFB4 | SKIP2 (SKP1/ASK1 INTERACTING PROTEIN 2); ubiquitin-protein ligase | chr5:26831677-26833260 REVERSEmoderately similar to ( 371) loc_os04g42670 12004.m09232 protein cyclin-like F-box, putative, expressed evidence_code:10F0H1E1IEG genomic_reference:SL2.40ch03 gene_region:12455771-12457420 transcript_region:SL2.40ch03:12455771..12457420+ go_…
29.5.11.4.3.2	protein.degradation.ubiquitin.E3.SCF.FBOX	solyc08g005930.1.1	Transcript				-6.099	moderately similar to ( 314) AT1G31350 | Symbols: | F-box family protein | chr1:11221519-11222706 REVERSEmoderately similar to ( 233) loc_os06g49750 12006.m09499 protein expressed protein evidence_code:10F0H1E1IEG genomic_reference:SL2.40ch08 gene_region:703043-704203 transcript_region:SL2.40ch08:703043..704203- functional_description:"F-box family protein (AHRD V1 ***- D7KL20_ARALY); contains In…
29.5.11.4.3.2	protein.degradation.ubiquitin.E3.SCF.FBOX	solyc06g066770.1.1	Transcript				-3.009	moderately similar to ( 346) AT1G80440 | Symbols: | kelch repeat-containing F-box family protein | chr1:30241763-30242827 FORWARDmoderately similar to ( 254) loc_os06g39370 12006.m08475 protein protein kinase Kelch repeat:Kelch, putative, expressed evidence_code:10F0H1E1IEG genomic_reference:SL2.40ch06 gene_region:38339332-38340435 transcript_region:SL2.40ch06:38339332..38340435- functional_descr…
29.5.11.4.3.3	protein.degradation.ubiquitin.E3.SCF.cullin	solyc01g067120.2.1	Transcript	-11.369			-13.381	weakly similar to ( 134) AT4G02570 | Symbols: ATCUL1, CUL1, AXR6 | ATCUL1 (ARABIDOPSIS THALIANA CULLIN 1); protein binding | chr4:1129315-1133435 FORWARDweakly similar to ( 145) loc_os01g27150 12001.m42650 protein cullin-1, putative, expressed genomic_reference:SL2.40ch01 gene_region:67873098-67875885 transcript_region:SL2.40ch01:67873098..67875885- go_terms:GO:0031461 functional_description:"Cul…
29.5.11.4.5.2	protein.degradation.ubiquitin.E3.BTB/POZ Cullin3.BTB/POZ	solyc08g014440.2.1	Transcript	-6.188			-14.54	moderately similar to ( 324) AT1G05690 | Symbols: BT3 | BT3 (BTB AND TAZ DOMAIN PROTEIN 3); protein binding / transcription regulator | chr1:1707809-1709132 FORWARDmoderately similar to ( 344) loc_os01g66890 12001.m43320 protein protein binding protein, putative, expressed genomic_reference:SL2.40ch08 gene_region:4386003-4388880 transcript_region:SL2.40ch08:4386003..4388880- go_terms:GO:0030528,G…
29.5.11.4.5.2	protein.degradation.ubiquitin.E3.BTB/POZ Cullin3.BTB/POZ	solyc03g111710.2.1	Transcript		-6.272	-2.9222		moderately similar to ( 363) AT5G63160 | Symbols: BT1 | BT1 (BTB AND TAZ DOMAIN PROTEIN 1); protein binding / transcription regulator | chr5:25333485-25335399 REVERSEmoderately similar to ( 241) loc_os01g68020 12001.m12906 protein protein binding protein, putative, expressed genomic_reference:SL2.40ch03 gene_region:56425055-56427682 transcript_region:SL2.40ch03:56425055..56427682+ go_terms:GO:003…
29.5.11.4.5.2	protein.degradation.ubiquitin.E3.BTB/POZ Cullin3.BTB/POZ	solyc06g071820.2.1	Transcript		-2.134	19.2131	60.263	moderately similar to ( 386) AT3G48360 | Symbols: BT2, ATBT2 | BT2 (BTB AND TAZ DOMAIN PROTEIN 2); protein binding / transcription factor/ transcription regulator | chr3:17908482-17910471 REVERSEmoderately similar to ( 251) loc_os01g68020 12001.m12906 protein protein binding protein, putative, expressed genomic_reference:SL2.40ch06 gene_region:40629302-40632825 transcript_region:SL2.40ch06:406293…
29.5.11.4.5.2	protein.degradation.ubiquitin.E3.BTB/POZ Cullin3.BTB/POZ	solyc11g012840.1.1	Transcript			3.36977	3.46	highly similar to ( 511) AT1G21780 | Symbols: | BTB/POZ domain-containing protein | chr1:7652476-7653866 FORWARDmoderately similar to ( 462) loc_os08g01320 12008.m26547 protein maternal Effect Lethal family member, putative, expressedBTB evidence_code:10F0H1E1IEG genomic_reference:SL2.40ch11 gene_region:5640360-5643153 transcript_region:SL2.40ch11:5640360..5643153+ go_terms:GO:0005515 functional_…
29.5.11.4.5.2	protein.degradation.ubiquitin.E3.BTB/POZ Cullin3.BTB/POZ	solyc07g065930.2.1	Transcript				2.997	highly similar to ( 515) AT1G55760 | Symbols: | BTB/POZ domain-containing protein | chr1:20847117-20848507 REVERSEmoderately similar to ( 409) loc_os08g38700 12008.m07854 protein BTB/POZ domain containing protein, expressed BTB genomic_reference:SL2.40ch07 gene_region:64741683-64744223 transcript_region:SL2.40ch07:64741683..64744223+ go_terms:GO:0005515 functional_description:"BTB/POZ domain-cont…
29.5.11.4.5.2	protein.degradation.ubiquitin.E3.BTB/POZ Cullin3.BTB/POZ	solyc06g071830.2.1	Transcript				-9.599	moderately similar to ( 348) AT5G63160 | Symbols: BT1 | BT1 (BTB AND TAZ DOMAIN PROTEIN 1); protein binding / transcription regulator | chr5:25333485-25335399 REVERSEmoderately similar to ( 231) loc_os01g66890 12001.m43320 protein protein binding protein, putative, expressed genomic_reference:SL2.40ch06 gene_region:40635147-40639478 transcript_region:SL2.40ch06:40635147..40639478- go_terms:GO:003…
29.5.11.5	protein.degradation.ubiquitin.ubiquitin protease	solyc12g044740.1.1	Transcript				2.005	highly similar to ( 710) AT1G51710 | Symbols: UBP6 | UBP6 (UBIQUITIN-SPECIFIC PROTEASE 6); calmodulin binding / ubiquitin-specific protease | chr1:19175805-19179399 REVERSEhighly similar to ( 680) loc_os01g36930 12001.m43049 protein ubiquitin carboxyl-terminal hydrolase 6, putative, expressed Peptidase_C19A UCH Peptidase_C19 peptidase_C19C Peptidase_C19L Peptidase_C19D evidence_code:10F1H1E1IEG g…
29.5.11.5	protein.degradation.ubiquitin.ubiquitin protease	solyc07g063650.2.1	Transcript				2.082	nearly identical (1213) AT3G20630 | Symbols: UBP14, TTN6, ATUBP14 | UBP14 (UBIQUITIN-SPECIFIC PROTEASE 14); ubiquitin-specific protease | chr3:7203001-7208340 REVERSEnearly identical (1145) loc_os01g08200 12001.m07445 protein ubiquitin carboxyl-terminal hydrolase 14, putative, expressed UBP14 Peptidase_C19B UCH Peptidase_C19 zf-UBP genomic_reference:SL2.40ch07 gene_region:63283470-63293518 transc…
29.5.2	protein.degradation.autophagy	solyc06g034160.2.1	Transcript			2.13265		highly similar to ( 553) AT5G61500 | Symbols: ATATG3, ATG3 | ATG3 | chr5:24734216-24736711 REVERSEmoderately similar to ( 448) loc_os01g10290 12001.m07651 protein autophagy-related protein 3, putative, expressed Autophagy_C Autophagy_N genomic_reference:SL2.40ch06 gene_region:20414151-20423117 transcript_region:SL2.40ch06:20414151..20423117+ go_terms:GO:0019776 functional_description:"Autophagy-r…
29.5.2	protein.degradation.autophagy	solyc01g098430.2.1	Transcript				-3.01	highly similar to ( 840) AT1G54710 | Symbols: ATATG18H | AtATG18h | chr1:20417019-20420733 REVERSEhighly similar to ( 816) loc_os05g33610 12005.m083719 protein expressed protein genomic_reference:SL2.40ch01 gene_region:80701693-80711358 transcript_region:SL2.40ch01:80701693..80711358- functional_description:"Breast carcinoma amplified sequence 3 (Fragment) (AHRD V1 *--- B1AR77_MOUSE); contains In…
29.5.2	protein.degradation.autophagy	solyc09g047840.2.1	Transcript				2.994	weakly similar to ( 195) AT3G07525 | Symbols: ATG10, ATATG10 | ATG10 (autophagy 10); transporter/ ubiquitin activating enzyme | chr3:2399277-2400380 REVERSEweakly similar to ( 144) loc_os12g32210 12012.m73955 protein autophagy-related protein 10, putative, expressed Autophagy_C genomic_reference:SL2.40ch09 gene_region:30362985-30369236 transcript_region:SL2.40ch09:30362985..30369236+ go_terms:GO:…
29.5.3	protein.degradation.cysteine protease	solyc12g088670.1.1	Transcript	2.894		2.36883	8.287	highly similar to ( 569) AT1G47128 | Symbols: RD21, RD21A | RD21 (responsive to dehydration 21); cysteine-type endopeptidase/ cysteine-type peptidase | chr1:17283139-17285609 REVERSEhighly similar to ( 560) ORYA_ORYSA Oryzain alpha chain precursor (EC 3.4.22.-) - Oryza sativa (Rice)moderately similar to ( 486) loc_os04g57440 12004.m101443 protein cysteine protease 1 precursor, putative, expressed…
29.5.3	protein.degradation.cysteine protease	solyc07g041910.2.1	Transcript	4.537				weakly similar to ( 124) AT5G60360 | Symbols: AALP | AALP (Arabidopsis aleurain-like protease); cysteine-type peptidase | chr5:24280044-24282157 FORWARDweakly similar to ( 129) ORYC_ORYSA Oryzain gamma chain precursor (EC 3.4.22.-) - Oryza sativa (Rice)weakly similar to ( 129) loc_os09g27030 12009.m059986 protein thiol protease aleurain precursor, putative, expressed Peptidase_C1 Peptidase_C1A ge…
29.5.3	protein.degradation.cysteine protease	solyc02g077040.2.1	Transcript	-6.429	-2.715	5.30641	2.54	moderately similar to ( 316) AT3G49340 | Symbols: | cysteine proteinase, putative | chr3:18293347-18294577 REVERSEmoderately similar to ( 271) CYSEP_RICCO Vignain precursor (EC 3.4.22.-) (Cysteine endopeptidase) - Ricinus communis (Castor bean)moderately similar to ( 306) loc_os12g17540 12012.m05711 protein vignain precursor, putative Peptidase_C1 Peptidase_C1A Pept_C1 Peptidase_C1A_CathepsinB Pe…
29.5.3	protein.degradation.cysteine protease	solyc04g082710.2.1	Transcript	2.501		-2.54475		moderately similar to ( 488) AT4G35350 | Symbols: XCP1 | XCP1 (XYLEM CYSTEINE PEPTIDASE 1); cysteine-type endopeptidase/ cysteine-type peptidase | chr4:16810529-16811578 FORWARDmoderately similar to ( 359) CYSEP_PHAVU Vignain precursor (EC 3.4.22.-) (Bean endopeptidase) (Cysteine proteinase EP-C1) - Phaseolus vulgaris (Kidney bean) (French bean)moderately similar to ( 434) loc_os01g73980 12001.m1…
29.5.3	protein.degradation.cysteine protease	solyc00g071180.2.1	Transcript	4.397				very weakly similar to (91.7) AT3G12490 | Symbols: ATCYSB | cysteine protease inhibitor, putative / cystatin, putative | chr3:3960523-3961777 REVERSEmoderately similar to ( 353) CYTM_SOLTU Multicystatin (MC) - Solanum tuberosum (Potato)very weakly similar to (97.4) loc_os01g16430 12001.m08239 protein multidomain cystatin, putative, expressed genomic_reference:SL2.40ch00 gene_region:14602007-14605…
29.5.3	protein.degradation.cysteine protease	solyc02g076980.2.1	Transcript	-8.44	-2.215	7.84413		moderately similar to ( 321) AT2G34080 | Symbols: | cysteine proteinase, putative | chr2:14393431-14394777 REVERSEmoderately similar to ( 265) CYSP1_HORVU Cysteine proteinase EP-B 1 precursor (EC 3.4.22.-) - Hordeum vulgare (Barley)moderately similar to ( 302) loc_os12g17540 12012.m05711 protein vignain precursor, putative Peptidase_C1A Peptidase_C1 Pept_C1 Peptidase_C1 Peptidase_C1A_CathepsinB P…
29.5.3	protein.degradation.cysteine protease	solyc07g041900.2.1	Transcript		-8.728	9.91379	77.787	moderately similar to ( 495) AT3G45310 | Symbols: | cysteine proteinase, putative | chr3:16628704-16630473 REVERSEmoderately similar to ( 491) CYSP2_MAIZE Cysteine proteinase 2 precursor (EC 3.4.22.-) - Zea mays (Maize)moderately similar to ( 486) loc_os09g27030 12009.m059986 protein thiol protease aleurain precursor, putative, expressed Peptidase_C1A Peptidase_C1 Pept_C1 Peptidase_C1A_CathepsinB…
29.5.3	protein.degradation.cysteine protease	solyc02g069110.2.1	Transcript		-2.921	-2.09196	3.196	highly similar to ( 505) AT1G02305 | Symbols: | cathepsin B-like cysteine protease, putative | chr1:455816-457974 FORWARDweakly similar to ( 112) ALEU_HORVU Thiol protease aleurain precursor (EC 3.4.22.16) - Hordeum vulgare (Barley)moderately similar to ( 480) loc_os05g24550 12005.m083685 protein cathepsin B-like cysteine proteinase 3 precursor, putative, expressed Peptidase_C1A_CathepsinB Peptid…
29.5.3	protein.degradation.cysteine protease	solyc02g076690.2.1	Transcript		-17.534	4.07146	40.172	moderately similar to ( 352) AT1G09850 | Symbols: XBCP3 | XBCP3 (xylem bark cysteine peptidase 3); cysteine-type endopeptidase/ cysteine-type peptidase | chr1:3201848-3203875 FORWARDmoderately similar to ( 335) ORYA_ORYSA Oryzain alpha chain precursor (EC 3.4.22.-) - Oryza sativa (Rice)moderately similar to ( 340) loc_os05g43230 12005.m08451 protein cysteine proteinase RD21a precursor, putative, …
29.5.3	protein.degradation.cysteine protease	solyc02g076750.1.1	Transcript		-3.285		5.055	moderately similar to ( 281) AT1G09850 | Symbols: XBCP3 | XBCP3 (xylem bark cysteine peptidase 3); cysteine-type endopeptidase/ cysteine-type peptidase | chr1:3201848-3203875 FORWARDmoderately similar to ( 281) ORYA_ORYSA Oryzain alpha chain precursor (EC 3.4.22.-) - Oryza sativa (Rice)moderately similar to ( 275) loc_os02g48450 12002.m09879 protein xylem cysteine proteinase 2 precursor, putative…
29.5.3	protein.degradation.cysteine protease	solyc01g110110.2.1	Transcript			-3.23758		highly similar to ( 572) AT4G39090 | Symbols: RD19, RD19A | RD19 (RESPONSIVE TO DEHYDRATION 19); cysteine-type endopeptidase/ cysteine-type peptidase | chr4:18215826-18217326 REVERSEhighly similar to ( 526) CYSP_PEA Cysteine proteinase 15A precursor (EC 3.4.22.-) (Turgor-responsive protein 15A) - Pisum sativum (Garden pea)moderately similar to ( 489) loc_os02g27030 12002.m07847 protein cysteine p…
29.5.3	protein.degradation.cysteine protease	solyc03g097270.2.1	Transcript			2.09153		moderately similar to ( 257) AT3G12490 | Symbols: ATCYSB | cysteine protease inhibitor, putative / cystatin, putative | chr3:3960523-3961777 REVERSEweakly similar to ( 125) CYTI_VIGUN Cysteine proteinase inhibitor (Cystatin) - Vigna unguiculata (Cowpea)moderately similar to ( 228) loc_os01g16430 12001.m08239 protein multidomain cystatin, putative, expressed genomic_reference:SL2.40ch03 gene_regio…
29.5.3	protein.degradation.cysteine protease	solyc04g080960.2.1	Transcript			2.62054	5.42	highly similar to ( 516) AT4G39090 | Symbols: RD19, RD19A | RD19 (RESPONSIVE TO DEHYDRATION 19); cysteine-type endopeptidase/ cysteine-type peptidase | chr4:18215826-18217326 REVERSEhighly similar to ( 518) CYSP_PEA Cysteine proteinase 15A precursor (EC 3.4.22.-) (Turgor-responsive protein 15A) - Pisum sativum (Garden pea)highly similar to ( 516) loc_os02g27030 12002.m07847 protein cysteine prote…
29.5.3	protein.degradation.cysteine protease	solyc12g094700.1.1	Transcript			-4.14447		highly similar to ( 519) AT4G35350 | Symbols: XCP1 | XCP1 (XYLEM CYSTEINE PEPTIDASE 1); cysteine-type endopeptidase/ cysteine-type peptidase | chr4:16810529-16811578 FORWARDmoderately similar to ( 370) ORYA_ORYSA Oryzain alpha chain precursor (EC 3.4.22.-) - Oryza sativa (Rice)moderately similar to ( 452) loc_os01g73980 12001.m150856 protein xylem cysteine proteinase 2 precursor, putative, expres…
29.5.3	protein.degradation.cysteine protease	solyc02g069100.2.1	Transcript				3.978	moderately similar to ( 467) AT1G02305 | Symbols: | cathepsin B-like cysteine protease, putative | chr1:455816-457974 FORWARDvery weakly similar to (89.4) ALEU_HORVU Thiol protease aleurain precursor (EC 3.4.22.16) - Hordeum vulgare (Barley)moderately similar to ( 421) loc_os05g24550 12005.m083685 protein cathepsin B-like cysteine proteinase 3 precursor, putative, expressed Peptidase_C1A_Cathepsi…
29.5.3	protein.degradation.cysteine protease	solyc02g077050.2.1	Transcript				-4.594	moderately similar to ( 296) AT5G45890 | Symbols: SAG12 | SAG12 (SENESCENCE-ASSOCIATED GENE 12); cysteine-type peptidase | chr5:18613300-18614759 FORWARDmoderately similar to ( 260) CYSEP_PHAVU Vignain precursor (EC 3.4.22.-) (Bean endopeptidase) (Cysteine proteinase EP-C1) - Phaseolus vulgaris (Kidney bean) (French bean)moderately similar to ( 303) loc_os04g13090 12004.m06549 protein vignain pre…
29.5.3	protein.degradation.cysteine protease	solyc04g053080.2.1	Transcript				2.675	moderately similar to ( 285) AT3G62940 | Symbols: | OTU-like cysteine protease family protein | chr3:23263106-23264245 REVERSEmoderately similar to ( 280) loc_os04g52850 12004.m10178 protein OTU domain-containing protein 6B, putative, expressed OTU genomic_reference:SL2.40ch04 gene_region:50582502-50584310 transcript_region:SL2.40ch04:50582502..50584310- go_terms:GO:0008234 functional_description…
29.5.4	protein.degradation.aspartate protease	solyc01g080020.2.1	Transcript	3.616	-5.549		10.664	moderately similar to ( 291) AT1G03230 | Symbols: | extracellular dermal glycoprotein, putative / EDGP, putative | chr1:790110-791414 FORWARDmoderately similar to ( 212) 7SB1_SOYBN Basic 7S globulin precursor (Bg) (SBg7S) [Contains: Basic 7S globulin high kDa subunit; Basic 7S globulin low kDa subunit] - Glycine max (Soybean)moderately similar to ( 288) loc_os05g33410 12005.m07573 protein basic 7…
29.5.4	protein.degradation.aspartate protease	solyc01g079940.2.1	Transcript	-4.076				moderately similar to ( 304) AT1G03220 | Symbols: | extracellular dermal glycoprotein, putative / EDGP, putative | chr1:787143-788444 FORWARDmoderately similar to ( 236) 7SB1_SOYBN Basic 7S globulin precursor (Bg) (SBg7S) [Contains: Basic 7S globulin high kDa subunit; Basic 7S globulin low kDa subunit] - Glycine max (Soybean)moderately similar to ( 258) loc_os05g33410 12005.m07573 protein basic 7…
29.5.4	protein.degradation.aspartate protease	solyc02g083460.2.1	Transcript	-3.936		3.63675		highly similar to ( 523) AT2G17760 | Symbols: | aspartyl protease family protein | chr2:7713488-7716269 FORWARDvery weakly similar to (94.4) ASP1_ORYSA Aspartic proteinase Asp1 precursor (EC 3.4.23.-) (OsAsp1) (OSAP1) (Nucellin-like protein) - Oryza sativa (Rice)moderately similar to ( 430) loc_os09g37012 12009.m06650 protein aspartic-type endopeptidase/ pepsin A, putative, expressed genomic_refe…
29.5.4	protein.degradation.aspartate protease	solyc01g079950.2.1	Transcript		-2.014			moderately similar to ( 302) AT1G03230 | Symbols: | extracellular dermal glycoprotein, putative / EDGP, putative | chr1:790110-791414 FORWARDmoderately similar to ( 221) 7SB1_SOYBN Basic 7S globulin precursor (Bg) (SBg7S) [Contains: Basic 7S globulin high kDa subunit; Basic 7S globulin low kDa subunit] - Glycine max (Soybean)moderately similar to ( 244) loc_os05g33400 12005.m07572 protein basic 7…
29.5.4	protein.degradation.aspartate protease	solyc11g066620.1.1	Transcript			2.44521		highly similar to ( 641) AT5G22850 | Symbols: | aspartyl protease family protein | chr5:7633717-7636298 REVERSEweakly similar to ( 122) ASP1_ORYSA Aspartic proteinase Asp1 precursor (EC 3.4.23.-) (OsAsp1) (OSAP1) (Nucellin-like protein) - Oryza sativa (Rice)highly similar to ( 537) loc_os01g56930 12001.m150738 protein aspartic proteinase nepenthesin-2 precursor, putative, expressed Asp evidence_c…
29.5.4	protein.degradation.aspartate protease	solyc06g069190.2.1	Transcript			2.17246		highly similar to ( 541) AT1G49050 | Symbols: | aspartyl protease family protein | chr1:18151161-18153186 FORWARDmoderately similar to ( 254) ASP1_ORYSA Aspartic proteinase Asp1 precursor (EC 3.4.23.-) (OsAsp1) (OSAP1) (Nucellin-like protein) - Oryza sativa (Rice)moderately similar to ( 496) loc_os02g49800 12002.m10014 protein aspartic proteinase Asp1 precursor, putative, expressed genomic_refere…
29.5.4	protein.degradation.aspartate protease	solyc06g018100.2.1	Transcript			-3.09523		highly similar to ( 505) AT4G33490 | Symbols: | aspartic-type endopeptidase | chr4:16108928-16110670 REVERSEmoderately similar to ( 317) ASP1_ORYSA Aspartic proteinase Asp1 precursor (EC 3.4.23.-) (OsAsp1) (OSAP1) (Nucellin-like protein) - Oryza sativa (Rice)moderately similar to ( 405) loc_os12g07780 12012.m04765 protein aspartic proteinase Asp1 precursor, putative, expressed genomic_reference:S…
29.5.4	protein.degradation.aspartate protease	solyc03g005280.2.1	Transcript			-6.63862	-4.937	highly similar to ( 535) AT1G11910 | Symbols: | aspartyl protease family protein | chr1:4017119-4019874 REVERSEhighly similar to ( 513) ASPR1_ORYSA Aspartic proteinase oryzasin-1 precursor (EC 3.4.23.-) - Oryza sativa (Rice)highly similar to ( 513) loc_os05g49200 12005.m27639 protein aspartic proteinase oryzasin-1 precursor, putative, expressed Asp genomic_reference:SL2.40ch03 gene_region:161169-…
29.5.4	protein.degradation.aspartate protease	solyc09g082760.2.1	Transcript			-7.02459	-4.411	highly similar to ( 506) AT1G11910 | Symbols: | aspartyl protease family protein | chr1:4017119-4019874 REVERSEhighly similar to ( 508) ASPR1_ORYSA Aspartic proteinase oryzasin-1 precursor (EC 3.4.23.-) - Oryza sativa (Rice)highly similar to ( 508) loc_os05g49200 12005.m27639 protein aspartic proteinase oryzasin-1 precursor, putative, expressed Asp genomic_reference:SL2.40ch09 gene_region:6383713…
29.5.4	protein.degradation.aspartate protease	solyc04g056590.2.1	Transcript				2.144	highly similar to ( 549) AT1G05840 | Symbols: | aspartyl protease family protein | chr1:1762843-1766150 REVERSEweakly similar to ( 121) ASP1_ORYSA Aspartic proteinase Asp1 precursor (EC 3.4.23.-) (OsAsp1) (OSAP1) (Nucellin-like protein) - Oryza sativa (Rice)highly similar to ( 531) loc_os02g27360 12002.m100207 protein pepsin A, putative, expressed Asp genomic_reference:SL2.40ch04 gene_region:5369…
29.5.4	protein.degradation.aspartate protease	solyc03g033360.1.1	Transcript				-3.942	moderately similar to ( 373) AT2G17760 | Symbols: | aspartyl protease family protein | chr2:7713488-7716269 FORWARDmoderately similar to ( 325) loc_os09g37012 12009.m06650 protein aspartic-type endopeptidase/ pepsin A, putative, expressed evidence_code:10F0H1E0IEG genomic_reference:SL2.40ch03 gene_region:9209009-9212045 transcript_region:SL2.40ch03:9209009..9212045+ go_terms:GO:0006508 functional…
29.5.5	protein.degradation.serine protease	solyc06g083040.2.1	Transcript	3.136		-2.86247		highly similar to ( 701) AT4G12910 | Symbols: scpl20 | scpl20 (serine carboxypeptidase-like 20); serine-type carboxypeptidase | chr4:7550576-7553051 REVERSEhighly similar to ( 701) CBP1_ORYSA Serine carboxypeptidase 1 precursor (EC 3.4.16.5) (Serine carboxypeptidase I) (Carboxypeptidase C) - Oryza sativa (Rice)highly similar to ( 701) loc_os12g15470 12012.m073802 protein serine carboxypeptidase 1…
29.5.5	protein.degradation.serine protease	solyc11g066250.1.1	Transcript	-2.475				highly similar to ( 668) AT3G45010 | Symbols: scpl48 | scpl48 (serine carboxypeptidase-like 48); serine-type carboxypeptidase | chr3:16466328-16468845 FORWARDhighly similar to ( 649) CBP3_HORVU Serine carboxypeptidase 3 precursor (EC 3.4.16.5) (Serine carboxypeptidase III) (CP-MIII) - Hordeum vulgare (Barley)highly similar to ( 646) loc_os02g02320 12002.m05581 protein serine carboxypeptidase 3 pr…
29.5.5	protein.degradation.serine protease	solyc12g019570.1.1	Transcript	2.81				moderately similar to ( 241) AT2G23000 | Symbols: scpl10 | scpl10 (serine carboxypeptidase-like 10); serine-type carboxypeptidase | chr2:9792284-9795741 FORWARDweakly similar to ( 191) CBP1_HORVU Serine carboxypeptidase 1 precursor (EC 3.4.16.5) (Serine carboxypeptidase I) (Carboxypeptidase C) (CP-MI) [Contains: Serine carboxypeptidase 1 chain A (Serine carboxypeptidase I chain A); Serine carboxy…
29.5.5	protein.degradation.serine protease	solyc02g067360.2.1	Transcript	3.407	-2.391		6.891	highly similar to ( 596) AT5G39830 | Symbols: DEGP8, DEG8 | DEG8; peptidase/ serine-type peptidase | chr5:15942883-15945676 FORWARDhighly similar to ( 541) loc_os04g38640 12004.m35330 protein protease Do-like 1, chloroplast precursor, putative, expressed DegQ PRK10942 PRK10139 PRK10898 genomic_reference:SL2.40ch02 gene_region:32135710-32140751 transcript_region:SL2.40ch02:32135710..32140751- go_t…
29.5.5	protein.degradation.serine protease	solyc08g077510.2.1	Transcript		-2.227		2.113	moderately similar to ( 473) AT4G17100 | Symbols: | unknown protein | chr4:9610164-9612513 REVERSEmoderately similar to ( 470) loc_os04g45910 12004.m35397 protein placental protein 11 precursor, putative, expressed XendoU genomic_reference:SL2.40ch08 gene_region:58665382-58670129 transcript_region:SL2.40ch08:58665382..58670129+ go_terms:GO:0004521,GO:0003723 functional_description:"Poly(U)-specif…
29.5.5	protein.degradation.serine protease	solyc01g108490.2.1	Transcript		-3.839			moderately similar to ( 422) AT2G35780 | Symbols: scpl26 | scpl26 (serine carboxypeptidase-like 26); serine-type carboxypeptidase | chr2:15037733-15040104 REVERSEmoderately similar to ( 426) CBP23_HORVU Serine carboxypeptidase II-3 precursor (EC 3.4.16.6) (CP-MII.3) [Contains: Serine carboxypeptidase II-3 chain A; Serine carboxypeptidase II-3 chain B] - Hordeum vulgare (Barley)moderately similar …
29.5.5	protein.degradation.serine protease	solyc05g041540.2.1	Transcript		-2.011			highly similar to ( 628) AT3G45010 | Symbols: scpl48 | scpl48 (serine carboxypeptidase-like 48); serine-type carboxypeptidase | chr3:16466328-16468845 FORWARDhighly similar to ( 613) CBP3_ORYSA Serine carboxypeptidase 3 precursor (EC 3.4.16.5) (Serine carboxypeptidase III) - Oryza sativa (Rice)highly similar to ( 613) loc_os02g02320 12002.m05581 protein serine carboxypeptidase 3 precursor, putati…
29.5.5	protein.degradation.serine protease	solyc08g077440.2.1	Transcript		-3.6			nearly identical (1360) AT5G47040 | Symbols: LON2 | LON2 (LON PROTEASE 2); ATP binding / ATP-dependent peptidase/ nucleoside-triphosphatase/ nucleotide binding / serine-type endopeptidase/ serine-type peptidase | chr5:19093356-19098678 REVERSEnearly identical (1327) LONH1_SPIOL Lon protease homolog 1, mitochondrial precursor (EC 3.4.21.-) - Spinacia oleracea (Spinach)nearly identical (1320) loc_o…
29.5.5	protein.degradation.serine protease	solyc03g083250.2.1	Transcript			2.74309	8.512	highly similar to ( 706) AT5G53350 | Symbols: CLPX | CLPX; ATP binding / ATPase/ nucleoside-triphosphatase/ nucleotide binding / protein binding | chr5:21644060-21647503 FORWARDhighly similar to ( 632) loc_os02g35630 12002.m08651 protein CLPX, putative, expressed clpX ClpX hslU HslU AAA_2 genomic_reference:SL2.40ch03 gene_region:46645114-46653685 transcript_region:SL2.40ch03:46645114..46653685+ g…
29.5.5	protein.degradation.serine protease	solyc04g064760.2.1	Transcript			-2.81307		highly similar to ( 749) AT5G42240 | Symbols: scpl42 | scpl42 (serine carboxypeptidase-like 42); serine-type carboxypeptidase | chr5:16888717-16890931 FORWARDmoderately similar to ( 333) CBP23_HORVU Serine carboxypeptidase II-3 precursor (EC 3.4.16.6) (CP-MII.3) [Contains: Serine carboxypeptidase II-3 chain A; Serine carboxypeptidase II-3 chain B] - Hordeum vulgare (Barley)highly similar to ( 720…
29.5.5	protein.degradation.serine protease	solyc07g005680.2.1	Transcript			-2.43634		highly similar to ( 705) AT4G30610 | Symbols: BRS1, SCPL24 | BRS1 (BRI1 SUPPRESSOR 1); serine-type carboxypeptidase | chr4:14944219-14948391 FORWARDmoderately similar to ( 499) CBP2_WHEAT Serine carboxypeptidase 2 (EC 3.4.16.6) (Serine carboxypeptidase II) (Carboxypeptidase D) (CPDW-II) (CP-WII) [Contains: Serine carboxypeptidase 2 chain A (Serine carboxypeptidase II chain A); Serine carboxypepti…
29.5.5	protein.degradation.serine protease	solyc02g088820.2.1	Transcript			-3.24483		highly similar to ( 745) AT3G02110 | Symbols: scpl25 | scpl25 (serine carboxypeptidase-like 25); serine-type carboxypeptidase | chr3:370902-373637 REVERSEmoderately similar to ( 486) CBP2_WHEAT Serine carboxypeptidase 2 (EC 3.4.16.6) (Serine carboxypeptidase II) (Carboxypeptidase D) (CPDW-II) (CP-WII) [Contains: Serine carboxypeptidase 2 chain A (Serine carboxypeptidase II chain A); Serine carbox…
29.5.5	protein.degradation.serine protease	solyc04g077670.2.1	Transcript			-2.9862		moderately similar to ( 444) AT1G73300 | Symbols: scpl2 | scpl2 (serine carboxypeptidase-like 2); serine-type carboxypeptidase | chr1:27559673-27562048 REVERSEmoderately similar to ( 340) CBP1_HORVU Serine carboxypeptidase 1 precursor (EC 3.4.16.5) (Serine carboxypeptidase I) (Carboxypeptidase C) (CP-MI) [Contains: Serine carboxypeptidase 1 chain A (Serine carboxypeptidase I chain A); Serine carb…
29.5.5	protein.degradation.serine protease	solyc01g087970.2.1	Transcript			-2.81629	-3.194	highly similar to ( 550) AT3G63470 | Symbols: scpl40 | scpl40 (serine carboxypeptidase-like 40); serine-type carboxypeptidase | chr3:23438561-23440862 FORWARDmoderately similar to ( 463) CBP23_HORVU Serine carboxypeptidase II-3 precursor (EC 3.4.16.6) (CP-MII.3) [Contains: Serine carboxypeptidase II-3 chain A; Serine carboxypeptidase II-3 chain B] - Hordeum vulgare (Barley)moderately similar to (…
29.5.5	protein.degradation.serine protease	solyc03g118370.2.1	Transcript			-5.46242		highly similar to ( 724) AT1G28110 | Symbols: SCPL45 | SCPL45 (SERINE CARBOXYPEPTIDASE-LIKE 45 PRECURSOR); serine-type carboxypeptidase | chr1:9804153-9806832 REVERSEmoderately similar to ( 345) CBP2_WHEAT Serine carboxypeptidase 2 (EC 3.4.16.6) (Serine carboxypeptidase II) (Carboxypeptidase D) (CPDW-II) (CP-WII) [Contains: Serine carboxypeptidase 2 chain A (Serine carboxypeptidase II chain A); S…
29.5.5	protein.degradation.serine protease	solyc06g074850.2.1	Transcript			-3.09405		highly similar to ( 678) AT3G45010 | Symbols: scpl48 | scpl48 (serine carboxypeptidase-like 48); serine-type carboxypeptidase | chr3:16466328-16468845 FORWARDhighly similar to ( 692) CBP3_ORYSA Serine carboxypeptidase 3 precursor (EC 3.4.16.5) (Serine carboxypeptidase III) - Oryza sativa (Rice)highly similar to ( 692) loc_os02g02320 12002.m05581 protein serine carboxypeptidase 3 precursor, putati…
29.5.5	protein.degradation.serine protease	solyc04g077650.2.1	Transcript			3.15458		moderately similar to ( 474) AT3G12203 | Symbols: scpl17 | scpl17 (serine carboxypeptidase-like 17); serine-type carboxypeptidase | chr3:3891357-3893956 REVERSEmoderately similar to ( 339) CBP1_ORYSA Serine carboxypeptidase 1 precursor (EC 3.4.16.5) (Serine carboxypeptidase I) (Carboxypeptidase C) - Oryza sativa (Rice)moderately similar to ( 444) loc_os04g09720 12004.m35249 protein serine carboxy…
29.5.5	protein.degradation.serine protease	solyc04g079460.1.1	Transcript				-5.943	weakly similar to ( 132) AT1G47710 | Symbols: | serpin, putative / serine protease inhibitor, putative | chr1:17558271-17560061 FORWARDvery weakly similar to (89.0) PRTZ_HORVU Protein Z (Z4) (Major endosperm albumin) - Hordeum vulgare (Barley)very weakly similar to (84.0) loc_os03g41438 12003.m09209 protein protein Z, putative, expressed plant_SERPIN evidence_code:10F0H1E0IEG genomic_reference:SL…
29.5.5	protein.degradation.serine protease	solyc12g099160.1.1	Transcript				4.181	highly similar to ( 554) AT3G17180 | Symbols: scpl33 | scpl33 (serine carboxypeptidase-like 33); serine-type carboxypeptidase | chr3:5855861-5859157 REVERSEmoderately similar to ( 381) CBP2_WHEAT Serine carboxypeptidase 2 (EC 3.4.16.6) (Serine carboxypeptidase II) (Carboxypeptidase D) (CPDW-II) (CP-WII) [Contains: Serine carboxypeptidase 2 chain A (Serine carboxypeptidase II chain A); Serine carb…
29.5.5	protein.degradation.serine protease	solyc00g140060.2.1	Transcript				2.577	moderately similar to ( 258) AT4G20850 | Symbols: TPP2 | TPP2 (TRIPEPTIDYL PEPTIDASE II); tripeptidyl-peptidase | chr4:11160935-11169889 REVERSEmoderately similar to ( 258) loc_os02g44520 12002.m09492 protein tripeptidyl-peptidase 2, putative, expressed genomic_reference:SL2.40ch00 gene_region:17088792-17091441 transcript_region:SL2.40ch00:17088792..17091441- go_terms:GO:0006508 functional_descri…
29.5.5	protein.degradation.serine protease	solyc05g050770.2.1	Transcript				-3.15	moderately similar to ( 438) AT1G73300 | Symbols: scpl2 | scpl2 (serine carboxypeptidase-like 2); serine-type carboxypeptidase | chr1:27559673-27562048 REVERSEmoderately similar to ( 332) CBP1_ORYSA Serine carboxypeptidase 1 precursor (EC 3.4.16.5) (Serine carboxypeptidase I) (Carboxypeptidase C) - Oryza sativa (Rice)moderately similar to ( 406) loc_os11g27329 12011.m079918 protein serine carboxy…
29.5.7	protein.degradation.metalloprotease	solyc01g106820.2.1	Transcript		6.969	9.71176		highly similar to ( 732) AT1G17870 | Symbols: ATEGY3, EGY3 | EGY3 (ETHYLENE-DEPENDENT GRAVITROPISM-DEFICIENT AND YELLOW-GREEN-LIKE 3) | chr1:6150036-6152185 REVERSEhighly similar to ( 705) loc_os03g51920 12003.m10171 protein peptidase, M50 family, putative, expressed genomic_reference:SL2.40ch01 gene_region:86331805-86335838 transcript_region:SL2.40ch01:86331805..86335838+ functional_description:…
29.5.7	protein.degradation.metalloprotease	solyc02g081550.2.1	Transcript		5.52			highly similar to ( 944) AT5G15250 | Symbols: FTSH6, ATFTSH6 | FTSH6 (FTSH PROTEASE 6); ATP-dependent peptidase/ ATPase/ metallopeptidase/ peptidase/ zinc ion binding | chr5:4950411-4952777 REVERSEmoderately similar to ( 493) FTSH_ORYSA Cell division protease ftsH homolog, chloroplast precursor (EC 3.4.24.-) - Oryza sativa (Rice)highly similar to ( 852) loc_os06g12370 12006.m05954 protein OsFtsH6…
29.5.7	protein.degradation.metalloprotease	solyc08g066180.2.1	Transcript			-2.16655		highly similar to ( 662) AT2G25870 | Symbols: | haloacid dehalogenase-like hydrolase family protein | chr2:11031159-11034302 FORWARDhighly similar to ( 538) loc_os01g53720 12001.m11538 protein expressed proteinHydrolase_3 Cof PRK00016 UPF0054 COG0319 PRK10513 PRK01158 PRK10530 PRK10976 genomic_reference:SL2.40ch08 gene_region:51785433-51796832 transcript_region:SL2.40ch08:51785433..51796832- go_t…
29.5.7	protein.degradation.metalloprotease	solyc03g046340.2.1	Transcript				2.419	highly similar to ( 713) AT3G02450 | Symbols: | cell division protein ftsH, putative | chr3:502876-505030 REVERSEmoderately similar to ( 283) FTSH_TOBAC Cell division protease ftsH homolog, chloroplast precursor (EC 3.4.24.-) (DS9) - Nicotiana tabacum (Common tobacco)highly similar to ( 524) loc_os04g39190 12004.m08908 protein cell division protein ftsH homolog 4, putative, expressed HflB hflB PR…
29.5.7	protein.degradation.metalloprotease	solyc06g011570.2.1	Transcript				2.032	weakly similar to ( 109) AT2G25870 | Symbols: | haloacid dehalogenase-like hydrolase family protein | chr2:11031159-11034302 FORWARDvery weakly similar to (98.2) loc_os01g53720 12001.m11538 protein expressed protein genomic_reference:SL2.40ch06 gene_region:8117886-8119729 transcript_region:SL2.40ch06:8117886..8119729- go_terms:GO:0008270 functional_description:"Haloacid dehalogenase-like hydrolas…
29.5.7	protein.degradation.metalloprotease	solyc02g079000.2.1	Transcript				2.024	nearly identical (1505) AT1G79560 | Symbols: EMB1047, FTSH12 | FTSH12 (FTSH PROTEASE 12); ATP-dependent peptidase/ ATPase/ metallopeptidase | chr1:29926976-29932308 FORWARDmoderately similar to ( 276) FTSH_MEDSA Cell division protease ftsH homolog, chloroplast precursor (EC 3.4.24.-) - Medicago sativa (Alfalfa)moderately similar to ( 272) loc_os06g51029 12006.m091798 protein OsFtsH1 - Oryza sativ…
29.5.9	protein.degradation.AAA type	solyc10g007280.2.1	Transcript	-6.802		3.25051		moderately similar to ( 384) AT3G50930 | Symbols: BCS1 | BCS1 (CYTOCHROME BC1 SYNTHESIS); ATP binding / ATPase/ nucleoside-triphosphatase/ nucleotide binding | chr3:18929817-18931547 FORWARDmoderately similar to ( 346) loc_os05g51130 12005.m09179 protein mitochondrial chaperone BCS1, putative, expressed AAA genomic_reference:SL2.40ch10 gene_region:1683212-1684934 transcript_region:SL2.40ch10:1683…
29.5.9	protein.degradation.AAA type	solyc03g007760.2.1	Transcript			-2.52841		highly similar to ( 977) AT4G28000 | Symbols: | ATP binding / ATPase/ nucleoside-triphosphatase/ nucleotide binding | chr4:13925456-13929280 FORWARDweakly similar to ( 174) CDC48_SOYBN Cell division cycle protein 48 homolog (Valosin-containing protein homolog) (VCP) - Glycine max (Soybean)highly similar to ( 901) loc_os01g12660 12001.m07879 protein ATP binding protein, putative, expressed SpoVK R…
29.5.9	protein.degradation.AAA type	solyc03g033840.2.1	Transcript			7.0763		highly similar to ( 542) AT3G50930 | Symbols: BCS1 | BCS1 (CYTOCHROME BC1 SYNTHESIS); ATP binding / ATPase/ nucleoside-triphosphatase/ nucleotide binding | chr3:18929817-18931547 FORWARDmoderately similar to ( 437) loc_os01g42030 12001.m10470 protein mitochondrial chaperone BCS1, putative, expressed AAA genomic_reference:SL2.40ch03 gene_region:9723953-9726891 transcript_region:SL2.40ch03:9723953.…
29.5.9	protein.degradation.AAA type	solyc04g057960.2.1	Transcript				2.474	nearly identical (1056) AT5G08470 | Symbols: PEX1 | PEX1 (peroxisome 1); ATP binding / ATPase/ binding / nucleoside-triphosphatase/ nucleotide binding / protein binding | chr5:2735925-2742731 FORWARDmoderately similar to ( 248) CDC48_SOYBN Cell division cycle protein 48 homolog (Valosin-containing protein homolog) (VCP) - Glycine max (Soybean)highly similar to ( 907) loc_os08g44240 12008.m08397 p…
29.5.9	protein.degradation.AAA type	solyc02g062550.2.1	Transcript				-2.465	highly similar to ( 529) AT3G50930 | Symbols: BCS1 | BCS1 (CYTOCHROME BC1 SYNTHESIS); ATP binding / ATPase/ nucleoside-triphosphatase/ nucleotide binding | chr3:18929817-18931547 FORWARDmoderately similar to ( 431) loc_os01g42030 12001.m10470 protein mitochondrial chaperone BCS1, putative, expressed AAA genomic_reference:SL2.40ch02 gene_region:28853140-28855308 transcript_region:SL2.40ch02:288531…
29.5.9	protein.degradation.AAA type	solyc07g005880.2.1	Transcript				2.322	highly similar to ( 852) AT5G22010 | Symbols: AtRFC1 | AtRFC1 (replication factor C 1); ATP binding / DNA binding / DNA clamp loader/ nucleoside-triphosphatase/ nucleotide binding | chr5:7280632-7287037 REVERSEhighly similar to ( 800) loc_os11g36390 12011.m07491 protein replication factor C subunit 1, putative, expressed PRK04195 RFC1 rfc HolB ligA Lig genomic_reference:SL2.40ch07 gene_region:708…
20.1.7.6.1	stress.biotic.PR-proteins.proteinase inhibitors.trypsin inhibitor	solyc03g098730.1.1	Transcript	-10.547		3.32716	-5.798	weakly similar to ( 122) AT1G17860 | Symbols: | trypsin and protease inhibitor family protein / Kunitz family protein | chr1:6149343-6149933 FORWARDSTI STI Kunitz_legume evidence_code:10F1H1E1IEG genomic_reference:SL2.40ch03 gene_region:54454023-54454763 transcript_region:SL2.40ch03:54454023..54454763- go_terms:GO:0004866 functional_description:"Kunitz trypsin inhibitor (AHRD V1 ***- B8Y888_TOBAC…
20.1.7.6.1	stress.biotic.PR-proteins.proteinase inhibitors.trypsin inhibitor	solyc07g042080.2.1	Transcript		-2.465		5.801	highly similar to ( 842) AT1G19110 | Symbols: | inter-alpha-trypsin inhibitor heavy chain-related | chr1:6602270-6605766 FORWARDhighly similar to ( 671) loc_os07g42280 12007.m08463 protein von Willebrand factor type A domain containing protein, expressedvWA_interalpha_trypsin_inhibitor vWFA genomic_reference:SL2.40ch07 gene_region:52332572-52342131 transcript_region:SL2.40ch07:52332572..52342131+…
20.1.7.6.1	stress.biotic.PR-proteins.proteinase inhibitors.trypsin inhibitor	solyc03g122270.2.1	Transcript			2.52889	3.35	highly similar to ( 722) AT1G19110 | Symbols: | inter-alpha-trypsin inhibitor heavy chain-related | chr1:6602270-6605766 FORWARDhighly similar to ( 647) loc_os07g42280 12007.m08463 protein von Willebrand factor type A domain containing protein, expressedvWA_interalpha_trypsin_inhibitor vWA_subgroup genomic_reference:SL2.40ch03 gene_region:64196840-64202987 transcript_region:SL2.40ch03:64196840..6…
35.2	not assigned.ubiquitin.E3	XM_004248114.1	Transcript	16.5				XM_004248114.1 // LOC101262459 // PREDICTED: Solanum lycopersicum E3 ubiquitin-protein
35.2	not assigned.proteinase inhibitors	solyc03g098790.1.1	Transcript	102.821	2.775	-6.37083	5.029	moderately similar to ( 341) API8_SOLTU Aspartic protease inhibitor 8 precursor (pi8) (PI-8) (API) (API-8) (Cathepsin D inhibitor) - Solanum tuberosum (Potato)Kunitz_legume STI STI evidence_code:10F1H1E1IEG genomic_reference:SL2.40ch03 gene_region:54515539-54516201 transcript_region:SL2.40ch03:54515539..54516201- go_terms:GO:0004867,GO:0015066 functional_description:"Kunitz-type protease inhibito…
35.2	not assigned.proteinase inhibitors	solyc03g098780.1.1	Transcript	14.284		-2.81868	5.305	moderately similar to ( 267) API1_SOLTU Aspartic protease inhibitor 1 precursor (pA1) (gCDI-A1) (STPIA) (STPID) - Solanum tuberosum (Potato)Kunitz_legume STI STI evidence_code:10F1H1E1IEG genomic_reference:SL2.40ch03 gene_region:54508022-54508687 transcript_region:SL2.40ch03:54508022..54508687- go_terms:GO:0004867,GO:0015066 functional_description:"Kunitz-type protease inhibitor (AHRD V1 **** Q3S…
35.2	not assigned.proteinase inhibitors	solyc07g007250.2.1	Transcript	265.14	2.871	-5.00575	22.376	genomic_reference:SL2.40ch07 gene_region:1989153-1990888 transcript_region:SL2.40ch07:1989153..1990888+ go_terms:GO:0008191,GO:0004866 functional_description:"Metallocarboxypeptidase inhibitor (AHRD V1 ***- MCPI_SOLLC); contains Interpro domain(s) IPR004231 Proteinase inhibitor I37, carboxypeptidase A "
35.2	not assigned.proteinase inhibitors	solyc09g083440.2.1	Transcript	31.48		-2.43667	32.889	weakly similar to ( 140) ICID_SOLTU Wound-induced proteinase inhibitor 1 precursor (Wound-induced proteinase inhibitor I) (Chymotrypsin inhibitor I, D subunit) - Solanum tuberosum (Potato) genomic_reference:SL2.40ch09 gene_region:64491479-64492887 transcript_region:SL2.40ch09:64491479..64492887+ go_terms:GO:0009611 functional_description:"Proteinase inhibitor I (AHRD V1 ***- Q53X28_SOLTU); contai…
35.2	not assigned.proteinase inhibitors	solyc11g021060.1.1	Transcript	29.13		-4.50637	14.48	weakly similar to ( 140) IP22_CAPAN Wound-induced proteinase inhibitor 2 precursor (Wound-induced proteinase inhibitor II) - Capsicum annuum (Bell pepper) evidence_code:10F1H1E1IEG genomic_reference:SL2.40ch11 gene_region:13312553-13313384 transcript_region:SL2.40ch11:13312553..13313384+ go_terms:GO:0004867 functional_description:"Proteinase inhibitor (AHRD V1 ***- Q40378_NICAL); contains Interpr…
35.2	not assigned.proteinase inhibitors	solyc11g022590.1.1	Transcript	27.42	2.082	-2.64367	7.782	STI STI Kunitz_legume evidence_code:10F0H0E1IEG genomic_reference:SL2.40ch11 gene_region:14564635-14565312 transcript_region:SL2.40ch11:14564635..14565312+ go_terms:GO:0004867,GO:0015066 functional_description:"Kunitz trypsin inhibitor 4 (Fragment) (AHRD V1 **** C1J5E0_POPBA); contains Interpro domain(s) IPR002160 Proteinase inhibitor I3, Kunitz legume "
35.2	not assigned.proteinase inhibitors	solyc09g084480.2.1	Transcript	21.74		-8.46503		weakly similar to ( 128) ICID_SOLTU Wound-induced proteinase inhibitor 1 precursor (Wound-induced proteinase inhibitor I) (Chymotrypsin inhibitor I, D subunit) - Solanum tuberosum (Potato)potato_inhibit genomic_reference:SL2.40ch09 gene_region:64534769-64536510 transcript_region:SL2.40ch09:64534769..64536510+ go_terms:GO:0009611 functional_description:"Proteinase inhibitor I (AHRD V1 ***- Q43648_…
35.2	not assigned.proteinase inhibitors	solyc09g084490.2.1	Transcript	20.54		-11.6847		weakly similar to ( 156) ICID_SOLTU Wound-induced proteinase inhibitor 1 precursor (Wound-induced proteinase inhibitor I) (Chymotrypsin inhibitor I, D subunit) - Solanum tuberosum (Potato)potato_inhibit genomic_reference:SL2.40ch09 gene_region:64538262-64539947 transcript_region:SL2.40ch09:64538262..64539947+ go_terms:GO:0009611 functional_description:"Proteinase inhibitor I (AHRD V1 ***- Q53X28_…
35.2	not assigned.proteinase inhibitors	solyc09g089540.2.1	Transcript		-5.637		12.709	genomic_reference:SL2.40ch09 gene_region:64585944-64587634 transcript_region:SL2.40ch09:64585944..64587634+ go_terms:GO:0009611 functional_description:"Proteinase inhibitor I (AHRD V1 ***- Q3S492_SOLTU); contains Interpro domain(s) IPR000864 Proteinase inhibitor I13, potato inhibitor I "
35.2	not assigned.proteinase inhibitors	solyc07g007260.2.1	Transcript		-2.023	-5.85866		genomic_reference:SL2.40ch07 gene_region:1992504-1993730 transcript_region:SL2.40ch07:1992504..1993730+ go_terms:GO:0008191,GO:0004866 functional_description:"Metallocarboxypeptidase inhibitor (AHRD V1 ***- MCPI_SOLLC); contains Interpro domain(s) IPR004231 Proteinase inhibitor I37, carboxypeptidase A "
35.2	not assigned.proteinase inhibitors	solyc11g020960.1.1	Transcript		3.61	4.13374		weakly similar to ( 106) IP22_CAPAN Wound-induced proteinase inhibitor 2 precursor (Wound-induced proteinase inhibitor II) - Capsicum annuum (Bell pepper) evidence_code:10F1H1E1IEG genomic_reference:SL2.40ch11 gene_region:12996643-12997161 transcript_region:SL2.40ch11:12996643..12997161+ go_terms:GO:0004867 functional_description:"Proteinase inhibitor II (AHRD V1 ***- B3F0C1_TOBAC); contains Inte…
35.2	not assigned.proteinase inhibitors	solyc03g098740.1.1	Transcript		-4.449		9.553	STI STI Kunitz_legume evidence_code:10F0H1E1IEG genomic_reference:SL2.40ch03 gene_region:54458295-54458894 transcript_region:SL2.40ch03:54458295..54458894- go_terms:GO:0004867,GO:0015066 functional_description:"Kunitz trypsin inhibitor (AHRD V1 **** B8Y888_TOBAC); contains Interpro domain(s) IPR011065 Kunitz inhibitor ST1-like "
35.2	not assigned.proteinase inhibitors	solyc09g084450.2.1	Transcript			-3.8493		weakly similar to ( 139) ICID_SOLTU Wound-induced proteinase inhibitor 1 precursor (Wound-induced proteinase inhibitor I) (Chymotrypsin inhibitor I, D subunit) - Solanum tuberosum (Potato)potato_inhibit genomic_reference:SL2.40ch09 gene_region:64520959-64522639 transcript_region:SL2.40ch09:64520959..64522639+ go_terms:GO:0009611 functional_description:"Chymotrypsin inhibitor-2 (AHRD V1 *-*- A8V3P…
35.2	not assigned.proteinase inhibitors	solyc09g089510.2.1	Transcript			-9.98741		genomic_reference:SL2.40ch09 gene_region:64566672-64567726 transcript_region:SL2.40ch09:64566672..64567726+ go_terms:GO:0009611 functional_description:"Proteinase inhibitor I (AHRD V1 ***- Q3S492_SOLTU); contains Interpro domain(s) IPR000864 Proteinase inhibitor I13, potato inhibitor I "
35.2	not assigned.proteinase inhibitors	solyc06g061230.2.1	Transcript			2.67426		genomic_reference:SL2.40ch06 gene_region:35620304-35620987 transcript_region:SL2.40ch06:35620304..35620987+ functional_description:"Unknown Protein (AHRD V1); contains Interpro domain(s) IPR009632 Putative metallocarboxypeptidase inhibitor "
35.2	not assigned.proteinase inhibitors	solyc09g084460.2.1	Transcript			-6.22766		weakly similar to ( 168) ICID_SOLTU Wound-induced proteinase inhibitor 1 precursor (Wound-induced proteinase inhibitor I) (Chymotrypsin inhibitor I, D subunit) - Solanum tuberosum (Potato)potato_inhibit genomic_reference:SL2.40ch09 gene_region:64525422-64527159 transcript_region:SL2.40ch09:64525422..64527159+ go_terms:GO:0009611 functional_description:"Chymotrypsin inhibitor 2 (AHRD V1 *-*- Q4005…
35.2	not assigned.proteinase inhibitors	solyc07g007760.2.1	Transcript			2.03234	5.205	very weakly similar to (85.9) P322_SOLTU Probable protease inhibitor P322 precursor - Solanum tuberosum (Potato) genomic_reference:SL2.40ch07 gene_region:2394467-2396320 transcript_region:SL2.40ch07:2394467..2396320- go_terms:GO:0030414 functional_description:"Defensin protein (AHRD V1 ***- B1N681_SOLPI); contains Interpro domain(s) IPR008177 Gamma Purothionin "
35.2	not assigned.proteinase inhibitors	solyc09g089530.2.1	Transcript			-16.3957		weakly similar to ( 129) ICI1_SOLTU Proteinase inhibitor 1 precursor (Proteinase inhibitor I) - Solanum tuberosum (Potato)potato_inhibit genomic_reference:SL2.40ch09 gene_region:64577863-64581294 transcript_region:SL2.40ch09:64577863..64581294+ go_terms:GO:0009611 functional_description:"Proteinase inhibitor I (AHRD V1 ***- Q3S484_SOLTU); contains Interpro domain(s) IPR000864 Proteinase inhibitor…
35.2	not assigned.protease	solyc11g044240.1.1	Transcript				-13.952	evidence_code:10F1H0E1IEG genomic_reference:SL2.40ch11 gene_region:35169632-35170351 transcript_region:SL2.40ch11:35169632..35170351- functional_description:"Protease (AHRD V1 ***- C8TDY4_EIMTE)"
35.2	not assigned.protease	solyc05g013480.2.1	Transcript				2.085	moderately similar to ( 328) AT3G26580 | Symbols: | INVOLVED IN: biological_process unknown; LOCATED IN: chloroplast thylakoid membrane; EXPRESSED IN: 23 plant structures; EXPRESSED DURING: 13 growth stages; CONTAINS InterPro DOMAIN/s: Tetratricopeptide region (InterPro:IPR013026); Has 2147 Blast hits to 1154 proteins in 168 species: Archae - 2; Bacteria - 99; Metazoa - 1301; Fungi - 180; Plants …
35.2	not assigned.protease	solyc03g033350.2.1	Transcript				-5.896	genomic_reference:SL2.40ch03 gene_region:9207863-9208869 transcript_region:SL2.40ch03:9207863..9208869+ functional_description:"Aspartyl protease family protein (AHRD V1 *-*- D7LTT7_ARALY)"
35.2	not assigned.proteinase inhibitors	solyc09g089520.2.1	Transcript				2.901	very weakly similar to (90.1) IPIB_TOBAC Proteinase inhibitor I-B precursor (PI-IB) (Inhibitor of microbial serine proteinases major isoform) - Nicotiana tabacum (Common tobacco) genomic_reference:SL2.40ch09 gene_region:64573417-64574140 transcript_region:SL2.40ch09:64573417..64574140+ go_terms:GO:0009611 functional_description:"Proteinase inhibitor I (AHRD V1 ***- Q3S492_SOLTU); contains Interpr…
35.2	not assigned.proteinase inhibitors	solyc11g044240.1.1	Transcript				-13.952	evidence_code:10F1H0E1IEG genomic_reference:SL2.40ch11 gene_region:35169632-35170351 transcript_region:SL2.40ch11:35169632..35170351- functional_description:"Protease (AHRD V1 ***- C8TDY4_EIMTE)"
35.2	not assigned.proteinase inhibitors	solyc05g013480.2.1	Transcript				2.085	moderately similar to ( 328) AT3G26580 | Symbols: | INVOLVED IN: biological_process unknown; LOCATED IN: chloroplast thylakoid membrane; EXPRESSED IN: 23 plant structures; EXPRESSED DURING: 13 growth stages; CONTAINS InterPro DOMAIN/s: Tetratricopeptide region (InterPro:IPR013026); Has 2147 Blast hits to 1154 proteins in 168 species: Archae - 2; Bacteria - 99; Metazoa - 1301; Fungi - 180; Plants …
35.2	not assigned.proteinase inhibitors	solyc03g033350.2.1	Transcript				-5.896	genomic_reference:SL2.40ch03 gene_region:9207863-9208869 transcript_region:SL2.40ch03:9207863..9208869+ functional_description:"Aspartyl protease family protein (AHRD V1 *-*- D7LTT7_ARALY)"
