# Supplementary material for: Identification of key genes involved in the phenotypic alterations of res (restored cell structure by salinity) tomato mutant and its recovery induced by salt stress through transcriptomic analysis
Source: BMC Plant Biol. 2018 Oct 1;18:213. doi: 10.1186/s12870-018-1436-9 (PMC6167845; doi:10.1186/s12870-018-1436-9)
Supplement: Supplementary file 8 — Table S7. Mapman classification of DEGs involved in developmental processes in roots (sheet 1) and leaves (sheet 2) of res and WT plants in absence of salt stress (Control) and after 5 days of 200 mM NaCl (Salt). (XLSX 120 kb) [file 12870_2018_1436_MOESM8_ESM.xlsx]

## Sheet: Dev-cell-wall-Root
	Table S7 (Excel file). Mapman classification of DEGs involved in developmental processes in roots of res and WT plants in absence of salt stress (Control) and after 5 days of 200 mM NaCl (Salt). Fold-change values are shown, comparing res vs WT in each condition (left columns) or salt stress vs control for each genotype (right columns).
BinCode	BinName	ID	Type	FC (res control vs WT control)	FC (res salt vs WT salt)	FC (res salt vs control)	FC (WT salt vs control)	Description
10.1.1.1	cell wall.precursor synthesis.NDP sugar pyrophosphorylase.GDP mannose	solyc03g096730.2.1	Transcript	-2.401				highly similar to ( 659) AT2G39770 | Symbols: CYT1, VTC1, SOZ1, EMB101, GMP1 | CYT1 (CYTOKINESIS DEFECTIVE 1); mannose-1-phosphate guanylyltransferase/ nucleotidyltransferase | chr2:16589401-16590741 FORWARDhighly similar to ( 653) loc_os08g13930 12008.m26632 protein mannose-1-phosphate guanyltransferase, putative, expressed GCD1 NTP_transferase RfbA GlmU GlgC glgC GalU COG1213 genomic_reference:…
10.1.10	cell wall.precursor synthesis.UDP-glucose 4,6-dehydratase	solyc08g080140.2.1	Transcript	-2.341		2.254		highly similar to ( 516) AT1G63000 | Symbols: NRS/ER, UER1 | NRS/ER (NUCLEOTIDE-RHAMNOSE SYNTHASE/EPIMERASE-REDUCTASE); UDP-4-keto-6-deoxy-glucose-3,5-epimerase/ UDP-4-keto-rhamnose-4-keto-reductase/ dTDP-4-dehydrorhamnose 3,5-epimerase/ dTDP-4-dehydrorhamnose reductase | chr1:23342510-23343859 FORWARDhighly similar to ( 520) loc_os02g45540 12002.m09591 protein dTDP-4-dehydrorhamnose reductase, p…
10.1.2	cell wall.precursor synthesis.UGE	solyc08g082440.2.1	Transcript			2.14		highly similar to ( 575) AT4G10960 | Symbols: UGE5 | UGE5 (UDP-D-glucose/UDP-D-galactose 4-epimerase 5); UDP-glucose 4-epimerase/ protein dimerization | chr4:6716083-6718472 REVERSEmoderately similar to ( 483) GALE1_PEA UDP-glucose 4-epimerase (EC 5.1.3.2) (Galactowaldenase) (UDP-galactose 4-epimerase) - Pisum sativum (Garden pea)highly similar to ( 560) loc_os05g51670 12005.m27995 protein UDP-gl…
10.1.3	cell wall.precursor synthesis.AXS	solyc11g066720.1.1	Transcript	-2.889				highly similar to ( 755) AT1G08200 | Symbols: AXS2 | AXS2 (UDP-D-APIOSE/UDP-D-XYLOSE SYNTHASE 2); UDP-glucuronate decarboxylase | chr1:2574259-2576609 REVERSEhighly similar to ( 697) loc_os01g73790 12001.m13406 protein bifunctional polymyxin resistance arnA protein, putative, expressed PRK11908 PRK08125 Epimerase WcaG evidence_code:10F1H1E1IEG genomic_reference:SL2.40ch11 gene_region:49591441-495…
10.1.30.1	cell wall.precursor synthesis.sugar kinases.galacturonic acid kinase	solyc07g014640.2.1	Transcript	-2.191				highly similar to ( 562) AT3G10700 | Symbols: | GHMP kinase family protein | chr3:3346789-3350863 REVERSEmoderately similar to ( 472) loc_os04g51880 12004.m101645 protein galactokinase, putative, expressed GalK PRK05322 PRK05101 PRK03817 PRK00555 genomic_reference:SL2.40ch07 gene_region:5018948-5030188 transcript_region:SL2.40ch07:5018948..5030188+ go_terms:GO:0016310,GO:0005737,GO:0046835 functi…
10.1.30.2	ell wall.precursor synthesis.sugar kinases.arabinose-1-kinase	solyc07g016170.2.1	Transcript			2.269		nearly identical (1378) AT4G16130 | Symbols: ARA1, ISA1, ATISA1 | ARA1 (ARABINOSE KINASE); ATP binding / L-arabinokinase/ galactokinase | chr4:9120875-9127656 FORWARDnearly identical (1341) loc_os02g04840 12002.m05832 protein ARA1, putative, expressed GalK PRK05101 PRK05322 PRK03817 PRK00555 genomic_reference:SL2.40ch07 gene_region:6369032-6386695 transcript_region:SL2.40ch07:6369032..6386695+ go…
10.1.5	cell wall.precursor synthesis.UXS	solyc01g066700.2.1	Transcript			2.242		moderately similar to ( 309) AT2G47650 | Symbols: UXS4 | UXS4 (UDP-XYLOSE SYNTHASE 4); UDP-glucuronate decarboxylase/ catalytic | chr2:19538751-19541364 REVERSEmoderately similar to ( 298) loc_os05g29990 12005.m07235 protein UDP-glucuronic acid decarboxylase 1, putative, expressed WcaG genomic_reference:SL2.40ch01 gene_region:67260601-67262603 transcript_region:SL2.40ch01:67260601..67262603- go_t…
10.1.6	cell wall.precursor synthesis.GAE	solyc10g018260.1.1	Transcript	-2.518				highly similar to ( 691) AT4G00110 | Symbols: GAE3 | GAE3 (UDP-D-GLUCURONATE 4-EPIMERASE 3); UDP-glucuronate 4-epimerase/ catalytic | chr4:38702-39994 REVERSEweakly similar to ( 102) GALE1_PEA UDP-glucose 4-epimerase (EC 5.1.3.2) (Galactowaldenase) (UDP-galactose 4-epimerase) - Pisum sativum (Garden pea)highly similar to ( 543) loc_os02g54890 12002.m10517 protein expressed protein WcaG GalE Epime…
10.11	cell wall.modification	Solyc03g082770.1.1	Transcript				-3.17611	functional_description: Extensin-like protein Dif10 (Fragment) (AHRD V1 *-*- Q4350
10.2	cell wall.cellulose synthesis	solyc09g008990.2.1	Transcript	-6.368		2.034		weakly similar to ( 146) AT5G03760 | Symbols: ATCSLA09, CSLA09, ATCSLA9, CSLA9, RAT4 | ATCSLA09; mannan synthase/ transferase, transferring glycosyl groups | chr5:985910-990087 REVERSEweakly similar to ( 114) loc_os06g42020 12006.m08734 protein CSLA9 - cellulose synthase-like family A, expressed genomic_reference:SL2.40ch09 gene_region:2359037-2360742 transcript_region:SL2.40ch09:2359037..2360742…
10.2	cell wall.cellulose synthesis	solyc08g006310.2.1	Transcript	-4.649				nearly identical (1020) AT4G31590 | Symbols: ATCSLC05, CSLC05, ATCSLC5 | ATCSLC5 (CELLULOSE-SYNTHASE LIKE C5); cellulose synthase/ transferase, transferring glycosyl groups | chr4:15309889-15312336 REVERSEhighly similar to ( 901) loc_os08g15420 12008.m05665 protein CSLC3 - cellulose synthase-like family C, expressedCOG1215 bcsA PRK11204 genomic_reference:SL2.40ch08 gene_region:974337-978244 trans…
10.2	cell wall.cellulose synthesis	solyc09g009010.2.1	Transcript	-3.211				highly similar to ( 517) AT5G03760 | Symbols: ATCSLA09, CSLA09, ATCSLA9, CSLA9, RAT4 | ATCSLA09; mannan synthase/ transferase, transferring glycosyl groups | chr5:985910-990087 REVERSEhighly similar to ( 502) loc_os06g42020 12006.m08734 protein CSLA9 - cellulose synthase-like family A, expressed genomic_reference:SL2.40ch09 gene_region:2362995-2365231 transcript_region:SL2.40ch09:2362995..2365231…
10.2	cell wall.cellulose synthesis	solyc11g066820.1.1	Transcript	-3.46				highly similar to ( 758) AT5G22740 | Symbols: ATCSLA02, CSLA02, ATCSLA2 | ATCSLA02; mannan synthase/ transferase, transferring glycosyl groups | chr5:7555379-7559866 REVERSEhighly similar to ( 691) loc_os06g42020 12006.m08734 protein CSLA9 - cellulose synthase-like family A, expressedCOG1215 PRK11204 bcsA evidence_code:10F1H1E1IEG genomic_reference:SL2.40ch11 gene_region:49711779-49719301 transcr…
10.2.1	cell wall.cellulose synthesis.cellulose synthase	solyc04g071650.2.1	Transcript	-2.791				nearly identical (1707) AT5G64740 | Symbols: CESA6, IXR2, E112, PRC1 | CESA6 (CELLULOSE SYNTHASE 6); cellulose synthase/ transferase, transferring glycosyl groups | chr5:25881555-25886333 FORWARDnearly identical (1543) loc_os07g24190 12007.m28970 protein CESA3 - cellulose synthase, expressedCellulose_synt genomic_reference:SL2.40ch04 gene_region:56224073-56230776 transcript_region:SL2.40ch04:5622…
10.2.1	cell wall.cellulose synthesis.cellulose synthase	solyc08g005280.1.1	Transcript	-3.314		2.562		nearly identical (1951) AT3G03050 | Symbols: CSLD3, KJK, ATCSLD3 | CSLD3 (CELLULOSE SYNTHASE-LIKE D3); cellulose synthase/ transferase, transferring glycosyl groups | chr3:687873-691629 FORWARDnearly identical (1880) loc_os06g02180 12006.m04952 protein CSLD2 - cellulose synthase-like family D, expressedCellulose_synt evidence_code:10F0H1E0IEG genomic_reference:SL2.40ch08 gene_region:210633-215145…
10.2.1	cell wall.cellulose synthesis.cellulose synthase	solyc08g082640.2.1	Transcript	4.919	4.822	2.162		highly similar to ( 821) AT4G23990 | Symbols: ATCSLG3, CSLG3 | ATCSLG3; cellulose synthase/ transferase/ transferase, transferring glycosyl groups | chr4:12456491-12460498 FORWARDmoderately similar to ( 498) loc_os09g30130 12009.m060004 protein CSLE6 - cellulose synthase-like family E, expressedCellulose_synt genomic_reference:SL2.40ch08 gene_region:62536639-62541440 transcript_region:SL2.40ch08:…
10.2.1	cell wall.cellulose synthesis.cellulose synthase	solyc07g043390.2.1	Transcript			3.26		moderately similar to ( 279) AT4G24010 | Symbols: ATCSLG1, CSLG1 | ATCSLG1; cellulose synthase/ transferase/ transferase, transferring glycosyl groups | chr4:12466391-12469760 FORWARDmoderately similar to ( 256) loc_os09g30120 12009.m22001 protein CSLE1 - cellulose synthase-like family E, expressedCellulose_synt genomic_reference:SL2.40ch07 gene_region:54430095-54433036 transcript_region:SL2.40ch…
10.2.2	cell wall.cellulose synthesis.COBRA	solyc09g075540.1.1	Transcript			-3.149	-5.515	highly similar to ( 741) AT4G16120 | Symbols: ATSEB1, COBL7, SEB1 | COBL7 (COBRA-LIKE 7) | chr4:9116591-9119138 REVERSEweakly similar to ( 135) COBL6_ORYSA COBRA-like 6 protein precursor (BRITTLE CULM1-like 7 protein) - Oryza sativa (Rice)highly similar to ( 588) loc_os06g47110 12006.m09237 protein COBRA-like protein 7 precursor, putative, expressedPhytochel_synth evidence_code:10F0H1E1IEG genomi…
10.2.2	cell wall.cellulose synthesis.COBRA	solyc01g065530.2.1	Transcript			-2.046		highly similar to ( 803) AT4G16120 | Symbols: ATSEB1, COBL7, SEB1 | COBL7 (COBRA-LIKE 7) | chr4:9116591-9119138 REVERSEweakly similar to ( 139) COBL1_ORYSA COBRA-like 1 protein precursor (BRITTLE CULM1-like 6 protein) - Oryza sativa (Rice)highly similar to ( 643) loc_os06g47110 12006.m09237 protein COBRA-like protein 7 precursor, putative, expressedPhytochel_synth genomic_reference:SL2.40ch01 gen…
10.3	cell wall.hemicellulose synthesis	solyc06g061210.2.1	Transcript	3.569		-4.876		highly similar to ( 612) AT2G03220 | Symbols: FT1, ATFUT1, ATFT1, MUR2 | FT1 (FUCOSYLTRANSFERASE 1); fucosyltransferase/ transferase, transferring glycosyl groups | chr2:970401-972353 REVERSEhighly similar to ( 660) FUT1_PEA Galactoside 2-alpha-L-fucosyltransferase (EC 2.4.1.69) (Xyloglucan alpha-(1,2)-fucosyltransferase) (PsFT1) - Pisum sativum (Garden pea)highly similar to ( 509) loc_os02g52610…
10.3.2	cell wall.hemicellulose synthesis.glucuronoxylan	solyc04g078990.2.1	Transcript	-2.224				highly similar to ( 742) AT4G33330 | Symbols: PGSIP3 | transferase, transferring glycosyl groups | chr4:16059754-16063061 REVERSEhighly similar to ( 632) loc_os03g08600 12003.m34803 protein transferase, transferring glycosyl groups, putative, expressed Glyco_transf_8 genomic_reference:SL2.40ch04 gene_region:61201799-61205926 transcript_region:SL2.40ch04:61201799..61205926- go_terms:GO:0016757 fun…
10.5	cell wall.cell wall proteins	solyc01g010700.2.1	Transcript			2.254		moderately similar to ( 483) AT1G69800 | Symbols: | CBS domain-containing protein | chr1:26274416-26276325 REVERSEmoderately similar to ( 441) loc_os01g40420 12001.m97525 protein AKIN gamma, putative, expressed CBS_pair_29 genomic_reference:SL2.40ch01 gene_region:5726264-5728807 transcript_region:SL2.40ch01:5726264..5728807- functional_description:"AKIN gamma (AHRD V1 **-- B4FX20_MAIZE); contains…
10.5.1.1	cell wall.cell wall proteins.AGPs.AGP	solyc12g015690.1.1	Transcript	-9.144		4.115		weakly similar to ( 142) AT4G12730 | Symbols: FLA2 | FLA2 (FASCICLIN-LIKE ARABINOGALACTAN 2) | chr4:7491598-7492809 REVERSEweakly similar to ( 143) loc_os09g30010 12009.m06152 protein fasciclin-like arabinogalactan protein 8 precursor, putative, expressed evidence_code:10F0H1E1IEG genomic_reference:SL2.40ch12 gene_region:5671093-5671896 transcript_region:SL2.40ch12:5671093..5671896+ functional_de…
10.5.1.1	cell wall.cell wall proteins.AGPs.AGP	solyc01g091530.2.1	Transcript	-5.559		2.151		moderately similar to ( 355) AT3G60900 | Symbols: FLA10 | FLA10 | chr3:22499573-22500841 REVERSEmoderately similar to ( 314) loc_os04g48490 12004.m09785 protein fasciclin-like arabinogalactan protein 10 precursor, putative, expressed genomic_reference:SL2.40ch01 gene_region:76909578-76911211 transcript_region:SL2.40ch01:76909578..76911211- go_terms:GO:0005516 functional_description:"Fasciclin-lik…
10.5.1.1	cell wall.cell wall proteins.AGPs.AGP	solyc06g075220.1.1	Transcript	-3.342				weakly similar to ( 199) AT5G03170 | Symbols: FLA11 | FLA11 | chr5:752898-753638 REVERSEweakly similar to ( 167) loc_os01g06580 12001.m07288 protein fasciclin-like arabinogalactan protein 7 precursor, putative, expressed evidence_code:10F0H1E1IEG genomic_reference:SL2.40ch06 gene_region:43067777-43068526 transcript_region:SL2.40ch06:43067777..43068526+ go_terms:GO:0004773 functional_description:"…
10.5.1.1	cell wall.cell wall proteins.AGPs.AGP	solyc10g081720.1.1	Transcript	-2.055				highly similar to ( 575) AT5G06390 | Symbols: FLA17 | FLA17 (FASCICLIN-LIKE ARABINOGALACTAN PROTEIN 17 PRECURSOR) | chr5:1952939-1955047 FORWARDhighly similar to ( 515) loc_os03g57460 12003.m10664 protein fasciclin domain, putative, expressed Fasciclin evidence_code:10F0H1E1IEG genomic_reference:SL2.40ch10 gene_region:62066241-62069437 transcript_region:SL2.40ch10:62066241..62069437+ functional_d…
10.5.1.1	cell wall.cell wall proteins.AGPs.AGP	solyc09g007660.1.1	Transcript	-2.143				weakly similar to ( 181) AT5G60490 | Symbols: FLA12 | FLA12 | chr5:24325916-24326665 REVERSEweakly similar to ( 160) loc_os01g06580 12001.m07288 protein fasciclin-like arabinogalactan protein 7 precursor, putative, expressed evidence_code:10F1H1E1IEG genomic_reference:SL2.40ch09 gene_region:1214595-1215314 transcript_region:SL2.40ch09:1214595..1215314+ go_terms:GO:0004773 functional_description:"…
10.5.1.1	cell wall.cell wall proteins.AGPs.AGP	solyc07g048090.1.1	Transcript	-2.245				moderately similar to ( 214) AT2G04780 | Symbols: FLA7 | FLA7 (FASCICLIN-LIKE ARABINOOGALACTAN 7) | chr2:1677488-1678252 FORWARDweakly similar to ( 189) loc_os09g30486 12009.m06208 protein fasciclin-like arabinogalactan protein 7 precursor, putative, expressed evidence_code:10F0H1E1IEG genomic_reference:SL2.40ch07 gene_region:56600229-56600927 transcript_region:SL2.40ch07:56600229..56600927- go_t…
10.5.1.1	cell wall.cell wall proteins.AGPs.AGP	solyc12g006110.1.1	Transcript	-4.801			-2.295	moderately similar to ( 344) AT4G12730 | Symbols: FLA2 | FLA2 (FASCICLIN-LIKE ARABINOGALACTAN 2) | chr4:7491598-7492809 REVERSEmoderately similar to ( 290) loc_os08g23180 12008.m06339 protein fasciclin-like arabinogalactan protein 8 precursor, putative, expressed evidence_code:10F0H1E0IEG genomic_reference:SL2.40ch12 gene_region:676188-677943 transcript_region:SL2.40ch12:676188..677943- functiona…
10.5.1.1	cell wall.cell wall proteins.AGPs.AGP	solyc03g112880.1.1	Transcript	-2.07				moderately similar to ( 333) AT3G46550 | Symbols: SOS5 | SOS5 (salt overly sensitive 5); polysaccharide binding / protein binding | chr3:17136612-17137874 REVERSEmoderately similar to ( 353) loc_os05g38500 12005.m08029 protein fasciclin-like arabinogalactan protein 8 precursor, putative evidence_code:10F0H1E1IEG genomic_reference:SL2.40ch03 gene_region:57222149-57223432 transcript_region:SL2.40ch…
10.5.1.1	cell wall.cell wall proteins.AGPs.AGP	solyc11g069250.1.1	Transcript	-2.588				weakly similar to ( 191) AT5G03170 | Symbols: FLA11 | FLA11 | chr5:752898-753638 REVERSEweakly similar to ( 169) loc_os01g06580 12001.m07288 protein fasciclin-like arabinogalactan protein 7 precursor, putative, expressed evidence_code:10F0H1E0IEG genomic_reference:SL2.40ch11 gene_region:50966944-50968801 transcript_region:SL2.40ch11:50966944..50968801- go_terms:GO:0004773 functional_description:"…
10.5.1.1	cell wall.cell wall proteins.AGPs.AGP	solyc07g045440.1.1	Transcript	-4.423				moderately similar to ( 384) AT4G12730 | Symbols: FLA2 | FLA2 (FASCICLIN-LIKE ARABINOGALACTAN 2) | chr4:7491598-7492809 REVERSEmoderately similar to ( 295) loc_os08g23180 12008.m06339 protein fasciclin-like arabinogalactan protein 8 precursor, putative, expressed evidence_code:10F0H1E1IEG genomic_reference:SL2.40ch07 gene_region:55861244-55862473 transcript_region:SL2.40ch07:55861244..55862473- f…
10.5.1.1	cell wall.cell wall proteins.AGPs.AGP	solyc07g053540.1.1	Transcript	-4.104				weakly similar to ( 120) AT1G03870 | Symbols: FLA9 | FLA9 (FASCICLIN-LIKE ARABINOOGALACTAN 9) | chr1:982625-983368 REVERSEweakly similar to ( 107) loc_os01g47780 12001.m10971 protein fasciclin-like arabinogalactan protein 7 precursor, putative, expressed evidence_code:10F0H1E1IEG genomic_reference:SL2.40ch07 gene_region:59285266-59286009 transcript_region:SL2.40ch07:59285266..59286009+ go_terms:G…
10.5.1.1	cell wall.cell wall proteins.AGPs.AGP	solyc10g005960.1.1	Transcript	-2.663				moderately similar to ( 405) AT5G55730 | Symbols: FLA1 | FLA1 (FASCICLIN-LIKE ARAB INOGALACTAN 1) | chr5:22558375-22560392 REVERSEmoderately similar to ( 269) loc_os08g23180 12008.m06339 protein fasciclin-like arabinogalactan protein 8 precursor, putative, expressed evidence_code:10F0H1E1IEG genomic_reference:SL2.40ch10 gene_region:742631-743878 transcript_region:SL2.40ch10:742631..743878- functi…
10.5.1.1	cell wall.cell wall proteins.AGPs.AGP	solyc09g007650.1.1	Transcript		-2.373			weakly similar to ( 169) AT5G03170 | Symbols: FLA11 | FLA11 | chr5:752898-753638 REVERSEweakly similar to ( 155) loc_os05g07060 12005.m05232 protein fasciclin-like arabinogalactan protein 7 precursor, putative, expressed evidence_code:10F0H1E0IEG genomic_reference:SL2.40ch09 gene_region:1212465-1213208 transcript_region:SL2.40ch09:1212465..1213208+ functional_description:"Fasciclin-like arabinoga…
10.5.3	cell wall.cell wall proteins.LRR	solyc01g107790.2.1	Transcript	6.159		-4.273		moderately similar to ( 373) AT4G06744 | Symbols: | leucine-rich repeat family protein / extensin family protein | chr4:4070870-4072084 REVERSEweakly similar to ( 107) RPK1_IPONI Receptor-like protein kinase precursor (EC 2.7.11.1) - Ipomoea nil (Japanese morning glory) (Pharbitis nil)moderately similar to ( 311) loc_os04g57430 12004.m10628 protein leucine-rich repeat, plant specific, putative, e…
10.5.3	cell wall.cell wall proteins.LRR	solyc11g005150.1.1	Transcript	-2.057		2.21		moderately similar to ( 429) AT1G62440 | Symbols: LRX2 | LRX2 (LEUCINE-RICH REPEAT/EXTENSIN 2); protein binding / structural constituent of cell wall | chr1:23111818-23115293 FORWARDweakly similar to ( 120) RPK1_IPONI Receptor-like protein kinase precursor (EC 2.7.11.1) - Ipomoea nil (Japanese morning glory) (Pharbitis nil)moderately similar to ( 355) loc_os06g49100 12006.m09434 protein LRX2, put…
10.5.5	cell wall.cell wall proteins.RGP	solyc03g114860.2.1	Transcript	2.284				highly similar to ( 657) AT3G02230 | Symbols: RGP1, ATRGP1 | RGP1 (REVERSIBLY GLYCOSYLATED POLYPEPTIDE 1); cellulose synthase (UDP-forming) | chr3:415463-417304 FORWARDhighly similar to ( 678) UPTG2_SOLTU Alpha-1,4-glucan-protein synthase [UDP-forming] 2 (EC 2.4.1.112) (UDP-glucose:protein transglucosylase 2) (UPTG 2) - Solanum tuberosum (Potato)highly similar to ( 671) loc_os07g41360 12007.m0837…
10.5.5	cell wall.cell wall proteins.RGP	solyc02g065740.2.1	Transcript			2.366		highly similar to ( 645) AT3G02230 | Symbols: RGP1, ATRGP1 | RGP1 (REVERSIBLY GLYCOSYLATED POLYPEPTIDE 1); cellulose synthase (UDP-forming) | chr3:415463-417304 FORWARDhighly similar to ( 657) UPTG_PEA Alpha-1,4-glucan-protein synthase [UDP-forming] (EC 2.4.1.112) (UDP-glucose:protein transglucosylase) (UPTG) (Reversibly glycosylated polypeptide) - Pisum sativum (Garden pea)highly similar to ( 64…
10.5.5	cell wall.cell wall proteins.RGP	solyc02g089170.2.1	Transcript			3.344		highly similar to ( 655) AT3G02230 | Symbols: RGP1, ATRGP1 | RGP1 (REVERSIBLY GLYCOSYLATED POLYPEPTIDE 1); cellulose synthase (UDP-forming) | chr3:415463-417304 FORWARDhighly similar to ( 659) UPTG1_SOLTU Alpha-1,4-glucan-protein synthase [UDP-forming] 1 (EC 2.4.1.112) (UDP-glucose:protein transglucosylase 1) (UPTG 1) - Solanum tuberosum (Potato)highly similar to ( 656) loc_os07g41360 12007.m0837…
10.6	cell wall.degradation	solyc03g026360.1.1	Transcript	-4.409				weakly similar to ( 122) AT5G62150 | Symbols: | peptidoglycan-binding LysM domain-containing protein | chr5:24958325-24958633 FORWARDweakly similar to ( 108) loc_os04g48380 12004.m09774 protein lysM domain containing protein evidence_code:10F0H1E0IEG genomic_reference:SL2.40ch03 gene_region:8175837-8176193 transcript_region:SL2.40ch03:8175837..8176193+ go_terms:GO:0016998 functional_description:"…
10.6	cell wall.degradation	solyc03g026370.1.1	Transcript				2.338	weakly similar to ( 112) AT5G62150 | Symbols: | peptidoglycan-binding LysM domain-containing protein | chr5:24958325-24958633 FORWARDweakly similar to ( 106) loc_os04g48380 12004.m09774 protein lysM domain containing protein evidence_code:10F0H1E0IEG genomic_reference:SL2.40ch03 gene_region:8185407-8185742 transcript_region:SL2.40ch03:8185407..8185742+ go_terms:GO:0016998 functional_description:"…
10.6.1	cell wall.degradation.cellulases and beta -1,4-glucanases	solyc11g008820.1.1	Transcript	-3.192				highly similar to ( 619) AT1G65610 | Symbols: ATGH9A2, KOR2 | KOR2; catalytic/ hydrolase, hydrolyzing O-glycosyl compounds | chr1:24391823-24395261 REVERSEhighly similar to ( 638) GUN12_ORYSA Endoglucanase 12 (EC 3.2.1.4) (Endo-1,4-beta glucanase 12) (OsGLU3) - Oryza sativa (Rice)highly similar to ( 629) loc_os04g41970 12004.m09171 protein glycoside transferase, six-hairpin, subgroup, putative, e…
10.6.1	cell wall.degradation.cellulases and beta -1,4-glucanases	solyc05g005080.2.1	Transcript	-4.022				highly similar to ( 902) AT5G49720 | Symbols: ATGH9A1, DEC, KOR, RSW2, IRX2, KOR1 | ATGH9A1 (ARABIDOPSIS THALIANA GLYCOSYL HYDROLASE 9A1); cellulase/ hydrolase, hydrolyzing O-glycosyl compounds | chr5:20197765-20200168 REVERSEhighly similar to ( 854) GUN9_ORYSA Endoglucanase 9 (EC 3.2.1.4) (Endo-1,4-beta glucanase 9) (OsGLU1) - Oryza sativa (Rice)highly similar to ( 854) loc_os03g21210 12003.m075…
10.6.1	cell wall.degradation.cellulases and beta -1,4-glucanases	solyc02g014220.2.1	Transcript	-12.169		10.448		highly similar to ( 766) AT1G48930 | Symbols: AtGH9C1 | AtGH9C1 (Arabidopsis thaliana glycosyl hydrolase 9C1); catalytic/ hydrolase, hydrolyzing O-glycosyl compounds | chr1:18101782-18104587 REVERSEhighly similar to ( 704) GUN13_ORYSA Endoglucanase 13 precursor (EC 3.2.1.4) (Endo-1,4-beta glucanase 13) (OsGLU6) - Oryza sativa (Rice)highly similar to ( 704) loc_os04g57860 12004.m10670 protein endo…
10.6.1	cell wall.degradation.cellulases and beta -1,4-glucanases	solyc08g083210.2.1	Transcript	7.54			7.081	highly similar to ( 614) AT4G02290 | Symbols: AtGH9B13 | AtGH9B13 (Arabidopsis thaliana glycosyl hydrolase 9B13); catalytic/ hydrolase, hydrolyzing O-glycosyl compounds | chr4:1002654-1005125 REVERSEhighly similar to ( 644) GUN19_ORYSA Endoglucanase 19 precursor (EC 3.2.1.4) (Endo-1,4-beta glucanase 19) - Oryza sativa (Rice)highly similar to ( 644) loc_os08g02220 12008.m04366 protein endoglucanas…
10.6.1	cell wall.degradation.cellulases and beta -1,4-glucanases	solyc07g049300.2.1	Transcript	-2.408				highly similar to ( 764) AT2G32990 | Symbols: AtGH9B8 | AtGH9B8 (Arabidopsis thaliana glycosyl hydrolase 9B8); catalytic/ hydrolase, hydrolyzing O-glycosyl compounds | chr2:14003361-14005844 FORWARDhighly similar to ( 686) GUN7_ORYSA Endoglucanase 7 precursor (EC 3.2.1.4) (Endo-1,4-beta glucanase 7) (OsGLU10) - Oryza sativa (Rice)highly similar to ( 687) loc_os02g50490 12002.m10083 protein endogl…
10.6.1	cell wall.degradation.cellulases and beta -1,4-glucanases	solyc04g081300.2.1	Transcript	-2.671				highly similar to ( 650) AT1G19940 | Symbols: AtGH9B5 | AtGH9B5 (Arabidopsis thaliana Glycosyl Hydrolase 9B5); catalytic/ hydrolase, hydrolyzing O-glycosyl compounds | chr1:6918323-6920268 REVERSEhighly similar to ( 608) GUN24_ORYSA Endoglucanase 24 precursor (EC 3.2.1.4) (Endo-1,4-beta glucanase 24) - Oryza sativa (Rice)highly similar to ( 608) loc_os09g36350 12009.m22181 protein endoglucanase 1…
10.6.1	cell wall.degradation.cellulases and beta -1,4-glucanases	solyc12g055980.1.1	Transcript			2.482		moderately similar to ( 205) AT1G64390 | Symbols: AtGH9C2 | AtGH9C2 (Arabidopsis thaliana glycosyl hydrolase 9C2); carbohydrate binding / catalytic/ hydrolase, hydrolyzing O-glycosyl compounds | chr1:23911329-23914642 FORWARDweakly similar to ( 199) GUN15_ORYSA Endoglucanase 15 precursor (EC 3.2.1.4) (Endo-1,4-beta glucanase 15) - Oryza sativa (Rice)weakly similar to ( 199) loc_os05g12150 12005.m…
10.6.1	cell wall.degradation.cellulases and beta -1,4-glucanases	solyc09g075360.2.1	Transcript			2.744		highly similar to ( 775) AT4G02290 | Symbols: AtGH9B13 | AtGH9B13 (Arabidopsis thaliana glycosyl hydrolase 9B13); catalytic/ hydrolase, hydrolyzing O-glycosyl compounds | chr4:1002654-1005125 REVERSEhighly similar to ( 717) GUN3_ORYSA Endoglucanase 3 precursor (EC 3.2.1.4) (Endo-1,4-beta glucanase 3) (OsGLU8) - Oryza sativa (Rice)highly similar to ( 717) loc_os01g21070 12001.m08591 protein endogl…
10.6.1	cell wall.degradation.cellulases and beta -1,4-glucanases	solyc12g055970.1.1	Transcript			2.435		highly similar to ( 660) AT1G64390 | Symbols: AtGH9C2 | AtGH9C2 (Arabidopsis thaliana glycosyl hydrolase 9C2); carbohydrate binding / catalytic/ hydrolase, hydrolyzing O-glycosyl compounds | chr1:23911329-23914642 FORWARDhighly similar to ( 506) GUN2_ORYSA Endoglucanase 2 precursor (EC 3.2.1.4) (Endo-1,4-beta glucanase 2) (OsGLU5) - Oryza sativa (Rice)highly similar to ( 506) loc_os01g12070 12001…
10.6.2	cell wall.degradation.mannan-xylose-arabinose-fucose	solyc10g074920.1.1	Transcript	-3.032				highly similar to ( 659) AT5G01930 | Symbols: | (1-4)-beta-mannan endohydrolase, putative | chr5:361189-362867 REVERSEmoderately similar to ( 500) loc_os05g25480 12005.m06841 protein hydrolase, hydrolyzing O-glycosyl compounds, putative, expressedCOG3934 evidence_code:10F0H1E1IEG genomic_reference:SL2.40ch10 gene_region:57959156-57961088 transcript_region:SL2.40ch10:57959156..57961088+ go_terms:G…
10.6.2	cell wall.degradation.mannan-xylose-arabinose-fucose	solyc01g079570.2.1	Transcript	-4.321				nearly identical (1170) AT1G02640 | Symbols: BXL2, ATBXL2 | BXL2 (BETA-XYLOSIDASE 2); hydrolase, hydrolyzing O-glycosyl compounds | chr1:564293-567580 FORWARDhighly similar to ( 625) XYNB_PRUPE Putative beta-D-xylosidase (EC 3.2.1.-) (PpAz152) (Fragment) - Prunus persica (Peach)highly similar to ( 841) loc_os04g54810 12004.m10373 protein beta-D-xylosidase, putative, expressedGlyco_hydro_3_C BglX …
10.6.2	cell wall.degradation.mannan-xylose-arabinose-fucose	solyc11g040330.1.1	Transcript	-2.802				highly similar to ( 647) AT4G38650 | Symbols: | glycosyl hydrolase family 10 protein | chr4:18063377-18065769 FORWARDhighly similar to ( 615) loc_os03g14010 12003.m34818 protein hydrolase, hydrolyzing O-glycosyl compounds, putative, expressedGlyco_10 Glyco_hydro_10 XynA evidence_code:10F0H1E1IEG genomic_reference:SL2.40ch11 gene_region:30540584-30549013 transcript_region:SL2.40ch11:30540584..3054…
10.6.2	cell wall.degradation.mannan-xylose-arabinose-fucose	solyc02g084990.2.1	Transcript	-2.861		-2.269		highly similar to ( 565) AT5G66460 | Symbols: | (1-4)-beta-mannan endohydrolase, putative | chr5:26538911-26540837 REVERSEhighly similar to ( 503) loc_os01g47400 12001.m10935 protein hydrolase, hydrolyzing O-glycosyl compounds, putative, expressedCOG3934 genomic_reference:SL2.40ch02 gene_region:42596683-42600186 transcript_region:SL2.40ch02:42596683..42600186- go_terms:GO:0005975 functional_descr…
10.6.2	cell wall.degradation.mannan-xylose-arabinose-fucose	solyc11g012190.1.1	Transcript	-2.413				moderately similar to ( 402) AT4G28320 | Symbols: | glycosyl hydrolase family 5 protein / cellulase family protein | chr4:14018293-14019972 REVERSEmoderately similar to ( 432) loc_os06g20620 12006.m06719 protein hydrolase, hydrolyzing O-glycosyl compounds, putative, expressedCOG3934 evidence_code:10F0H1E1IEG genomic_reference:SL2.40ch11 gene_region:5108252-5112002 transcript_region:SL2.40ch11:510…
10.6.2	cell wall.degradation.mannan-xylose-arabinose-fucose	solyc11g044910.1.1	Transcript				6.23	nearly identical (1111) AT5G49360 | Symbols: BXL1, ATBXL1 | BXL1 (BETA-XYLOSIDASE 1); hydrolase, hydrolyzing O-glycosyl compounds | chr5:20012179-20016659 REVERSEhighly similar to ( 626) XYNB_PRUPE Putative beta-D-xylosidase (EC 3.2.1.-) (PpAz152) (Fragment) - Prunus persica (Peach)highly similar to ( 842) loc_os04g54810 12004.m10373 protein beta-D-xylosidase, putative, expressedGlyco_hydro_3_C B…
10.6.3	cell wall.degradation.pectate lyases and polygalacturonases	solyc05g005040.2.1	Transcript	-3.306				highly similar to ( 541) AT3G26610 | Symbols: | polygalacturonase, putative / pectinase, putative | chr3:9777025-9780267 FORWARDmoderately similar to ( 246) PGLR_ACTCH Polygalacturonase precursor (EC 3.2.1.15) (PG) (Pectinase) - Actinidia chinensis (Kiwi) (Yangtao)moderately similar to ( 379) loc_os01g44970 12001.m10703 protein polygalacturonase precursor, putative, expressedGlyco_hydro_28 PGU1 g…
10.6.3	cell wall.degradation.pectate lyases and polygalacturonases	solyc02g080910.2.1	Transcript	-2.564		3.672		highly similar to ( 543) AT4G22080 | Symbols: | pectate lyase family protein | chr4:11700734-11702553 REVERSEmoderately similar to ( 374) PEL_LILLO Pectate lyase precursor (EC 4.2.2.2) - Lilium longiflorum (Trumpet lily)moderately similar to ( 427) loc_os04g05050 12004.m35243 protein pectate lyase 8 precursor, putative, expressedAmb_all Pec_lyase_C PelB genomic_reference:SL2.40ch02 gene_region:39…
10.6.3	cell wall.degradation.pectate lyases and polygalacturonases	solyc02g032090.1.1	Transcript	3.409				very weakly similar to (81.6) AT1G02460 | Symbols: | glycoside hydrolase family 28 protein / polygalacturonase (pectinase) family protein | chr1:504897-507099 REVERSE evidence_code:10F0H0E0IEG genomic_reference:SL2.40ch02 gene_region:18160343-18160729 transcript_region:SL2.40ch02:18160343..18160729- functional_description:"Polygalacturonase (AHRD V1 *-*- Q6E222_MUSAC); contains Interpro domain(s)…
10.6.3	cell wall.degradation.pectate lyases and polygalacturonases	solyc05g005560.2.1	Transcript	-2.966				highly similar to ( 699) AT1G70370 | Symbols: | BURP domain-containing protein / polygalacturonase, putative | chr1:26513003-26514998 REVERSEhighly similar to ( 561) loc_os08g29200 12008.m06924 protein polygalacturonase-1 non-catalytic beta subunit precursor, putative, expressedBURP genomic_reference:SL2.40ch05 gene_region:402750-405238 transcript_region:SL2.40ch05:402750..405238+ go_terms:GO:000…
10.6.3	cell wall.degradation.pectate lyases and polygalacturonases	solyc04g008230.2.1	Transcript	2.5				highly similar to ( 642) AT1G48100 | Symbols: | glycoside hydrolase family 28 protein / polygalacturonase (pectinase) family protein | chr1:17766921-17769625 FORWARDmoderately similar to ( 277) PGLR_ACTCH Polygalacturonase precursor (EC 3.2.1.15) (PG) (Pectinase) - Actinidia chinensis (Kiwi) (Yangtao)highly similar to ( 592) loc_os05g20020 12005.m06402 protein polygalacturonase precursor, putativ…
10.6.3	cell wall.degradation.pectate lyases and polygalacturonases	solyc05g005170.2.1	Transcript	10.169				highly similar to ( 604) AT1G60590 | Symbols: | polygalacturonase, putative / pectinase, putative | chr1:22314426-22316867 REVERSEmoderately similar to ( 249) PGLR_ACTCH Polygalacturonase precursor (EC 3.2.1.15) (PG) (Pectinase) - Actinidia chinensis (Kiwi) (Yangtao)highly similar to ( 511) loc_os01g44970 12001.m10703 protein polygalacturonase precursor, putative, expressedGlyco_hydro_28 PGU1 gen…
10.6.3	cell wall.degradation.pectate lyases and polygalacturonases	solyc05g015300.2.1	Transcript	-3.294				weakly similar to ( 181) AT5G25610 | Symbols: RD22 | RD22; nutrient reservoir | chr5:8914498-8916684 REVERSEweakly similar to ( 104) EA30_VICFA Embryonic abundant protein VF30.1 precursor - Vicia faba (Broad bean)weakly similar to ( 180) loc_os01g53240 12001.m11493 protein dehydration-induced protein RD22-like protein 2, putative, expressedBURP genomic_reference:SL2.40ch05 gene_region:10294826-10…
10.6.3	cell wall.degradation.pectate lyases and polygalacturonases	solyc06g083580.2.1	Transcript	-5.969				highly similar to ( 625) AT3G07010 | Symbols: | pectate lyase family protein | chr3:2212973-2216306 REVERSEmoderately similar to ( 368) PEL_LILLO Pectate lyase precursor (EC 4.2.2.2) - Lilium longiflorum (Trumpet lily)highly similar to ( 603) loc_os04g05050 12004.m35243 protein pectate lyase 8 precursor, putative, expressedAmb_all Pec_lyase_C PelB genomic_reference:SL2.40ch06 gene_region:45233373…
10.6.3	cell wall.degradation.pectate lyases and polygalacturonases	solyc05g014000.2.1	Transcript	-5.735		3.619		highly similar to ( 659) AT1G67750 | Symbols: | pectate lyase family protein | chr1:25401660-25403165 FORWARDmoderately similar to ( 424) PEL_LILLO Pectate lyase precursor (EC 4.2.2.2) - Lilium longiflorum (Trumpet lily)highly similar to ( 588) loc_os04g05050 12004.m35243 protein pectate lyase 8 precursor, putative, expressedAmb_all Pec_lyase_C PelB genomic_reference:SL2.40ch05 gene_region:750114…
10.6.3	cell wall.degradation.pectate lyases and polygalacturonases	solyc05g005540.2.1	Transcript	-10.616		4.504		highly similar to ( 664) AT1G70370 | Symbols: | BURP domain-containing protein / polygalacturonase, putative | chr1:26513003-26514998 REVERSEhighly similar to ( 526) loc_os08g29200 12008.m06924 protein polygalacturonase-1 non-catalytic beta subunit precursor, putative, expressedBURP genomic_reference:SL2.40ch05 gene_region:380139-383035 transcript_region:SL2.40ch05:380139..383035- go_terms:GO:000…
10.6.3	cell wall.degradation.pectate lyases and polygalacturonases	solyc07g042160.2.1	Transcript	-2.674				highly similar to ( 742) AT3G42950 | Symbols: | glycoside hydrolase family 28 protein / polygalacturonase (pectinase) family protein | chr3:15015383-15017800 FORWARDvery weakly similar to (97.4) PGLR3_MAIZE Exopolygalacturonase precursor (EC 3.2.1.67) (ExoPG) (Pectinase) (Galacturan 1,4-alpha-galacturonidase) - Zea mays (Maize)highly similar to ( 660) loc_os09g26800 12009.m05832 protein polygalac…
10.6.3	cell wall.degradation.pectate lyases and polygalacturonases	solyc08g068130.1.1	Transcript	-2.206		4.258		weakly similar to ( 132) AT5G25610 | Symbols: RD22 | RD22; nutrient reservoir | chr5:8914498-8916684 REVERSEweakly similar to ( 115) EA30_VICFA Embryonic abundant protein VF30.1 precursor - Vicia faba (Broad bean)weakly similar to ( 138) loc_os01g53240 12001.m11493 protein dehydration-induced protein RD22-like protein 2, putative, expressedBURP evidence_code:10F0H1E1IEG genomic_reference:SL2.40ch…
10.6.3	cell wall.degradation.pectate lyases and polygalacturonases	solyc01g109470.2.1	Transcript	-4.549				moderately similar to ( 235) AT1G49320 | Symbols: | BURP domain-containing protein | chr1:18246441-18247817 FORWARDweakly similar to ( 176) loc_os11g06980 12011.m079946 protein BURP domain containing protein, expressedBURP genomic_reference:SL2.40ch01 gene_region:88172514-88173927 transcript_region:SL2.40ch01:88172514..88173927- go_terms:GO:0045735 functional_description:"BURP domain-containing p…
10.6.3	cell wall.degradation.pectate lyases and polygalacturonases	solyc08g014560.1.1	Transcript	-2.616		2.914		moderately similar to ( 449) AT2G43880 | Symbols: | polygalacturonase, putative / pectinase, putative | chr2:18173034-18174482 FORWARDmoderately similar to ( 385) PGLR_PRUPE Polygalacturonase precursor (EC 3.2.1.15) (PG) (Pectinase) - Prunus persica (Peach)moderately similar to ( 347) loc_os01g43490 12001.m10611 protein polygalacturonase precursor, putative, expressedGlyco_hydro_28 PGU1 evidence_…
10.6.3	cell wall.degradation.pectate lyases and polygalacturonases	solyc02g093580.2.1	Transcript	5.199			7.955	highly similar to ( 586) AT5G63180 | Symbols: | pectate lyase family protein | chr5:25341106-25343113 REVERSEmoderately similar to ( 388) PEL_LILLO Pectate lyase precursor (EC 4.2.2.2) - Lilium longiflorum (Trumpet lily)highly similar to ( 532) loc_os04g05050 12004.m35243 protein pectate lyase 8 precursor, putative, expressedAmb_all Pec_lyase_C PelB genomic_reference:SL2.40ch02 gene_region:489706…
10.6.3	cell wall.degradation.pectate lyases and polygalacturonases	solyc09g075460.2.1	Transcript	-4.51		2.378		highly similar to ( 516) AT3G16850 | Symbols: | glycoside hydrolase family 28 protein / polygalacturonase (pectinase) family protein | chr3:5748692-5750981 FORWARDvery weakly similar to (93.6) PGLR2_MAIZE Exopolygalacturonase precursor (EC 3.2.1.67) (ExoPG) (Pectinase) (Galacturan 1,4-alpha-galacturonidase) - Zea mays (Maize)moderately similar to ( 474) loc_os11g43750 12011.m08210 protein polygal…
10.6.3	cell wall.degradation.pectate lyases and polygalacturonases	solyc01g109500.2.1	Transcript	-2.101			-3.369	moderately similar to ( 209) AT1G49320 | Symbols: | BURP domain-containing protein | chr1:18246441-18247817 FORWARDweakly similar to ( 196) loc_os04g14990 12004.m06735 protein BURP domain-containing protein, putativeBURP genomic_reference:SL2.40ch01 gene_region:88187324-88189158 transcript_region:SL2.40ch01:88187324..88189158- functional_description:"BURP domain-containing protein (AHRD V1 *--- B…
10.6.3	cell wall.degradation.pectate lyases and polygalacturonases	solyc01g087280.1.1	Transcript	3.205				moderately similar to ( 395) AT3G07970 | Symbols: QRT2 | QRT2 (QUARTET 2); polygalacturonase | chr3:2541006-2543370 FORWARDmoderately similar to ( 417) PGLR_ACTCH Polygalacturonase precursor (EC 3.2.1.15) (PG) (Pectinase) - Actinidia chinensis (Kiwi) (Yangtao)moderately similar to ( 360) loc_os07g10700 12007.m05525 protein polygalacturonase precursor, putativeGlyco_hydro_28 PGU1 evidence_code:10F…
10.6.3	cell wall.degradation.pectate lyases and polygalacturonases	solyc02g062300.2.1	Transcript		-4.188			weakly similar to ( 172) AT5G25610 | Symbols: RD22 | RD22; nutrient reservoir | chr5:8914498-8916684 REVERSEweakly similar to ( 102) EA30_VICFA Embryonic abundant protein VF30.1 precursor - Vicia faba (Broad bean)weakly similar to ( 181) loc_os01g53240 12001.m11493 protein dehydration-induced protein RD22-like protein 2, putative, expressedBURP genomic_reference:SL2.40ch02 gene_region:28463464-28…
10.6.3	cell wall.degradation.pectate lyases and polygalacturonases	solyc01g094970.2.1	Transcript		-3.574		7.533	highly similar to ( 623) AT3G61490 | Symbols: | glycoside hydrolase family 28 protein / polygalacturonase (pectinase) family protein | chr3:22758439-22760137 FORWARDvery weakly similar to (91.3) PGLR2_MAIZE Exopolygalacturonase precursor (EC 3.2.1.67) (ExoPG) (Pectinase) (Galacturan 1,4-alpha-galacturonidase) - Zea mays (Maize)highly similar to ( 526) loc_os03g03350 12003.m05870 protein glycoside…
10.6.3	cell wall.degradation.pectate lyases and polygalacturonases	solyc05g051350.1.1	Transcript				10.073	highly similar to ( 745) AT1G09910 | Symbols: | lyase | chr1:3220151-3224451 REVERSEhighly similar to ( 739) loc_os08g44020 12008.m080048 protein lyase, putative, expressedRhamnogal_lyase evidence_code:10F0H1E0IEG genomic_reference:SL2.40ch05 gene_region:60767923-60775819 transcript_region:SL2.40ch05:60767923..60775819+ go_terms:GO:0016829 functional_description:"Rhamnogalacturonate lyase (AHRD V…
10.6.3	cell wall.degradation.pectate lyases and polygalacturonases	solyc12g019230.1.1	Transcript				10.065	moderately similar to ( 479) AT3G59850 | Symbols: | polygalacturonase, putative / pectinase, putative | chr3:22109343-22111566 REVERSEmoderately similar to ( 474) PGLR_PRUPE Polygalacturonase precursor (EC 3.2.1.15) (PG) (Pectinase) - Prunus persica (Peach)moderately similar to ( 390) loc_os01g43490 12001.m10611 protein polygalacturonase precursor, putative, expressedGlyco_hydro_28 PGU1 evidence_…
10.6.3	cell wall.degradation.pectate lyases and polygalacturonases	solyc12g019120.1.1	Transcript			5.511		highly similar to ( 516) AT2G43890 | Symbols: | polygalacturonase, putative / pectinase, putative | chr2:18176924-18178390 FORWARDmoderately similar to ( 432) PGLR_PRUPE Polygalacturonase precursor (EC 3.2.1.15) (PG) (Pectinase) - Prunus persica (Peach)moderately similar to ( 395) loc_os01g43490 12001.m10611 protein polygalacturonase precursor, putative, expressedGlyco_hydro_28 PGU1 evidence_code…
10.6.3	cell wall.degradation.pectate lyases and polygalacturonases	solyc01g100980.2.1	Transcript			-2.663		highly similar to ( 593) AT1G02460 | Symbols: | glycoside hydrolase family 28 protein / polygalacturonase (pectinase) family protein | chr1:504897-507099 REVERSEmoderately similar to ( 300) PGLR_ACTCH Polygalacturonase precursor (EC 3.2.1.15) (PG) (Pectinase) - Actinidia chinensis (Kiwi) (Yangtao)highly similar to ( 525) loc_os05g20020 12005.m06402 protein polygalacturonase precursor, putative, e…
10.6.3	cell wall.degradation.pectate lyases and polygalacturonases	solyc08g068150.2.1	Transcript			6.244		moderately similar to ( 288) AT5G25610 | Symbols: RD22 | RD22; nutrient reservoir | chr5:8914498-8916684 REVERSEweakly similar to ( 119) EA30_VICFA Embryonic abundant protein VF30.1 precursor - Vicia faba (Broad bean)moderately similar to ( 282) loc_os01g53240 12001.m11493 protein dehydration-induced protein RD22-like protein 2, putative, expressedBURP genomic_reference:SL2.40ch08 gene_region:544…
10.7	cell wall.modification	solyc12g007250.1.1	Transcript	-10.044	5.9	11.379	-5.387	moderately similar to ( 361) AT4G28850 | Symbols: | xyloglucan:xyloglucosyl transferase, putative / xyloglucan endotransglycosylase, putative / endo-xyloglucan transferase, putative | chr4:14244336-14245781 FORWARDmoderately similar to ( 261) BRU1_SOYBN Brassinosteroid-regulated protein BRU1 precursor - Glycine max (Soybean)moderately similar to ( 277) loc_os06g48160 12006.m09342 protein xylogluc…
10.7	cell wall.modification	solyc01g090810.2.1	Transcript	2.191		2.388	8.573	moderately similar to ( 302) AT1G65680 | Symbols: ATEXPB2, EXPB2, ATHEXP BETA 1.4 | ATEXPB2 (ARABIDOPSIS THALIANA EXPANSIN B2) | chr1:24427266-24428399 FORWARDmoderately similar to ( 295) EXB15_ORYSA Expansin-B15 precursor (OsEXPB15) (Beta-expansin-15) (OsaEXPb1.16) - Oryza sativa (Rice)moderately similar to ( 295) loc_os04g46630 12004.m09611 protein beta-expansin 2 precursor, putative, expressed…
10.7	cell wall.modification	solyc09g092520.2.1	Transcript	-6.629		3.566		moderately similar to ( 424) AT3G23730 | Symbols: | xyloglucan:xyloglucosyl transferase, putative / xyloglucan endotransglycosylase, putative / endo-xyloglucan transferase, putative | chr3:8550222-8551248 FORWARDmoderately similar to ( 443) BRU1_SOYBN Brassinosteroid-regulated protein BRU1 precursor - Glycine max (Soybean)moderately similar to ( 362) loc_os06g48160 12006.m09342 protein xyloglucan…
10.7	cell wall.modification	solyc08g007780.2.1	Transcript	-3.382		3.85		weakly similar to ( 114) AT1G62980 | Symbols: ATEXPA18, EXP18, ATEXP18, ATHEXP ALPHA 1.25 | ATEXPA18 (ARABIDOPSIS THALIANA EXPANSIN A18) | chr1:23331728-23332934 FORWARDweakly similar to ( 115) EXP30_ORYSA Putative expansin-A30 precursor (OsEXPA30) (Alpha-expansin-30) (OsEXP30) (OsaEXPa1.32) - Oryza sativa (Rice)weakly similar to ( 115) loc_os10g39110 12010.m06681 protein alpha-expansin 7 precurs…
10.7	cell wall.modification	solyc02g088100.2.1	Transcript	2.731				moderately similar to ( 334) AT2G03090 | Symbols: ATEXPA15, EXP15, ATEXP15, ATHEXP ALPHA 1.3 | ATEXPA15 (ARABIDOPSIS THALIANA EXPANSIN A15) | chr2:917361-918554 REVERSEmoderately similar to ( 318) EXPA4_ORYSA Expansin-A4 precursor (OsEXPA4) (Alpha-expansin-4) (OsEXP4) (OsaEXPa1.22) - Oryza sativa (Rice)moderately similar to ( 318) loc_os05g39990 12005.m08176 protein alpha-expansin 1 precursor, pu…
10.7	cell wall.modification	solyc03g093120.2.1	Transcript	3.651		-3.499		moderately similar to ( 395) AT4G25810 | Symbols: XTR6, XTH23 | XTR6 (XYLOGLUCAN ENDOTRANSGLYCOSYLASE 6); hydrolase, acting on glycosyl bonds / hydrolase, hydrolyzing O-glycosyl compounds / xyloglucan:xyloglucosyl transferase | chr4:13128694-13129715 FORWARDmoderately similar to ( 382) BRU1_SOYBN Brassinosteroid-regulated protein BRU1 precursor - Glycine max (Soybean)moderately similar to ( 383) …
10.7	cell wall.modification	solyc11g040140.1.1	Transcript	-15.231		6.01		moderately similar to ( 471) AT5G13870 | Symbols: EXGT-A4 | EXGT-A4 (ENDOXYLOGLUCAN TRANSFERASE A4); hydrolase, acting on glycosyl bonds / hydrolase, hydrolyzing O-glycosyl compounds / xyloglucan:xyloglucosyl transferase | chr5:4475089-4476217 REVERSEmoderately similar to ( 474) XTHA_PHAAN Xyloglucan endotransglucosylase/hydrolase protein A precursor (EC 2.4.1.207) (VaXTH1) - Phaseolus angularis …
10.7	cell wall.modification	solyc12g011030.1.1	Transcript	-5.225		2.555		moderately similar to ( 310) AT4G14130 | Symbols: XTR7 | XTR7 (XYLOGLUCAN ENDOTRANSGLYCOSYLASE 7); hydrolase, acting on glycosyl bonds / hydrolase, hydrolyzing O-glycosyl compounds / xyloglucan:xyloglucosyl transferase | chr4:8137161-8138196 REVERSEmoderately similar to ( 310) BRU1_SOYBN Brassinosteroid-regulated protein BRU1 precursor - Glycine max (Soybean)moderately similar to ( 301) loc_os06g…
10.7	cell wall.modification	solyc12g007270.1.1	Transcript	-3.077		4.673		moderately similar to ( 352) AT4G28850 | Symbols: | xyloglucan:xyloglucosyl transferase, putative / xyloglucan endotransglycosylase, putative / endo-xyloglucan transferase, putative | chr4:14244336-14245781 FORWARDmoderately similar to ( 274) BRU1_SOYBN Brassinosteroid-regulated protein BRU1 precursor - Glycine max (Soybean)moderately similar to ( 277) loc_os04g51520 12004.m10048 protein xylogluc…
10.7	cell wall.modification	solyc10g008440.2.1	Transcript	-2.47				moderately similar to ( 316) AT4G28250 | Symbols: ATEXPB3, EXPB3, ATHEXP BETA 1.6 | ATEXPB3 (ARABIDOPSIS THALIANA EXPANSIN B3) | chr4:14000446-14001945 REVERSEmoderately similar to ( 286) EXB17_ORYSA Expansin-B17 precursor (OsEXPB17) (Beta-expansin-17) (OsaEXPb1.13) - Oryza sativa (Rice)moderately similar to ( 300) loc_os02g42650 12002.m09300 protein beta-expansin 3 precursor, putative, expressed…
10.7	cell wall.modification	solyc07g054170.2.1	Transcript	-2.817				moderately similar to ( 379) AT4G28250 | Symbols: ATEXPB3, EXPB3, ATHEXP BETA 1.6 | ATEXPB3 (ARABIDOPSIS THALIANA EXPANSIN B3) | chr4:14000446-14001945 REVERSEmoderately similar to ( 363) EXB17_ORYSA Expansin-B17 precursor (OsEXPB17) (Beta-expansin-17) (OsaEXPb1.13) - Oryza sativa (Rice)moderately similar to ( 355) loc_os02g42650 12002.m09300 protein beta-expansin 3 precursor, putative, expressed…
10.7	cell wall.modification	solyc10g005350.2.1	Transcript	-4.173				moderately similar to ( 429) AT1G11545 | Symbols: | xyloglucan:xyloglucosyl transferase, putative / xyloglucan endotransglycosylase, putative / endo-xyloglucan transferase, putative | chr1:3878689-3880286 REVERSEmoderately similar to ( 259) XTH_TOBAC Probable xyloglucan endotransglucosylase/hydrolase protein precursor (EC 2.4.1.207) - Nicotiana tabacum (Common tobacco)moderately similar to ( 357)…
10.7	cell wall.modification	solyc09g008320.2.1	Transcript	-7.678		2.156		moderately similar to ( 474) AT2G36870 | Symbols: | xyloglucan:xyloglucosyl transferase, putative / xyloglucan endotransglycosylase, putative / endo-xyloglucan transferase, putative | chr2:15472869-15474630 REVERSEweakly similar to ( 198) XTH_TOBAC Probable xyloglucan endotransglucosylase/hydrolase protein precursor (EC 2.4.1.207) - Nicotiana tabacum (Common tobacco)moderately similar to ( 365) l…
10.7	cell wall.modification	solyc03g093390.2.1	Transcript	-7.443	-5.323	-2.038	-3.153	moderately similar to ( 236) AT1G65680 | Symbols: ATEXPB2, EXPB2, ATHEXP BETA 1.4 | ATEXPB2 (ARABIDOPSIS THALIANA EXPANSIN B2) | chr1:24427266-24428399 FORWARDmoderately similar to ( 242) EXB15_ORYSA Expansin-B15 precursor (OsEXPB15) (Beta-expansin-15) (OsaEXPb1.16) - Oryza sativa (Rice)moderately similar to ( 242) loc_os04g46630 12004.m09611 protein beta-expansin 2 precursor, putative, expressed…
10.7	cell wall.modification	solyc07g055990.2.1	Transcript	-2.712				moderately similar to ( 348) AT3G23730 | Symbols: | xyloglucan:xyloglucosyl transferase, putative / xyloglucan endotransglycosylase, putative / endo-xyloglucan transferase, putative | chr3:8550222-8551248 FORWARDmoderately similar to ( 320) BRU1_SOYBN Brassinosteroid-regulated protein BRU1 precursor - Glycine max (Soybean)moderately similar to ( 346) loc_os06g48160 12006.m09342 protein xyloglucan…
10.7	cell wall.modification	solyc10g084780.1.1	Transcript	-7.046		8.608		weakly similar to ( 200) AT5G02260 | Symbols: ATEXPA9, EXP9, ATEXP9, ATHEXP ALPHA 1.10 | ATEXPA9 (ARABIDOPSIS THALIANA EXPANSIN A9) | chr5:463224-464840 FORWARDweakly similar to ( 191) EXPA7_ORYSA Expansin-A7 precursor (OsEXPA7) (Alpha-expansin-7) (OsEXP7) (OsaEXPa1.26) - Oryza sativa (Rice)weakly similar to ( 191) loc_os03g60720 12003.m10961 protein alpha-expansin 6 precursor, putative, expresse…
10.7	cell wall.modification	solyc03g098430.2.1	Transcript	-6.033				moderately similar to ( 336) AT4G03210 | Symbols: XTH9 | XTH9 (XYLOGLUCAN ENDOTRANSGLUCOSYLASE/HYDROLASE 9); hydrolase, acting on glycosyl bonds / xyloglucan:xyloglucosyl transferase | chr4:1416107-1417197 FORWARDmoderately similar to ( 281) XTH_WHEAT Probable xyloglucan endotransglucosylase/hydrolase precursor (EC 2.4.1.207) - Triticum aestivum (Wheat)moderately similar to ( 288) loc_os04g53950 …
10.7	cell wall.modification	solyc08g080060.2.1	Transcript	-7.899		21.032		moderately similar to ( 327) AT1G12560 | Symbols: ATEXPA7, EXP7, ATEXP7, ATHEXP ALPHA 1.26, EXPA7 | ATEXPA7 (ARABIDOPSIS THALIANA EXPANSIN A7) | chr1:4276557-4277693 FORWARDmoderately similar to ( 314) EXP30_ORYSA Putative expansin-A30 precursor (OsEXPA30) (Alpha-expansin-30) (OsEXP30) (OsaEXPa1.32) - Oryza sativa (Rice)moderately similar to ( 314) loc_os10g39110 12010.m06681 protein alpha-expans…
10.7	cell wall.modification	solyc07g056000.2.1	Transcript	3.958		-4.026		moderately similar to ( 360) AT4G14130 | Symbols: XTR7 | XTR7 (XYLOGLUCAN ENDOTRANSGLYCOSYLASE 7); hydrolase, acting on glycosyl bonds / hydrolase, hydrolyzing O-glycosyl compounds / xyloglucan:xyloglucosyl transferase | chr4:8137161-8138196 REVERSEmoderately similar to ( 345) BRU1_SOYBN Brassinosteroid-regulated protein BRU1 precursor - Glycine max (Soybean)moderately similar to ( 361) loc_os06g…
10.7	cell wall.modification	solyc07g052980.2.1	Transcript	-3.375		2.218		moderately similar to ( 445) AT4G03210 | Symbols: XTH9 | XTH9 (XYLOGLUCAN ENDOTRANSGLUCOSYLASE/HYDROLASE 9); hydrolase, acting on glycosyl bonds / xyloglucan:xyloglucosyl transferase | chr4:1416107-1417197 FORWARDmoderately similar to ( 308) XTH_SOYBN Probable xyloglucan endotransglucosylase/hydrolase precursor (EC 2.4.1.207) (Fragment) - Glycine max (Soybean)moderately similar to ( 342) loc_os04…
10.7	cell wall.modification	solyc03g093110.2.1	Transcript	2.152	-2.359	-2.721		moderately similar to ( 391) AT4G25810 | Symbols: XTR6, XTH23 | XTR6 (XYLOGLUCAN ENDOTRANSGLYCOSYLASE 6); hydrolase, acting on glycosyl bonds / hydrolase, hydrolyzing O-glycosyl compounds / xyloglucan:xyloglucosyl transferase | chr4:13128694-13129715 FORWARDmoderately similar to ( 380) BRU1_SOYBN Brassinosteroid-regulated protein BRU1 precursor - Glycine max (Soybean)moderately similar to ( 381) …
10.7	cell wall.modification	solyc11g066270.1.1	Transcript	-5.649		2.527		moderately similar to ( 363) AT3G44990 | Symbols: XTR8, ATXTR8 | XTR8 (XYLOGLUCAN ENDO-TRANSGLYCOSYLASE-RELATED 8); hydrolase, acting on glycosyl bonds / xyloglucan:xyloglucosyl transferase | chr3:16447280-16448678 REVERSEweakly similar to ( 186) XTH_TOBAC Probable xyloglucan endotransglucosylase/hydrolase protein precursor (EC 2.4.1.207) - Nicotiana tabacum (Common tobacco)moderately similar to …
10.7	cell wall.modification	solyc12g007260.1.1	Transcript	-5.803	11.12	3.644	-16.248	moderately similar to ( 374) AT4G28850 | Symbols: | xyloglucan:xyloglucosyl transferase, putative / xyloglucan endotransglycosylase, putative / endo-xyloglucan transferase, putative | chr4:14244336-14245781 FORWARDmoderately similar to ( 275) BRU1_SOYBN Brassinosteroid-regulated protein BRU1 precursor - Glycine max (Soybean)moderately similar to ( 286) loc_os06g48160 12006.m09342 protein xylogluc…
10.7	cell wall.modification	solyc01g112000.2.1	Transcript	2.078				moderately similar to ( 319) AT3G45970 | Symbols: ATEXLA1, EXPL1, ATEXPL1, ATHEXP BETA 2.1 | ATEXLA1 (ARABIDOPSIS THALIANA EXPANSIN-LIKE A1) | chr3:16896238-16897189 FORWARDmoderately similar to ( 286) EXLA1_ORYSA Expansin-like A1 precursor (OsEXLA1) (OsEXPL1) (OsaEXPb2.1) - Oryza sativa (Rice)moderately similar to ( 286) loc_os03g04020 12003.m101177 protein expansin-like 3 precursor, putative, e…
10.7	cell wall.modification	solyc12g089380.1.1	Transcript	-24.946		19.37		moderately similar to ( 354) AT1G20190 | Symbols: ATEXPA11, EXP11, ATEXP11, ATHEXP ALPHA 1.14 | ATEXPA11 (ARABIDOPSIS THALIANA EXPANSIN 11) | chr1:6998762-6999710 REVERSEmoderately similar to ( 361) EXP23_ORYSA Expansin-A23 precursor (OsEXPA23) (Alpha-expansin-23) (OsEXP23) (OsaEXPa1.12) - Oryza sativa (Rice)moderately similar to ( 361) loc_os02g16839 12002.m06927 protein alpha-expansin 3 precurs…
10.7	cell wall.modification	solyc08g077910.2.1	Transcript	4.511	2.057	-3.139		moderately similar to ( 219) AT4G17030 | Symbols: ATEXLB1, EXPR, AT-EXPR, ATEXPR1, ATHEXP BETA 3.1 | ATEXLB1 (ARABIDOPSIS THALIANA EXPANSIN-LIKE B1) | chr4:9581817-9583181 REVERSEweakly similar to ( 179) EXLA1_ORYSA Expansin-like A1 precursor (OsEXLA1) (OsEXPL1) (OsaEXPb2.1) - Oryza sativa (Rice)weakly similar to ( 179) loc_os03g04020 12003.m101177 protein expansin-like 3 precursor, putative, exp…
10.7	cell wall.modification	solyc01g097690.2.1	Transcript	-214.846		10.3011	-13.1399	functional_description:"Extensin-like protein Dif54 (AHRD V1 *-*- Q43505_SOLLC); contains Interpro domain(s) IPR006706 Extensin-like region "
10.7	cell wall.modification	solyc01g097680.2.1	Transcript	-50.619		5.07418	-13.982	functional_description:"Extensin-like protein Dif10 (Fragment) (AHRD V1 *-*- Q43504_SOLLC)"
10.7	cell wall.modification	solyc01g005880.1.1	Transcript	-23.563		8.71536	-18.5444	functional_description:"Extensin-like protein Dif10 (Fragment) (AHRD V1 *-*- Q43504_SOLLC)"
10.7	cell wall.modification	solyc01g097710.1.1	Transcript	-9.603				functional_description:"Extensin-like protein Dif10 (Fragment) (AHRD V1 *-*- Q43504_SOLLC)"
10.7	cell wall.modification	solyc12g100090.1.1	Transcript	-9.211		10.4301		functional_description:"Extensin-like protein Ext1 (AHRD V1 ***- Q8VWM5_SOLLC)"
10.7	cell wall.modification	solyc12g044710.1.1	Transcript	-9.088		5.48579		functional_description:"Extensin-like protein Ext1 (Fragment) (AHRD V1 *--- Q8VX25_SOLLC)"
10.7	cell wall.modification	solyc01g097720.1.1	Transcript	-7.544		4.06476		functional_description:"Extensin-like protein Dif10 (Fragment) (AHRD V1 *-*- Q43504_SOLLC)"
10.7	cell wall.modification	solyc01g005850.1.1	Transcript	-7.198		7.40677		functional_description:"Extensin-like protein Dif54 (AHRD V1 *-*- Q43505_SOLLC)"
10.7	cell wall.modification	solyc12g049080.1.1	Transcript	-6.018		5.38499	-4.64797	functional_description:"Extensin-like protein Ext1 (AHRD V1 ***- Q8VWM5_SOLLC)"
10.7	cell wall.modification	solyc02g030220.1.1	Transcript	-38.04		11.1521	-26.5327	functional_description:"Extensin-like protein Dif10 (Fragment) (AHRD V1 *-*- Q43504_SOLLC)"
10.7	cell wall.modification	solyc12g049150.1.1	Transcript	-6.94		6.22009		functional_description:"Extensin-like protein Ext1 (AHRD V1 ***- Q8VWM5_SOLLC)"
10.7	cell wall.modification	solyc12g100080.1.1	Transcript	-9.66		6.86944		functional_description:"Extensin-like protein Ext1 (AHRD V1 ***- Q8VWM5_SOLLC)"
10.7	cell wall.modification	solyc08g077900.2.1	Transcript		-4.152	-3.824		moderately similar to ( 278) AT4G17030 | Symbols: ATEXLB1, EXPR, AT-EXPR, ATEXPR1, ATHEXP BETA 3.1 | ATEXLB1 (ARABIDOPSIS THALIANA EXPANSIN-LIKE B1) | chr4:9581817-9583181 REVERSEweakly similar to ( 182) EXLB1_ORYSA Expansin-like B1 precursor (OsEXLB1) (Expensin-related 1) (OsEXPR1) (OsaEXPb3.1) - Oryza sativa (Rice)weakly similar to ( 182) loc_os07g31390 12007.m07408 protein expansin-related pro…
10.7	cell wall.modification	solyc10g086520.1.1	Transcript		11.216	2.254		moderately similar to ( 351) AT2G37640 | Symbols: ATEXPA3, ATEXP3, ATHEXP ALPHA 1.9, EXP3 | EXP3 | chr2:15788077-15789812 REVERSEmoderately similar to ( 345) EXPA7_ORYSA Expansin-A7 precursor (OsEXPA7) (Alpha-expansin-7) (OsEXP7) (OsaEXPa1.26) - Oryza sativa (Rice)moderately similar to ( 345) loc_os03g60720 12003.m10961 protein alpha-expansin 6 precursor, putative, expressedPollen_allerg_1 eviden…
10.7	cell wall.modification	solyc07g006860.2.1	Transcript			4.025	12.384	moderately similar to ( 370) AT4G25810 | Symbols: XTR6, XTH23 | XTR6 (XYLOGLUCAN ENDOTRANSGLYCOSYLASE 6); hydrolase, acting on glycosyl bonds / hydrolase, hydrolyzing O-glycosyl compounds / xyloglucan:xyloglucosyl transferase | chr4:13128694-13129715 FORWARDmoderately similar to ( 361) BRU1_SOYBN Brassinosteroid-regulated protein BRU1 precursor - Glycine max (Soybean)moderately similar to ( 347) …
10.7	cell wall.modification	solyc05g046290.2.1	Transcript				3.604	moderately similar to ( 380) AT4G25810 | Symbols: XTR6, XTH23 | XTR6 (XYLOGLUCAN ENDOTRANSGLYCOSYLASE 6); hydrolase, acting on glycosyl bonds / hydrolase, hydrolyzing O-glycosyl compounds / xyloglucan:xyloglucosyl transferase | chr4:13128694-13129715 FORWARDmoderately similar to ( 365) BRU1_SOYBN Brassinosteroid-regulated protein BRU1 precursor - Glycine max (Soybean)moderately similar to ( 368) …
10.7	cell wall.modification	solyc03g115890.2.1	Transcript			2.13		moderately similar to ( 355) AT2G03090 | Symbols: ATEXPA15, EXP15, ATEXP15, ATHEXP ALPHA 1.3 | ATEXPA15 (ARABIDOPSIS THALIANA EXPANSIN A15) | chr2:917361-918554 REVERSEmoderately similar to ( 318) EXPA5_ORYSA Expansin-A5 precursor (OsEXPA5) (Alpha-expansin-5) (OsEXP5) (OsaEXPa1.20) - Oryza sativa (Rice)moderately similar to ( 318) loc_os02g51040 12002.m10138 protein alpha-expansin 15 precursor, p…
10.7	cell wall.modification	solyc05g005680.2.1	Transcript			3.629		moderately similar to ( 372) AT1G10550 | Symbols: XTH33, XET | XTH33; hydrolase, acting on glycosyl bonds / hydrolase, hydrolyzing O-glycosyl compounds / xyloglucan:xyloglucosyl transferase | chr1:3479257-3480957 REVERSEmoderately similar to ( 201) XTH_TOBAC Probable xyloglucan endotransglucosylase/hydrolase protein precursor (EC 2.4.1.207) - Nicotiana tabacum (Common tobacco)moderately similar t…
10.7	cell wall.modification	solyc06g060970.1.1	Transcript			12.804		moderately similar to ( 251) AT4G17030 | Symbols: ATEXLB1, EXPR, AT-EXPR, ATEXPR1, ATHEXP BETA 3.1 | ATEXLB1 (ARABIDOPSIS THALIANA EXPANSIN-LIKE B1) | chr4:9581817-9583181 REVERSEweakly similar to ( 178) EXLA1_ORYSA Expansin-like A1 precursor (OsEXLA1) (OsEXPL1) (OsaEXPb2.1) - Oryza sativa (Rice)weakly similar to ( 179) loc_os03g04020 12003.m101177 protein expansin-like 3 precursor, putative, exp…
10.7	cell wall.modification	solyc01g099630.2.1	Transcript			2.218		moderately similar to ( 452) AT5G13870 | Symbols: EXGT-A4 | EXGT-A4 (ENDOXYLOGLUCAN TRANSFERASE A4); hydrolase, acting on glycosyl bonds / hydrolase, hydrolyzing O-glycosyl compounds / xyloglucan:xyloglucosyl transferase | chr5:4475089-4476217 REVERSEhighly similar to ( 580) XTH_TOBAC Probable xyloglucan endotransglucosylase/hydrolase protein precursor (EC 2.4.1.207) - Nicotiana tabacum (Common t…
10.7	cell wall.modification	solyc03g093130.2.1	Transcript			-2.702		moderately similar to ( 402) AT4G25810 | Symbols: XTR6, XTH23 | XTR6 (XYLOGLUCAN ENDOTRANSGLYCOSYLASE 6); hydrolase, acting on glycosyl bonds / hydrolase, hydrolyzing O-glycosyl compounds / xyloglucan:xyloglucosyl transferase | chr4:13128694-13129715 FORWARDmoderately similar to ( 386) BRU1_SOYBN Brassinosteroid-regulated protein BRU1 precursor - Glycine max (Soybean)moderately similar to ( 394) …
10.7	cell wall.modification	solyc09g010860.2.1	Transcript			2.414		moderately similar to ( 417) AT2G37640 | Symbols: ATEXPA3, ATEXP3, ATHEXP ALPHA 1.9, EXP3 | EXP3 | chr2:15788077-15789812 REVERSEmoderately similar to ( 387) EXPA7_ORYSA Expansin-A7 precursor (OsEXPA7) (Alpha-expansin-7) (OsEXP7) (OsaEXPa1.26) - Oryza sativa (Rice)moderately similar to ( 387) loc_os03g60720 12003.m10961 protein alpha-expansin 6 precursor, putative, expressedPollen_allerg_1 DPBB_1…
10.7	cell wall.modification	NM_001247049.1	Transcript			4.47098		functional_description: Solanum lycopersicum extensin-like protein Dif54 (Dif54), mR
10.7	cell wall.modification	Solyc12g049160.1.1	Transcript			4.69922		functional_description: Extensin-like protein Ext1 (AHRD V1 ***- Q8VWM5_SOLLC) //
10.7	cell wall.modification	Solyc12g049090.1.1	Transcript			6.24359		functional_description: Extensin-like protein Ext1 (AHRD V1 ***- Q8VWM5_SOLLC) //
10.7	cell wall.modification	Solyc12g049050.1.1	Transcript			3.33403		functional_description: Extensin-like protein Ext1 (AHRD V1 ***- Q8VWM5_SOLLC) //
10.7	cell wall.modification	Solyc12g049170.1.1	Transcript			2.90824		functional_description: Extensin-like protein Ext1 (AHRD V1 ***- Q8VWM5_SOLLC) //
10.7	cell wall.modification	Solyc12g100100.1.1	Transcript			2.3215		functional_description: Extensin-like protein Ext1 (AHRD V1 ***- Q8VWM5_SOLLC) //
10.8.1	cell wall.pectin*esterases.PME	solyc03g046270.2.1	Transcript	-2.902		3.513		moderately similar to ( 463) AT5G15900 | Symbols: | unknown protein | chr5:5189524-5192070 REVERSEmoderately similar to ( 419) loc_os01g46400 12001.m10838 protein expressed proteinDUF231 genomic_reference:SL2.40ch03 gene_region:16080552-16085077 transcript_region:SL2.40ch03:16080552..16085077- functional_description:"Leaf senescence protein-like (AHRD V1 ***- Q8RV74_ORYSJ); contains Interpro doma…
10.8.1	cell wall.pectin*esterases.PME	solyc02g081990.2.1	Transcript	-25.845	-3.006	9.113		highly similar to ( 537) AT5G04960 | Symbols: | pectinesterase family protein | chr5:1461985-1463809 FORWARDmoderately similar to ( 449) PME3_PHAVU Pectinesterase-3 precursor (EC 3.1.1.11) (Pectin methylesterase 3) (PE 3) - Phaseolus vulgaris (Kidney bean) (French bean)moderately similar to ( 383) loc_os04g38560 12004.m08845 protein pectinesterase-1 precursor, putative, expressedPectinesterase Pe…
10.8.1	cell wall.pectin*esterases.PME	solyc01g079850.2.1	Transcript	-2.802				highly similar to ( 625) AT5G19160 | Symbols: | unknown protein | chr5:6430725-6432456 FORWARDhighly similar to ( 508) loc_os12g05080 12012.m04501 protein expressed proteinDUF231 genomic_reference:SL2.40ch01 gene_region:71488405-71491992 transcript_region:SL2.40ch01:71488405..71491992- functional_description:"Os06g0207500 protein (Fragment) (AHRD V1 ***- Q0DDQ9_ORYSJ); contains Interpro domain(s)…
10.8.1	cell wall.pectin*esterases.PME	solyc06g051960.2.1	Transcript	-2.252				highly similar to ( 769) AT3G49220 | Symbols: | pectinesterase family protein | chr3:18249840-18253647 FORWARDmoderately similar to ( 457) PME_PRUPE Pectinesterase PPE8B precursor (EC 3.1.1.11) (Pectin methylesterase) (PE) - Prunus persica (Peach)highly similar to ( 542) loc_os01g13320 12001.m07941 protein pectinesterase-2 precursor, putative, expressedPectinesterase PemB PMEI genomic_reference:S…
10.8.1	cell wall.pectin*esterases.PME	solyc02g014300.1.1	Transcript	-12.456		10.606		highly similar to ( 569) AT5G04960 | Symbols: | pectinesterase family protein | chr5:1461985-1463809 FORWARDmoderately similar to ( 486) PME3_PHAVU Pectinesterase-3 precursor (EC 3.1.1.11) (Pectin methylesterase 3) (PE 3) - Phaseolus vulgaris (Kidney bean) (French bean)moderately similar to ( 409) loc_os03g18860 12003.m07306 protein pectinesterase U1 precursor, putative, expressedPectinesterase P…
10.8.1	cell wall.pectin*esterases.PME	solyc03g083840.2.1	Transcript	-3.691		2.65		highly similar to ( 592) AT5G51490 | Symbols: | pectinesterase family protein | chr5:20913680-20915606 REVERSEhighly similar to ( 503) PME2_CITSI Pectinesterase-2 precursor (EC 3.1.1.11) (Pectin methylesterase) (PE) - Citrus sinensis (Sweet orange)moderately similar to ( 377) loc_os01g57854 12001.m11933 protein pectinesterase-1 precursor, putative, expressedPectinesterase PemB PMEI PRK10531 genom…
10.8.1	cell wall.pectin*esterases.PME	solyc07g043240.2.1	Transcript	-3.554				moderately similar to ( 469) AT1G05310 | Symbols: | pectinesterase family protein | chr1:1550615-1552434 REVERSEweakly similar to ( 164) PME3_CITSI Pectinesterase-3 precursor (EC 3.1.1.11) (Pectin methylesterase 3) (PE 3) - Citrus sinensis (Sweet orange)moderately similar to ( 438) loc_os08g10604 12008.m05193 protein pectinesterase-1 precursor, putative, expressedPectinesterase PemB genomic_refer…
10.8.1	cell wall.pectin*esterases.PME	solyc03g083870.2.1	Transcript	-7.197		20.603		highly similar to ( 630) AT2G45220 | Symbols: | pectinesterase family protein | chr2:18644281-18646394 REVERSEhighly similar to ( 613) PME2_CITSI Pectinesterase-2 precursor (EC 3.1.1.11) (Pectin methylesterase) (PE) - Citrus sinensis (Sweet orange)moderately similar to ( 412) loc_os01g21034 12001.m42984 protein pectinesterase-2 precursor, putative, expressedPectinesterase PemB PMEI PRK10531 genom…
10.8.1	cell wall.pectin*esterases.PME	solyc02g065610.2.1	Transcript	-2.108				moderately similar to ( 464) AT5G15900 | Symbols: | unknown protein | chr5:5189524-5192070 REVERSEmoderately similar to ( 410) loc_os01g46400 12001.m10838 protein expressed proteinDUF231 genomic_reference:SL2.40ch02 gene_region:31352956-31357159 transcript_region:SL2.40ch02:31352956..31357159- functional_description:"Leaf senescence protein-like (AHRD V1 ***- Q8RV74_ORYSJ); contains Interpro doma…
10.8.1	cell wall.pectin*esterases.PME	solyc00g170510.1.1	Transcript		-20.002		7.992	moderately similar to ( 219) AT3G27980 | Symbols: | pectinesterase family protein | chr3:10393904-10395861 FORWARDweakly similar to ( 193) PME_PRUPE Pectinesterase PPE8B precursor (EC 3.1.1.11) (Pectin methylesterase) (PE) - Prunus persica (Peach)moderately similar to ( 215) loc_os04g54850 12004.m10377 protein pectinesterase family protein, expressedPectinesterase PemB evidence_code:10F0H1E0IEG g…
10.8.1	cell wall.pectin*esterases.PME	solyc11g005770.1.1	Transcript				2.222	highly similar to ( 687) AT5G09760 | Symbols: | pectinesterase family protein | chr5:3032446-3034364 FORWARDmoderately similar to ( 293) PME2_CITSI Pectinesterase-2 precursor (EC 3.1.1.11) (Pectin methylesterase) (PE) - Citrus sinensis (Sweet orange)moderately similar to ( 472) loc_os01g65790 12001.m12687 protein pectinesterase PPE8B precursor, putative, expressedPectinesterase PemB evidence_code…
10.8.1	cell wall.pectin*esterases.PME	solyc01g109740.2.1	Transcript			3.81		moderately similar to ( 430) AT2G21610 | Symbols: PE11, ATPE11 | pectinesterase family protein | chr2:9245161-9247025 REVERSEweakly similar to ( 186) PME_DAUCA Pectinesterase (EC 3.1.1.11) (Pectin methylesterase) (PE) - Daucus carota (Carrot)moderately similar to ( 342) loc_os01g44340 12001.m10690 protein pectinesterase-3 precursor, putative, expressedPectinesterase PemB PRK10531 genomic_referenc…
10.8.1	cell wall.pectin*esterases.PME	solyc06g034360.1.1	Transcript			4.236		highly similar to ( 563) AT3G47400 | Symbols: | pectinesterase family protein | chr3:17465629-17467888 FORWARDhighly similar to ( 505) PME2_CITSI Pectinesterase-2 precursor (EC 3.1.1.11) (Pectin methylesterase) (PE) - Citrus sinensis (Sweet orange)moderately similar to ( 398) loc_os01g57854 12001.m11933 protein pectinesterase-1 precursor, putative, expressedPectinesterase PemB PMEI evidence_code:…
10.8.2	cell wall.pectin*esterases.acetyl esterase	solyc08g075020.2.1	Transcript	-2.272				highly similar to ( 607) AT4G19420 | Symbols: | pectinacetylesterase family protein | chr4:10587504-10589807 REVERSEhighly similar to ( 569) loc_os02g47400 12002.m100327 protein carboxylic ester hydrolase, putative, expressed PAE genomic_reference:SL2.40ch08 gene_region:56343208-56348032 transcript_region:SL2.40ch08:56343208..56348032+ go_terms:GO:0004091 functional_description:"Pectinacetylester…
10.8.2	cell wall.pectin*esterases.acetyl esterase	solyc08g005790.2.1	Transcript	23.89		-5.811		moderately similar to ( 314) AT4G19420 | Symbols: | pectinacetylesterase family protein | chr4:10587504-10589807 REVERSEmoderately similar to ( 302) loc_os02g47400 12002.m100327 protein carboxylic ester hydrolase, putative, expressed PAE genomic_reference:SL2.40ch08 gene_region:615659-619369 transcript_region:SL2.40ch08:615659..619369+ go_terms:GO:0004091 functional_description:"Pectinacetylester…
31.1	cell.organisation	solyc01g005080.2.1	Transcript	-2.035				highly similar to ( 656) AT2G01910 | Symbols: ATMAP65-6, MAP65-6 | ATMAP65-6; microtubule binding | chr2:417698-420182 FORWARDhighly similar to ( 554) loc_os09g27700 12009.m22112 protein microtubule-associated protein MAP65-1a, putative, expressed MAP65_ASE1 genomic_reference:SL2.40ch01 gene_region:67325-72180 transcript_region:SL2.40ch01:67325..72180- go_terms:GO:0008017 functional_description:"…
31.1	cell.organisation	solyc06g009780.2.1	Transcript	-2.998				nearly identical (1073) AT2G47500 | Symbols: | ATP binding / microtubule motor | chr2:19493247-19497882 FORWARDmoderately similar to ( 204) FLA10_CHLRE Kinesin-like protein FLA10 (Protein KHP1) - Chlamydomonas reinhardtiihighly similar to ( 935) loc_os03g18980 12003.m07316 protein kinesin-4, putative, expressed KISc_C_terminal KISc Kinesin KISc KISc_KHC_KIF5 KISc_KIF4 KISc_KIP3_like KISc_KIF3 KIS…
31.1	cell.organisation	solyc05g054480.2.1	Transcript	-5.001		2.349		highly similar to ( 741) AT3G12110 | Symbols: ACT11 | ACT11 (actin-11); structural constituent of cytoskeleton | chr3:3858116-3859609 FORWARDhighly similar to ( 750) ACT3_SOLTU Actin-58 - Solanum tuberosum (Potato)highly similar to ( 738) loc_os03g50890 12003.m10074 protein actin-1, putative, expressed Actin ACTIN ACTIN COG5277 genomic_reference:SL2.40ch05 gene_region:63549262-63552429 transcript…
31.1	cell.organisation	solyc03g044060.2.1	Transcript	-2.192				highly similar to ( 690) AT5G67470 | Symbols: | formin homology 2 domain-containing protein / FH2 domain-containing protein | chr5:26926835-26930212 FORWARDhighly similar to ( 537) loc_os03g10680 12003.m06520 protein actin binding protein, putative, expressed FH2 FH2 genomic_reference:SL2.40ch03 gene_region:11841335-11845214 transcript_region:SL2.40ch03:11841335..11845214- go_terms:GO:0030036 fun…
31.1	cell.organisation	solyc04g040220.2.1	Transcript	-2.092				highly similar to ( 620) AT2G41370 | Symbols: BOP2 | BOP2 (BLADE ON PETIOLE2); protein binding | chr2:17238019-17240203 REVERSEhighly similar to ( 563) loc_os01g72020 12001.m43379 protein BOP2, putative, expressed genomic_reference:SL2.40ch04 gene_region:31130616-31133135 transcript_region:SL2.40ch04:31130616..31133135- go_terms:GO:0005515 functional_description:"NPR1-like protein (Fragment) (AHR…
31.1	cell.organisation	solyc06g050920.2.1	Transcript	-2.144				highly similar to ( 688) AT2G40320 | Symbols: | unknown protein | chr2:16840330-16842139 FORWARDhighly similar to ( 545) loc_os03g60350 12003.m10924 protein expressed proteinDUF231 genomic_reference:SL2.40ch06 gene_region:30288370-30291010 transcript_region:SL2.40ch06:30288370..30291010- functional_description:"Os03g0291800 protein (Fragment) (AHRD V1 **-- Q0DSS4_ORYSJ); contains Interpro domain(…
31.1	cell.organisation	solyc05g053620.2.1	Transcript	2.787				weakly similar to ( 108) AT5G24560 | Symbols: AtPP2-B12 | AtPP2-B12 (Phloem protein 2-B12); carbohydrate binding | chr5:8402205-8403266 FORWARDweakly similar to ( 116) loc_os02g56760 12002.m10698 protein ATPP2-B12, putative genomic_reference:SL2.40ch05 gene_region:62839788-62841148 transcript_region:SL2.40ch05:62839788..62841148+ go_terms:GO:0030246 functional_description:"F-box protein PP2-B1 (A…
31.1	cell.organisation	solyc01g091700.2.1	Transcript	-3.111				moderately similar to ( 370) AT3G61060 | Symbols: AtPP2-A13 | AtPP2-A13 (Arabidopsis thaliana phloem protein 2-A13); carbohydrate binding | chr3:22603166-22604336 FORWARDmoderately similar to ( 341) loc_os03g02550 12003.m05796 protein ATPP2-A13, putative, expressed genomic_reference:SL2.40ch01 gene_region:77059070-77061042 transcript_region:SL2.40ch01:77059070..77061042+ go_terms:GO:0030246,GO:00…
31.1	cell.organisation	solyc09g005630.2.1	Transcript	-2.053				highly similar to ( 568) AT5G01360 | Symbols: | EXPRESSED IN: 13 plant structures; EXPRESSED DURING: 4 anthesis, petal differentiation and expansion stage; CONTAINS InterPro DOMAIN/s: Protein of unknown function DUF231, plant (InterPro:IPR004253); BEST Arabidopsis thaliana protein match is: ESK1 (ESKIMO 1) (TAIR:AT3G55990.1); Has 688 Blast hits to 680 proteins in 18 species: Archae - 0; Bacteria …
31.1	cell.organisation	solyc01g097520.2.1	Transcript	9.313	4.534			moderately similar to ( 271) AT2G38750 | Symbols: ANNAT4 | ANNAT4 (ANNEXIN ARABIDOPSIS 4); calcium ion binding / calcium-dependent phospholipid binding | chr2:16196582-16198431 REVERSEweakly similar to ( 160) ANX4_FRAAN Annexin-like protein RJ4 - Fragaria ananassa (Strawberry)moderately similar to ( 238) loc_os05g31750 12005.m07409 protein annexin-like protein RJ4, putative, expressed genomic_ref…
31.1	cell.organisation	solyc10g080100.1.1	Transcript	-4.246		2.122		nearly identical (1135) AT2G41740 | Symbols: VLN2, ATVLN2 | VLN2 (VILLIN 2); actin binding | chr2:17410962-17416878 REVERSEnearly identical (1127) loc_os03g24220 12003.m34866 protein villin-3, putative, expressed GEL evidence_code:10F0H1E0IEG genomic_reference:SL2.40ch10 gene_region:60809242-60818952 transcript_region:SL2.40ch10:60809242..60818952- go_terms:GO:0051015 functional_description:"Acti…
31.1	cell.organisation	solyc02g081170.2.1	Transcript	2.339				moderately similar to ( 347) AT4G04020 | Symbols: FIB | FIB (FIBRILLIN); structural molecule | chr4:1932161-1933546 FORWARDhighly similar to ( 531) LIPC_SOLTU Light-induced protein, chloroplast precursor (Chloroplastic drought-induced stress protein CDSP-34) - Solanum tuberosum (Potato)moderately similar to ( 327) loc_os09g04790 12009.m03848 protein plastid-lipid-associated protein 2, chloroplast…
31.1	cell.organisation	solyc01g081540.2.1	Transcript	-3.205				nearly identical (2238) AT2G31900 | Symbols: XIF, ATXIF, ATMYO5 | XIF; motor | chr2:13560760-13569623 REVERSEnearly identical (2141) loc_os03g53660 12003.m10336 protein XIF, putative, expressed MYSc_type_XI MYSc COG5022 MYSc Myosin_head MYSc_type_V MYSc_type_II MYSc_type_I MYSc_type_VII MYSc_type_VIII MYSc_type_VI MYSc_type_XV MYSc_type_IX MYSc_type_III MYSc_type_XVIII DIL genomic_reference:SL2.4…
31.1	cell.organisation	solyc06g051350.2.1	Transcript	-3.334				highly similar to ( 612) AT3G55990 | Symbols: ESK1 | ESK1 (ESKIMO 1) | chr3:20780410-20782931 FORWARDhighly similar to ( 511) loc_os03g18140 12003.m07239 protein expressed proteinDUF231 genomic_reference:SL2.40ch06 gene_region:31152315-31155133 transcript_region:SL2.40ch06:31152315..31155133- functional_description:"Os03g0291800 protein (Fragment) (AHRD V1 **-- Q0DSS4_ORYSJ); contains Interpro do…
31.1	cell.organisation	solyc03g083030.2.1	Transcript	-2.143				moderately similar to ( 347) AT5G24310 | Symbols: ABIL3 | ABIL3 (ABL INTERACTOR-LIKE PROTEIN 3) | chr5:8274637-8276325 FORWARDweakly similar to ( 166) ABIL2_ORYSA Putative protein ABIL2 (Abl interactor-like protein 2) - Oryza sativa (Rice)weakly similar to ( 166) loc_os01g37110 12001.m10006 protein protein ABIL1, putative, expressed genomic_reference:SL2.40ch03 gene_region:46407770-46412248 trans…
31.1	cell.organisation	solyc03g114760.2.1	Transcript	-2.628				weakly similar to ( 164) AT5G08120 | Symbols: MBP2C, ATMBP2C | MBP2C (MICROTUBULE BINDING PROTEIN 2C); protein binding | chr5:2600743-2602678 REVERSEweakly similar to ( 127) loc_os06g17440 12006.m06456 protein TMV-MP30 binding protein 2C, putative, expressed genomic_reference:SL2.40ch03 gene_region:58711188-58715633 transcript_region:SL2.40ch03:58711188..58715633+ go_terms:GO:0005515 functional_d…
31.1	cell.organisation	solyc10g080940.1.1	Transcript	-2.002		2.163		highly similar to ( 872) AT5G12250 | Symbols: TUB6 | TUB6 (BETA-6 TUBULIN); structural constituent of cytoskeleton | chr5:3961317-3962971 REVERSEhighly similar to ( 880) TBB1_ORYSA Tubulin beta-1 chain (Beta-1 tubulin) - Oryza sativa (Rice)highly similar to ( 880) loc_os01g18050 12001.m08347 protein tubulin beta-1 chain, putative, expressed beta_tubulin COG5023 Tubulin_FtsZ alpha_tubulin gamma_tu…
31.1	cell.organisation	solyc02g065600.2.1	Transcript	-5.896		2.871		moderately similar to ( 468) AT5G15900 | Symbols: | unknown protein | chr5:5189524-5192070 REVERSEmoderately similar to ( 412) loc_os01g46400 12001.m10838 protein expressed proteinDUF231 genomic_reference:SL2.40ch02 gene_region:31340580-31343502 transcript_region:SL2.40ch02:31340580..31343502- functional_description:"Leaf senescence protein-like (AHRD V1 ***- Q8RV74_ORYSJ); contains Interpro doma…
31.1	cell.organisation	solyc02g084390.2.1	Transcript	-2.422				highly similar to ( 557) AT3G51150 | Symbols: | kinesin motor family protein | chr3:19002006-19006509 FORWARDweakly similar to ( 193) FLA10_CHLRE Kinesin-like protein FLA10 (Protein KHP1) - Chlamydomonas reinhardtiihighly similar to ( 623) loc_os08g43400 12008.m080229 protein ATP binding protein, putative, expressed KISc_CENP_E Kinesin KISc KISc KISc_KIP3_like KISc_KHC_KIF5 KISc_KIF4 KISc_KIF3 KI…
31.1	cell.organisation	solyc07g065880.2.1	Transcript	-3.019				nearly identical (1067) AT3G44730 | Symbols: | kinesin motor protein-related | chr3:16285888-16290852 FORWARDweakly similar to ( 198) FLA10_CHLRE Kinesin-like protein FLA10 (Protein KHP1) - Chlamydomonas reinhardtiihighly similar to ( 533) loc_os03g18980 12003.m07316 protein kinesin-4, putative, expressed KISc_C_terminal KISc Kinesin KISc KISc_KHC_KIF5 KISc_KIF3 KISc_KIF4 KISc_KIP3_like KISc_KIF1…
31.1	cell.organisation	solyc12g044930.1.1	Transcript	3.97				weakly similar to ( 200) AT2G02240 | Symbols: MEE66 | MEE66 (maternal effect embryo arrest 66) | chr2:592359-593602 REVERSEweakly similar to ( 174) loc_os02g56840 12002.m10706 protein phloem-specific lectin, putative, expressed evidence_code:10F0H1E1IEG genomic_reference:SL2.40ch12 gene_region:45731804-45733125 transcript_region:SL2.40ch12:45731804..45733125+ functional_description:"F-box protein…
31.1	cell.organisation	solyc12g007160.1.1	Transcript	2.926				very weakly similar to (87.8) AT5G24310 | Symbols: ABIL3 | ABIL3 (ABL INTERACTOR-LIKE PROTEIN 3) | chr5:8274637-8276325 FORWARDweakly similar to ( 114) ABIL5_ORYSA Probable protein ABIL5 (Abl interactor-like protein 5) - Oryza sativa (Rice)weakly similar to ( 114) loc_os01g55560 12001.m11713 protein expressed protein evidence_code:10F0H0E0IEG genomic_reference:SL2.40ch12 gene_region:1591341-15938…
31.1	cell.organisation	solyc10g047240.1.1	Transcript	-7.403		2.529		moderately similar to ( 331) AT5G12380 | Symbols: | annexin, putative | chr5:4009223-4010687 FORWARDmoderately similar to ( 363) ANX4_FRAAN Annexin-like protein RJ4 - Fragaria ananassa (Strawberry)moderately similar to ( 272) loc_os06g11800 12006.m05897 protein annexin-like protein RJ4, putative, expressed evidence_code:10F0H1E1IEG genomic_reference:SL2.40ch10 gene_region:35695887-35697453 transc…
31.1	cell.organisation	solyc08g062360.2.1	Transcript	3.449				weakly similar to ( 141) AT5G51160 | Symbols: | ankyrin repeat family protein | chr5:20792280-20793681 FORWARDweakly similar to ( 105) loc_os08g42960 12008.m26779 protein protein binding protein, putative, expressed genomic_reference:SL2.40ch08 gene_region:48169401-48171051 transcript_region:SL2.40ch08:48169401..48171051+ go_terms:GO:0015276 functional_description:"Ankyrin repeat protein (AHRD V1…
31.1	cell.organisation	solyc01g068420.2.1	Transcript	-7.754				moderately similar to ( 362) AT1G29050 | Symbols: | unknown protein | chr1:10136376-10139082 REVERSEmoderately similar to ( 371) loc_os01g46350 12001.m10833 protein expressed proteinDUF231 genomic_reference:SL2.40ch01 gene_region:70063083-70065604 transcript_region:SL2.40ch01:70063083..70065604+ functional_description:"Os06g0207500 protein (Fragment) (AHRD V1 ***- Q0DDQ9_ORYSJ); contains Interpro…
31.1	cell.organisation	solyc04g050990.2.1	Transcript	-2.097				moderately similar to ( 247) AT2G02240 | Symbols: MEE66 | MEE66 (maternal effect embryo arrest 66) | chr2:592359-593602 REVERSEmoderately similar to ( 215) loc_os12g03740 12012.m04371 protein ATPP2-B10, putative, expressed genomic_reference:SL2.40ch04 gene_region:48423112-48425767 transcript_region:SL2.40ch04:48423112..48425767- go_terms:GO:0030246 functional_description:"F-box protein PP2-B1 (AH…
31.1	cell.organisation	solyc08g014570.2.1	Transcript	4.266				highly similar to ( 626) AT2G31820 | Symbols: | ankyrin repeat family protein | chr2:13530350-13532562 FORWARDhighly similar to ( 546) loc_os09g34280 12009.m060043 protein protein binding protein, putative, expressed ANK genomic_reference:SL2.40ch08 gene_region:4696885-4699796 transcript_region:SL2.40ch08:4696885..4699796+ go_terms:GO:0030506 functional_description:"Ankyrin repeat family protein …
31.1	cell.organisation	solyc07g006350.2.1	Transcript	-2.1				highly similar to ( 596) AT5G57740 | Symbols: XBAT32 | XBAT32; protein binding / zinc ion binding | chr5:23394789-23397145 REVERSEhighly similar to ( 628) loc_os02g54860 12002.m33908 protein XBAT32, putative, expressed ANK genomic_reference:SL2.40ch07 gene_region:1166641-1172812 transcript_region:SL2.40ch07:1166641..1172812- go_terms:GO:0042803 functional_description:"Ankyrin repeat-rich protein …
31.1	cell.organisation	solyc07g062210.2.1	Transcript	-2.105				moderately similar to ( 410) AT2G34070 | Symbols: | unknown protein | chr2:14387631-14390160 REVERSEmoderately similar to ( 435) loc_os01g46350 12001.m10833 protein expressed proteinDUF231 genomic_reference:SL2.40ch07 gene_region:62231611-62234970 transcript_region:SL2.40ch07:62231611..62234970- functional_description:"Os06g0207500 protein (Fragment) (AHRD V1 ***- Q0DDQ9_ORYSJ); contains Interpro…
31.1	cell.organisation	solyc06g076050.2.1	Transcript	3.623		-3.023		highly similar to ( 616) AT2G28840 | Symbols: | ankyrin repeat family protein | chr2:12378672-12380474 FORWARDhighly similar to ( 528) loc_os05g02130 12005.m04749 protein ankyrin repeat domain-containing protein 28, putative, expressed ANK genomic_reference:SL2.40ch06 gene_region:43613628-43616215 transcript_region:SL2.40ch06:43613628..43616215+ go_terms:GO:0003950 functional_description:"Ankyrin…
31.1	cell.organisation	solyc03g006220.2.1	Transcript	-3.093				moderately similar to ( 494) AT1G29050 | Symbols: | unknown protein | chr1:10136376-10139082 REVERSEmoderately similar to ( 471) loc_os01g46350 12001.m10833 protein expressed proteinDUF231 genomic_reference:SL2.40ch03 gene_region:848503-853887 transcript_region:SL2.40ch03:848503..853887+ functional_description:"Os06g0207500 protein (Fragment) (AHRD V1 **-- Q0DDQ9_ORYSJ); contains Interpro domain(…
31.1	cell.organisation	solyc04g015010.2.1	Transcript	-2.516				moderately similar to ( 318) AT4G17220 | Symbols: ATMAP70-5 | ATMAP70-5 (microtubule-associated proteins 70-5); microtubule binding | chr4:9657008-9659405 REVERSEmoderately similar to ( 308) loc_os02g50320 12002.m10066 protein ATMAP70-3, putative, expressedMyosin_HC-like genomic_reference:SL2.40ch04 gene_region:5219478-5223595 transcript_region:SL2.40ch04:5219478..5223595+ go_terms:GO:0008017 fun…
31.1	cell.organisation	solyc02g078670.2.1	Transcript	-2.845				moderately similar to ( 363) AT4G27430 | Symbols: CIP7 | CIP7 (COP1-INTERACTING PROTEIN 7); transcription activator | chr4:13718817-13722736 FORWARDweakly similar to ( 168) loc_os07g26440 12007.m079669 protein CIP7, putative, expressed genomic_reference:SL2.40ch02 gene_region:37908574-37913624 transcript_region:SL2.40ch02:37908574..37913624- go_terms:GO:0016563 functional_description:"COP1-Intera…
31.1	cell.organisation	solyc09g015350.2.1	Transcript	-2.928				highly similar to ( 544) AT2G38320 | Symbols: | unknown protein | chr2:16055488-16057874 FORWARDmoderately similar to ( 432) loc_os03g60300 12003.m10921 protein expressed proteinDUF231 genomic_reference:SL2.40ch09 gene_region:8593157-8598993 transcript_region:SL2.40ch09:8593157..8598993- functional_description:"Os03g0291800 protein (Fragment) (AHRD V1 **-- Q0DSS4_ORYSJ); contains Interpro domain(…
31.1	cell.organisation	solyc03g096030.2.1	Transcript	-2.298				highly similar to ( 629) AT3G55990 | Symbols: ESK1 | ESK1 (ESKIMO 1) | chr3:20780410-20782931 FORWARDmoderately similar to ( 488) loc_os03g18140 12003.m07239 protein expressed proteinDUF231 genomic_reference:SL2.40ch03 gene_region:51288017-51290350 transcript_region:SL2.40ch03:51288017..51290350- functional_description:"Os03g0291800 protein (Fragment) (AHRD V1 **-- Q0DSS4_ORYSJ); contains Interpr…
31.1	cell.organisation	solyc01g088810.2.1	Transcript	3.084				moderately similar to ( 210) AT5G51160 | Symbols: | ankyrin repeat family protein | chr5:20792280-20793681 FORWARDweakly similar to ( 107) loc_os08g42960 12008.m26779 protein protein binding protein, putative, expressed ANK genomic_reference:SL2.40ch01 gene_region:75305441-75307155 transcript_region:SL2.40ch01:75305441..75307155+ go_terms:GO:0008381 functional_description:"Ankyrin repeat protein …
31.1	cell.organisation	solyc06g083070.2.1	Transcript	-3.847				nearly identical (1003) AT5G48460 | Symbols: | fimbrin-like protein, putative | chr5:19636225-19639365 REVERSEhighly similar to ( 846) loc_os02g48740 12002.m09908 protein fimbrin 1, putative, expressed SAC6 genomic_reference:SL2.40ch06 gene_region:44904703-44911714 transcript_region:SL2.40ch06:44904703..44911714- go_terms:GO:0051015 functional_description:"Fimbrin-like potential actin filament bu…
31.1	cell.organisation	solyc08g066770.2.1	Transcript	2.236		-2.19		moderately similar to ( 291) AT1G10340 | Symbols: | ankyrin repeat family protein | chr1:3390475-3392481 REVERSEweakly similar to ( 180) loc_os08g42960 12008.m26779 protein protein binding protein, putative, expressed ANK genomic_reference:SL2.40ch08 gene_region:52808097-52813393 transcript_region:SL2.40ch08:52808097..52813393- go_terms:GO:0030506 functional_description:"Ankyrin repeat family pro…
31.1	cell.organisation	solyc01g100010.2.1	Transcript	6.44				moderately similar to ( 249) AT1G09155 | Symbols: AtPP2-B15 | AtPP2-B15 (Phloem protein 2-B15); carbohydrate binding | chr1:2949831-2950842 REVERSEweakly similar to ( 189) loc_os12g03740 12012.m04371 protein ATPP2-B10, putative, expressed genomic_reference:SL2.40ch01 gene_region:81848944-81850943 transcript_region:SL2.40ch01:81848944..81850943- go_terms:GO:0030246 functional_description:"F-box pr…
31.1	cell.organisation	solyc02g077080.2.1	Transcript	-2.217				moderately similar to ( 497) AT1G29050 | Symbols: | unknown protein | chr1:10136376-10139082 REVERSEmoderately similar to ( 466) loc_os01g46350 12001.m10833 protein expressed proteinDUF231 genomic_reference:SL2.40ch02 gene_region:36713146-36717503 transcript_region:SL2.40ch02:36713146..36717503+ functional_description:"Os06g0207500 protein (Fragment) (AHRD V1 **-- Q0DDQ9_ORYSJ); contains Interpro…
31.1	cell.organisation	solyc01g097550.2.1	Transcript	-3.96		4.834		moderately similar to ( 275) AT2G38750 | Symbols: ANNAT4 | ANNAT4 (ANNEXIN ARABIDOPSIS 4); calcium ion binding / calcium-dependent phospholipid binding | chr2:16196582-16198431 REVERSEweakly similar to ( 155) ANX4_FRAAN Annexin-like protein RJ4 - Fragaria ananassa (Strawberry)moderately similar to ( 223) loc_os05g31750 12005.m07409 protein annexin-like protein RJ4, putative, expressed genomic_ref…
31.1	cell.organisation	solyc10g008030.2.1	Transcript	-3.1				moderately similar to ( 439) AT1G29050 | Symbols: | unknown protein | chr1:10136376-10139082 REVERSEmoderately similar to ( 426) loc_os01g46350 12001.m10833 protein expressed proteinDUF231 genomic_reference:SL2.40ch10 gene_region:2196279-2199472 transcript_region:SL2.40ch10:2196279..2199472+ functional_description:"Os06g0207500 protein (Fragment) (AHRD V1 ***- Q0DDQ9_ORYSJ); contains Interpro dom…
31.1	cell.organisation	solyc09g083400.2.1	Transcript	-5.194		2.344		weakly similar to ( 186) AT3G23090 | Symbols: | FUNCTIONS IN: molecular_function unknown; INVOLVED IN: biological_process unknown; LOCATED IN: cellular_component unknown; EXPRESSED IN: inflorescence meristem, leaf apex, hypocotyl, flower, root; EXPRESSED DURING: petal differentiation and expansion stage; CONTAINS InterPro DOMAIN/s: Targeting for Xklp2 (InterPro:IPR009675); BEST Arabidopsis thalia…
31.1	cell.organisation	solyc12g056410.1.1	Transcript	2.63				moderately similar to ( 367) AT3G61060 | Symbols: AtPP2-A13 | AtPP2-A13 (Arabidopsis thaliana phloem protein 2-A13); carbohydrate binding | chr3:22603166-22604336 FORWARDmoderately similar to ( 342) loc_os03g02550 12003.m05796 protein ATPP2-A13, putative, expressed evidence_code:10F0H1E1IEG genomic_reference:SL2.40ch12 gene_region:47699541-47701524 transcript_region:SL2.40ch12:47699541..47701524+…
31.1	cell.organisation	solyc12g096890.1.1	Transcript	4.685		-5.31		weakly similar to ( 132) AT2G02360 | Symbols: AtPP2-B10 | AtPP2-B10 (Phloem protein 2-B10); carbohydrate binding | chr2:619699-620736 REVERSEweakly similar to ( 119) loc_os02g56840 12002.m10706 protein phloem-specific lectin, putative, expressed evidence_code:10F1H1E1IEG genomic_reference:SL2.40ch12 gene_region:63970662-63971522 transcript_region:SL2.40ch12:63970662..63971522+ functional_descript…
31.1	cell.organisation	solyc03g116370.2.1	Transcript	-7.385		2.758		moderately similar to ( 370) AT5G62500 | Symbols: ATEB1B, ATEB1, EB1B | ATEB1B (END BINDING PROTEIN 1B); microtubule binding | chr5:25092929-25095006 FORWARDmoderately similar to ( 323) loc_os04g54940 12004.m10386 protein ATEB1A, putative, expressed BIM1 genomic_reference:SL2.40ch03 gene_region:59895667-59900069 transcript_region:SL2.40ch03:59895667..59900069- go_terms:GO:0051010 functional_descr…
31.1	cell.organisation	solyc08g082710.2.1	Transcript		2.481			moderately similar to ( 204) AT3G49290 | Symbols: ABIL2 | ABIL2 (ABL INTERACTOR-LIKE PROTEIN 2) | chr3:18273407-18275221 FORWARDweakly similar to ( 143) ABIL2_ORYSA Putative protein ABIL2 (Abl interactor-like protein 2) - Oryza sativa (Rice)weakly similar to ( 143) loc_os01g37110 12001.m10006 protein protein ABIL1, putative, expressed genomic_reference:SL2.40ch08 gene_region:62575845-62579735 tra…
31.1	cell.organisation	solyc09g010690.2.1	Transcript				2.413	highly similar to ( 507) AT2G28840 | Symbols: | ankyrin repeat family protein | chr2:12378672-12380474 FORWARDmoderately similar to ( 483) loc_os05g02130 12005.m04749 protein ankyrin repeat domain-containing protein 28, putative, expressed ANK genomic_reference:SL2.40ch09 gene_region:4016066-4020196 transcript_region:SL2.40ch09:4016066..4020196+ go_terms:GO:0005200 functional_description:"Ankyrin…
31.1	cell.organisation	solyc09g074290.1.1	Transcript			2.04	2.865	very weakly similar to (89.0) AT2G03430 | Symbols: | ankyrin repeat family protein | chr2:1036192-1037536 REVERSEweakly similar to ( 154) loc_os03g45290 12003.m09558 protein ankyrin repeat domain-containing protein 50, putative, expressed ANK evidence_code:10F0H1E0IEG genomic_reference:SL2.40ch09 gene_region:61580158-61581582 transcript_region:SL2.40ch09:61580158..61581582- go_terms:GO:0008134 fu…
31.1	cell.organisation	solyc10g080550.1.1	Transcript			3.588	2.597	highly similar to ( 625) AT5G06700 | Symbols: | unknown protein | chr5:2063638-2065810 FORWARDhighly similar to ( 571) loc_os06g10560 12006.m05774 protein expressed proteinDUF231 evidence_code:10F0H1E0IEG genomic_reference:SL2.40ch10 gene_region:61117464-61119915 transcript_region:SL2.40ch10:61117464..61119915- functional_description:"Os06g0207500 protein (Fragment) (AHRD V1 ***- Q0DDQ9_ORYSJ); c…
31.1	cell.organisation	solyc08g062330.2.1	Transcript			-2.609		weakly similar to ( 140) AT5G15500 | Symbols: | ankyrin repeat family protein | chr5:5031791-5033443 REVERSEweakly similar to ( 109) loc_os11g08020 12011.m04998 protein protein binding protein, putative, expressed genomic_reference:SL2.40ch08 gene_region:48116286-48118271 transcript_region:SL2.40ch08:48116286..48118271+ go_terms:GO:0005515 functional_description:"Ankyrin repeat protein (AHRD V1 *…
31.3	cell.cycle	solyc01g090800.2.1	Transcript	-2.397		2.193		moderately similar to ( 313) AT3G60550 | Symbols: CYCP3;2 | CYCP3;2 (cyclin p3;2); cyclin-dependent protein kinase | chr3:22379846-22380641 FORWARDweakly similar to ( 174) loc_os04g46660 12004.m09614 protein cyclin-dependent protein kinase, putative, expressed Cyclin genomic_reference:SL2.40ch01 gene_region:76269467-76270584 transcript_region:SL2.40ch01:76269467..76270584+ go_terms:GO:0005515,GO:…
31.3	cell.cycle	solyc01g087440.2.1	Transcript	-3.277				moderately similar to ( 268) AT5G21080 | Symbols: | FUNCTIONS IN: molecular_function unknown; INVOLVED IN: biological_process unknown; LOCATED IN: cellular_component unknown; BEST Arabidopsis thaliana protein match is: cyclin-related (TAIR:AT2G41830.1); Has 203 Blast hits to 200 proteins in 66 species: Archae - 0; Bacteria - 4; Metazoa - 116; Fungi - 12; Plants - 64; Viruses - 0; Other Eukaryotes…
31.3	cell.cycle	solyc04g078470.2.1	Transcript	2.308				moderately similar to ( 248) AT4G34160 | Symbols: CYCD3;1, CYCD3 | CYCD3;1 (CYCLIN D3;1); cyclin-dependent protein kinase regulator/ protein binding | chr4:16357903-16359304 FORWARDweakly similar to ( 151) loc_os09g29100 12009.m06061 protein cyclin delta-2, putative, expressed Cyclin_N genomic_reference:SL2.40ch04 gene_region:60795941-60797791 transcript_region:SL2.40ch04:60795941..60797791- go_t…
31.3	cell.cycle	solyc04g081650.2.1	Transcript	3.348				weakly similar to ( 165) AT1G76310 | Symbols: CYCB2;4 | CYCB2;4 (CYCLIN B2;4); cyclin-dependent protein kinase regulator | chr1:28628046-28630199 REVERSEweakly similar to ( 172) CCNB2_MEDSA G2/mitotic-specific cyclin-2 (B-like cyclin) (CycMs2) (Fragment) - Medicago sativa (Alfalfa)weakly similar to ( 166) loc_os06g51110 12006.m31938 protein cyclin IIIZm, putative, expressed Cyclin_C genomic_refer…
31.3	cell.cycle	solyc01g089850.2.1	Transcript	-4.54		4.536		moderately similar to ( 258) AT2G44740 | Symbols: CYCP4;1 | CYCP4;1 (cyclin p4;1); cyclin-dependent protein kinase | chr2:18442287-18443304 REVERSEmoderately similar to ( 205) loc_os10g41430 12010.m06907 protein nuc-1 negative regulatory protein preg, putative, expressed Cyclin genomic_reference:SL2.40ch01 gene_region:75337760-75340187 transcript_region:SL2.40ch01:75337760..75340187- go_terms:GO:…
31.3	cell.cycle	solyc04g081660.1.1	Transcript	3.794				very weakly similar to ( 100) AT1G76310 | Symbols: CYCB2;4 | CYCB2;4 (CYCLIN B2;4); cyclin-dependent protein kinase regulator | chr1:28628046-28630199 REVERSE evidence_code:10F0H1E0IEG genomic_reference:SL2.40ch04 gene_region:63202222-63203318 transcript_region:SL2.40ch04:63202222..63203318- functional_description:"Cyclin B (AHRD V1 ***- B6V744_POPTO)"
31.3	cell.cycle	solyc08g080080.2.1	Transcript	-3.377				highly similar to ( 662) AT4G22910 | Symbols: FZR2 | FZR2 (FIZZY-RELATED 2); signal transducer | chr4:12012743-12015663 FORWARDhighly similar to ( 598) loc_os03g03150 12003.m101164 protein fizzy-related protein, putative, expressed WD40 COG2319 genomic_reference:SL2.40ch08 gene_region:60574341-60578537 transcript_region:SL2.40ch08:60574341..60578537+ go_terms:GO:0004872 functional_description:"WD…
31.3	cell.cycle	solyc01g107730.2.1	Transcript			3.006		moderately similar to ( 302) AT5G67260 | Symbols: CYCD3;2 | CYCD3;2 (CYCLIN D3;2); cyclin-dependent protein kinase | chr5:26836313-26837665 FORWARDweakly similar to ( 178) loc_os03g27420 12003.m08069 protein retrotransposon protein, putative, unclassified Cyclin_N genomic_reference:SL2.40ch01 gene_region:86939706-86941587 transcript_region:SL2.40ch01:86939706..86941587- go_terms:GO:0046982,GO:000…
31.3	cell.cycle	solyc11g010460.1.1	Transcript			3.868		moderately similar to ( 253) AT5G65420 | Symbols: CYCD4;1 | CYCD4;1 (CYCLIN D4;1); cyclin-dependent protein kinase regulator | chr5:26141592-26143750 REVERSEmoderately similar to ( 249) loc_os09g29100 12009.m06061 protein cyclin delta-2, putative, expressed Cyclin_N evidence_code:10F0H1E0IEG genomic_reference:SL2.40ch11 gene_region:3514298-3516600 transcript_region:SL2.40ch11:3514298..3516600- go…
31.3	cell.cycle	solyc12g088530.1.1	Transcript			2.595		moderately similar to ( 405) AT5G43080 | Symbols: CYCA3;1 | CYCA3;1 (Cyclin A3;1); cyclin-dependent protein kinase regulator | chr5:17293227-17294789 FORWARDmoderately similar to ( 395) CCNAL_DAUCA G2/mitotic-specific cyclin C13-1 (A-like cyclin) (Fragment) - Daucus carota (Carrot)moderately similar to ( 352) loc_os03g41100 12003.m09178 protein cyclin-A2, putative, expressed COG5024 Cyclin_N Cycl…
31.4	cell.vesicle transport	solyc05g024340.1.1	Transcript	-3.977		4.392		highly similar to ( 523) AT5G13150 | Symbols: ATEXO70C1 | ATEXO70C1 (exocyst subunit EXO70 family protein C1); protein binding | chr5:4172969-4174930 REVERSEmoderately similar to ( 456) loc_os11g06700 12011.m04867 protein protein binding protein, putative, expressed Exo70 evidence_code:10F0H1E1IEG genomic_reference:SL2.40ch05 gene_region:31197013-31198791 transcript_region:SL2.40ch05:31197013..31…
31.4	cell.vesicle transport	solyc01g091290.2.1	Transcript	-2.634				moderately similar to ( 241) AT1G12360 | Symbols: KEU | KEU (keule); protein transporter | chr1:4201172-4206144 FORWARDmoderately similar to ( 213) SEC1A_ORYSA Probable protein transport Sec1a - Oryza sativa (Rice)moderately similar to ( 231) loc_os02g25580 12002.m33674 protein SNARE-interacting protein KEULE, putative, expressed Sec1 genomic_reference:SL2.40ch01 gene_region:76699329-76703501 tra…
31.4	cell.vesicle transport	solyc06g075610.1.1	Transcript	3.462		-2.1		moderately similar to ( 478) AT5G59730 | Symbols: ATEXO70H7 | ATEXO70H7 (EXOCYST SUBUNIT EXO70 FAMILY PROTEIN H7); protein binding | chr5:24064096-24066004 REVERSEmoderately similar to ( 275) loc_os01g69230 12001.m13023 protein protein binding protein, putative, expressed Exo70 evidence_code:10F0H1E1IEG genomic_reference:SL2.40ch06 gene_region:43387130-43389001 transcript_region:SL2.40ch06:433871…
31.4	cell.vesicle transport	solyc07g054740.2.1	Transcript	-2.45				moderately similar to ( 282) AT4G21450 | Symbols: | vesicle-associated membrane family protein / VAMP family protein | chr4:11426136-11428125 FORWARDmoderately similar to ( 258) loc_os08g04620 12008.m04605 protein structural molecule, putative, expressed Motile_Sperm genomic_reference:SL2.40ch07 gene_region:60285913-60291302 transcript_region:SL2.40ch07:60285913..60291302- go_terms:GO:0005198 fun…
31.4	cell.vesicle transport	solyc03g120260.2.1	Transcript	9.262				moderately similar to ( 394) AT1G52360 | Symbols: | coatomer protein complex, subunit beta 2 (beta prime), putative | chr1:19499282-19505397 FORWARDvery weakly similar to (84.3) GBLP_MEDSA Guanine nucleotide-binding protein subunit beta-like protein - Medicago sativa (Alfalfa)moderately similar to ( 383) loc_os06g05180 12006.m71402 protein coatomer subunit beta, putative, expressed WD40 COG2319 g…
31.4	cell.vesicle transport	solyc11g073010.1.1	Transcript	-4.421				moderately similar to ( 475) AT5G59730 | Symbols: ATEXO70H7 | ATEXO70H7 (EXOCYST SUBUNIT EXO70 FAMILY PROTEIN H7); protein binding | chr5:24064096-24066004 REVERSEmoderately similar to ( 281) loc_os01g69230 12001.m13023 protein protein binding protein, putative, expressed Exo70 evidence_code:10F0H1E1IEG genomic_reference:SL2.40ch11 gene_region:53223896-53225800 transcript_region:SL2.40ch11:532238…
31.4	cell.vesicle transport	solyc09g005840.1.1	Transcript	4.082				highly similar to ( 595) AT3G09520 | Symbols: ATEXO70H4 | ATEXO70H4 (exocyst subunit EXO70 family protein H4); protein binding | chr3:2923743-2925629 FORWARDmoderately similar to ( 278) loc_os01g69230 12001.m13023 protein protein binding protein, putative, expressed Exo70 evidence_code:10F0H1E0IEG genomic_reference:SL2.40ch09 gene_region:585410-587320 transcript_region:SL2.40ch09:585410..587320- …
31.4	cell.vesicle transport	solyc09g005830.1.1	Transcript				2.519	highly similar to ( 588) AT3G09520 | Symbols: ATEXO70H4 | ATEXO70H4 (exocyst subunit EXO70 family protein H4); protein binding | chr3:2923743-2925629 FORWARDmoderately similar to ( 271) loc_os08g35470 12008.m07536 protein protein binding protein, putative, expressed Exo70 evidence_code:10F0H1E1IEG genomic_reference:SL2.40ch09 gene_region:572674-574590 transcript_region:SL2.40ch09:572674..574590+ …
31.4	cell.vesicle transport	solyc01g006950.2.1	Transcript			-2.443		moderately similar to ( 366) AT3G11820 | Symbols: SYP121, AT-SYR1, ATSYP121, SYR1, ATSYR1, PEN1 | SYP121 (SYNTAXIN OF PLANTS 121); SNAP receptor/ protein anchor | chr3:3729540-3730868 REVERSEmoderately similar to ( 330) loc_os06g39050 12006.m08443 protein syntaxin 125, putative, expressed SynN SynN COG5074 genomic_reference:SL2.40ch01 gene_region:1516340-1518150 transcript_region:SL2.40ch01:15163…
31.4	cell.vesicle transport	solyc01g098200.2.1	Transcript			2.29		weakly similar to ( 155) AT1G08820 | Symbols: VAP27-2 | VAP27-2 (VAMP/SYNAPTOBREVIN-ASSOCIATED PROTEIN 27-2); structural molecule | chr1:2821810-2824412 REVERSEweakly similar to ( 169) loc_os01g71050 12001.m13149 protein VAP27-2, putative, expressed Motile_Sperm genomic_reference:SL2.40ch01 gene_region:80548656-80555399 transcript_region:SL2.40ch01:80548656..80555399- go_terms:GO:0005515 function…
33.1	development.storage proteins	solyc02g090630.2.1	Transcript	-20.638		2.725		moderately similar to ( 440) AT4G37050 | Symbols: PLP4, PLA V | PLP4 (PATATIN-LIKE PROTEIN 4); nutrient reservoir | chr4:17457261-17459642 REVERSEmoderately similar to ( 288) PAT3_SOLTU Patatin class 1 precursor (Patatin class I) (Potato tuber protein) - Solanum tuberosum (Potato)moderately similar to ( 463) loc_os09g28770 12009.m06028 protein patatin class 1 precursor, putative, expressed Patati…
33.1	development.storage proteins	solyc04g079240.2.1	Transcript	-5.152	-2.002			moderately similar to ( 486) AT2G26560 | Symbols: PLP2, PLA IIA, PLA2A | PLA2A (PHOSPHOLIPASE A 2A); lipase/ nutrient reservoir | chr2:11293912-11295708 REVERSEmoderately similar to ( 332) PAT0_SOLTU Patatin precursor (Potato tuber protein) - Solanum tuberosum (Potato)highly similar to ( 522) loc_os09g28770 12009.m06028 protein patatin class 1 precursor, putative, expressed Patatin COG3621 genomi…
33.1	development.storage proteins	solyc02g090490.2.1	Transcript	21.126		-2.857		moderately similar to ( 410) AT4G37050 | Symbols: PLP4, PLA V | PLP4 (PATATIN-LIKE PROTEIN 4); nutrient reservoir | chr4:17457261-17459642 REVERSEmoderately similar to ( 274) PAT0_SOLTU Patatin precursor (Potato tuber protein) - Solanum tuberosum (Potato)moderately similar to ( 442) loc_os11g39990 12011.m07846 protein patatin T5 precursor, putative, expressed Patatin COG3621 genomic_reference:SL2…
33.1	development.storage proteins	solyc08g006850.2.1	Transcript	20.411	63.024	7.073		moderately similar to ( 248) AT2G26560 | Symbols: PLP2, PLA IIA, PLA2A | PLA2A (PHOSPHOLIPASE A 2A); lipase/ nutrient reservoir | chr2:11293912-11295708 REVERSEhighly similar to ( 521) PAT3_SOLTU Patatin class 1 precursor (Patatin class I) (Potato tuber protein) - Solanum tuberosum (Potato)moderately similar to ( 261) loc_os08g37250 12008.m07711 protein patatin class 1 precursor, putative, expres…
33.1	development.storage proteins	solyc04g079260.2.1	Transcript	13.466	-6.25	-10.985		moderately similar to ( 488) AT2G26560 | Symbols: PLP2, PLA IIA, PLA2A | PLA2A (PHOSPHOLIPASE A 2A); lipase/ nutrient reservoir | chr2:11293912-11295708 REVERSEmoderately similar to ( 298) PAT5_SOLTU Patatin T5 precursor (Potato tuber protein) - Solanum tuberosum (Potato)moderately similar to ( 494) loc_os09g28770 12009.m06028 protein patatin class 1 precursor, putative, expressed Patatin COG3621…
33.1	development.storage proteins	solyc02g065090.2.1	Transcript	25.504		-3.489	7.491	moderately similar to ( 379) AT4G37050 | Symbols: PLP4, PLA V | PLP4 (PATATIN-LIKE PROTEIN 4); nutrient reservoir | chr4:17457261-17459642 REVERSEmoderately similar to ( 279) PAT5_SOLTU Patatin T5 precursor (Potato tuber protein) - Solanum tuberosum (Potato)moderately similar to ( 420) loc_os11g39990 12011.m07846 protein patatin T5 precursor, putative, expressed Patatin COG3621 genomic_reference:…
33.1	development.storage proteins	solyc01g104110.2.1	Transcript	-15.23		5.786		moderately similar to ( 211) AT2G28680 | Symbols: | cupin family protein | chr2:12303118-12304747 REVERSEvery weakly similar to (81.3) GLUB2_ORYSA Glutelin type-B 2 precursor (Glutelin type-B 7) [Contains: Glutelin type-B 2 acidic chain; Glutelin type-B 2 basic chain] - Oryza sativa (Rice)moderately similar to ( 205) loc_os05g02520 12005.m27675 protein legumin-like protein, putative, expressed ge…
33.1	development.storage proteins	solyc09g082340.2.1	Transcript			5.843		moderately similar to ( 249) AT3G22640 | Symbols: PAP85 | PAP85; nutrient reservoir | chr3:8011902-8013883 REVERSEmoderately similar to ( 332) VCLA_GOSHI Vicilin GC72-A precursor (Alpha-globulin A) - Gossypium hirsutum (Upland cotton)moderately similar to ( 291) loc_os03g46100 12003.m35340 protein globulin-1 S allele precursor, putative, expressedCupin_1 genomic_reference:SL2.40ch09 gene_region:6…
33.2	development.late embryogenesis abundant	solyc01g107720.2.1	Transcript	-6.612		21.434		moderately similar to ( 374) AT3G19430 | Symbols: | late embryogenesis abundant protein-related / LEA protein-related | chr3:6736382-6738330 REVERSEmoderately similar to ( 308) loc_os05g47940 12005.m08866 protein transposon protein, putative, unclassified, expressedRoot_cap genomic_reference:SL2.40ch01 gene_region:86928473-86929971 transcript_region:SL2.40ch01:86928473..86929971+ functional_descr…
33.2	development.late embryogenesis abundant	solyc03g120710.2.1	Transcript	-3.582				weakly similar to ( 183) AT1G45688 | Symbols: | unknown protein | chr1:17191502-17192870 FORWARDmoderately similar to ( 298) loc_os06g06780 12006.m05403 protein harpin-induced protein, putative, expressed genomic_reference:SL2.40ch03 gene_region:63062243-63065253 transcript_region:SL2.40ch03:63062243..63065253+ functional_description:"Harpin-induced protein (AHRD V1 **-- B6TDG9_MAIZE); contains I…
33.2	development.late embryogenesis abundant	solyc08g066590.2.1	Transcript	-3.838		5.579		moderately similar to ( 338) AT3G19430 | Symbols: | late embryogenesis abundant protein-related / LEA protein-related | chr3:6736382-6738330 REVERSEmoderately similar to ( 296) loc_os05g47940 12005.m08866 protein transposon protein, putative, unclassified, expressedRoot_cap genomic_reference:SL2.40ch08 gene_region:52546648-52548453 transcript_region:SL2.40ch08:52546648..52548453+ functional_descr…
33.2	development.late embryogenesis abundant	solyc11g066490.1.1	Transcript	-4.039				weakly similar to ( 144) AT5G22870 | Symbols: | harpin-induced protein-related / HIN1-related / harpin-responsive protein-related | chr5:7647056-7647679 REVERSEvery weakly similar to (89.4) loc_os04g58850 12004.m10765 protein harpin inducing protein, putative, expressedHin1 evidence_code:10F0H1E1IEG genomic_reference:SL2.40ch11 gene_region:49327287-49327913 transcript_region:SL2.40ch11:49327287..…
33.2	development.late embryogenesis abundant	solyc01g107710.2.1	Transcript	-6.272		21.58		moderately similar to ( 383) AT3G19430 | Symbols: | late embryogenesis abundant protein-related / LEA protein-related | chr3:6736382-6738330 REVERSEmoderately similar to ( 313) loc_os05g47940 12005.m08866 protein transposon protein, putative, unclassified, expressedRoot_cap genomic_reference:SL2.40ch01 gene_region:86922778-86924387 transcript_region:SL2.40ch01:86922778..86924387+ functional_descr…
33.2	development.late embryogenesis abundant	solyc11g073150.1.1	Transcript	-2.713		6.855		moderately similar to ( 385) AT3G19430 | Symbols: | late embryogenesis abundant protein-related / LEA protein-related | chr3:6736382-6738330 REVERSEmoderately similar to ( 308) loc_os11g05360 12011.m04733 protein transposon protein, putative, unclassifiedRoot_cap evidence_code:10F0H1E0IEG genomic_reference:SL2.40ch11 gene_region:53307462-53308534 transcript_region:SL2.40ch11:53307462..53308534+ g…
33.2	development.late embryogenesis abundant	solyc01g095140.2.1	Transcript		4.441	-5.251		weakly similar to ( 165) AT1G01470 | Symbols: LEA14, LSR3 | LEA14 (LATE EMBRYOGENESIS ABUNDANT 14) | chr1:172295-172826 REVERSEweakly similar to ( 187) LEA14_SOYBN Desiccation protectant protein Lea14 homolog - Glycine max (Soybean)weakly similar to ( 167) loc_os01g12580 12001.m07872 protein late embryogenesis abundant protein Lea14-A, putative, expressedLEA_2 genomic_reference:SL2.40ch01 gene_re…
33.2	development.late embryogenesis abundant	solyc03g121620.1.1	Transcript		-2.16			weakly similar to ( 143) AT1G17620 | Symbols: | FUNCTIONS IN: molecular_function unknown; INVOLVED IN: biological_process unknown; LOCATED IN: plasma membrane; EXPRESSED IN: 23 plant structures; EXPRESSED DURING: 13 growth stages; CONTAINS InterPro DOMAIN/s: Harpin-induced 1 (InterPro:IPR010847); BEST Arabidopsis thaliana protein match is: unknown protein (TAIR:AT5G11890.1); Has 539 Blast hits to…
33.2	development.late embryogenesis abundant	solyc06g034130.2.1	Transcript			2.176		moderately similar to ( 367) AT3G19430 | Symbols: | late embryogenesis abundant protein-related / LEA protein-related | chr3:6736382-6738330 REVERSEmoderately similar to ( 299) loc_os11g05360 12011.m04733 protein transposon protein, putative, unclassifiedRoot_cap genomic_reference:SL2.40ch06 gene_region:20393296-20394748 transcript_region:SL2.40ch06:20393296..20394748- go_terms:GO:0016042 functio…
33.2	development.late embryogenesis abundant	solyc11g069280.1.1	Transcript			2.444		moderately similar to ( 441) AT5G60520 | Symbols: | late embryogenesis abundant protein-related / LEA protein-related | chr5:24331787-24332947 REVERSEmoderately similar to ( 213) loc_os01g73720 12001.m13399 protein transposon protein, putative, unclassified, expressedRoot_cap evidence_code:10F0H1E1IEG genomic_reference:SL2.40ch11 gene_region:50990674-50992158 transcript_region:SL2.40ch11:50990674…
33.2	development.late embryogenesis abundant	solyc01g095170.2.1	Transcript			-2.497		weakly similar to ( 177) AT2G46150 | Symbols: | FUNCTIONS IN: molecular_function unknown; INVOLVED IN: biological_process unknown; LOCATED IN: plasma membrane; EXPRESSED IN: 15 plant structures; EXPRESSED DURING: 7 growth stages; CONTAINS InterPro DOMAIN/s: Harpin-induced 1 (InterPro:IPR010847); BEST Arabidopsis thaliana protein match is: unknown protein (TAIR:AT3G54200.1); Has 137 Blast hits to …
33.99	development.unspecified	solyc10g078270.1.1	Transcript	4.142		3.844	32.578	moderately similar to ( 413) AT5G07050 | Symbols: | LOCATED IN: membrane; CONTAINS InterPro DOMAIN/s: Protein of unknown function DUF6, transmembrane (InterPro:IPR000620); BEST Arabidopsis thaliana protein match is: nodulin MtN21 family protein (TAIR:AT2G40900.1); Has 2288 Blast hits to 2270 proteins in 280 species: Archae - 23; Bacteria - 774; Metazoa - 5; Fungi - 0; Plants - 641; Viruses - 0; O…
33.99	development.unspecified	solyc01g104830.2.1	Transcript	-8.44		4.294		weakly similar to ( 145) AT3G43660 | Symbols: | nodulin, putative | chr3:15565332-15565928 FORWARDweakly similar to ( 130) NO21_SOYBN Nodulin 21 (N-21) - Glycine max (Soybean)weakly similar to ( 108) loc_os04g59020 12004.m10780 protein integral membrane protein, expressed Nodulin-21 DUF125 CCC1_like Nodulin-21_like_1 genomic_reference:SL2.40ch01 gene_region:84929571-84930370 transcript_region:SL2…
33.99	development.unspecified	solyc06g069710.2.1	Transcript	9.628			3.893	moderately similar to ( 352) AT5G61430 | Symbols: ANAC100, ATNAC5 | ANAC100 (ARABIDOPSIS NAC DOMAIN CONTAINING PROTEIN 100); transcription factor | chr5:24701328-24702553 REVERSEmoderately similar to ( 224) NAC77_ORYSA NAC domain-containing protein 77 (ONAC077) (ONAC300) - Oryza sativa (Rice)moderately similar to ( 276) loc_os04g38720 12004.m08861 protein NAC domain protein NAC5, putative, expres…
33.99	development.unspecified	solyc03g123460.2.1	Transcript	4.311				very weakly similar to (85.5) AT1G53903 | Symbols: | CONTAINS InterPro DOMAIN/s: Protein of unknown function DUF581 (InterPro:IPR007650); BEST Arabidopsis thaliana protein match is: senescence-associated protein-related (TAIR:AT1G53885.1); Has 277 Blast hits to 277 proteins in 14 species: Archae - 0; Bacteria - 0; Metazoa - 0; Fungi - 0; Plants - 277; Viruses - 0; Other Eukaryotes - 0 (source: NC…
33.99	development.unspecified	solyc05g007770.2.1	Transcript	6.785		-2.747		moderately similar to ( 310) AT1G69490 | Symbols: NAP, ANAC029, ATNAP | NAP (NAC-like, activated by AP3/PI); transcription factor | chr1:26122233-26123222 FORWARDmoderately similar to ( 230) NAC68_ORYSA NAC domain-containing protein 68 (ONAC068) - Oryza sativa (Rice)moderately similar to ( 247) loc_os07g37920 12007.m08041 protein NAM-like protein, putative, expressedNAM genomic_reference:SL2.40ch…
33.99	development.unspecified	solyc09g010720.2.1	Transcript	-2.13				highly similar to ( 712) AT2G37670 | Symbols: | WD-40 repeat family protein | chr2:15797384-15800536 REVERSEmoderately similar to ( 418) loc_os12g07874 12012.m73976 protein signal transducer, putative, expressed WD40 genomic_reference:SL2.40ch09 gene_region:4029691-4033379 transcript_region:SL2.40ch09:4029691..4033379- go_terms:GO:0004871 functional_description:"WD-40 repeat family protein (AHRD …
33.99	development.unspecified	solyc03g005480.2.1	Transcript	-6.202	-2.964			moderately similar to ( 218) AT4G08290 | Symbols: | nodulin MtN21 family protein | chr4:5239088-5240861 FORWARDmoderately similar to ( 357) loc_os03g05530 12003.m06076 protein nodulin-like protein, putative, expressed genomic_reference:SL2.40ch03 gene_region:373917-377991 transcript_region:SL2.40ch03:373917..377991+ go_terms:GO:0016020 functional_description:"Nodulin-like protein (AHRD V1 ***- B6…
33.99	development.unspecified	solyc06g031710.2.1	Transcript	-5.636		2.905		moderately similar to ( 385) AT2G39510 | Symbols: | nodulin MtN21 family protein | chr2:16491358-16493085 REVERSEmoderately similar to ( 334) loc_os02g52930 12002.m10323 protein nodulin protein, putative, expressed genomic_reference:SL2.40ch06 gene_region:17498615-17501330 transcript_region:SL2.40ch06:17498615..17501330+ go_terms:GO:0016020 functional_description:"Nodulin-like protein (AHRD V1 **…
33.99	development.unspecified	solyc01g104800.2.1	Transcript	-6.37		4.155		moderately similar to ( 225) AT3G43660 | Symbols: | nodulin, putative | chr3:15565332-15565928 FORWARDweakly similar to ( 164) NO21_SOYBN Nodulin 21 (N-21) - Glycine max (Soybean)weakly similar to ( 149) loc_os04g59020 12004.m10780 protein integral membrane protein, expressed Nodulin-21_like_1 Nodulin-21 DUF125 Nodulin-21_like_2 CCC1_like genomic_reference:SL2.40ch01 gene_region:84921428-84922286…
33.99	development.unspecified	solyc01g099840.2.1	Transcript	-2.394				very weakly similar to (81.3) AT1G56220 | Symbols: | dormancy/auxin associated family protein | chr1:21043414-21044381 FORWARDAuxin_repressed genomic_reference:SL2.40ch01 gene_region:81745463-81747550 transcript_region:SL2.40ch01:81745463..81747550+ functional_description:"Auxin-repressed protein (AHRD V1 ***- B4FA62_MAIZE); contains Interpro domain(s) IPR008406 Dormancyauxin associated "
33.99	development.unspecified	solyc02g085600.1.1	Transcript	3.069				moderately similar to ( 414) AT4G36710 | Symbols: | transcription factor | chr4:17306060-17307520 FORWARDweakly similar to ( 116) NSP2_MEDTR Nodulation signaling pathway 2 protein - Medicago truncatula (Barrel medic)moderately similar to ( 202) loc_os02g44360 12002.m09476 protein SCARECROW gene regulator, putative, expressedGRAS evidence_code:10F0H1E1IEG genomic_reference:SL2.40ch02 gene_region:4…
33.99	development.unspecified	solyc12g013620.1.1	Transcript	13.2			14.191	moderately similar to ( 350) AT4G27410 | Symbols: RD26 | RD26 (RESPONSIVE TO DESICCATION 26); transcription activator/ transcription factor | chr4:13707928-13709013 REVERSEmoderately similar to ( 235) NAC68_ORYSA NAC domain-containing protein 68 (ONAC068) - Oryza sativa (Rice)moderately similar to ( 235) loc_os01g60020 12001.m12134 protein NAC domain-containing protein 68, putative, expressedNAM …
33.99	development.unspecified	solyc09g091600.2.1	Transcript	2.082		-2.898		moderately similar to ( 345) AT1G04770 | Symbols: | male sterility MS5 family protein | chr1:1336564-1337767 REVERSEmoderately similar to ( 363) loc_os05g43040 12005.m08434 protein pollenless3, putative, expressed genomic_reference:SL2.40ch09 gene_region:66193989-66196501 transcript_region:SL2.40ch09:66193989..66196501+ go_terms:GO:0005488 functional_description:"Male sterility MS5 family protein…
33.99	development.unspecified	solyc03g120970.2.1	Transcript	-2.122				weakly similar to ( 108) AT1G79760 | Symbols: DTA4 | DTA4 (DOWNSTREAM TARGET OF AGL15-4) | chr1:30012054-30013042 FORWARDweakly similar to ( 129) loc_os01g54090 12001.m11573 protein expressed protein genomic_reference:SL2.40ch03 gene_region:63244294-63246602 transcript_region:SL2.40ch03:63244294..63246602- go_terms:GO:0016491 functional_description:"Gibberellin 2-beta-dioxygenase 2 (AHRD V1 ***- …
33.99	development.unspecified	solyc01g104820.2.1	Transcript	-4.418		4.387		moderately similar to ( 202) AT3G43660 | Symbols: | nodulin, putative | chr3:15565332-15565928 FORWARDweakly similar to ( 152) NO21_SOYBN Nodulin 21 (N-21) - Glycine max (Soybean)weakly similar to ( 134) loc_os04g59020 12004.m10780 protein integral membrane protein, expressed DUF125 Nodulin-21 Nodulin-21_like_1 Nodulin-21_like_2 CCC1_like genomic_reference:SL2.40ch01 gene_region:84926947-84927665…
33.99	development.unspecified	solyc04g077780.2.1	Transcript	-5.315		2.836		moderately similar to ( 300) AT1G10200 | Symbols: WLIM1 | WLIM1; transcription factor/ zinc ion binding | chr1:3346677-3347763 REVERSEmoderately similar to ( 242) SF3_HELAN Pollen-specific protein SF3 - Helianthus annuus (Common sunflower)moderately similar to ( 285) loc_os12g32620 12012.m07062 protein pollen-specific protein SF3, putative, expressed genomic_reference:SL2.40ch04 gene_region:60273…
33.99	development.unspecified	solyc06g074350.2.1	Transcript		6.003			moderately similar to ( 278) AT2G27550 | Symbols: ATC | ATC (ARABIDOPSIS THALIANA CENTRORADIALIS); phosphatidylethanolamine binding | chr2:11773417-11774509 FORWARDmoderately similar to ( 329) CET4_TOBAC CEN-like protein 4 - Nicotiana tabacum (Common tobacco)moderately similar to ( 270) loc_os02g32950 12002.m08388 protein RCN2 - Rice Centroradialis-like1 homogous to Arabidopsis TFL1 gene, express…
33.99	development.unspecified	solyc01g111350.2.1	Transcript		9.321	2.373		highly similar to ( 650) AT4G34950 | Symbols: | nodulin family protein | chr4:16642544-16644759 REVERSEhighly similar to ( 545) loc_os09g36600 12009.m22023 protein nodulin-like protein, putative, expressedNodulin-like genomic_reference:SL2.40ch01 gene_region:89382547-89387017 transcript_region:SL2.40ch01:89382547..89387017- functional_description:"Nodulin family protein (AHRD V1 ***- D7MDH3_ARALY…
33.99	development.unspecified	solyc11g066330.1.1	Transcript		3.46			highly similar to ( 693) AT2G28120 | Symbols: | nodulin family protein | chr2:11985934-11987667 FORWARDhighly similar to ( 530) loc_os03g47810 12003.m09794 protein nitrate and chloride transporter, putative, expressedNodulin-like evidence_code:10F0H1E1IEG genomic_reference:SL2.40ch11 gene_region:49161079-49162746 transcript_region:SL2.40ch11:49161079..49162746+ functional_description:"Nodulin fam…
33.99	development.unspecified	solyc00g052940.2.1	Transcript		3.703			moderately similar to ( 203) AT5G64700 | Symbols: | nodulin MtN21 family protein | chr5:25865190-25866845 REVERSEweakly similar to ( 195) loc_os05g01570 12005.m04694 protein nodulin-like protein, putative, expressed genomic_reference:SL2.40ch00 gene_region:13784266-13787465 transcript_region:SL2.40ch00:13784266..13787465- go_terms:GO:0016020 functional_description:"Nodulin-like protein (AHRD V1 *…
33.99	development.unspecified	solyc08g077110.2.1	Transcript		4.098			moderately similar to ( 281) AT4G17980 | Symbols: anac071 | anac071 (Arabidopsis NAC domain containing protein 71); transcription factor | chr4:9978850-9980038 REVERSEweakly similar to ( 186) NAC74_ORYSA NAC domain-containing protein 74 (ONAC074) - Oryza sativa (Rice)moderately similar to ( 277) loc_os10g42130 12010.m06969 protein ANAC071, putative, expressedNAM genomic_reference:SL2.40ch08 gene_…
33.99	development.unspecified	solyc12g006680.1.1	Transcript		8.638			very weakly similar to (89.0) NO93_SOYBN Early nodulin 93 (N-93) - Glycine max (Soybean)very weakly similar to (83.6) loc_os06g04940 12006.m091597 protein expressed proteinENOD93 evidence_code:10F1H0E1IEG genomic_reference:SL2.40ch12 gene_region:1144017-1145010 transcript_region:SL2.40ch12:1144017..1145010- functional_description:"Early nodulin 93 protein (AHRD V1 ***- A3FGC9_9ROSI); contains Int…
33.99	development.unspecified	solyc01g099880.2.1	Transcript			4.688	13.535	moderately similar to ( 218) AT4G15920 | Symbols: | INVOLVED IN: biological_process unknown; LOCATED IN: endomembrane system, integral to membrane, membrane; EXPRESSED IN: 23 plant structures; EXPRESSED DURING: 13 growth stages; CONTAINS InterPro DOMAIN/s: MtN3 and saliva related transmembrane protein, conserved region (InterPro:IPR018169), RAG1-activating protein 1 homologue (InterPro:IPR018179)…
33.99	development.unspecified	solyc02g087920.2.1	Transcript				4.18	moderately similar to ( 283) AT1G26870 | Symbols: FEZ, ANAC009 | FEZ (FEZ); transcription factor | chr1:9312856-9314983 FORWARDweakly similar to ( 192) NAC68_ORYSA NAC domain-containing protein 68 (ONAC068) - Oryza sativa (Rice)moderately similar to ( 323) loc_os08g33910 12008.m07381 protein NAC domain-containing protein 9, putative, expressedNAM genomic_reference:SL2.40ch02 gene_region:44750151-…
33.99	development.unspecified	solyc03g097620.1.1	Transcript				5.982	moderately similar to ( 253) AT5G23660 | Symbols: MTN3 | MTN3 (Arabidopsis homolog of Medicago truncatula MTN3) | chr5:7971936-7973796 REVERSEmoderately similar to ( 258) loc_os11g31190 12011.m07024 protein mtN3-like protein, putative, expressed MtN3_slv evidence_code:10F0H0E0IEG genomic_reference:SL2.40ch03 gene_region:53398642-53400615 transcript_region:SL2.40ch03:53398642..53400615- go_terms:G…
33.99	development.unspecified	solyc02g094190.2.1	Transcript				-3.224	highly similar to ( 804) AT3G01930 | Symbols: | nodulin family protein | chr3:319289-321488 REVERSEhighly similar to ( 802) loc_os08g42010 12008.m08179 protein nodulin-like protein, putative, expressedNodulin-like genomic_reference:SL2.40ch02 gene_region:49368076-49371114 transcript_region:SL2.40ch02:49368076..49371114- functional_description:"Nodulin family protein (AHRD V1 ***- D7M603_ARALY); c…
33.99	development.unspecified	solyc03g097600.2.1	Transcript			5.642	3.573	moderately similar to ( 255) AT3G48740 | Symbols: | nodulin MtN3 family protein | chr3:18052814-18054663 REVERSEmoderately similar to ( 240) loc_os02g30910 12002.m08234 protein MTN3, putative, expressed MtN3_slv genomic_reference:SL2.40ch03 gene_region:53383335-53385093 transcript_region:SL2.40ch03:53383335..53385093- go_terms:GO:0016021 functional_description:"MtN3-like protein (AHRD V1 **-- Q9L…
33.99	development.unspecified	solyc04g011340.2.1	Transcript			6.502	7.777	moderately similar to ( 318) AT2G39510 | Symbols: | nodulin MtN21 family protein | chr2:16491358-16493085 REVERSEmoderately similar to ( 272) loc_os10g14920 12010.m21851 protein nodulin-like protein, putative, expressed genomic_reference:SL2.40ch04 gene_region:3817607-3821614 transcript_region:SL2.40ch04:3817607..3821614- go_terms:GO:0016020 functional_description:"Nodulin-like protein (AHRD V1 *…
33.99	development.unspecified	solyc04g025750.2.1	Transcript				-34.757	moderately similar to ( 285) AT1G70260 | Symbols: | nodulin MtN21 family protein | chr1:26457067-26459338 REVERSEweakly similar to ( 142) loc_os08g44750 12008.m08447 protein nodulin-like protein 5NG4, putative, expressed genomic_reference:SL2.40ch04 gene_region:22325747-22328161 transcript_region:SL2.40ch04:22325747..22328161- go_terms:GO:0016020 functional_description:"Nodulin MtN21 family prote…
33.99	development.unspecified	solyc06g060590.2.1	Transcript			4.358		moderately similar to ( 236) AT1G21460 | Symbols: | nodulin MtN3 family protein | chr1:7512030-7513281 REVERSEmoderately similar to ( 217) loc_os01g65880 12001.m150795 protein seven-transmembrane-domain protein 1, putative, expressed genomic_reference:SL2.40ch06 gene_region:34970975-34975215 transcript_region:SL2.40ch06:34970975..34975215- go_terms:GO:0016021 functional_description:"Nodulin MtN3 …
33.99	development.unspecified	solyc03g006430.2.1	Transcript			2.17		highly similar to ( 675) AT1G28240 | Symbols: | unknown protein | chr1:9868521-9871798 REVERSEhighly similar to ( 569) loc_os01g19870 12001.m08523 protein expressed proteinDUF616 genomic_reference:SL2.40ch03 gene_region:1029435-1035364 transcript_region:SL2.40ch03:1029435..1035364+ functional_description:"Os11g0198100 protein (Fragment) (AHRD V1 *-*- Q0IU20_ORYSJ); contains Interpro domain(s) IPR…
33.99	development.unspecified	solyc10g080980.1.1	Transcript			2.64		moderately similar to ( 376) AT5G07050 | Symbols: | LOCATED IN: membrane; CONTAINS InterPro DOMAIN/s: Protein of unknown function DUF6, transmembrane (InterPro:IPR000620); BEST Arabidopsis thaliana protein match is: nodulin MtN21 family protein (TAIR:AT2G40900.1); Has 2288 Blast hits to 2270 proteins in 280 species: Archae - 23; Bacteria - 774; Metazoa - 5; Fungi - 0; Plants - 641; Viruses - 0; O…
33.99	development.unspecified	solyc01g100900.2.1	Transcript			4.636		moderately similar to ( 316) AT1G09380 | Symbols: | integral membrane family protein / nodulin MtN21-related | chr1:3026351-3029322 REVERSEmoderately similar to ( 257) loc_os01g19290 12001.m42978 protein nodulin-like protein, putative, expressed genomic_reference:SL2.40ch01 gene_region:82554429-82557650 transcript_region:SL2.40ch01:82554429..82557650+ go_terms:GO:0016020 functional_description:"M…
33.99	development.unspecified	solyc06g007970.2.1	Transcript			-2.272		moderately similar to ( 348) AT5G48850 | Symbols: ATSDI1 | ATSDI1 (SULPHUR DEFICIENCY-INDUCED 1); binding | chr5:19805576-19807699 REVERSEmoderately similar to ( 343) loc_os05g43040 12005.m08434 protein pollenless3, putative, expressed genomic_reference:SL2.40ch06 gene_region:1822287-1825304 transcript_region:SL2.40ch06:1822287..1825304- go_terms:GO:0005488 functional_description:"Male sterility …
33.99	development.unspecified	solyc12g017850.1.1	Transcript			3.139		very weakly similar to (81.3) AT5G20700 | Symbols: | senescence-associated protein-related | chr5:7006178-7007003 REVERSEweakly similar to ( 101) loc_os02g07820 12002.m06128 protein expressed protein evidence_code:10F1H0E1IEG genomic_reference:SL2.40ch12 gene_region:7567695-7570822 transcript_region:SL2.40ch12:7567695..7570822+ functional_description:"Os10g0422600 protein (Fragment) (AHRD V1 *-*-…
33.99	development.unspecified	solyc12g035400.1.1	Transcript			2.031		moderately similar to ( 344) AT1G09380 | Symbols: | integral membrane family protein / nodulin MtN21-related | chr1:3026351-3029322 REVERSEmoderately similar to ( 285) loc_os01g19290 12001.m42978 protein nodulin-like protein, putative, expressed evidence_code:10F0H1E1IEG genomic_reference:SL2.40ch12 gene_region:24685189-24690448 transcript_region:SL2.40ch12:24685189..24690448+ go_terms:GO:0016020…
33.99	development.unspecified	solyc04g009440.2.1	Transcript			-5.283		moderately similar to ( 336) AT1G01720 | Symbols: ATAF1, ANAC002 | ATAF1; transcription activator/ transcription factor | chr1:268471-269514 FORWARDmoderately similar to ( 306) NAC48_ORYSA NAC domain-containing protein 48 (ONAC048) - Oryza sativa (Rice)moderately similar to ( 312) loc_os01g66120 12001.m43315 protein NAC domain-containing protein 48, putative, expressedNAM genomic_reference:SL2.40…
33.99	development.unspecified	solyc02g089140.2.1	Transcript			-3.56		weakly similar to ( 136) AT3G29970 | Symbols: | germination protein-related | chr3:11745299-11746481 FORWARDweakly similar to ( 122) loc_os07g41340 12007.m08370 protein B12D protein, expressedB12D genomic_reference:SL2.40ch02 gene_region:45594979-45595634 transcript_region:SL2.40ch02:45594979..45595634+ functional_description:"B12D-like protein (AHRD V1 ***- Q69F92_PHAVU); contains Interpro domai…
33.99	development.unspecified	solyc11g068620.1.1	Transcript			-6.262		moderately similar to ( 243) AT5G22380 | Symbols: anac090 | anac090 (Arabidopsis NAC domain containing protein 90); transcription factor | chr5:7408924-7410038 REVERSEweakly similar to ( 127) NAC71_ORYSA NAC domain-containing protein 71 (ONAC071) - Oryza sativa (Rice)moderately similar to ( 221) loc_os11g05614 12011.m04758 protein NAC domain-containing protein 90, putative, expressedNAM evidence_…
33.99	development.unspecified	solyc01g102740.2.1	Transcript			-2.315		moderately similar to ( 312) AT2G02450 | Symbols: ANAC035 | ANAC035 (Arabidopsis NAC domain containing protein 35); transcription factor | chr2:648044-650649 FORWARDweakly similar to ( 177) NAC48_ORYSA NAC domain-containing protein 48 (ONAC048) - Oryza sativa (Rice)moderately similar to ( 303) loc_os01g66490 12001.m12757 protein NAC transcription factor, putative, expressedNAM genomic_reference:S…
33.99	development.unspecified	solyc09g061700.2.1	Transcript			-2.843		moderately similar to ( 355) AT5G48850 | Symbols: ATSDI1 | ATSDI1 (SULPHUR DEFICIENCY-INDUCED 1); binding | chr5:19805576-19807699 REVERSEmoderately similar to ( 365) loc_os05g43040 12005.m08434 protein pollenless3, putative, expressed genomic_reference:SL2.40ch09 gene_region:55792112-55794516 transcript_region:SL2.40ch09:55792112..55794516- go_terms:GO:0005488 functional_description:"Male steril…
33.99	development.unspecified	solyc11g005350.1.1	Transcript			-2.447		weakly similar to ( 193) AT1G68170 | Symbols: | nodulin MtN21 family protein | chr1:25551925-25554258 FORWARDmoderately similar to ( 246) loc_os04g59120 12004.m10789 protein mtN21 nodulin protein-like, putative, expressed evidence_code:10F0H1E0IEG genomic_reference:SL2.40ch11 gene_region:274195-279749 transcript_region:SL2.40ch11:274195..279749- go_terms:GO:0016020 functional_description:"MtN21 n…
33.99	development.unspecified	solyc03g113330.2.1	Transcript			2.025		highly similar to ( 506) AT1G74780 | Symbols: | nodulin family protein | chr1:28095916-28097912 FORWARDmoderately similar to ( 486) loc_os12g44180 12012.m08189 protein nodulin-like protein, putative, expressedNodulin-like genomic_reference:SL2.40ch03 gene_region:57535014-57538613 transcript_region:SL2.40ch03:57535014..57538613- functional_description:"Nodulin-like protein (Fragment) (AHRD V1 ***-…
33.99	development.unspecified	solyc01g100920.2.1	Transcript			2.11		moderately similar to ( 335) AT1G09380 | Symbols: | integral membrane family protein / nodulin MtN21-related | chr1:3026351-3029322 REVERSEmoderately similar to ( 274) loc_os01g19290 12001.m42978 protein nodulin-like protein, putative, expressed genomic_reference:SL2.40ch01 gene_region:82581200-82584334 transcript_region:SL2.40ch01:82581200..82584334+ go_terms:GO:0016020 functional_description:"N…
33.99	development.unspecified	solyc07g007340.2.1	Transcript			3.044		highly similar to ( 655) AT1G80530 | Symbols: | nodulin family protein | chr1:30278224-30280247 REVERSEhighly similar to ( 635) loc_os04g42420 12004.m101566 protein nodulin-like protein, putative, expressedNodulin-like genomic_reference:SL2.40ch07 gene_region:2085682-2089699 transcript_region:SL2.40ch07:2085682..2089699+ functional_description:"Nodulin-like protein (AHRD V1 ***- Q8H6R3_PONTR); co…

## Sheet: Dev-cell-wall-Leaf
	Table S7 (Excel file). Mapman classification of DEGs involved in developmental processes in leaves of res and WT plants in absence of salt stress (Control) and after 5 days of 200 mM NaCl (Salt). Fold-change values are shown, comparing res vs WT in each condition (left columns) or salt stress vs control for each genotype (right columns).
BinCode	BinName	ID	Type	FC (res control vs WT control)	FC (res salt vs WT salt)	FC (res salt vs control)	FC (WT salt vs control)	Description
10.1.1.2	cell wall.precursor synthesis.NDP sugar pyrophosphorylase.GDP fucose and fucokinase	solyc01g096160.2.1	Transcript			2.02143		nearly identical (1443) AT1G01220 | Symbols: | GHMP kinase-related | chr1:91750-95552 FORWARDnearly identical (1238) loc_os03g02410 12003.m05783 protein ATP binding protein, putative, expressed Fucokinase COG2605 genomic_reference:SL2.40ch01 gene_region:79020486-79027406 transcript_region:SL2.40ch01:79020486..79027406- go_terms:GO:0016310,GO:0005737 functional_description:"Predicted kinase (AHRD …
10.1.2	cell wall.precursor synthesis.UGE	solyc08g080570.2.1	Transcript	3.806			2.431	highly similar to ( 614) AT1G12780 | Symbols: UGE1 | UGE1 (UDP-D-glucose/UDP-D-galactose 4-epimerase 1); UDP-glucose 4-epimerase/ protein dimerization | chr1:4356124-4358120 REVERSEhighly similar to ( 608) GALE1_PEA UDP-glucose 4-epimerase (EC 5.1.3.2) (Galactowaldenase) (UDP-galactose 4-epimerase) - Pisum sativum (Garden pea)highly similar to ( 524) loc_os09g35800 12009.m06531 protein UDP-glucos…
10.1.20	cell wall.precursor synthesis.phosphomannose isomerase	solyc02g063220.2.1	Transcript		-2.027		3.817	highly similar to ( 523) AT1G67070 | Symbols: DIN9, PMI2 | DIN9 (DARK INDUCIBLE 9); mannose-6-phosphate isomerase | chr1:25042324-25044412 FORWARDmoderately similar to ( 465) loc_os01g03710 12001.m42847 protein mannose-6-phosphate isomerase, putative, expressed PMI_typeI ManA genomic_reference:SL2.40ch02 gene_region:29847338-29852456 transcript_region:SL2.40ch02:29847338..29852456- go_terms:GO:00…
10.1.3	cell wall.precursor synthesis.AXS	solyc06g074670.2.1	Transcript	-2.692	2.112		-8.697	highly similar to ( 747) AT1G08200 | Symbols: AXS2 | AXS2 (UDP-D-APIOSE/UDP-D-XYLOSE SYNTHASE 2); UDP-glucuronate decarboxylase | chr1:2574259-2576609 REVERSEhighly similar to ( 695) loc_os01g73790 12001.m13406 protein bifunctional polymyxin resistance arnA protein, putative, expressed PRK11908 PRK08125 Epimerase WcaG genomic_reference:SL2.40ch06 gene_region:42598623-42602866 transcript_region:SL…
10.1.3	cell wall.precursor synthesis.AXS	solyc11g066720.1.1	Transcript				2.983	highly similar to ( 755) AT1G08200 | Symbols: AXS2 | AXS2 (UDP-D-APIOSE/UDP-D-XYLOSE SYNTHASE 2); UDP-glucuronate decarboxylase | chr1:2574259-2576609 REVERSEhighly similar to ( 697) loc_os01g73790 12001.m13406 protein bifunctional polymyxin resistance arnA protein, putative, expressed PRK11908 PRK08125 Epimerase WcaG evidence_code:10F1H1E1IEG genomic_reference:SL2.40ch11 gene_region:49591441-495…
10.1.30.1	cell wall.precursor synthesis.sugar kinases.galacturonic acid kinase	solyc07g014640.2.1	Transcript		-2.26			highly similar to ( 562) AT3G10700 | Symbols: | GHMP kinase family protein | chr3:3346789-3350863 REVERSEmoderately similar to ( 472) loc_os04g51880 12004.m101645 protein galactokinase, putative, expressed GalK PRK05322 PRK05101 PRK03817 PRK00555 genomic_reference:SL2.40ch07 gene_region:5018948-5030188 transcript_region:SL2.40ch07:5018948..5030188+ go_terms:GO:0016310,GO:0005737,GO:0046835 functi…
10.1.30.2	ell wall.precursor synthesis.sugar kinases.arabinose-1-kinase	solyc07g016170.2.1	Transcript	2.139			2.91	nearly identical (1378) AT4G16130 | Symbols: ARA1, ISA1, ATISA1 | ARA1 (ARABINOSE KINASE); ATP binding / L-arabinokinase/ galactokinase | chr4:9120875-9127656 FORWARDnearly identical (1341) loc_os02g04840 12002.m05832 protein ARA1, putative, expressed GalK PRK05101 PRK05322 PRK03817 PRK00555 genomic_reference:SL2.40ch07 gene_region:6369032-6386695 transcript_region:SL2.40ch07:6369032..6386695+ go…
10.1.30.3	cell wall.precursor synthesis.sugar kinases.glucuronic acid kinase	solyc02g093440.2.1	Transcript				2.004	highly similar to ( 588) AT3G01640 | Symbols: | GHMP kinase family protein | chr3:239418-241198 FORWARDhighly similar to ( 521) loc_os11g11060 12011.m28759 protein ATP binding protein, putative, expressed genomic_reference:SL2.40ch02 gene_region:48893526-48896917 transcript_region:SL2.40ch02:48893526..48896917+ go_terms:GO:0004335 functional_description:"GHMP kinase family protein (AHRD V1 ***- D…
10.1.5	cell wall.precursor synthesis.UXS	solyc01g097340.2.1	Transcript			-2.53343	-2.66	highly similar to ( 726) AT5G28840 | Symbols: GME | GME (GDP-D-MANNOSE 3,5'-EPIMERASE); GDP-mannose 3,5-epimerase/ NAD or NADH binding / catalytic | chr5:10862472-10864024 REVERSEhighly similar to ( 733) GME1_ORYSA GDP-mannose 3,5-epimerase 1 (EC 5.1.3.18) (GDP-Man 3,5-epimerase 1) (OsGME-1) - Oryza sativa (Rice)highly similar to ( 733) loc_os10g28200 12010.m21888 protein GDP-mannose 3,5-epimeras…
10.1.5	cell wall.precursor synthesis.UXS	solyc09g075120.2.1	Transcript				2.133	moderately similar to ( 429) AT2G47650 | Symbols: UXS4 | UXS4 (UDP-XYLOSE SYNTHASE 4); UDP-glucuronate decarboxylase/ catalytic | chr2:19538751-19541364 REVERSEvery weakly similar to (82.0) GME2_ORYSA GDP-mannose 3,5-epimerase 2 (EC 5.1.3.18) (GDP-Man 3,5-epimerase 2) - Oryza sativa (Rice)moderately similar to ( 422) loc_os07g47700 12007.m08985 protein UDP-glucuronic acid decarboxylase 1, putativ…
10.1.5	cell wall.precursor synthesis.UXS	solyc10g085920.1.1	Transcript				3.267	highly similar to ( 664) AT3G53520 | Symbols: UXS1, ATUXS1 | UXS1 (UDP-GLUCURONIC ACID DECARBOXYLASE 1); UDP-glucuronate decarboxylase/ catalytic | chr3:19841635-19843520 FORWARDweakly similar to ( 102) GME1_ORYSA GDP-mannose 3,5-epimerase 1 (EC 5.1.3.18) (GDP-Man 3,5-epimerase 1) (OsGME-1) - Oryza sativa (Rice)highly similar to ( 583) loc_os01g62020 12001.m150769 protein UDP-glucuronic acid deca…
10.1.6	cell wall.precursor synthesis.GAE	solyc12g010540.1.1	Transcript	-2.962				highly similar to ( 665) AT4G30440 | Symbols: GAE1 | GAE1 (UDP-D-GLUCURONATE 4-EPIMERASE 1); UDP-glucuronate 4-epimerase/ catalytic | chr4:14881976-14883265 REVERSEvery weakly similar to (91.7) GALE1_PEA UDP-glucose 4-epimerase (EC 5.1.3.2) (Galactowaldenase) (UDP-galactose 4-epimerase) - Pisum sativum (Garden pea)highly similar to ( 653) loc_os02g54890 12002.m10517 protein expressed protein WcaG…
10.1.6	cell wall.precursor synthesis.GAE	solyc08g079440.1.1	Transcript			2.34248		highly similar to ( 560) AT1G02000 | Symbols: GAE2 | GAE2 (UDP-D-GLUCURONATE 4-EPIMERASE 2); UDP-glucuronate 4-epimerase/ catalytic | chr1:346052-347356 FORWARDvery weakly similar to (88.6) ARAE2_ORYSA Probable UDP-arabinose 4-epimerase 2 (EC 5.1.3.5) (UDP-D-xylose 4-epimerase 2) (UDP-galactose 4-epimerase-like protein 2) (OsUEL-2) - Oryza sativa (Rice)moderately similar to ( 484) loc_os02g54890 …
10.1.6	cell wall.precursor synthesis.GAE	solyc01g091200.2.1	Transcript			-2.53294	-3.388	highly similar to ( 701) AT1G02000 | Symbols: GAE2 | GAE2 (UDP-D-GLUCURONATE 4-EPIMERASE 2); UDP-glucuronate 4-epimerase/ catalytic | chr1:346052-347356 FORWARDweakly similar to ( 105) GALE1_PEA UDP-glucose 4-epimerase (EC 5.1.3.2) (Galactowaldenase) (UDP-galactose 4-epimerase) - Pisum sativum (Garden pea)highly similar to ( 541) loc_os02g54890 12002.m10517 protein expressed protein WcaG Epimeras…
10.1.9	cell wall.precursor synthesis.MUR4	solyc02g069580.2.1	Transcript				2.774	highly similar to ( 738) AT1G30620 | Symbols: HSR8, MUR4, UXE1 | MUR4 (MURUS 4); UDP-arabinose 4-epimerase/ catalytic | chr1:10855496-10857970 FORWARDhighly similar to ( 684) ARAE3_ORYSA Probable UDP-arabinose 4-epimerase 3 (EC 5.1.3.5) (UDP-D-xylose 4-epimerase 3) (UDP-galactose 4-epimerase-like protein 3) (OsUEL-3) - Oryza sativa (Rice)highly similar to ( 684) loc_os08g03570 12008.m04501 protei…
10.2	cell wall.cellulose synthesis	solyc02g089640.2.1	Transcript	-2.93	-2.504			highly similar to ( 981) AT3G28180 | Symbols: ATCSLC04, CSLC04, ATCSLC4, CSLC4 | ATCSLC04 (CELLULOSE-SYNTHASE LIKE C4); cellulose synthase/ transferase, transferring glycosyl groups | chr3:10506110-10509067 FORWARDhighly similar to ( 843) loc_os08g15420 12008.m05665 protein CSLC3 - cellulose synthase-like family C, expressedCOG1215 bcsA PRK11204 genomic_reference:SL2.40ch02 gene_region:45969254-4…
10.2	cell wall.cellulose synthesis	solyc06g074630.2.1	Transcript		-3.406	-2.44181		highly similar to ( 821) AT5G22740 | Symbols: ATCSLA02, CSLA02, ATCSLA2 | ATCSLA02; mannan synthase/ transferase, transferring glycosyl groups | chr5:7555379-7559866 REVERSEhighly similar to ( 745) loc_os06g42020 12006.m08734 protein CSLA9 - cellulose synthase-like family A, expressedCOG1215 PRK11204 bcsA genomic_reference:SL2.40ch06 gene_region:42557856-42561392 transcript_region:SL2.40ch06:4255…
10.2	cell wall.cellulose synthesis	solyc04g077470.2.1	Transcript			-2.24569		highly similar to ( 993) AT4G07960 | Symbols: ATCSLC12, CSLC12 | ATCSLC12 (CELLULOSE-SYNTHASE LIKE C12); cellulose synthase/ transferase, transferring glycosyl groups | chr4:4802628-4805114 REVERSEhighly similar to ( 840) loc_os07g03260 12007.m04797 protein CSLC10 - cellulose synthase-like family CCOG1215 bcsA genomic_reference:SL2.40ch04 gene_region:59977870-59981093 transcript_region:SL2.40ch04…
10.2	cell wall.cellulose synthesis	solyc08g006310.2.1	Transcript			-2.10267		nearly identical (1020) AT4G31590 | Symbols: ATCSLC05, CSLC05, ATCSLC5 | ATCSLC5 (CELLULOSE-SYNTHASE LIKE C5); cellulose synthase/ transferase, transferring glycosyl groups | chr4:15309889-15312336 REVERSEhighly similar to ( 901) loc_os08g15420 12008.m05665 protein CSLC3 - cellulose synthase-like family C, expressedCOG1215 bcsA PRK11204 genomic_reference:SL2.40ch08 gene_region:974337-978244 trans…
10.2	cell wall.cellulose synthesis	solyc09g008990.2.1	Transcript			-4.5016	-8.485	weakly similar to ( 146) AT5G03760 | Symbols: ATCSLA09, CSLA09, ATCSLA9, CSLA9, RAT4 | ATCSLA09; mannan synthase/ transferase, transferring glycosyl groups | chr5:985910-990087 REVERSEweakly similar to ( 114) loc_os06g42020 12006.m08734 protein CSLA9 - cellulose synthase-like family A, expressed genomic_reference:SL2.40ch09 gene_region:2359037-2360742 transcript_region:SL2.40ch09:2359037..2360742…
10.2	cell wall.cellulose synthesis	solyc09g057640.2.1	Transcript				2.206	highly similar to ( 976) AT3G07330 | Symbols: ATCSLC06, CSLC06, ATCSLC6 | ATCSLC6 (CELLULOSE-SYNTHASE LIKE C6); cellulose synthase/ transferase, transferring glycosyl groups | chr3:2336121-2338942 REVERSEhighly similar to ( 790) loc_os05g43530 12005.m08480 protein CSLC7 - cellulose synthase-like family C, expressedCOG1215 bcsA genomic_reference:SL2.40ch09 gene_region:45660053-45673808 transcript_…
10.2	cell wall.cellulose synthesis	solyc09g009010.2.1	Transcript			-4.39392	-6.384	highly similar to ( 517) AT5G03760 | Symbols: ATCSLA09, CSLA09, ATCSLA9, CSLA9, RAT4 | ATCSLA09; mannan synthase/ transferase, transferring glycosyl groups | chr5:985910-990087 REVERSEhighly similar to ( 502) loc_os06g42020 12006.m08734 protein CSLA9 - cellulose synthase-like family A, expressed genomic_reference:SL2.40ch09 gene_region:2362995-2365231 transcript_region:SL2.40ch09:2362995..2365231…
10.2.1	cell wall.cellulose synthesis.cellulose synthase	solyc07g051820.2.1	Transcript	-2.225	6.155		-14.395	highly similar to ( 655) AT2G32540 | Symbols: ATCSLB04, CSLB04, ATCSLB4 | ATCSLB04; cellulose synthase/ transferase/ transferase, transferring glycosyl groups | chr2:13814686-13818289 FORWARDhighly similar to ( 685) loc_os10g20090 12010.m21855 protein CSLH1 - cellulose synthase-like family H, expressedCellulose_synt genomic_reference:SL2.40ch07 gene_region:57631648-57644639 transcript_region:SL2.…
10.2.1	cell wall.cellulose synthesis.cellulose synthase	solyc07g043390.2.1	Transcript	2.834			2.702	moderately similar to ( 279) AT4G24010 | Symbols: ATCSLG1, CSLG1 | ATCSLG1; cellulose synthase/ transferase/ transferase, transferring glycosyl groups | chr4:12466391-12469760 FORWARDmoderately similar to ( 256) loc_os09g30120 12009.m22001 protein CSLE1 - cellulose synthase-like family E, expressedCellulose_synt genomic_reference:SL2.40ch07 gene_region:54430095-54433036 transcript_region:SL2.40ch…
10.2.1	cell wall.cellulose synthesis.cellulose synthase	solyc12g015770.1.1	Transcript	2.945		-2.04128		highly similar to ( 653) AT1G55850 | Symbols: ATCSLE1, CSLE1 | ATCSLE1; cellulose synthase/ transferase, transferring glycosyl groups | chr1:20876752-20879414 FORWARDhighly similar to ( 728) loc_os09g30130 12009.m060004 protein CSLE6 - cellulose synthase-like family E, expressedCellulose_synt evidence_code:10F0H1E1IEG genomic_reference:SL2.40ch12 gene_region:5754505-5759974 transcript_region:SL2.…
10.2.1	cell wall.cellulose synthesis.cellulose synthase	solyc07g005840.2.1	Transcript	3.289		-2.73257		nearly identical (1768) AT5G17420 | Symbols: IRX3, CESA7, ATCESA7, MUR10 | IRX3 (IRREGULAR XYLEM 3); cellulose synthase | chr5:5736859-5741407 REVERSEnearly identical (1768) loc_os09g25490 12009.m05701 protein CESA9 - cellulose synthase, expressedCellulose_synt genomic_reference:SL2.40ch07 gene_region:667374-673097 transcript_region:SL2.40ch07:667374..673097+ go_terms:GO:0016759 functional_descri…
10.2.1	cell wall.cellulose synthesis.cellulose synthase	solyc03g097050.2.1	Transcript	-14.27			-14.027	nearly identical (1995) AT3G03050 | Symbols: CSLD3, KJK, ATCSLD3 | CSLD3 (CELLULOSE SYNTHASE-LIKE D3); cellulose synthase/ transferase, transferring glycosyl groups | chr3:687873-691629 FORWARDnearly identical (1920) loc_os06g02180 12006.m04952 protein CSLD2 - cellulose synthase-like family D, expressedCellulose_synt genomic_reference:SL2.40ch03 gene_region:52847305-52851906 transcript_region:SL2…
10.2.1	cell wall.cellulose synthesis.cellulose synthase	solyc12g014430.1.1	Transcript	8.737		-2.61595		highly similar to ( 727) AT4G23990 | Symbols: ATCSLG3, CSLG3 | ATCSLG3; cellulose synthase/ transferase/ transferase, transferring glycosyl groups | chr4:12456491-12460498 FORWARDmoderately similar to ( 484) loc_os09g30130 12009.m060004 protein CSLE6 - cellulose synthase-like family E, expressedCellulose_synt evidence_code:10F0H1E1IEG genomic_reference:SL2.40ch12 gene_region:5399797-5407595 trans…
10.2.1	cell wall.cellulose synthesis.cellulose synthase	solyc08g082650.2.1	Transcript	4.636	-3.699		6.593	weakly similar to ( 177) AT4G23990 | Symbols: ATCSLG3, CSLG3 | ATCSLG3; cellulose synthase/ transferase/ transferase, transferring glycosyl groups | chr4:12456491-12460498 FORWARDweakly similar to ( 125) loc_os09g30120 12009.m22001 protein CSLE1 - cellulose synthase-like family E, expressedCellulose_synt genomic_reference:SL2.40ch08 gene_region:62541725-62544153 transcript_region:SL2.40ch08:62541…
10.2.1	cell wall.cellulose synthesis.cellulose synthase	solyc11g005560.1.1	Transcript		-2.934		6.702	nearly identical (1640) AT5G64740 | Symbols: CESA6, IXR2, E112, PRC1 | CESA6 (CELLULOSE SYNTHASE 6); cellulose synthase/ transferase, transferring glycosyl groups | chr5:25881555-25886333 FORWARDnearly identical (1465) loc_os07g24190 12007.m28970 protein CESA3 - cellulose synthase, expressedCellulose_synt evidence_code:10F0H1E0IEG genomic_reference:SL2.40ch11 gene_region:419067-425651 transcript_…
10.2.1	cell wall.cellulose synthesis.cellulose synthase	solyc08g082660.2.1	Transcript		-3.457		6.371	highly similar to ( 634) AT4G23990 | Symbols: ATCSLG3, CSLG3 | ATCSLG3; cellulose synthase/ transferase/ transferase, transferring glycosyl groups | chr4:12456491-12460498 FORWARDmoderately similar to ( 379) loc_os02g49332 12002.m34039 protein CSLE2 - cellulose synthase-like family E, expressedCellulose_synt genomic_reference:SL2.40ch08 gene_region:62544204-62547204 transcript_region:SL2.40ch08:6…
10.2.1	cell wall.cellulose synthesis.cellulose synthase	solyc02g072240.2.1	Transcript			-2.57603		nearly identical (1550) AT4G18780 | Symbols: CESA8, IRX1, ATCESA8, LEW2 | IRX1 (IRREGULAR XYLEM 1); cellulose synthase/ transferase, transferring glycosyl groups | chr4:10312846-10316719 REVERSEnearly identical (1469) loc_os01g54620 12001.m11625 protein CESA4 - cellulose synthase, expressedCellulose_synt genomic_reference:SL2.40ch02 gene_region:36127210-36131873 transcript_region:SL2.40ch02:36127…
10.2.1	cell wall.cellulose synthesis.cellulose synthase	solyc09g072820.2.1	Transcript			-3.50995		highly similar to ( 905) AT5G44030 | Symbols: CESA4, IRX5, NWS2 | CESA4 (CELLULOSE SYNTHASE A4); cellulose synthase/ transferase, transferring glycosyl groups | chr5:17714713-17719564 FORWARDhighly similar to ( 893) loc_os10g32980 12010.m06134 protein CESA7 - cellulose synthase, expressedCellulose_synt genomic_reference:SL2.40ch09 gene_region:61011531-61017918 transcript_region:SL2.40ch09:6101153…
10.2.1	cell wall.cellulose synthesis.cellulose synthase	solyc03g005450.2.1	Transcript				7.249	moderately similar to ( 486) AT4G24010 | Symbols: ATCSLG1, CSLG1 | ATCSLG1; cellulose synthase/ transferase/ transferase, transferring glycosyl groups | chr4:12466391-12469760 FORWARDmoderately similar to ( 419) loc_os09g30130 12009.m060004 protein CSLE6 - cellulose synthase-like family E, expressedCellulose_synt genomic_reference:SL2.40ch03 gene_region:338588-346614 transcript_region:SL2.40ch03:…
10.2.1	cell wall.cellulose synthesis.cellulose synthase	solyc08g082640.2.1	Transcript			6.51325	5.003	highly similar to ( 821) AT4G23990 | Symbols: ATCSLG3, CSLG3 | ATCSLG3; cellulose synthase/ transferase/ transferase, transferring glycosyl groups | chr4:12456491-12460498 FORWARDmoderately similar to ( 498) loc_os09g30130 12009.m060004 protein CSLE6 - cellulose synthase-like family E, expressedCellulose_synt genomic_reference:SL2.40ch08 gene_region:62536639-62541440 transcript_region:SL2.40ch08:…
10.2.2	cell wall.cellulose synthesis.COBRA	solyc01g065530.2.1	Transcript	-3.848			-3.094	highly similar to ( 803) AT4G16120 | Symbols: ATSEB1, COBL7, SEB1 | COBL7 (COBRA-LIKE 7) | chr4:9116591-9119138 REVERSEweakly similar to ( 139) COBL1_ORYSA COBRA-like 1 protein precursor (BRITTLE CULM1-like 6 protein) - Oryza sativa (Rice)highly similar to ( 643) loc_os06g47110 12006.m09237 protein COBRA-like protein 7 precursor, putative, expressedPhytochel_synth genomic_reference:SL2.40ch01 gen…
10.2.2	cell wall.cellulose synthesis.COBRA	solyc02g089120.2.1	Transcript		3.598		-8.689	highly similar to ( 713) AT5G60920 | Symbols: COB | COB (COBRA) | chr5:24511466-24513932 REVERSEhighly similar to ( 699) COBL1_ORYSA COBRA-like 1 protein precursor (BRITTLE CULM1-like 6 protein) - Oryza sativa (Rice)highly similar to ( 699) loc_os07g41310 12007.m08367 protein COBRA-like protein 4 precursor, putative, expressedPhytochel_synth genomic_reference:SL2.40ch02 gene_region:45585636-45589…
10.3	cell wall.hemicellulose synthesis	solyc03g113520.2.1	Transcript	-6.126			-6.254	highly similar to ( 899) AT5G62620 | Symbols: | galactosyltransferase family protein | chr5:25137136-25139433 FORWARDhighly similar to ( 844) loc_os03g58920 12003.m10795 protein galactosyltransferase/ transferase, transferring hexosyl groups, putative, expressed Gal-bind_lectin genomic_reference:SL2.40ch03 gene_region:57689199-57692613 transcript_region:SL2.40ch03:57689199..57692613- go_terms:GO:…
10.3	cell wall.hemicellulose synthesis	solyc05g007930.2.1	Transcript				2.158	highly similar to ( 840) AT1G26810 | Symbols: GALT1 | GALT1 (GALACTOSYLTRANSFERASE1); UDP-galactose:N-glycan beta-1,3-galactosyltransferase/ transferase, transferring glycosyl groups / transferase, transferring hexosyl groups | chr1:9286862-9289327 REVERSEhighly similar to ( 850) loc_os06g12390 12006.m091654 protein transferase, transferring glycosyl groups, putative, expressed Galactosyl_T Gal-b…
10.5	cell wall.cell wall proteins	solyc03g111310.2.1	Transcript			3.97499	13.324	moderately similar to ( 487) AT3G48530 | Symbols: KING1 | KING1 (SNF1-RELATED PROTEIN KINASE REGULATORY SUBUNIT GAMMA 1) | chr3:17987559-17989592 FORWARDhighly similar to ( 503) loc_os04g31340 12004.m08236 protein AKIN gamma, putative, expressed CBS_pair_29 genomic_reference:SL2.40ch03 gene_region:55978825-55983439 transcript_region:SL2.40ch03:55978825..55983439+ functional_description:"AKIN gamm…
10.5.1.1	cell wall.cell wall proteins.AGPs.AGP	solyc11g069250.1.1	Transcript	2.14				weakly similar to ( 191) AT5G03170 | Symbols: FLA11 | FLA11 | chr5:752898-753638 REVERSEweakly similar to ( 169) loc_os01g06580 12001.m07288 protein fasciclin-like arabinogalactan protein 7 precursor, putative, expressed evidence_code:10F0H1E0IEG genomic_reference:SL2.40ch11 gene_region:50966944-50968801 transcript_region:SL2.40ch11:50966944..50968801- go_terms:GO:0004773 functional_description:"…
10.5.1.1	cell wall.cell wall proteins.AGPs.AGP	solyc12g015690.1.1	Transcript		-5.939	-3.94515		weakly similar to ( 142) AT4G12730 | Symbols: FLA2 | FLA2 (FASCICLIN-LIKE ARABINOGALACTAN 2) | chr4:7491598-7492809 REVERSEweakly similar to ( 143) loc_os09g30010 12009.m06152 protein fasciclin-like arabinogalactan protein 8 precursor, putative, expressed evidence_code:10F0H1E1IEG genomic_reference:SL2.40ch12 gene_region:5671093-5671896 transcript_region:SL2.40ch12:5671093..5671896+ functional_de…
10.5.1.1	cell wall.cell wall proteins.AGPs.AGP	solyc07g045440.1.1	Transcript		-2.23	-2.06009		moderately similar to ( 384) AT4G12730 | Symbols: FLA2 | FLA2 (FASCICLIN-LIKE ARABINOGALACTAN 2) | chr4:7491598-7492809 REVERSEmoderately similar to ( 295) loc_os08g23180 12008.m06339 protein fasciclin-like arabinogalactan protein 8 precursor, putative, expressed evidence_code:10F0H1E1IEG genomic_reference:SL2.40ch07 gene_region:55861244-55862473 transcript_region:SL2.40ch07:55861244..55862473- f…
10.5.1.1	cell wall.cell wall proteins.AGPs.AGP	solyc07g053540.1.1	Transcript		-11.78	-4.5809		weakly similar to ( 120) AT1G03870 | Symbols: FLA9 | FLA9 (FASCICLIN-LIKE ARABINOOGALACTAN 9) | chr1:982625-983368 REVERSEweakly similar to ( 107) loc_os01g47780 12001.m10971 protein fasciclin-like arabinogalactan protein 7 precursor, putative, expressed evidence_code:10F0H1E1IEG genomic_reference:SL2.40ch07 gene_region:59285266-59286009 transcript_region:SL2.40ch07:59285266..59286009+ go_terms:G…
10.5.1.1	cell wall.cell wall proteins.AGPs.AGP	solyc09g007660.1.1	Transcript			-2.07307		weakly similar to ( 181) AT5G60490 | Symbols: FLA12 | FLA12 | chr5:24325916-24326665 REVERSEweakly similar to ( 160) loc_os01g06580 12001.m07288 protein fasciclin-like arabinogalactan protein 7 precursor, putative, expressed evidence_code:10F1H1E1IEG genomic_reference:SL2.40ch09 gene_region:1214595-1215314 transcript_region:SL2.40ch09:1214595..1215314+ go_terms:GO:0004773 functional_description:"…
10.5.1.1	cell wall.cell wall proteins.AGPs.AGP	solyc07g048090.1.1	Transcript			-3.49945		moderately similar to ( 214) AT2G04780 | Symbols: FLA7 | FLA7 (FASCICLIN-LIKE ARABINOOGALACTAN 7) | chr2:1677488-1678252 FORWARDweakly similar to ( 189) loc_os09g30486 12009.m06208 protein fasciclin-like arabinogalactan protein 7 precursor, putative, expressed evidence_code:10F0H1E1IEG genomic_reference:SL2.40ch07 gene_region:56600229-56600927 transcript_region:SL2.40ch07:56600229..56600927- go_t…
10.5.1.1	cell wall.cell wall proteins.AGPs.AGP	solyc01g091530.2.1	Transcript			-4.0991	-2.217	moderately similar to ( 355) AT3G60900 | Symbols: FLA10 | FLA10 | chr3:22499573-22500841 REVERSEmoderately similar to ( 314) loc_os04g48490 12004.m09785 protein fasciclin-like arabinogalactan protein 10 precursor, putative, expressed genomic_reference:SL2.40ch01 gene_region:76909578-76911211 transcript_region:SL2.40ch01:76909578..76911211- go_terms:GO:0005516 functional_description:"Fasciclin-lik…
10.5.3	cell wall.cell wall proteins.LRR	solyc11g005150.1.1	Transcript			-2.42854		moderately similar to ( 429) AT1G62440 | Symbols: LRX2 | LRX2 (LEUCINE-RICH REPEAT/EXTENSIN 2); protein binding / structural constituent of cell wall | chr1:23111818-23115293 FORWARDweakly similar to ( 120) RPK1_IPONI Receptor-like protein kinase precursor (EC 2.7.11.1) - Ipomoea nil (Japanese morning glory) (Pharbitis nil)moderately similar to ( 355) loc_os06g49100 12006.m09434 protein LRX2, put…
10.5.4	cell wall.cell wall proteins.HRGP	solyc07g053990.2.1	Transcript				2.078	moderately similar to ( 283) AT4G28300 | Symbols: | hydroxyproline-rich glycoprotein family protein | chr4:14015414-14016823 FORWARDweakly similar to ( 140) loc_os01g55050 12001.m42723 protein calcium-binding protein, putative, expressedDUF1421 genomic_reference:SL2.40ch07 gene_region:59725634-59729577 transcript_region:SL2.40ch07:59725634..59729577- functional_description:"Os05g0169400 protein (…
10.6.1	cell wall.degradation.cellulases and beta -1,4-glucanases	solyc09g075360.2.1	Transcript	4.774		-4.31061		highly similar to ( 775) AT4G02290 | Symbols: AtGH9B13 | AtGH9B13 (Arabidopsis thaliana glycosyl hydrolase 9B13); catalytic/ hydrolase, hydrolyzing O-glycosyl compounds | chr4:1002654-1005125 REVERSEhighly similar to ( 717) GUN3_ORYSA Endoglucanase 3 precursor (EC 3.2.1.4) (Endo-1,4-beta glucanase 3) (OsGLU8) - Oryza sativa (Rice)highly similar to ( 717) loc_os01g21070 12001.m08591 protein endogl…
10.6.1	cell wall.degradation.cellulases and beta -1,4-glucanases	solyc01g097000.2.1	Transcript	2.452	-6.356		9.684	highly similar to ( 978) AT5G04885 | Symbols: | glycosyl hydrolase family 3 protein | chr5:1423369-1426628 FORWARDhighly similar to ( 935) loc_os03g53800 12003.m101132 protein periplasmic beta-glucosidase precursor, putative, expressedBglX Glyco_hydro_3 Glyco_hydro_3_C genomic_reference:SL2.40ch01 gene_region:79740438-79746490 transcript_region:SL2.40ch01:79740438..79746490+ go_terms:GO:0005975 f…
10.6.1	cell wall.degradation.cellulases and beta -1,4-glucanases	solyc08g082250.2.1	Transcript		-2.175		3.067	highly similar to ( 903) AT1G64390 | Symbols: AtGH9C2 | AtGH9C2 (Arabidopsis thaliana glycosyl hydrolase 9C2); carbohydrate binding / catalytic/ hydrolase, hydrolyzing O-glycosyl compounds | chr1:23911329-23914642 FORWARDhighly similar to ( 732) GUN2_ORYSA Endoglucanase 2 precursor (EC 3.2.1.4) (Endo-1,4-beta glucanase 2) (OsGLU5) - Oryza sativa (Rice)highly similar to ( 732) loc_os01g12070 12001…
10.6.1	cell wall.degradation.cellulases and beta -1,4-glucanases	solyc09g010210.2.1	Transcript		-2.873	-4.81721		highly similar to ( 776) AT1G70710 | Symbols: ATGH9B1, CEL1 | ATGH9B1 (ARABIDOPSIS THALIANA GLYCOSYL HYDROLASE 9B1); cellulase/ hydrolase, hydrolyzing O-glycosyl compounds | chr1:26659356-26662962 REVERSEhighly similar to ( 692) GUN17_ORYSA Endoglucanase 17 precursor (EC 3.2.1.4) (Endo-1,4-beta glucanase 17) (OsGLU13) - Oryza sativa (Rice)highly similar to ( 692) loc_os06g14540 12006.m06169 prote…
10.6.1	cell wall.degradation.cellulases and beta -1,4-glucanases	solyc12g055980.1.1	Transcript		-7.429	-4.81605		moderately similar to ( 205) AT1G64390 | Symbols: AtGH9C2 | AtGH9C2 (Arabidopsis thaliana glycosyl hydrolase 9C2); carbohydrate binding / catalytic/ hydrolase, hydrolyzing O-glycosyl compounds | chr1:23911329-23914642 FORWARDweakly similar to ( 199) GUN15_ORYSA Endoglucanase 15 precursor (EC 3.2.1.4) (Endo-1,4-beta glucanase 15) - Oryza sativa (Rice)weakly similar to ( 199) loc_os05g12150 12005.m…
10.6.1	cell wall.degradation.cellulases and beta -1,4-glucanases	solyc12g055970.1.1	Transcript		-2.042			highly similar to ( 660) AT1G64390 | Symbols: AtGH9C2 | AtGH9C2 (Arabidopsis thaliana glycosyl hydrolase 9C2); carbohydrate binding / catalytic/ hydrolase, hydrolyzing O-glycosyl compounds | chr1:23911329-23914642 FORWARDhighly similar to ( 506) GUN2_ORYSA Endoglucanase 2 precursor (EC 3.2.1.4) (Endo-1,4-beta glucanase 2) (OsGLU5) - Oryza sativa (Rice)highly similar to ( 506) loc_os01g12070 12001…
10.6.1	cell wall.degradation.cellulases and beta -1,4-glucanases	solyc07g049300.2.1	Transcript			-3.75749		highly similar to ( 764) AT2G32990 | Symbols: AtGH9B8 | AtGH9B8 (Arabidopsis thaliana glycosyl hydrolase 9B8); catalytic/ hydrolase, hydrolyzing O-glycosyl compounds | chr2:14003361-14005844 FORWARDhighly similar to ( 686) GUN7_ORYSA Endoglucanase 7 precursor (EC 3.2.1.4) (Endo-1,4-beta glucanase 7) (OsGLU10) - Oryza sativa (Rice)highly similar to ( 687) loc_os02g50490 12002.m10083 protein endogl…
10.6.1	cell wall.degradation.cellulases and beta -1,4-glucanases	solyc01g110340.2.1	Transcript			-3.89892		highly similar to ( 698) AT4G39010 | Symbols: AtGH9B18 | AtGH9B18 (Arabidopsis thaliana glycosyl hydrolase 9B18); catalytic/ hydrolase, hydrolyzing O-glycosyl compounds | chr4:18176162-18179102 REVERSEhighly similar to ( 656) GUN23_ORYSA Endoglucanase 23 precursor (EC 3.2.1.4) (Endo-1,4-beta glucanase 23) (OsGLU12) - Oryza sativa (Rice)highly similar to ( 656) loc_os09g36060 12009.m06556 protein …
10.6.1	cell wall.degradation.cellulases and beta -1,4-glucanases	solyc06g076780.2.1	Transcript			2.68057		highly similar to ( 877) AT3G47000 | Symbols: | glycosyl hydrolase family 3 protein | chr3:17313811-17316539 REVERSEhighly similar to ( 791) loc_os05g37700 12005.m07949 protein periplasmic beta-glucosidase precursor, putative, expressedBglX Glyco_hydro_3 Glyco_hydro_3_C genomic_reference:SL2.40ch06 gene_region:44079224-44083374 transcript_region:SL2.40ch06:44079224..44083374- go_terms:GO:0005515 …
10.6.1	cell wall.degradation.cellulases and beta -1,4-glucanases	solyc06g073740.2.1	Transcript				4.254	highly similar to ( 980) AT5G20950 | Symbols: | glycosyl hydrolase family 3 protein | chr5:7107609-7110775 REVERSEhighly similar to ( 917) loc_os03g53800 12003.m101132 protein periplasmic beta-glucosidase precursor, putative, expressedBglX Glyco_hydro_3 Glyco_hydro_3_C genomic_reference:SL2.40ch06 gene_region:41894196-41899465 transcript_region:SL2.40ch06:41894196..41899465+ go_terms:GO:0009044 f…
10.6.1	cell wall.degradation.cellulases and beta -1,4-glucanases	solyc06g005970.2.1	Transcript			2.20881	8.299	highly similar to ( 850) AT3G47000 | Symbols: | glycosyl hydrolase family 3 protein | chr3:17313811-17316539 REVERSEhighly similar to ( 781) loc_os05g37700 12005.m07949 protein periplasmic beta-glucosidase precursor, putative, expressedBglX Glyco_hydro_3 Glyco_hydro_3_C genomic_reference:SL2.40ch06 gene_region:948619-955995 transcript_region:SL2.40ch06:948619..955995+ go_terms:GO:0005515 function…
10.6.1	cell wall.degradation.cellulases and beta -1,4-glucanases	solyc08g081620.2.1	Transcript			-6.11215	-2.694	highly similar to ( 606) AT4G09740 | Symbols: AtGH9B14 | AtGH9B14 (Arabidopsis thaliana glycosyl hydrolase 9B14); catalytic/ hydrolase, hydrolyzing O-glycosyl compounds | chr4:6142706-6145003 REVERSEhighly similar to ( 639) GUN_PHAVU Endoglucanase precursor (EC 3.2.1.4) (Endo-1,4-beta-glucanase) (Abscission cellulase) - Phaseolus vulgaris (Kidney bean) (French bean)highly similar to ( 549) loc_os…
10.6.1	cell wall.degradation.cellulases and beta -1,4-glucanases	solyc07g064870.2.1	Transcript			-2.43912	-8.071	highly similar to ( 666) AT2G32990 | Symbols: AtGH9B8 | AtGH9B8 (Arabidopsis thaliana glycosyl hydrolase 9B8); catalytic/ hydrolase, hydrolyzing O-glycosyl compounds | chr2:14003361-14005844 FORWARDhighly similar to ( 634) GUN7_ORYSA Endoglucanase 7 precursor (EC 3.2.1.4) (Endo-1,4-beta glucanase 7) (OsGLU10) - Oryza sativa (Rice)highly similar to ( 633) loc_os02g50490 12002.m10083 protein endogl…
10.6.2	cell wall.degradation.mannan-xylose-arabinose-fucose	solyc10g074920.1.1	Transcript	2.634		-4.02754		highly similar to ( 659) AT5G01930 | Symbols: | (1-4)-beta-mannan endohydrolase, putative | chr5:361189-362867 REVERSEmoderately similar to ( 500) loc_os05g25480 12005.m06841 protein hydrolase, hydrolyzing O-glycosyl compounds, putative, expressedCOG3934 evidence_code:10F0H1E1IEG genomic_reference:SL2.40ch10 gene_region:57959156-57961088 transcript_region:SL2.40ch10:57959156..57961088+ go_terms:G…
10.6.2	cell wall.degradation.mannan-xylose-arabinose-fucose	solyc04g072850.2.1	Transcript		-3.292			nearly identical (1019) AT1G78060 | Symbols: | glycosyl hydrolase family 3 protein | chr1:29349796-29352868 REVERSEmoderately similar to ( 377) XYNB_PRUPE Putative beta-D-xylosidase (EC 3.2.1.-) (PpAz152) (Fragment) - Prunus persica (Peach)highly similar to ( 944) loc_os02g51620 12002.m10194 protein beta-D-xylosidase, putative, expressedGlyco_hydro_3_C Glyco_hydro_3 BglX genomic_reference:SL2.40c…
10.6.2	cell wall.degradation.mannan-xylose-arabinose-fucose	solyc02g084990.2.1	Transcript		2.154		-4.506	highly similar to ( 565) AT5G66460 | Symbols: | (1-4)-beta-mannan endohydrolase, putative | chr5:26538911-26540837 REVERSEhighly similar to ( 503) loc_os01g47400 12001.m10935 protein hydrolase, hydrolyzing O-glycosyl compounds, putative, expressedCOG3934 genomic_reference:SL2.40ch02 gene_region:42596683-42600186 transcript_region:SL2.40ch02:42596683..42600186- go_terms:GO:0005975 functional_descr…
10.6.2	cell wall.degradation.mannan-xylose-arabinose-fucose	solyc01g079570.2.1	Transcript			-5.20305		nearly identical (1170) AT1G02640 | Symbols: BXL2, ATBXL2 | BXL2 (BETA-XYLOSIDASE 2); hydrolase, hydrolyzing O-glycosyl compounds | chr1:564293-567580 FORWARDhighly similar to ( 625) XYNB_PRUPE Putative beta-D-xylosidase (EC 3.2.1.-) (PpAz152) (Fragment) - Prunus persica (Peach)highly similar to ( 841) loc_os04g54810 12004.m10373 protein beta-D-xylosidase, putative, expressedGlyco_hydro_3_C BglX …
10.6.2	cell wall.degradation.mannan-xylose-arabinose-fucose	solyc11g040330.1.1	Transcript			-2.27547		highly similar to ( 647) AT4G38650 | Symbols: | glycosyl hydrolase family 10 protein | chr4:18063377-18065769 FORWARDhighly similar to ( 615) loc_os03g14010 12003.m34818 protein hydrolase, hydrolyzing O-glycosyl compounds, putative, expressedGlyco_10 Glyco_hydro_10 XynA evidence_code:10F0H1E1IEG genomic_reference:SL2.40ch11 gene_region:30540584-30549013 transcript_region:SL2.40ch11:30540584..3054…
10.6.2	cell wall.degradation.mannan-xylose-arabinose-fucose	solyc02g091680.2.1	Transcript			2.14971	3.91	highly similar to ( 952) AT5G10560 | Symbols: | glycosyl hydrolase family 3 protein | chr5:3336335-3339351 REVERSEmoderately similar to ( 391) XYNB_PRUPE Putative beta-D-xylosidase (EC 3.2.1.-) (PpAz152) (Fragment) - Prunus persica (Peach)highly similar to ( 873) loc_os04g44840 12004.m09441 protein beta-D-xylosidase, putative, expressedGlyco_hydro_3 Glyco_hydro_3_C BglX genomic_reference:SL2.40ch…
10.6.2	cell wall.degradation.mannan-xylose-arabinose-fucose	solyc11g044910.1.1	Transcript				-3.007	nearly identical (1111) AT5G49360 | Symbols: BXL1, ATBXL1 | BXL1 (BETA-XYLOSIDASE 1); hydrolase, hydrolyzing O-glycosyl compounds | chr5:20012179-20016659 REVERSEhighly similar to ( 626) XYNB_PRUPE Putative beta-D-xylosidase (EC 3.2.1.-) (PpAz152) (Fragment) - Prunus persica (Peach)highly similar to ( 842) loc_os04g54810 12004.m10373 protein beta-D-xylosidase, putative, expressedGlyco_hydro_3_C B…
10.6.2	cell wall.degradation.mannan-xylose-arabinose-fucose	solyc01g099090.2.1	Transcript				2.079	nearly identical (1392) AT1G09010 | Symbols: | glycoside hydrolase family 2 protein | chr1:2895259-2899287 REVERSEnearly identical (1427) EBM_LILLO Mannosylglycoprotein endo-beta-mannosidase (EC 3.2.1.152) (Endo-beta-mannosidase) [Contains: Mannosylglycoprotein endo-beta-mannosidase 31 kDa subunit; Mannosylglycoprotein endo-beta-mannosidase 28 kDa subunit; Mannosylglycoprotein endo-nearly identic…
10.6.3	cell wall.degradation.pectate lyases and polygalacturonases	solyc11g011310.1.1	Transcript	3.683	2.326			highly similar to ( 782) AT2G22620 | Symbols: | lyase | chr2:9604902-9610156 REVERSEhighly similar to ( 773) loc_os08g44020 12008.m080048 protein lyase, putative, expressedRhamnogal_lyase evidence_code:10F0H1E0IEG genomic_reference:SL2.40ch11 gene_region:4355386-4362151 transcript_region:SL2.40ch11:4355386..4362151+ go_terms:GO:0030246 functional_description:"Rhamnogalacturonate lyase (AHRD V1 **…
10.6.3	cell wall.degradation.pectate lyases and polygalacturonases	solyc09g091430.2.1	Transcript		-4.315	-6.22035		highly similar to ( 647) AT4G13710 | Symbols: | pectate lyase family protein | chr4:7962550-7966012 FORWARDmoderately similar to ( 383) PEL_LILLO Pectate lyase precursor (EC 4.2.2.2) - Lilium longiflorum (Trumpet lily)highly similar to ( 622) loc_os04g05050 12004.m35243 protein pectate lyase 8 precursor, putative, expressedAmb_all Pec_lyase_C PelB genomic_reference:SL2.40ch09 gene_region:66051415…
10.6.3	cell wall.degradation.pectate lyases and polygalacturonases	solyc06g083580.2.1	Transcript		-4.941	-5.43285		highly similar to ( 625) AT3G07010 | Symbols: | pectate lyase family protein | chr3:2212973-2216306 REVERSEmoderately similar to ( 368) PEL_LILLO Pectate lyase precursor (EC 4.2.2.2) - Lilium longiflorum (Trumpet lily)highly similar to ( 603) loc_os04g05050 12004.m35243 protein pectate lyase 8 precursor, putative, expressedAmb_all Pec_lyase_C PelB genomic_reference:SL2.40ch06 gene_region:45233373…
10.6.3	cell wall.degradation.pectate lyases and polygalacturonases	solyc09g061890.2.1	Transcript		-2.327	-7.56806		highly similar to ( 629) AT3G07010 | Symbols: | pectate lyase family protein | chr3:2212973-2216306 REVERSEmoderately similar to ( 394) PEL_LILLO Pectate lyase precursor (EC 4.2.2.2) - Lilium longiflorum (Trumpet lily)highly similar to ( 627) loc_os04g05050 12004.m35243 protein pectate lyase 8 precursor, putative, expressedAmb_all Pec_lyase_C PelB genomic_reference:SL2.40ch09 gene_region:56216130…
10.6.3	cell wall.degradation.pectate lyases and polygalacturonases	solyc05g014000.2.1	Transcript		-6.478	-4.81488		highly similar to ( 659) AT1G67750 | Symbols: | pectate lyase family protein | chr1:25401660-25403165 FORWARDmoderately similar to ( 424) PEL_LILLO Pectate lyase precursor (EC 4.2.2.2) - Lilium longiflorum (Trumpet lily)highly similar to ( 588) loc_os04g05050 12004.m35243 protein pectate lyase 8 precursor, putative, expressedAmb_all Pec_lyase_C PelB genomic_reference:SL2.40ch05 gene_region:750114…
10.6.3	cell wall.degradation.pectate lyases and polygalacturonases	solyc05g005540.2.1	Transcript		-5.016	-9.01738		highly similar to ( 664) AT1G70370 | Symbols: | BURP domain-containing protein / polygalacturonase, putative | chr1:26513003-26514998 REVERSEhighly similar to ( 526) loc_os08g29200 12008.m06924 protein polygalacturonase-1 non-catalytic beta subunit precursor, putative, expressedBURP genomic_reference:SL2.40ch05 gene_region:380139-383035 transcript_region:SL2.40ch05:380139..383035- go_terms:GO:000…
10.6.3	cell wall.degradation.pectate lyases and polygalacturonases	solyc05g005560.2.1	Transcript			-2.15553		highly similar to ( 699) AT1G70370 | Symbols: | BURP domain-containing protein / polygalacturonase, putative | chr1:26513003-26514998 REVERSEhighly similar to ( 561) loc_os08g29200 12008.m06924 protein polygalacturonase-1 non-catalytic beta subunit precursor, putative, expressedBURP genomic_reference:SL2.40ch05 gene_region:402750-405238 transcript_region:SL2.40ch05:402750..405238+ go_terms:GO:000…
10.6.3	cell wall.degradation.pectate lyases and polygalacturonases	solyc04g008230.2.1	Transcript			-3.79834		highly similar to ( 642) AT1G48100 | Symbols: | glycoside hydrolase family 28 protein / polygalacturonase (pectinase) family protein | chr1:17766921-17769625 FORWARDmoderately similar to ( 277) PGLR_ACTCH Polygalacturonase precursor (EC 3.2.1.15) (PG) (Pectinase) - Actinidia chinensis (Kiwi) (Yangtao)highly similar to ( 592) loc_os05g20020 12005.m06402 protein polygalacturonase precursor, putativ…
10.6.3	cell wall.degradation.pectate lyases and polygalacturonases	solyc08g081480.2.1	Transcript			-4.42412		highly similar to ( 710) AT4G23500 | Symbols: | glycoside hydrolase family 28 protein / polygalacturonase (pectinase) family protein | chr4:12264640-12267074 FORWARDvery weakly similar to (92.4) PGLR2_MAIZE Exopolygalacturonase precursor (EC 3.2.1.67) (ExoPG) (Pectinase) (Galacturan 1,4-alpha-galacturonidase) - Zea mays (Maize)highly similar to ( 587) loc_os03g03350 12003.m05870 protein glycoside…
10.6.3	cell wall.degradation.pectate lyases and polygalacturonases	solyc04g025440.2.1	Transcript			-2.7029		highly similar to ( 582) AT1G23460 | Symbols: | polygalacturonase | chr1:8327382-8329622 FORWARDmoderately similar to ( 357) PGLR_ACTCH Polygalacturonase precursor (EC 3.2.1.15) (PG) (Pectinase) - Actinidia chinensis (Kiwi) (Yangtao)moderately similar to ( 439) loc_os02g03750 12002.m05724 protein polygalacturonase precursor, putative, expressedGlyco_hydro_28 PGU1 genomic_reference:SL2.40ch04 gene…
10.6.3	cell wall.degradation.pectate lyases and polygalacturonases	solyc03g071570.2.1	Transcript			-2.14595		highly similar to ( 568) AT5G04310 | Symbols: | pectate lyase family protein | chr5:1203356-1207352 REVERSEmoderately similar to ( 400) PEL_LILLO Pectate lyase precursor (EC 4.2.2.2) - Lilium longiflorum (Trumpet lily)highly similar to ( 565) loc_os10g31910 12010.m06042 protein pectate lyase 12 precursor, putative, expressedAmb_all Pec_lyase_C PelB genomic_reference:SL2.40ch03 gene_region:4115658…
10.6.3	cell wall.degradation.pectate lyases and polygalacturonases	solyc06g068040.2.1	Transcript			-6.13384		moderately similar to ( 461) AT1G80170 | Symbols: | polygalacturonase, putative / pectinase, putative | chr1:30153646-30155683 REVERSEmoderately similar to ( 338) PGLR_ACTCH Polygalacturonase precursor (EC 3.2.1.15) (PG) (Pectinase) - Actinidia chinensis (Kiwi) (Yangtao)moderately similar to ( 375) loc_os05g46510 12005.m08774 protein polygalacturonase precursor, putative, expressedGlyco_hydro_28 …
10.6.3	cell wall.degradation.pectate lyases and polygalacturonases	solyc03g111690.2.1	Transcript			-3.60682	-5.53	highly similar to ( 657) AT4G24780 | Symbols: | pectate lyase family protein | chr4:12770631-12772227 REVERSEmoderately similar to ( 424) PEL_LILLO Pectate lyase precursor (EC 4.2.2.2) - Lilium longiflorum (Trumpet lily)highly similar to ( 598) loc_os04g05050 12004.m35243 protein pectate lyase 8 precursor, putative, expressedAmb_all Pec_lyase_C PelB genomic_reference:SL2.40ch03 gene_region:563963…
10.6.3	cell wall.degradation.pectate lyases and polygalacturonases	solyc12g088050.1.1	Transcript			2.48622	11.624	highly similar to ( 768) AT1G09910 | Symbols: | lyase | chr1:3220151-3224451 REVERSEhighly similar to ( 774) loc_os08g44020 12008.m080048 protein lyase, putative, expressedRhamnogal_lyase evidence_code:10F0H1E1IEG genomic_reference:SL2.40ch12 gene_region:61982740-61987045 transcript_region:SL2.40ch12:61982740..61987045- go_terms:GO:0030246,GO:0005975 functional_description:"Rhamnogalacturonate ly…
10.6.3	cell wall.degradation.pectate lyases and polygalacturonases	solyc05g005170.2.1	Transcript			-7.26719	-2.521	highly similar to ( 604) AT1G60590 | Symbols: | polygalacturonase, putative / pectinase, putative | chr1:22314426-22316867 REVERSEmoderately similar to ( 249) PGLR_ACTCH Polygalacturonase precursor (EC 3.2.1.15) (PG) (Pectinase) - Actinidia chinensis (Kiwi) (Yangtao)highly similar to ( 511) loc_os01g44970 12001.m10703 protein polygalacturonase precursor, putative, expressedGlyco_hydro_28 PGU1 gen…
10.6.3	cell wall.degradation.pectate lyases and polygalacturonases	solyc01g109500.2.1	Transcript				-2.21	moderately similar to ( 209) AT1G49320 | Symbols: | BURP domain-containing protein | chr1:18246441-18247817 FORWARDweakly similar to ( 196) loc_os04g14990 12004.m06735 protein BURP domain-containing protein, putativeBURP genomic_reference:SL2.40ch01 gene_region:88187324-88189158 transcript_region:SL2.40ch01:88187324..88189158- functional_description:"BURP domain-containing protein (AHRD V1 *--- B…
10.7	cell wall.modification	solyc04g008210.1.1	Transcript	-4.372		2.29782		moderately similar to ( 467) AT2G01850 | Symbols: EXGT-A3, XTH27, ATXTH27 | EXGT-A3; hydrolase, acting on glycosyl bonds / xyloglucan:xyloglucosyl transferase | chr2:385374-387138 FORWARDweakly similar to ( 182) XTH_TOBAC Probable xyloglucan endotransglucosylase/hydrolase protein precursor (EC 2.4.1.207) - Nicotiana tabacum (Common tobacco)moderately similar to ( 388) loc_os03g13570 12003.m06802 …
10.7	cell wall.modification	solyc06g076220.2.1	Transcript	2.397			2.047	moderately similar to ( 413) AT2G39700 | Symbols: ATEXPA4, ATEXP4, ATHEXP ALPHA 1.6 | ATEXPA4 (ARABIDOPSIS THALIANA EXPANSIN A4) | chr2:16544246-16545434 REVERSEmoderately similar to ( 405) EXPA7_ORYSA Expansin-A7 precursor (OsEXPA7) (Alpha-expansin-7) (OsEXP7) (OsaEXPa1.26) - Oryza sativa (Rice)moderately similar to ( 405) loc_os03g60720 12003.m10961 protein alpha-expansin 6 precursor, putative,…
10.7	cell wall.modification	solyc03g093120.2.1	Transcript	-17.951			-14.134	moderately similar to ( 395) AT4G25810 | Symbols: XTR6, XTH23 | XTR6 (XYLOGLUCAN ENDOTRANSGLYCOSYLASE 6); hydrolase, acting on glycosyl bonds / hydrolase, hydrolyzing O-glycosyl compounds / xyloglucan:xyloglucosyl transferase | chr4:13128694-13129715 FORWARDmoderately similar to ( 382) BRU1_SOYBN Brassinosteroid-regulated protein BRU1 precursor - Glycine max (Soybean)moderately similar to ( 383) …
10.7	cell wall.modification	solyc07g054170.2.1	Transcript	6.38	-2.08	-4.39075	2.285	moderately similar to ( 379) AT4G28250 | Symbols: ATEXPB3, EXPB3, ATHEXP BETA 1.6 | ATEXPB3 (ARABIDOPSIS THALIANA EXPANSIN B3) | chr4:14000446-14001945 REVERSEmoderately similar to ( 363) EXB17_ORYSA Expansin-B17 precursor (OsEXPB17) (Beta-expansin-17) (OsaEXPb1.13) - Oryza sativa (Rice)moderately similar to ( 355) loc_os02g42650 12002.m09300 protein beta-expansin 3 precursor, putative, expressed…
10.7	cell wall.modification	solyc12g017240.1.1	Transcript	-29.832			-22.311	moderately similar to ( 362) AT4G14130 | Symbols: XTR7 | XTR7 (XYLOGLUCAN ENDOTRANSGLYCOSYLASE 7); hydrolase, acting on glycosyl bonds / hydrolase, hydrolyzing O-glycosyl compounds / xyloglucan:xyloglucosyl transferase | chr4:8137161-8138196 REVERSEmoderately similar to ( 350) BRU1_SOYBN Brassinosteroid-regulated protein BRU1 precursor - Glycine max (Soybean)moderately similar to ( 362) loc_os06g…
10.7	cell wall.modification	solyc07g056000.2.1	Transcript	-54.732			-26.929	moderately similar to ( 360) AT4G14130 | Symbols: XTR7 | XTR7 (XYLOGLUCAN ENDOTRANSGLYCOSYLASE 7); hydrolase, acting on glycosyl bonds / hydrolase, hydrolyzing O-glycosyl compounds / xyloglucan:xyloglucosyl transferase | chr4:8137161-8138196 REVERSEmoderately similar to ( 345) BRU1_SOYBN Brassinosteroid-regulated protein BRU1 precursor - Glycine max (Soybean)moderately similar to ( 361) loc_os06g…
10.7	cell wall.modification	solyc03g093110.2.1	Transcript	-36.313			-34.732	moderately similar to ( 391) AT4G25810 | Symbols: XTR6, XTH23 | XTR6 (XYLOGLUCAN ENDOTRANSGLYCOSYLASE 6); hydrolase, acting on glycosyl bonds / hydrolase, hydrolyzing O-glycosyl compounds / xyloglucan:xyloglucosyl transferase | chr4:13128694-13129715 FORWARDmoderately similar to ( 380) BRU1_SOYBN Brassinosteroid-regulated protein BRU1 precursor - Glycine max (Soybean)moderately similar to ( 381) …
10.7	cell wall.modification	solyc01g112000.2.1	Transcript	-3.92	-3.197			moderately similar to ( 319) AT3G45970 | Symbols: ATEXLA1, EXPL1, ATEXPL1, ATHEXP BETA 2.1 | ATEXLA1 (ARABIDOPSIS THALIANA EXPANSIN-LIKE A1) | chr3:16896238-16897189 FORWARDmoderately similar to ( 286) EXLA1_ORYSA Expansin-like A1 precursor (OsEXLA1) (OsEXPL1) (OsaEXPb2.1) - Oryza sativa (Rice)moderately similar to ( 286) loc_os03g04020 12003.m101177 protein expansin-like 3 precursor, putative, e…
10.7	cell wall.modification	Solyc01g006400.2.1	Transcript	7.347		-6.12684	2.16649	functional_description: "Cysteine-rich extensin-like protein-4 (AHRD V1 *-*- Q08197_TOBAC)"
10.7	cell wall.modification	solyc08g077900.2.1	Transcript		6.487	53.3897	4.913	moderately similar to ( 278) AT4G17030 | Symbols: ATEXLB1, EXPR, AT-EXPR, ATEXPR1, ATHEXP BETA 3.1 | ATEXLB1 (ARABIDOPSIS THALIANA EXPANSIN-LIKE B1) | chr4:9581817-9583181 REVERSEweakly similar to ( 182) EXLB1_ORYSA Expansin-like B1 precursor (OsEXLB1) (Expensin-related 1) (OsEXPR1) (OsaEXPb3.1) - Oryza sativa (Rice)weakly similar to ( 182) loc_os07g31390 12007.m07408 protein expansin-related pro…
10.7	cell wall.modification	solyc01g005120.2.1	Transcript		2.9		-10.205	moderately similar to ( 456) AT1G14720 | Symbols: XTR2, EXGT-A2, ATXTH28 | XTR2 (XYLOGLUCAN ENDOTRANSGLYCOSYLASE RELATED 2); hydrolase, acting on glycosyl bonds / xyloglucan:xyloglucosyl transferase | chr1:5066806-5068466 REVERSEweakly similar to ( 199) XTH_TOBAC Probable xyloglucan endotransglucosylase/hydrolase protein precursor (EC 2.4.1.207) - Nicotiana tabacum (Common tobacco)moderately simi…
10.7	cell wall.modification	solyc02g088100.2.1	Transcript		-2.654			moderately similar to ( 334) AT2G03090 | Symbols: ATEXPA15, EXP15, ATEXP15, ATHEXP ALPHA 1.3 | ATEXPA15 (ARABIDOPSIS THALIANA EXPANSIN A15) | chr2:917361-918554 REVERSEmoderately similar to ( 318) EXPA4_ORYSA Expansin-A4 precursor (OsEXPA4) (Alpha-expansin-4) (OsEXP4) (OsaEXPa1.22) - Oryza sativa (Rice)moderately similar to ( 318) loc_os05g39990 12005.m08176 protein alpha-expansin 1 precursor, pu…
10.7	cell wall.modification	solyc01g099630.2.1	Transcript		-2.424			moderately similar to ( 452) AT5G13870 | Symbols: EXGT-A4 | EXGT-A4 (ENDOXYLOGLUCAN TRANSFERASE A4); hydrolase, acting on glycosyl bonds / hydrolase, hydrolyzing O-glycosyl compounds / xyloglucan:xyloglucosyl transferase | chr5:4475089-4476217 REVERSEhighly similar to ( 580) XTH_TOBAC Probable xyloglucan endotransglucosylase/hydrolase protein precursor (EC 2.4.1.207) - Nicotiana tabacum (Common t…
10.7	cell wall.modification	solyc08g077330.2.1	Transcript		-4.657			weakly similar to ( 192) AT4G17030 | Symbols: ATEXLB1, EXPR, AT-EXPR, ATEXPR1, ATHEXP BETA 3.1 | ATEXLB1 (ARABIDOPSIS THALIANA EXPANSIN-LIKE B1) | chr4:9581817-9583181 REVERSEmoderately similar to ( 314) EXLB1_ORYSA Expansin-like B1 precursor (OsEXLB1) (Expensin-related 1) (OsEXPR1) (OsaEXPb3.1) - Oryza sativa (Rice)moderately similar to ( 314) loc_os07g31390 12007.m07408 protein expansin-related…
10.7	cell wall.modification	solyc04g081870.2.1	Transcript		-2.453	-2.53327		moderately similar to ( 363) AT1G20190 | Symbols: ATEXPA11, EXP11, ATEXP11, ATHEXP ALPHA 1.14 | ATEXPA11 (ARABIDOPSIS THALIANA EXPANSIN 11) | chr1:6998762-6999710 REVERSEmoderately similar to ( 369) EXPA1_ORYSA Expansin-A1 precursor (OsEXPA1) (Alpha-expansin-1) (OsEXP1) (OsaEXPa1.16) (RiExA) - Oryza sativa (Rice)moderately similar to ( 369) loc_os04g15840 12004.m06765 protein alpha-expansin 1 pre…
10.7	cell wall.modification	solyc03g115890.2.1	Transcript			-2.22494		moderately similar to ( 355) AT2G03090 | Symbols: ATEXPA15, EXP15, ATEXP15, ATHEXP ALPHA 1.3 | ATEXPA15 (ARABIDOPSIS THALIANA EXPANSIN A15) | chr2:917361-918554 REVERSEmoderately similar to ( 318) EXPA5_ORYSA Expansin-A5 precursor (OsEXPA5) (Alpha-expansin-5) (OsEXP5) (OsaEXPa1.20) - Oryza sativa (Rice)moderately similar to ( 318) loc_os02g51040 12002.m10138 protein alpha-expansin 15 precursor, p…
10.7	cell wall.modification	solyc09g018020.2.1	Transcript			-2.54738		moderately similar to ( 346) AT2G40610 | Symbols: ATEXPA8, EXP8, ATEXP8, ATHEXP ALPHA 1.11 | ATEXPA8 (ARABIDOPSIS THALIANA EXPANSIN A8) | chr2:16949121-16950472 REVERSEmoderately similar to ( 339) EXPA2_ORYSA Expansin-A2 precursor (OsEXPA2) (Alpha-expansin-2) (OsEXP2) (OsaEXPa1.23) (RiExB) (RiExC) - Oryza sativa (Rice)moderately similar to ( 339) loc_os01g60770 12001.m12205 protein alpha-expansin…
10.7	cell wall.modification	solyc06g049050.2.1	Transcript			-4.02431	-6.96	moderately similar to ( 295) AT2G40610 | Symbols: ATEXPA8, EXP8, ATEXP8, ATHEXP ALPHA 1.11 | ATEXPA8 (ARABIDOPSIS THALIANA EXPANSIN A8) | chr2:16949121-16950472 REVERSEmoderately similar to ( 283) EXPA2_ORYSA Expansin-A2 precursor (OsEXPA2) (Alpha-expansin-2) (OsEXP2) (OsaEXPa1.23) (RiExB) (RiExC) - Oryza sativa (Rice)moderately similar to ( 283) loc_os01g60770 12001.m12205 protein alpha-expansin…
10.7	cell wall.modification	solyc02g091920.2.1	Transcript			-5.51327	-5.894	moderately similar to ( 471) AT4G37800 | Symbols: | xyloglucan:xyloglucosyl transferase, putative / xyloglucan endotransglycosylase, putative / endo-xyloglucan transferase, putative | chr4:17775703-17777372 REVERSEmoderately similar to ( 302) XTH_TOBAC Probable xyloglucan endotransglucosylase/hydrolase protein precursor (EC 2.4.1.207) - Nicotiana tabacum (Common tobacco)moderately similar to ( 29…
10.7	cell wall.modification	solyc07g009380.2.1	Transcript			-2.3537	-7.832	moderately similar to ( 368) AT5G57550 | Symbols: XTR3 | XTR3 (XYLOGLUCAN ENDOTRANSGLYCOSYLASE 3); hydrolase, acting on glycosyl bonds / xyloglucan:xyloglucosyl transferase | chr5:23305055-23306384 REVERSEmoderately similar to ( 347) BRU1_SOYBN Brassinosteroid-regulated protein BRU1 precursor - Glycine max (Soybean)moderately similar to ( 360) loc_os06g48180 12006.m32167 protein xyloglucan endotr…
10.7	cell wall.modification	solyc07g052980.2.1	Transcript				2.907	moderately similar to ( 445) AT4G03210 | Symbols: XTH9 | XTH9 (XYLOGLUCAN ENDOTRANSGLUCOSYLASE/HYDROLASE 9); hydrolase, acting on glycosyl bonds / xyloglucan:xyloglucosyl transferase | chr4:1416107-1417197 FORWARDmoderately similar to ( 308) XTH_SOYBN Probable xyloglucan endotransglucosylase/hydrolase precursor (EC 2.4.1.207) (Fragment) - Glycine max (Soybean)moderately similar to ( 342) loc_os04…
10.7	cell wall.modification	solyc11g066270.1.1	Transcript			3.03939	8.096	moderately similar to ( 363) AT3G44990 | Symbols: XTR8, ATXTR8 | XTR8 (XYLOGLUCAN ENDO-TRANSGLYCOSYLASE-RELATED 8); hydrolase, acting on glycosyl bonds / xyloglucan:xyloglucosyl transferase | chr3:16447280-16448678 REVERSEweakly similar to ( 186) XTH_TOBAC Probable xyloglucan endotransglucosylase/hydrolase protein precursor (EC 2.4.1.207) - Nicotiana tabacum (Common tobacco)moderately similar to …
10.8.1	cell wall.pectin*esterases.PME	solyc09g075350.2.1	Transcript	5.155				highly similar to ( 522) AT4G02320 | Symbols: | pectinesterase family protein | chr4:1022725-1026118 REVERSEmoderately similar to ( 490) PME3_CITSI Pectinesterase-3 precursor (EC 3.1.1.11) (Pectin methylesterase 3) (PE 3) - Citrus sinensis (Sweet orange)highly similar to ( 564) loc_os07g47830 12007.m08998 protein pectinesterase-1 precursor, putative, expressedPectinesterase PemB PMEI genomic_refe…
10.8.1	cell wall.pectin*esterases.PME	solyc03g123630.2.1	Transcript		-7.186		10.228	highly similar to ( 805) AT3G14310 | Symbols: ATPME3 | ATPME3; pectinesterase | chr3:4772214-4775095 REVERSEhighly similar to ( 820) PME3_CITSI Pectinesterase-3 precursor (EC 3.1.1.11) (Pectin methylesterase 3) (PE 3) - Citrus sinensis (Sweet orange)moderately similar to ( 494) loc_os07g47830 12007.m08998 protein pectinesterase-1 precursor, putative, expressedPectinesterase PemB PMEI PRK10531 gen…
10.8.1	cell wall.pectin*esterases.PME	solyc03g123620.2.1	Transcript		-2.082			highly similar to ( 616) AT1G53840 | Symbols: ATPME1 | ATPME1; pectinesterase | chr1:20101533-20103458 FORWARDhighly similar to ( 656) PME3_PHAVU Pectinesterase-3 precursor (EC 3.1.1.11) (Pectin methylesterase 3) (PE 3) - Phaseolus vulgaris (Kidney bean) (French bean)moderately similar to ( 382) loc_os08g34900 12008.m07479 protein pectinesterase PPE8B precursor, putative, expressedPectinesterase …
10.8.1	cell wall.pectin*esterases.PME	solyc01g091050.2.1	Transcript		-3.083	-5.61039		highly similar to ( 617) AT2G45220 | Symbols: | pectinesterase family protein | chr2:18644281-18646394 REVERSEhighly similar to ( 621) PME2_CITSI Pectinesterase-2 precursor (EC 3.1.1.11) (Pectin methylesterase) (PE) - Citrus sinensis (Sweet orange)moderately similar to ( 385) loc_os07g47830 12007.m08998 protein pectinesterase-1 precursor, putative, expressedPectinesterase PemB PMEI genomic_refere…
10.8.1	cell wall.pectin*esterases.PME	solyc06g051960.2.1	Transcript		-2.88		2.017	highly similar to ( 769) AT3G49220 | Symbols: | pectinesterase family protein | chr3:18249840-18253647 FORWARDmoderately similar to ( 457) PME_PRUPE Pectinesterase PPE8B precursor (EC 3.1.1.11) (Pectin methylesterase) (PE) - Prunus persica (Peach)highly similar to ( 542) loc_os01g13320 12001.m07941 protein pectinesterase-2 precursor, putative, expressedPectinesterase PemB PMEI genomic_reference:S…
10.8.1	cell wall.pectin*esterases.PME	solyc12g008530.1.1	Transcript		3.795	-2.45748		highly similar to ( 578) AT5G19730 | Symbols: | pectinesterase family protein | chr5:6670562-6673202 FORWARDweakly similar to ( 184) PME_DAUCA Pectinesterase (EC 3.1.1.11) (Pectin methylesterase) (PE) - Daucus carota (Carrot)highly similar to ( 551) loc_os01g53990 12001.m42718 protein pectinesterase-2 precursor, putative, expressedPectinesterase PemB PRK10531 evidence_code:10F0H1E0IEG genomic_ref…
10.8.1	cell wall.pectin*esterases.PME	solyc06g009190.2.1	Transcript		-13.634		21.658	highly similar to ( 515) AT4G02320 | Symbols: | pectinesterase family protein | chr4:1022725-1026118 REVERSEhighly similar to ( 509) PME3_CITSI Pectinesterase-3 precursor (EC 3.1.1.11) (Pectin methylesterase 3) (PE 3) - Citrus sinensis (Sweet orange)highly similar to ( 580) loc_os07g47830 12007.m08998 protein pectinesterase-1 precursor, putative, expressedPectinesterase PemB PMEI genomic_referenc…
10.8.1	cell wall.pectin*esterases.PME	solyc02g075620.2.1	Transcript			-4.16347		moderately similar to ( 455) AT5G19730 | Symbols: | pectinesterase family protein | chr5:6670562-6673202 FORWARDweakly similar to ( 178) PME_PRUPE Pectinesterase PPE8B precursor (EC 3.1.1.11) (Pectin methylesterase) (PE) - Prunus persica (Peach)moderately similar to ( 473) loc_os01g53990 12001.m42718 protein pectinesterase-2 precursor, putative, expressedPectinesterase PemB PRK10531 genomic_refer…
10.8.1	cell wall.pectin*esterases.PME	solyc08g078640.1.1	Transcript			-2.23559		highly similar to ( 535) AT5G47500 | Symbols: | pectinesterase family protein | chr5:19271262-19272845 REVERSEweakly similar to ( 149) PME3_CITSI Pectinesterase-3 precursor (EC 3.1.1.11) (Pectin methylesterase 3) (PE 3) - Citrus sinensis (Sweet orange)moderately similar to ( 473) loc_os04g46740 12004.m09622 protein pectinesterase-4 precursor, putative, expressedPectinesterase PemB PRK10531 eviden…
10.8.1	cell wall.pectin*esterases.PME	solyc07g043240.2.1	Transcript			-3.75113		moderately similar to ( 469) AT1G05310 | Symbols: | pectinesterase family protein | chr1:1550615-1552434 REVERSEweakly similar to ( 164) PME3_CITSI Pectinesterase-3 precursor (EC 3.1.1.11) (Pectin methylesterase 3) (PE 3) - Citrus sinensis (Sweet orange)moderately similar to ( 438) loc_os08g10604 12008.m05193 protein pectinesterase-1 precursor, putative, expressedPectinesterase PemB genomic_refer…
10.8.1	cell wall.pectin*esterases.PME	solyc02g080210.2.1	Transcript				-2.273	highly similar to ( 619) AT1G11580 | Symbols: ATPMEPCRA, PMEPCRA | PMEPCRA (METHYLESTERASE PCR A); enzyme inhibitor/ pectinesterase | chr1:3888730-3890649 FORWARDmoderately similar to ( 449) PME3_CITSI Pectinesterase-3 precursor (EC 3.1.1.11) (Pectin methylesterase 3) (PE 3) - Citrus sinensis (Sweet orange)highly similar to ( 511) loc_os01g57854 12001.m11933 protein pectinesterase-1 precursor, pu…
10.8.1	cell wall.pectin*esterases.PME	solyc03g083360.2.1	Transcript				-2.336	highly similar to ( 740) AT5G53370 | Symbols: ATPMEPCRF, PMEPCRF | PMEPCRF (PECTIN METHYLESTERASE PCR FRAGMENT F); pectinesterase | chr5:21649683-21651530 REVERSEmoderately similar to ( 442) PME3_CITSI Pectinesterase-3 precursor (EC 3.1.1.11) (Pectin methylesterase 3) (PE 3) - Citrus sinensis (Sweet orange)highly similar to ( 520) loc_os01g13320 12001.m07941 protein pectinesterase-2 precursor, pu…
10.8.1	cell wall.pectin*esterases.PME	solyc02g065610.2.1	Transcript				-4.465	moderately similar to ( 464) AT5G15900 | Symbols: | unknown protein | chr5:5189524-5192070 REVERSEmoderately similar to ( 410) loc_os01g46400 12001.m10838 protein expressed proteinDUF231 genomic_reference:SL2.40ch02 gene_region:31352956-31357159 transcript_region:SL2.40ch02:31352956..31357159- functional_description:"Leaf senescence protein-like (AHRD V1 ***- Q8RV74_ORYSJ); contains Interpro doma…
10.8.1	cell wall.pectin*esterases.PME	solyc00g027770.2.1	Transcript				2.419	highly similar to ( 551) AT3G29090 | Symbols: PME31, ATPME31 | pectinesterase family protein | chr3:11073804-11075335 FORWARDweakly similar to ( 186) PME_DAUCA Pectinesterase (EC 3.1.1.11) (Pectin methylesterase) (PE) - Daucus carota (Carrot)moderately similar to ( 493) loc_os10g26680 12010.m21883 protein pectinesterase-1 precursor, putative, expressedPectinesterase PemB PRK10531 genomic_referenc…
10.8.2	cell wall.pectin*esterases.acetyl esterase	solyc03g025600.2.1	Transcript		-2.091		12.142	highly similar to ( 575) AT5G23870 | Symbols: | pectinacetylesterase family protein | chr5:8046309-8049999 REVERSEmoderately similar to ( 437) loc_os02g47400 12002.m100327 protein carboxylic ester hydrolase, putative, expressed PAE genomic_reference:SL2.40ch03 gene_region:7376053-7384703 transcript_region:SL2.40ch03:7376053..7384703+ go_terms:GO:0004091 functional_description:"Pectinacetylesteras…
10.8.2	cell wall.pectin*esterases.acetyl esterase	solyc10g038130.1.1	Transcript			-2.53356	-2.569	highly similar to ( 575) AT2G46930 | Symbols: | pectinacetylesterase, putative | chr2:19283625-19286090 FORWARDhighly similar to ( 519) loc_os07g44070 12007.m29010 protein carboxylic ester hydrolase, putative, expressed PAE evidence_code:10F1H1E1IEG genomic_reference:SL2.40ch10 gene_region:19661877-19666448 transcript_region:SL2.40ch10:19661877..19666448- go_terms:GO:0004091 functional_descriptio…
31.1	cell.organisation	solyc03g007030.2.1	Transcript	-4.063	-2.915			weakly similar to ( 124) AT5G51720 | Symbols: | unknown protein | chr5:21009645-21010227 FORWARDweakly similar to ( 114) loc_os07g28400 12007.m07112 protein kinesin like protein, putative, expressed genomic_reference:SL2.40ch03 gene_region:1570911-1573506 transcript_region:SL2.40ch03:1570911..1573506- go_terms:GO:0042803 functional_description:"CDGSH iron sulfur domain-containing protein 1 (AHRD …
31.1	cell.organisation	solyc09g005630.2.1	Transcript	4.189		-3.4052		highly similar to ( 568) AT5G01360 | Symbols: | EXPRESSED IN: 13 plant structures; EXPRESSED DURING: 4 anthesis, petal differentiation and expansion stage; CONTAINS InterPro DOMAIN/s: Protein of unknown function DUF231, plant (InterPro:IPR004253); BEST Arabidopsis thaliana protein match is: ESK1 (ESKIMO 1) (TAIR:AT3G55990.1); Has 688 Blast hits to 680 proteins in 18 species: Archae - 0; Bacteria …
31.1	cell.organisation	solyc01g097520.2.1	Transcript	2.623				moderately similar to ( 271) AT2G38750 | Symbols: ANNAT4 | ANNAT4 (ANNEXIN ARABIDOPSIS 4); calcium ion binding / calcium-dependent phospholipid binding | chr2:16196582-16198431 REVERSEweakly similar to ( 160) ANX4_FRAAN Annexin-like protein RJ4 - Fragaria ananassa (Strawberry)moderately similar to ( 238) loc_os05g31750 12005.m07409 protein annexin-like protein RJ4, putative, expressed genomic_ref…
31.1	cell.organisation	solyc04g008040.2.1	Transcript	2.353	-3.564			highly similar to ( 565) AT1G68060 | Symbols: ATMAP70-1 | ATMAP70-1 (microtubule-associated proteins 70-1); microtubule binding | chr1:25511392-25514226 REVERSEhighly similar to ( 532) loc_os02g50320 12002.m10066 protein ATMAP70-3, putative, expressedMyosin_HC-like genomic_reference:SL2.40ch04 gene_region:1700710-1706396 transcript_region:SL2.40ch04:1700710..1706396+ go_terms:GO:0008017 functiona…
31.1	cell.organisation	solyc03g083030.2.1	Transcript	2.509				moderately similar to ( 347) AT5G24310 | Symbols: ABIL3 | ABIL3 (ABL INTERACTOR-LIKE PROTEIN 3) | chr5:8274637-8276325 FORWARDweakly similar to ( 166) ABIL2_ORYSA Putative protein ABIL2 (Abl interactor-like protein 2) - Oryza sativa (Rice)weakly similar to ( 166) loc_os01g37110 12001.m10006 protein protein ABIL1, putative, expressed genomic_reference:SL2.40ch03 gene_region:46407770-46412248 trans…
31.1	cell.organisation	solyc07g064030.2.1	Transcript	2.695				highly similar to ( 848) AT5G54670 | Symbols: ATK3, KATC | ATK3 (ARABIDOPSIS THALIANA KINESIN 3); ATPase/ microtubule binding / microtubule motor | chr5:22209912-22213843 FORWARDweakly similar to ( 182) FLA10_CHLRE Kinesin-like protein FLA10 (Protein KHP1) - Chlamydomonas reinhardtiihighly similar to ( 719) loc_os04g53760 12004.m10268 protein kinesin-1, putative, expressed KISc_C_terminal KISc Ki…
31.1	cell.organisation	solyc03g113710.2.1	Transcript	2.088				moderately similar to ( 447) AT1G70140 | Symbols: ATFH8 | ATFH8 (formin 8); actin binding / actin filament binding / profilin binding | chr1:26412688-26415048 REVERSEmoderately similar to ( 378) loc_os02g50570 12002.m10091 protein actin binding protein, putative, expressed FH2 FH2 genomic_reference:SL2.40ch03 gene_region:57830474-57833099 transcript_region:SL2.40ch03:57830474..57833099- go_terms:…
31.1	cell.organisation	solyc07g043320.2.1	Transcript	-3.121				moderately similar to ( 294) AT2G32240 | Symbols: | FUNCTIONS IN: molecular_function unknown; INVOLVED IN: response to cadmium ion; LOCATED IN: plasma membrane; EXPRESSED IN: 25 plant structures; EXPRESSED DURING: 13 growth stages; CONTAINS InterPro DOMAIN/s: Prefoldin (InterPro:IPR009053); BEST Arabidopsis thaliana protein match is: unknown protein (TAIR:AT1G05320.3); Has 221693 Blast hits to 95…
31.1	cell.organisation	solyc08g014570.2.1	Transcript	-14.021				highly similar to ( 626) AT2G31820 | Symbols: | ankyrin repeat family protein | chr2:13530350-13532562 FORWARDhighly similar to ( 546) loc_os09g34280 12009.m060043 protein protein binding protein, putative, expressed ANK genomic_reference:SL2.40ch08 gene_region:4696885-4699796 transcript_region:SL2.40ch08:4696885..4699796+ go_terms:GO:0030506 functional_description:"Ankyrin repeat family protein …
31.1	cell.organisation	solyc06g076050.2.1	Transcript	-4.715				highly similar to ( 616) AT2G28840 | Symbols: | ankyrin repeat family protein | chr2:12378672-12380474 FORWARDhighly similar to ( 528) loc_os05g02130 12005.m04749 protein ankyrin repeat domain-containing protein 28, putative, expressed ANK genomic_reference:SL2.40ch06 gene_region:43613628-43616215 transcript_region:SL2.40ch06:43613628..43616215+ go_terms:GO:0003950 functional_description:"Ankyrin…
31.1	cell.organisation	solyc07g041870.2.1	Transcript	2.078				nearly identical (1086) AT1G77550 | Symbols: | protein binding / tubulin-tyrosine ligase | chr1:29138490-29142965 REVERSEnearly identical (1088) loc_os03g08140 12003.m06323 protein tubulin--tyrosine ligase-like protein 12, putative, expressed TTL genomic_reference:SL2.40ch07 gene_region:51737846-51744068 transcript_region:SL2.40ch07:51737846..51744068+ go_terms:GO:0006464 functional_description:"…
31.1	cell.organisation	solyc07g065210.2.1	Transcript	2.146	-2.604	-2.24033		highly similar to ( 641) AT3G20150 | Symbols: | kinesin motor family protein | chr3:7031412-7036499 FORWARDweakly similar to ( 180) FLA10_CHLRE Kinesin-like protein FLA10 (Protein KHP1) - Chlamydomonas reinhardtiihighly similar to ( 619) loc_os03g39020 12003.m08996 protein kinesin heavy chain, putative, expressed Kinesin-related KISc_KLP2_like Kinesin KISc KISc KISc_KHC_KIF5 KISc_CENP_E KISc_KIF1…
31.1	cell.organisation	solyc12g096670.1.1	Transcript	3.363				highly similar to ( 674) AT2G31820 | Symbols: | ankyrin repeat family protein | chr2:13530350-13532562 FORWARDhighly similar to ( 574) loc_os08g42960 12008.m26779 protein protein binding protein, putative, expressed ANK evidence_code:10F0H1E1IEG genomic_reference:SL2.40ch12 gene_region:63842032-63845331 transcript_region:SL2.40ch12:63842032..63845331- functional_description:"Ankyrin repeat family…
31.1	cell.organisation	solyc11g072820.1.1	Transcript	2.269	-2.709			nearly identical (1341) AT3G45850 | Symbols: | kinesin motor protein-related | chr3:16855814-16860950 REVERSEhighly similar to ( 790) K125_TOBAC 125 kDa kinesin-related protein - Nicotiana tabacum (Common tobacco)nearly identical (1239) loc_os05g02670 12005.m083602 protein kinesin-related protein, putative, expressed KISc_BimC_Eg5 Kinesin KISc KISc KISc_KIF3 KISc_KIF4 KISc_CENP_E KISc_C_terminal …
31.1	cell.organisation	solyc01g005080.2.1	Transcript		2.638			highly similar to ( 656) AT2G01910 | Symbols: ATMAP65-6, MAP65-6 | ATMAP65-6; microtubule binding | chr2:417698-420182 FORWARDhighly similar to ( 554) loc_os09g27700 12009.m22112 protein microtubule-associated protein MAP65-1a, putative, expressed MAP65_ASE1 genomic_reference:SL2.40ch01 gene_region:67325-72180 transcript_region:SL2.40ch01:67325..72180- go_terms:GO:0008017 functional_description:"…
31.1	cell.organisation	solyc08g006160.2.1	Transcript		2.009			moderately similar to ( 271) AT5G19940 | Symbols: | plastid-lipid associated protein PAP-related / fibrillin-related | chr5:6739693-6740747 FORWARDmoderately similar to ( 278) loc_os04g51792 12004.m78933 protein PAP fibrillin family protein, expressed genomic_reference:SL2.40ch08 gene_region:880634-883706 transcript_region:SL2.40ch08:880634..883706- go_terms:GO:0009507 functional_description:"Pla…
31.1	cell.organisation	solyc02g020910.2.1	Transcript		2.154			nearly identical (1706) AT3G19960 | Symbols: ATM1 | ATM1 (ARABIDOPSIS THALIANA MYOSIN 1); motor | chr3:6949787-6956736 FORWARDnearly identical (1442) loc_os10g34710 12010.m06298 protein myosin-2 heavy chain, non muscle, putative, expressed MYSc_type_VIII MYSc MYSc COG5022 MYSc_type_II MYSc_type_XI MYSc_type_V Myosin_head MYSc_type_I MYSc_type_VII MYSc_type_XV MYSc_type_IX MYSc_type_VI MYSc_type_I…
31.1	cell.organisation	solyc02g081170.2.1	Transcript		2.521			moderately similar to ( 347) AT4G04020 | Symbols: FIB | FIB (FIBRILLIN); structural molecule | chr4:1932161-1933546 FORWARDhighly similar to ( 531) LIPC_SOLTU Light-induced protein, chloroplast precursor (Chloroplastic drought-induced stress protein CDSP-34) - Solanum tuberosum (Potato)moderately similar to ( 327) loc_os09g04790 12009.m03848 protein plastid-lipid-associated protein 2, chloroplast…
31.1	cell.organisation	solyc10g083730.1.1	Transcript		-2.377	2.41483		moderately similar to ( 401) AT3G53000 | Symbols: AtPP2-A15 | AtPP2-A15 (Phloem protein 2-A15); carbohydrate binding | chr3:19654278-19655801 FORWARDmoderately similar to ( 279) loc_os09g35680 12009.m06519 protein ATPP2-A13, putative, expressed evidence_code:10F0H1E1IEG genomic_reference:SL2.40ch10 gene_region:62824693-62827560 transcript_region:SL2.40ch10:62824693..62827560+ functional_descripti…
31.1	cell.organisation	solyc06g005910.2.1	Transcript		2.261			highly similar to ( 861) AT5G23860 | Symbols: TUB8 | TUB8; structural constituent of cytoskeleton | chr5:8042962-8044528 FORWARDhighly similar to ( 861) TBB2_ORYSA Tubulin beta-2 chain (Beta-2 tubulin) - Oryza sativa (Rice)highly similar to ( 861) loc_os03g01530 12003.m05700 protein tubulin beta-2 chain, putative, expressed beta_tubulin COG5023 Tubulin_FtsZ alpha_tubulin gamma_tubulin epsilon_tub…
31.1	cell.organisation	solyc04g081490.2.1	Transcript		-2.032			highly similar to ( 840) AT1G75780 | Symbols: TUB1 | TUB1; GTP binding / GTPase/ structural molecule | chr1:28451378-28453602 REVERSEhighly similar to ( 858) TBB2_SOLTU Tubulin beta-2 chain (Beta-2 tubulin) - Solanum tuberosum (Potato)highly similar to ( 834) loc_os06g46000 12006.m31916 protein tubulin beta-3 chain, putative, expressed beta_tubulin COG5023 Tubulin_FtsZ alpha_tubulin gamma_tubulin…
31.1	cell.organisation	solyc06g082070.2.1	Transcript		-3.011			moderately similar to ( 469) AT5G58600 | Symbols: PMR5 | PMR5 (POWDERY MILDEW RESISTANT 5) | chr5:23684372-23685679 REVERSEmoderately similar to ( 421) loc_os03g18110 12003.m07236 protein expressed proteinDUF231 genomic_reference:SL2.40ch06 gene_region:44298357-44301354 transcript_region:SL2.40ch06:44298357..44301354+ functional_description:"Os06g0207500 protein (Fragment) (AHRD V1 ***- Q0DDQ9_OR…
31.1	cell.organisation	solyc12g014360.1.1	Transcript		-3.309			moderately similar to ( 428) AT3G14850 | Symbols: | unknown protein | chr3:4996592-4997611 FORWARDmoderately similar to ( 381) loc_os01g46350 12001.m10833 protein expressed proteinDUF231 evidence_code:10F0H1E1IEG genomic_reference:SL2.40ch12 gene_region:5213918-5218951 transcript_region:SL2.40ch12:5213918..5218951+ functional_description:"Os06g0207500 protein (Fragment) (AHRD V1 **-- Q0DDQ9_ORYSJ…
31.1	cell.organisation	solyc02g087880.2.1	Transcript		-3.327	-2.8999		highly similar to ( 855) AT4G14960 | Symbols: TUA6 | TUA6; structural constituent of cytoskeleton | chr4:8548769-8550319 REVERSEhighly similar to ( 861) TBA3_HORVU Tubulin alpha-3 chain - Hordeum vulgare (Barley)highly similar to ( 853) loc_os11g14220 12011.m28666 protein tubulin alpha-3 chain, putative, expressed alpha_tubulin COG5023 Tubulin_FtsZ beta_tubulin gamma_tubulin epsilon_tubulin Tubul…
31.1	cell.organisation	solyc08g023270.2.1	Transcript		-2.467			weakly similar to ( 183) AT4G03620 | Symbols: | myosin heavy chain-related | chr4:1607040-1608665 REVERSE genomic_reference:SL2.40ch08 gene_region:15380421-15381729 transcript_region:SL2.40ch08:15380421..15381729+ functional_description:"Unknown Protein (AHRD V1)"
31.1	cell.organisation	solyc06g083070.2.1	Transcript		-2.19			nearly identical (1003) AT5G48460 | Symbols: | fimbrin-like protein, putative | chr5:19636225-19639365 REVERSEhighly similar to ( 846) loc_os02g48740 12002.m09908 protein fimbrin 1, putative, expressed SAC6 genomic_reference:SL2.40ch06 gene_region:44904703-44911714 transcript_region:SL2.40ch06:44904703..44911714- go_terms:GO:0051015 functional_description:"Fimbrin-like potential actin filament bu…
31.1	cell.organisation	solyc12g098630.1.1	Transcript		-2.146			nearly identical (1135) AT3G23670 | Symbols: PAKRP1L, KINESIN-12B | KINESIN-12B; microtubule motor/ plus-end-directed microtubule motor | chr3:8519290-8525055 FORWARDmoderately similar to ( 247) FLA10_CHLRE Kinesin-like protein FLA10 (Protein KHP1) - Chlamydomonas reinhardtiimoderately similar to ( 406) loc_os02g28850 12002.m08029 protein kinesin-like protein, putative, expressed Kinesin-related …
31.1	cell.organisation	solyc01g100000.2.1	Transcript		-15.869			moderately similar to ( 227) AT1G09155 | Symbols: AtPP2-B15 | AtPP2-B15 (Phloem protein 2-B15); carbohydrate binding | chr1:2949831-2950842 REVERSEweakly similar to ( 162) loc_os12g03740 12012.m04371 protein ATPP2-B10, putative, expressed genomic_reference:SL2.40ch01 gene_region:81846092-81847461 transcript_region:SL2.40ch01:81846092..81847461- go_terms:GO:0030246 functional_description:"F-box pr…
31.1	cell.organisation	solyc11g006990.1.1	Transcript		-2.132			moderately similar to ( 440) AT3G54260 | Symbols: | unknown protein | chr3:20085097-20086745 REVERSEmoderately similar to ( 282) loc_os03g18110 12003.m07236 protein expressed proteinDUF231 evidence_code:10F1H1E1IEG genomic_reference:SL2.40ch11 gene_region:1487075-1489640 transcript_region:SL2.40ch11:1487075..1489640- functional_description:"Os06g0207500 protein (Fragment) (AHRD V1 **-- Q0DDQ9_ORY…
31.1	cell.organisation	solyc11g066020.1.1	Transcript		-3.007	2.63551		highly similar to ( 645) AT2G28840 | Symbols: | ankyrin repeat family protein | chr2:12378672-12380474 FORWARDhighly similar to ( 549) loc_os05g02130 12005.m04749 protein ankyrin repeat domain-containing protein 28, putative, expressed ANK evidence_code:10F0H1E1IEG genomic_reference:SL2.40ch11 gene_region:48740653-48743035 transcript_region:SL2.40ch11:48740653..48743035- go_terms:GO:0008270 funct…
31.1	cell.organisation	solyc08g062330.2.1	Transcript			3.34743		weakly similar to ( 140) AT5G15500 | Symbols: | ankyrin repeat family protein | chr5:5031791-5033443 REVERSEweakly similar to ( 109) loc_os11g08020 12011.m04998 protein protein binding protein, putative, expressed genomic_reference:SL2.40ch08 gene_region:48116286-48118271 transcript_region:SL2.40ch08:48116286..48118271+ go_terms:GO:0005515 functional_description:"Ankyrin repeat protein (AHRD V1 *…
31.1	cell.organisation	solyc12g044630.1.1	Transcript			-2.79136		moderately similar to ( 201) AT4G29340 | Symbols: PRF4 | PRF4 (PROFILIN 4); actin binding | chr4:14447718-14448467 FORWARDmoderately similar to ( 216) PROF3_TOBAC Profilin-3 - Nicotiana tabacum (Common tobacco)weakly similar to ( 194) loc_os10g17680 12010.m04853 protein profilin A, putative, expressed Profilin PROF PROF evidence_code:10F0H1E0IEG genomic_reference:SL2.40ch12 gene_region:45135507-4…
31.1	cell.organisation	solyc12g098190.1.1	Transcript			2.10586		moderately similar to ( 221) AT2G02360 | Symbols: AtPP2-B10 | AtPP2-B10 (Phloem protein 2-B10); carbohydrate binding | chr2:619699-620736 REVERSEweakly similar to ( 189) loc_os12g03740 12012.m04371 protein ATPP2-B10, putative, expressed evidence_code:10F0H1E1IEG genomic_reference:SL2.40ch12 gene_region:64152328-64154070 transcript_region:SL2.40ch12:64152328..64154070- functional_description:"F-bo…
31.1	cell.organisation	solyc03g095810.2.1	Transcript			-3.55808		highly similar to ( 582) AT2G40320 | Symbols: | unknown protein | chr2:16840330-16842139 FORWARDhighly similar to ( 513) loc_os03g60350 12003.m10924 protein expressed proteinDUF231 genomic_reference:SL2.40ch03 gene_region:50895100-50899230 transcript_region:SL2.40ch03:50895100..50899230- functional_description:"Os03g0291800 protein (Fragment) (AHRD V1 **-- Q0DSS4_ORYSJ); contains Interpro domain(…
31.1	cell.organisation	solyc09g090110.2.1	Transcript			2.64979		moderately similar to ( 224) AT2G31200 | Symbols: ADF6, ATADF6 | ADF6 (ACTIN DEPOLYMERIZING FACTOR 6); actin binding | chr2:13294171-13294948 FORWARDmoderately similar to ( 219) ADF_VITVI Actin-depolymerizing factor (ADF) - Vitis vinifera (Grape)moderately similar to ( 206) loc_os12g43340 12012.m08108 protein actin-depolymerizing factor, putative, expressed ADF ADF Cofilin_ADF genomic_reference:S…
31.1	cell.organisation	solyc07g061750.2.1	Transcript			-6.27852		weakly similar to ( 160) AT1G03670 | Symbols: | ankyrin repeat family protein | chr1:914222-916222 REVERSEweakly similar to ( 169) loc_os09g16550 12009.m04915 protein protein binding protein, putative, expressed genomic_reference:SL2.40ch07 gene_region:61932745-61935454 transcript_region:SL2.40ch07:61932745..61935454+ go_terms:GO:0005515 functional_description:"Ankyrin repeat family protein-like …
31.1	cell.organisation	solyc12g068070.1.1	Transcript			2.36088		weakly similar to ( 189) AT3G05270 | Symbols: | EXPRESSED IN: 22 plant structures; EXPRESSED DURING: 13 growth stages; CONTAINS InterPro DOMAIN/s: Protein of unknown function DUF869, plant (InterPro:IPR008587); BEST Arabidopsis thaliana protein match is: myosin heavy chain-related (TAIR:AT1G77580.2); Has 97002 Blast hits to 49715 proteins in 2003 species: Archae - 1158; Bacteria - 12418; Metazoa …
31.1	cell.organisation	solyc12g044930.1.1	Transcript			3.02365		weakly similar to ( 200) AT2G02240 | Symbols: MEE66 | MEE66 (maternal effect embryo arrest 66) | chr2:592359-593602 REVERSEweakly similar to ( 174) loc_os02g56840 12002.m10706 protein phloem-specific lectin, putative, expressed evidence_code:10F0H1E1IEG genomic_reference:SL2.40ch12 gene_region:45731804-45733125 transcript_region:SL2.40ch12:45731804..45733125+ functional_description:"F-box protein…
31.1	cell.organisation	solyc08g062360.2.1	Transcript			2.45643		weakly similar to ( 141) AT5G51160 | Symbols: | ankyrin repeat family protein | chr5:20792280-20793681 FORWARDweakly similar to ( 105) loc_os08g42960 12008.m26779 protein protein binding protein, putative, expressed genomic_reference:SL2.40ch08 gene_region:48169401-48171051 transcript_region:SL2.40ch08:48169401..48171051+ go_terms:GO:0015276 functional_description:"Ankyrin repeat protein (AHRD V1…
31.1	cell.organisation	solyc06g008500.2.1	Transcript			-2.7789		moderately similar to ( 322) AT3G23280 | Symbols: | zinc finger (C3HC4-type RING finger) family protein / ankyrin repeat family protein | chr3:8321588-8324109 FORWARDmoderately similar to ( 351) loc_os07g26490 12007.m079670 protein protein binding protein, putative, expressedANK genomic_reference:SL2.40ch06 gene_region:2391924-2399431 transcript_region:SL2.40ch06:2391924..2399431- go_terms:GO:000…
31.1	cell.organisation	solyc02g091780.1.1	Transcript			-2.4287		highly similar to ( 848) AT3G49650 | Symbols: | kinesin motor protein-related | chr3:18405260-18409402 REVERSEmoderately similar to ( 205) K125_TOBAC 125 kDa kinesin-related protein - Nicotiana tabacum (Common tobacco)highly similar to ( 798) loc_os03g56260 12003.m10535 protein chromosome-associated kinesin KIF4A, putative, expressed KISc_KIP3_like Kinesin KISc KISc KISc_KIF4 KISc_CENP_E KISc_KIF…
31.1	cell.organisation	solyc04g008290.2.1	Transcript			2.02102		highly similar to ( 689) AT2G01910 | Symbols: ATMAP65-6, MAP65-6 | ATMAP65-6; microtubule binding | chr2:417698-420182 FORWARDhighly similar to ( 570) loc_os09g27700 12009.m22112 protein microtubule-associated protein MAP65-1a, putative, expressed MAP65_ASE1 genomic_reference:SL2.40ch04 gene_region:1974768-1980633 transcript_region:SL2.40ch04:1974768..1980633+ go_terms:GO:0008017 functional_descr…
31.1	cell.organisation	solyc07g062210.2.1	Transcript			-4.22085		moderately similar to ( 410) AT2G34070 | Symbols: | unknown protein | chr2:14387631-14390160 REVERSEmoderately similar to ( 435) loc_os01g46350 12001.m10833 protein expressed proteinDUF231 genomic_reference:SL2.40ch07 gene_region:62231611-62234970 transcript_region:SL2.40ch07:62231611..62234970- functional_description:"Os06g0207500 protein (Fragment) (AHRD V1 ***- Q0DDQ9_ORYSJ); contains Interpro…
31.1	cell.organisation	solyc08g066770.2.1	Transcript			2.59003		moderately similar to ( 291) AT1G10340 | Symbols: | ankyrin repeat family protein | chr1:3390475-3392481 REVERSEweakly similar to ( 180) loc_os08g42960 12008.m26779 protein protein binding protein, putative, expressed ANK genomic_reference:SL2.40ch08 gene_region:52808097-52813393 transcript_region:SL2.40ch08:52808097..52813393- go_terms:GO:0030506 functional_description:"Ankyrin repeat family pro…
31.1	cell.organisation	solyc11g010920.1.1	Transcript			-2.29949		nearly identical (1082) AT2G22610 | Symbols: | kinesin motor protein-related | chr2:9599550-9604626 FORWARDmoderately similar to ( 228) FLA10_CHLRE Kinesin-like protein FLA10 (Protein KHP1) - Chlamydomonas reinhardtiihighly similar to ( 577) loc_os12g42160 12012.m07995 protein ATP binding protein, putative, expressed KISc_C_terminal Kinesin KISc KISc KISc_KHC_KIF5 KISc_KIF4 KISc_KIF3 KISc_KIP3_li…
31.1	cell.organisation	solyc06g007170.2.1	Transcript			-6.78198		moderately similar to ( 455) AT5G58600 | Symbols: PMR5 | PMR5 (POWDERY MILDEW RESISTANT 5) | chr5:23684372-23685679 REVERSEmoderately similar to ( 420) loc_os03g18110 12003.m07236 protein expressed proteinDUF231 genomic_reference:SL2.40ch06 gene_region:1231308-1237447 transcript_region:SL2.40ch06:1231308..1237447+ functional_description:"Os06g0207500 protein (Fragment) (AHRD V1 **-- Q0DDQ9_ORYSJ)…
31.1	cell.organisation	solyc02g069310.2.1	Transcript			2.50521		highly similar to ( 565) AT5G45110 | Symbols: NPR3 | NPR3 (NPR1-LIKE PROTEIN 3); protein binding | chr5:18229319-18231334 FORWARDhighly similar to ( 547) loc_os01g56200 12001.m150728 protein regulatory protein NPR1, putative, expressed genomic_reference:SL2.40ch02 gene_region:33817760-33823152 transcript_region:SL2.40ch02:33817760..33823152+ go_terms:GO:0005515 functional_description:"NPR1-2 prot…
31.1	cell.organisation	solyc09g005860.2.1	Transcript			2.47283		highly similar to ( 572) AT1G07710 | Symbols: | ankyrin repeat family protein | chr1:2386275-2387986 REVERSEhighly similar to ( 529) loc_os03g17250 12003.m07155 protein protein binding protein, putative, expressed ANK genomic_reference:SL2.40ch09 gene_region:602117-604953 transcript_region:SL2.40ch09:602117..604953+ go_terms:GO:0030506 functional_description:"Ankyrin repeat family protein (AHRD V…
31.1	cell.organisation	solyc12g056410.1.1	Transcript			4.89036		moderately similar to ( 367) AT3G61060 | Symbols: AtPP2-A13 | AtPP2-A13 (Arabidopsis thaliana phloem protein 2-A13); carbohydrate binding | chr3:22603166-22604336 FORWARDmoderately similar to ( 342) loc_os03g02550 12003.m05796 protein ATPP2-A13, putative, expressed evidence_code:10F0H1E1IEG genomic_reference:SL2.40ch12 gene_region:47699541-47701524 transcript_region:SL2.40ch12:47699541..47701524+…
31.1	cell.organisation	solyc12g044240.1.1	Transcript			2.4706		weakly similar to ( 167) AT1G52240 | Symbols: ATROPGEF11, ROPGEF11 | ROPGEF11 (RHO GUANYL-NUCLEOTIDE EXCHANGE FACTOR 11); Rho guanyl-nucleotide exchange factor | chr1:19458844-19459235 REVERSEvery weakly similar to (82.0) DYL1_CHLRE Dynein 8 kDa light chain, flagellar outer arm - Chlamydomonas reinhardtiiweakly similar to ( 148) loc_os01g55510 12001.m11709 protein dynein light chain LC6, flagella…
31.1	cell.organisation	solyc01g005340.2.1	Transcript			2.39965		highly similar to ( 669) AT2G01680 | Symbols: | ankyrin repeat family protein | chr2:306597-308427 FORWARDhighly similar to ( 607) loc_os02g50270 12002.m10061 protein protein binding protein, putative, expressed ANK genomic_reference:SL2.40ch01 gene_region:241288-245649 transcript_region:SL2.40ch01:241288..245649- go_terms:GO:0005515 functional_description:"Ankyrin repeat family protein (AHRD V1 …
31.2	cell.division	solyc05g052950.2.1	Transcript	-6.662		-4.01717		highly similar to ( 566) AT3G55580 | Symbols: | regulator of chromosome condensation (RCC1) family protein | chr3:20612766-20615730 FORWARDhighly similar to ( 546) loc_os01g62810 12001.m97558 protein expressed protein ATS1 genomic_reference:SL2.40ch05 gene_region:62268456-62274027 transcript_region:SL2.40ch05:62268456..62274027- go_terms:GO:0008536 functional_description:"Regulator of chromosome …
31.2	cell.division	solyc11g069720.1.1	Transcript	2.337				nearly identical (1421) AT3G53230 | Symbols: | cell division cycle protein 48, putative / CDC48, putative | chr3:19723416-19726489 FORWARDnearly identical (1515) CDC48_CAPAN Cell division cycle protein 48 homolog - Capsicum annuum (Bell pepper)nearly identical (1396) loc_os03g05730 12003.m06095 protein cell division control protein 48 homolog E, putative, expressed SpoVK RPT1 PRK03992 AAA HflB hf…
31.2	cell.division	solyc05g007290.1.1	Transcript	2.001				highly similar to ( 831) AT5G19420 | Symbols: | Ran GTPase binding / chromatin binding / zinc ion binding | chr5:6547945-6552866 REVERSEhighly similar to ( 856) loc_os05g31920 12005.m27806 protein ran GTPase binding protein, putative, expressed ATS1 FYVE evidence_code:10F0H1E0IEG genomic_reference:SL2.40ch05 gene_region:1944633-1951051 transcript_region:SL2.40ch05:1944633..1951051- go_terms:GO:00…
31.2	cell.division	solyc01g096700.2.1	Transcript	2.157				moderately similar to ( 302) AT3G11450 | Symbols: | DNAJ heat shock N-terminal domain-containing protein / cell division protein-related | chr3:3605459-3607477 REVERSEweakly similar to ( 194) loc_os04g30890 12004.m08193 protein gonidia forming protein GlsA, putative, expressed ZUO1 genomic_reference:SL2.40ch01 gene_region:79480993-79483332 transcript_region:SL2.40ch01:79480993..79483332- go_terms…
31.2	cell.division	solyc09g009430.2.1	Transcript		-2.943			highly similar to ( 580) AT3G52750 | Symbols: FTSZ2-2 | FTSZ2-2; GTP binding / GTPase/ structural molecule | chr3:19549841-19552435 REVERSEhighly similar to ( 544) loc_os03g44420 12003.m09481 protein cell division protein ftsZ, putative, expressedFtsZ_type1 PRK09330 FtsZ PRK13018 FtsZ Tubulin_FtsZ Tubulin FtsZ_type2 genomic_reference:SL2.40ch09 gene_region:2862256-2879815 transcript_region:SL2.40…
31.2	cell.division	solyc02g087980.2.1	Transcript		-2.695			nearly identical (1447) AT5G48600 | Symbols: ATSMC3, ATCAP-C, ATSMC4 | ATSMC3 (ARABIDOPSIS THALIANA STRUCTURAL MAINTENANCE OF CHROMOSOME 3); ATP binding / transporter | chr5:19701908-19709091 FORWARDhighly similar to ( 559) loc_os05g41750 12005.m08349 protein ATSMC3, putative, expressed Smc ABC_SMC4_euk SMC_N ABC_SMC1_euk ABC_SMC_head SMC_hinge ABC_SMC_barmotin ABC_SMC2_euk ABC_Class2 genomic_ref…
31.2	cell.division	solyc06g074980.2.1	Transcript			2.00077		nearly identical (1453) AT5G03340 | Symbols: | cell division cycle protein 48, putative / CDC48, putative | chr5:810091-813133 REVERSEnearly identical (1514) CDC48_CAPAN Cell division cycle protein 48 homolog - Capsicum annuum (Bell pepper)nearly identical (1419) loc_os03g05730 12003.m06095 protein cell division control protein 48 homolog E, putative, expressed SpoVK PRK03992 RPT1 AAA HflB hflB C…
31.2.5	cell.division.plastid	solyc09g091970.2.1	Transcript			-2.43031		highly similar to ( 519) AT2G21280 | Symbols: GC1, ATSULA, SULA | SULA; binding / catalytic/ coenzyme binding | chr2:9110502-9112679 REVERSEmoderately similar to ( 477) loc_os02g58790 12002.m100430 protein expressed protein COG1090 WcaG Epimerase genomic_reference:SL2.40ch09 gene_region:66512976-66517268 transcript_region:SL2.40ch09:66512976..66517268- go_terms:GO:0005515 functional_description:"…
31.3	cell.cycle	solyc01g100530.2.1	Transcript	3.698				nearly identical (1014) AT5G26850 | Symbols: | INVOLVED IN: biological_process unknown; LOCATED IN: chloroplast; EXPRESSED IN: 23 plant structures; EXPRESSED DURING: 13 growth stages; BEST Arabidopsis thaliana protein match is: cyclin-related (TAIR:AT2G41830.1); Has 199 Blast hits to 197 proteins in 66 species: Archae - 0; Bacteria - 0; Metazoa - 113; Fungi - 19; Plants - 59; Viruses - 0; Other E…
31.3	cell.cycle	solyc11g005090.1.1	Transcript		-2.505	-3.04536		moderately similar to ( 478) AT1G44110 | Symbols: CYCA1;1 | CYCA1;1 (Cyclin A1;1); cyclin-dependent protein kinase regulator | chr1:16775035-16777182 REVERSEmoderately similar to ( 263) CCNAL_DAUCA G2/mitotic-specific cyclin C13-1 (A-like cyclin) (Fragment) - Daucus carota (Carrot)moderately similar to ( 473) loc_os01g13260 12001.m07936 protein cyclin-A2, putative, expressed Cyclin_N COG5024 Cycl…
31.3	cell.cycle	solyc01g089850.2.1	Transcript		-2.851			moderately similar to ( 258) AT2G44740 | Symbols: CYCP4;1 | CYCP4;1 (cyclin p4;1); cyclin-dependent protein kinase | chr2:18442287-18443304 REVERSEmoderately similar to ( 205) loc_os10g41430 12010.m06907 protein nuc-1 negative regulatory protein preg, putative, expressed Cyclin genomic_reference:SL2.40ch01 gene_region:75337760-75340187 transcript_region:SL2.40ch01:75337760..75340187- go_terms:GO:…
31.3	cell.cycle	solyc01g087440.2.1	Transcript			-3.48203		moderately similar to ( 268) AT5G21080 | Symbols: | FUNCTIONS IN: molecular_function unknown; INVOLVED IN: biological_process unknown; LOCATED IN: cellular_component unknown; BEST Arabidopsis thaliana protein match is: cyclin-related (TAIR:AT2G41830.1); Has 203 Blast hits to 200 proteins in 66 species: Archae - 0; Bacteria - 4; Metazoa - 116; Fungi - 12; Plants - 64; Viruses - 0; Other Eukaryotes…
31.3	cell.cycle	solyc12g088650.1.1	Transcript			-2.02078		moderately similar to ( 217) AT4G34160 | Symbols: CYCD3;1, CYCD3 | CYCD3;1 (CYCLIN D3;1); cyclin-dependent protein kinase regulator/ protein binding | chr4:16357903-16359304 FORWARDweakly similar to ( 154) loc_os03g27420 12003.m08069 protein retrotransposon protein, putative, unclassified Cyclin_N evidence_code:10F0H1E1IEG genomic_reference:SL2.40ch12 gene_region:62370474-62372895 transcript_regi…
31.3	cell.cycle	solyc01g107730.2.1	Transcript			-3.8982		moderately similar to ( 302) AT5G67260 | Symbols: CYCD3;2 | CYCD3;2 (CYCLIN D3;2); cyclin-dependent protein kinase | chr5:26836313-26837665 FORWARDweakly similar to ( 178) loc_os03g27420 12003.m08069 protein retrotransposon protein, putative, unclassified Cyclin_N genomic_reference:SL2.40ch01 gene_region:86939706-86941587 transcript_region:SL2.40ch01:86939706..86941587- go_terms:GO:0046982,GO:000…
31.3	cell.cycle	solyc03g032190.2.1	Transcript			-2.20549		moderately similar to ( 476) AT1G76310 | Symbols: CYCB2;4 | CYCB2;4 (CYCLIN B2;4); cyclin-dependent protein kinase regulator | chr1:28628046-28630199 REVERSEmoderately similar to ( 440) CCNB2_MEDSA G2/mitotic-specific cyclin-2 (B-like cyclin) (CycMs2) (Fragment) - Medicago sativa (Alfalfa)moderately similar to ( 422) loc_os04g47580 12004.m101621 protein cyclin B2, putative, expressed COG5024 Cycl…
31.3	cell.cycle	solyc06g043150.2.1	Transcript			-2.34913		highly similar to ( 670) AT5G13840 | Symbols: FZR3 | FZR3 (FIZZY-RELATED 3); signal transducer | chr5:4468677-4470706 REVERSEhighly similar to ( 608) loc_os01g74146 12001.m13442 protein fizzy-related protein, putative, expressed WD40 COG2319 genomic_reference:SL2.40ch06 gene_region:26107234-26109682 transcript_region:SL2.40ch06:26107234..26109682- go_terms:GO:0004872 functional_description:"WD-re…
31.3	cell.cycle	solyc07g032480.2.1	Transcript			2.46245		moderately similar to ( 307) AT4G19600 | Symbols: CYCT1;4 | CYCT1;4; cyclin-dependent protein kinase | chr4:10673619-10676532 FORWARDmoderately similar to ( 322) loc_os12g30020 12012.m26915 protein cyclin-T1, putative, expressed CCL1 genomic_reference:SL2.40ch07 gene_region:39099382-39103804 transcript_region:SL2.40ch07:39099382..39103804- go_terms:GO:0005515,GO:0016538 functional_description:"Cy…
31.3	cell.cycle	solyc07g052610.2.1	Transcript			-2.37928		moderately similar to ( 215) AT3G21870 | Symbols: CYCP2;1 | CYCP2;1 (cyclin p2;1); cyclin-dependent protein kinase | chr3:7703927-7704813 REVERSEweakly similar to ( 129) loc_os04g53680 12004.m10261 protein cyclin-dependent protein kinase, putative, expressed Cyclin genomic_reference:SL2.40ch07 gene_region:58400621-58402141 transcript_region:SL2.40ch07:58400621..58402141- go_terms:GO:0005515 funct…
31.3.1	cell.cycle.peptidylprolyl isomerase	solyc12g013580.1.1	Transcript		-2.105			highly similar to ( 542) AT3G15520 | Symbols: | peptidyl-prolyl cis-trans isomerase TLP38, chloroplast / thylakoid lumen PPIase of 38 kDa / cyclophilin / rotamase | chr3:5249739-5252432 REVERSEweakly similar to ( 134) TLP40_SPIOL Peptidyl-prolyl cis-trans isomerase, chloroplast precursor (EC 5.2.1.8) (40 kDa thylakoid lumen PPIase) (40 kDa thylakoid lumen rotamase) - Spinacia oleracea (Spinach)hi…
31.3.1	cell.cycle.peptidylprolyl isomerase	solyc01g108340.2.1	Transcript		2.083			highly similar to ( 505) AT2G15790 | Symbols: SQN, CYP40 | SQN (SQUINT); peptidyl-prolyl cis-trans isomerase | chr2:6878144-6880743 REVERSEweakly similar to ( 195) CYPH_MAIZE Peptidyl-prolyl cis-trans isomerase (EC 5.2.1.8) (PPIase) (Rotamase) (Cyclophilin) (Cyclosporin A-binding protein) - Zea mays (Maize)moderately similar to ( 497) loc_os06g11320 12006.m32014 protein peptidyl-prolyl cis-trans …
31.4	cell.vesicle transport	solyc04g080040.2.1	Transcript	-2.335				weakly similar to ( 170) AT1G75100 | Symbols: JAC1 | JAC1 (J-DOMAIN PROTEIN REQUIRED FOR CHLOROPLAST ACCUMULATION RESPONSE 1); heat shock protein binding | chr1:28191108-28193769 REVERSEweakly similar to ( 162) loc_os03g10180 12003.m35074 protein expressed protein genomic_reference:SL2.40ch04 gene_region:61925931-61931565 transcript_region:SL2.40ch04:61925931..61931565- go_terms:GO:0005515 functi…
33.1	development.storage proteins	solyc02g090490.2.1	Transcript	-5.009			-2.152	moderately similar to ( 410) AT4G37050 | Symbols: PLP4, PLA V | PLP4 (PATATIN-LIKE PROTEIN 4); nutrient reservoir | chr4:17457261-17459642 REVERSEmoderately similar to ( 274) PAT0_SOLTU Patatin precursor (Potato tuber protein) - Solanum tuberosum (Potato)moderately similar to ( 442) loc_os11g39990 12011.m07846 protein patatin T5 precursor, putative, expressed Patatin COG3621 genomic_reference:SL2…
33.1	development.storage proteins	solyc02g085590.2.1	Transcript	2.672				moderately similar to ( 345) AT2G18540 | Symbols: | cupin family protein | chr2:8042382-8045008 REVERSEmoderately similar to ( 276) loc_os03g10110 12003.m06465 protein preproMP73, putative, expressed Cupin_1 PRK12678 infB TolA tolA genomic_reference:SL2.40ch02 gene_region:42996198-42999034 transcript_region:SL2.40ch02:42996198..42999034- go_terms:GO:0045735 functional_description:"Vicilin (Fragme…
33.2	development.late embryogenesis abundant	solyc01g095150.2.1	Transcript	-5.211	3.684	4.0485	-3.668	weakly similar to ( 177) AT2G46140 | Symbols: | late embryogenesis abundant protein, putative / LEA protein, putative | chr2:18959163-18960362 FORWARDweakly similar to ( 196) LEA14_SOYBN Desiccation protectant protein Lea14 homolog - Glycine max (Soybean)weakly similar to ( 172) loc_os01g12580 12001.m07872 protein late embryogenesis abundant protein Lea14-A, putative, expressedLEA_2 genomic_refer…
33.2	development.late embryogenesis abundant	solyc01g095140.2.1	Transcript	-17.611	17.278	29.4465	-10.599	weakly similar to ( 165) AT1G01470 | Symbols: LEA14, LSR3 | LEA14 (LATE EMBRYOGENESIS ABUNDANT 14) | chr1:172295-172826 REVERSEweakly similar to ( 187) LEA14_SOYBN Desiccation protectant protein Lea14 homolog - Glycine max (Soybean)weakly similar to ( 167) loc_os01g12580 12001.m07872 protein late embryogenesis abundant protein Lea14-A, putative, expressedLEA_2 genomic_reference:SL2.40ch01 gene_re…
33.2	development.late embryogenesis abundant	solyc03g121620.1.1	Transcript	-3.324			-6.627	weakly similar to ( 143) AT1G17620 | Symbols: | FUNCTIONS IN: molecular_function unknown; INVOLVED IN: biological_process unknown; LOCATED IN: plasma membrane; EXPRESSED IN: 23 plant structures; EXPRESSED DURING: 13 growth stages; CONTAINS InterPro DOMAIN/s: Harpin-induced 1 (InterPro:IPR010847); BEST Arabidopsis thaliana protein match is: unknown protein (TAIR:AT5G11890.1); Has 539 Blast hits to…
33.2	development.late embryogenesis abundant	solyc08g083140.2.1	Transcript		-3.251	-3.55163		moderately similar to ( 407) AT3G50790 | Symbols: | late embryogenesis abundant protein, putative / LEA protein, putative | chr3:18880074-18881940 REVERSEmoderately similar to ( 404) loc_os02g43340 12002.m33800 protein embryogenesis-associated protein EMB8, putative, expressed COG0429 PRK10985 genomic_reference:SL2.40ch08 gene_region:62847856-62854865 transcript_region:SL2.40ch08:62847856..628548…
33.2	development.late embryogenesis abundant	solyc11g066490.1.1	Transcript			-2.37634		weakly similar to ( 144) AT5G22870 | Symbols: | harpin-induced protein-related / HIN1-related / harpin-responsive protein-related | chr5:7647056-7647679 REVERSEvery weakly similar to (89.4) loc_os04g58850 12004.m10765 protein harpin inducing protein, putative, expressedHin1 evidence_code:10F0H1E1IEG genomic_reference:SL2.40ch11 gene_region:49327287-49327913 transcript_region:SL2.40ch11:49327287..…
33.99	development.unspecified	solyc09g010360.2.1	Transcript	-2.244		-6.34011	-9.26	moderately similar to ( 456) AT2G37460 | Symbols: | nodulin MtN21 family protein | chr2:15726667-15729010 REVERSEmoderately similar to ( 355) loc_os10g14920 12010.m21851 protein nodulin-like protein, putative, expressed genomic_reference:SL2.40ch09 gene_region:3740101-3743295 transcript_region:SL2.40ch09:3740101..3743295- go_terms:GO:0016020 functional_description:"Nodulin-like protein (AHRD V1 *…
33.99	development.unspecified	solyc02g089520.1.1	Transcript	-7.378				moderately similar to ( 227) AT5G15840 | Symbols: CO, FG | CO (CONSTANS); transcription factor/ transcription regulator/ zinc ion binding | chr5:5171873-5172697 REVERSEweakly similar to ( 135) loc_os06g16370 12006.m06350 protein zinc finger protein CONSTANS, putative, expressedCCT evidence_code:10F0H1E0IEG genomic_reference:SL2.40ch02 gene_region:45892058-45893830 transcript_region:SL2.40ch02:458…
33.99	development.unspecified	solyc01g099880.2.1	Transcript	2.654				moderately similar to ( 218) AT4G15920 | Symbols: | INVOLVED IN: biological_process unknown; LOCATED IN: endomembrane system, integral to membrane, membrane; EXPRESSED IN: 23 plant structures; EXPRESSED DURING: 13 growth stages; CONTAINS InterPro DOMAIN/s: MtN3 and saliva related transmembrane protein, conserved region (InterPro:IPR018169), RAG1-activating protein 1 homologue (InterPro:IPR018179)…
33.99	development.unspecified	solyc02g087560.1.1	Transcript	3.299	-2.075		12.955	highly similar to ( 991) AT5G39980 | Symbols: | pentatricopeptide (PPR) repeat-containing protein | chr5:16001036-16003072 REVERSEweakly similar to ( 162) RF1_ORYSA Rf1 protein, mitochondrial precursor (PPR protein) (Fertility restorer) (Restorer for CMS) - Oryza sativa (Rice)highly similar to ( 583) loc_os01g61630 12001.m12288 protein expressed protein evidence_code:10F0H1E1IEG genomic_reference…
33.99	development.unspecified	solyc06g073050.2.1	Transcript	-3.286	2.158	2.41982	-2.755	moderately similar to ( 260) AT3G49530 | Symbols: anac062 | anac062 (Arabidopsis NAC domain containing protein 62); transcription factor | chr3:18362639-18364717 REVERSEweakly similar to ( 159) NAC68_ORYSA NAC domain-containing protein 68 (ONAC068) - Oryza sativa (Rice)weakly similar to ( 193) loc_os08g06140 12008.m26586 protein ANAC014, putative, expressedNAM genomic_reference:SL2.40ch06 gene_re…
33.99	development.unspecified	solyc05g007770.2.1	Transcript	2.65	2.807	3.98619	2.851	moderately similar to ( 310) AT1G69490 | Symbols: NAP, ANAC029, ATNAP | NAP (NAC-like, activated by AP3/PI); transcription factor | chr1:26122233-26123222 FORWARDmoderately similar to ( 230) NAC68_ORYSA NAC domain-containing protein 68 (ONAC068) - Oryza sativa (Rice)moderately similar to ( 247) loc_os07g37920 12007.m08041 protein NAM-like protein, putative, expressedNAM genomic_reference:SL2.40ch…
33.99	development.unspecified	solyc02g087060.2.1	Transcript	-4.755		8.63892		moderately similar to ( 385) AT3G28050 | Symbols: | nodulin MtN21 family protein | chr3:10442984-10445216 FORWARDweakly similar to ( 175) loc_os01g58910 12001.m12031 protein nodulin-like protein, putative, expressed genomic_reference:SL2.40ch02 gene_region:44168265-44171706 transcript_region:SL2.40ch02:44168265..44171706+ functional_description:"Nodulin MtN21 family protein (AHRD V1 ***- D7LPP0_A…
33.99	development.unspecified	solyc08g081170.2.1	Transcript	4.413			9.808	highly similar to ( 908) AT1G63680 | Symbols: ATMURE, PDE316, MURE | MURE; ATP binding / acid-amino acid ligase/ ligase | chr1:23614461-23617247 FORWARDhighly similar to ( 686) loc_os10g40130 12010.m06785 protein UDP-N-acetylmuramoylalanyl-D-glutamate--2,6-diaminopimelate ligase, putative, expressedmurE MurE PRK11929 Mur_ligase_M MurF MurD MurC murF murC murD murD FolC murD genomic_reference:SL2.…
33.99	development.unspecified	solyc05g005870.2.1	Transcript	-7.119			-18.604	moderately similar to ( 290) AT1G70260 | Symbols: | nodulin MtN21 family protein | chr1:26457067-26459338 REVERSEweakly similar to ( 152) loc_os05g33900 12005.m07622 protein nodulin-like protein, putative, expressed genomic_reference:SL2.40ch05 gene_region:675439-679688 transcript_region:SL2.40ch05:675439..679688+ go_terms:GO:0016020 functional_description:"Nodulin MtN21 family protein (AHRD V1 *…
33.99	development.unspecified	solyc07g006280.2.1	Transcript	-3.585		3.79453		moderately similar to ( 273) AT2G23810 | Symbols: TET8 | TET8 (TETRASPANIN8) | chr2:10135859-10137352 REVERSEmoderately similar to ( 250) loc_os09g25760 12009.m05728 protein senescence-associated protein DH, putative, expressedTetraspannin genomic_reference:SL2.40ch07 gene_region:1069324-1072745 transcript_region:SL2.40ch07:1069324..1072745+ go_terms:GO:0016021 functional_description:"Senescence-…
33.99	development.unspecified	solyc01g091590.2.1	Transcript	-22.551			-14.998	very weakly similar to (99.4) AT2G45760 | Symbols: BAP2, BAL | BAP2 (BON ASSOCIATION PROTEIN 2) | chr2:18847125-18847748 REVERSE genomic_reference:SL2.40ch01 gene_region:76943808-76944592 transcript_region:SL2.40ch01:76943808..76944592+ go_terms:GO:0005515,GO:0005543 functional_description:"SRC2 protein (AHRD V1 ***- A7XAJ8_9CONI); contains Interpro domain(s) IPR000008 C2 calcium-dependent membra…
33.99	development.unspecified	solyc10g055760.1.1	Transcript	-9.538	3.356	8.36324	-3.681	moderately similar to ( 303) AT2G17040 | Symbols: anac036 | anac036 (Arabidopsis NAC domain containing protein 36); transcription factor | chr2:7407123-7408120 FORWARDweakly similar to ( 157) NAC67_ORYSA NAC domain-containing protein 67 (ONAC067) - Oryza sativa (Rice)moderately similar to ( 275) loc_os03g04070 12003.m05939 protein NAC domain-containing protein 68, putative, expressedNAM evidence_…
33.99	development.unspecified	solyc12g014230.1.1	Transcript	2.534			4.851	moderately similar to ( 232) AT3G15000 | Symbols: | LOCATED IN: mitochondrion; EXPRESSED IN: 23 plant structures; EXPRESSED DURING: 13 growth stages; BEST Arabidopsis thaliana protein match is: plastid developmental protein DAG, putative (TAIR:AT3G06790.2); Has 50779 Blast hits to 24732 proteins in 941 species: Archae - 10; Bacteria - 4862; Metazoa - 25623; Fungi - 7071; Plants - 6957; Viruses - …
33.99	development.unspecified	solyc03g097600.2.1	Transcript	-2.919				moderately similar to ( 255) AT3G48740 | Symbols: | nodulin MtN3 family protein | chr3:18052814-18054663 REVERSEmoderately similar to ( 240) loc_os02g30910 12002.m08234 protein MTN3, putative, expressed MtN3_slv genomic_reference:SL2.40ch03 gene_region:53383335-53385093 transcript_region:SL2.40ch03:53383335..53385093- go_terms:GO:0016021 functional_description:"MtN3-like protein (AHRD V1 **-- Q9L…
33.99	development.unspecified	solyc06g007970.2.1	Transcript	7.659	20.01	3.06123		moderately similar to ( 348) AT5G48850 | Symbols: ATSDI1 | ATSDI1 (SULPHUR DEFICIENCY-INDUCED 1); binding | chr5:19805576-19807699 REVERSEmoderately similar to ( 343) loc_os05g43040 12005.m08434 protein pollenless3, putative, expressed genomic_reference:SL2.40ch06 gene_region:1822287-1825304 transcript_region:SL2.40ch06:1822287..1825304- go_terms:GO:0005488 functional_description:"Male sterility …
33.99	development.unspecified	solyc07g055950.2.1	Transcript	6.872		-9.96409		weakly similar to ( 113) AT2G42840 | Symbols: PDF1 | PDF1 (PROTODERMAL FACTOR 1) | chr2:17826327-17827426 REVERSEvery weakly similar to (90.9) loc_os01g52690 12001.m11442 protein DNA-directed RNA polymerase II largest subunit, putative, expressed genomic_reference:SL2.40ch07 gene_region:61193403-61195377 transcript_region:SL2.40ch07:61193403..61195377- functional_description:"Meiosis 5 (AHRD V1 *…
33.99	development.unspecified	solyc01g108650.2.1	Transcript	2.613		-2.80728		moderately similar to ( 220) AT1G49510 | Symbols: emb1273 | emb1273 (embryo defective 1273) | chr1:18327026-18328147 FORWARD genomic_reference:SL2.40ch01 gene_region:87646065-87649124 transcript_region:SL2.40ch01:87646065..87649124- functional_description:"Unknown Protein (AHRD V1)"
33.99	development.unspecified	solyc01g099840.2.1	Transcript	-2.263		3.46622	2.12	very weakly similar to (81.3) AT1G56220 | Symbols: | dormancy/auxin associated family protein | chr1:21043414-21044381 FORWARDAuxin_repressed genomic_reference:SL2.40ch01 gene_region:81745463-81747550 transcript_region:SL2.40ch01:81745463..81747550+ functional_description:"Auxin-repressed protein (AHRD V1 ***- B4FA62_MAIZE); contains Interpro domain(s) IPR008406 Dormancyauxin associated "
33.99	development.unspecified	solyc06g074450.1.1	Transcript	2.032				weakly similar to ( 111) AT4G00650 | Symbols: FRI, FLA | FRI (FRIGIDA); protein heterodimerization/ protein homodimerization | chr4:269026-270363 FORWARDFrigida evidence_code:10F0H1E1IEG genomic_reference:SL2.40ch06 gene_region:42463612-42465330 transcript_region:SL2.40ch06:42463612..42465330+ functional_description:"FRIGIDA (AHRD V1 *-*- Q52S92_ARATH); contains Interpro domain(s) IPR012474 Frigi…
33.99	development.unspecified	solyc12g011010.1.1	Transcript	34.557		-2.87438	8.98	weakly similar to ( 143) AT2G42840 | Symbols: PDF1 | PDF1 (PROTODERMAL FACTOR 1) | chr2:17826327-17827426 REVERSEweakly similar to ( 124) loc_os01g52690 12001.m11442 protein DNA-directed RNA polymerase II largest subunit, putative, expressed evidence_code:10F1H1E1IEG genomic_reference:SL2.40ch12 gene_region:3870609-3872065 transcript_region:SL2.40ch12:3870609..3872065- functional_description:"Mei…
33.99	development.unspecified	solyc05g026480.1.1	Transcript	3.384		-2.45064		moderately similar to ( 372) AT4G32551 | Symbols: LUG, RON2 | LUG (LEUNIG); protein binding / protein heterodimerization/ transcription repressor | chr4:15707863-15713359 FORWARDmoderately similar to ( 346) loc_os01g08190 12001.m43534 protein transcriptional corepressor LEUNIG, putative, expressed WD40 COG2319 evidence_code:10F0H1E0IEG genomic_reference:SL2.40ch05 gene_region:41470829-41477244 tr…
33.99	development.unspecified	solyc05g026470.1.1	Transcript	4.336		-3.54283		weakly similar to ( 108) AT4G32551 | Symbols: LUG, RON2 | LUG (LEUNIG); protein binding / protein heterodimerization/ transcription repressor | chr4:15707863-15713359 FORWARDweakly similar to ( 107) loc_os04g43130 12004.m09277 protein transcriptional corepressor LEUNIG, putative, expressed evidence_code:10F0H0E0IEG genomic_reference:SL2.40ch05 gene_region:41463759-41467603 transcript_region:SL2.4…
33.99	development.unspecified	solyc11g068620.1.1	Transcript	-25.437	2.141	4.44579	-10.312	moderately similar to ( 243) AT5G22380 | Symbols: anac090 | anac090 (Arabidopsis NAC domain containing protein 90); transcription factor | chr5:7408924-7410038 REVERSEweakly similar to ( 127) NAC71_ORYSA NAC domain-containing protein 71 (ONAC071) - Oryza sativa (Rice)moderately similar to ( 221) loc_os11g05614 12011.m04758 protein NAC domain-containing protein 90, putative, expressedNAM evidence_…
33.99	development.unspecified	solyc03g080090.2.1	Transcript	-2.179		2.55957		moderately similar to ( 255) AT5G24590 | Symbols: ANAC091, TIP | TIP (TCV-INTERACTING PROTEIN); transcription coactivator/ transcription factor | chr5:8416920-8418723 REVERSEweakly similar to ( 159) NAC76_ORYSA NAC domain-containing protein 76 (ONAC076) - Oryza sativa (Rice)weakly similar to ( 184) loc_os08g06140 12008.m26586 protein ANAC014, putative, expressedNAM genomic_reference:SL2.40ch03 ge…
33.99	development.unspecified	solyc03g097610.2.1	Transcript	-9.099			-7.128	moderately similar to ( 259) AT3G48740 | Symbols: | nodulin MtN3 family protein | chr3:18052814-18054663 REVERSEmoderately similar to ( 248) loc_os02g30910 12002.m08234 protein MTN3, putative, expressed MtN3_slv genomic_reference:SL2.40ch03 gene_region:53392341-53394477 transcript_region:SL2.40ch03:53392341..53394477- go_terms:GO:0016021 functional_description:"MtN3-like protein (AHRD V1 **-- Q9L…
33.99	development.unspecified	solyc04g077780.2.1	Transcript	2.943	-2.343		10.377	moderately similar to ( 300) AT1G10200 | Symbols: WLIM1 | WLIM1; transcription factor/ zinc ion binding | chr1:3346677-3347763 REVERSEmoderately similar to ( 242) SF3_HELAN Pollen-specific protein SF3 - Helianthus annuus (Common sunflower)moderately similar to ( 285) loc_os12g32620 12012.m07062 protein pollen-specific protein SF3, putative, expressed genomic_reference:SL2.40ch04 gene_region:60273…
33.99	development.unspecified	solyc09g061290.2.1	Transcript	2.117			3.249	highly similar to ( 828) AT2G32700 | Symbols: LUH | WD-40 repeat family protein | chr2:13867235-13871844 FORWARDhighly similar to ( 846) loc_os02g56880 12002.m10710 protein transcriptional corepressor LEUNIG, putative, expressed WD40 COG2319 genomic_reference:SL2.40ch09 gene_region:54200071-54207040 transcript_region:SL2.40ch09:54200071..54207040- functional_description:"WD-40 repeat family prote…
33.99	development.unspecified	solyc05g055540.1.1	Transcript		-4.474		6.715	highly similar to ( 723) AT2G39210 | Symbols: | nodulin family protein | chr2:16366287-16368231 REVERSEhighly similar to ( 642) loc_os03g58580 12003.m10763 protein nitrate and chloride transporter, putative, expressedNodulin-like evidence_code:10F0H1E0IEG genomic_reference:SL2.40ch05 gene_region:64289381-64291081 transcript_region:SL2.40ch05:64289381..64291081- go_terms:GO:0055085 functional_desc…
33.99	development.unspecified	solyc01g111350.2.1	Transcript		-15.336	5.99074	114.126	highly similar to ( 650) AT4G34950 | Symbols: | nodulin family protein | chr4:16642544-16644759 REVERSEhighly similar to ( 545) loc_os09g36600 12009.m22023 protein nodulin-like protein, putative, expressedNodulin-like genomic_reference:SL2.40ch01 gene_region:89382547-89387017 transcript_region:SL2.40ch01:89382547..89387017- functional_description:"Nodulin family protein (AHRD V1 ***- D7MDH3_ARALY…
33.99	development.unspecified	solyc11g005430.1.1	Transcript		3.218		-10.253	weakly similar to ( 113) AT5G64700 | Symbols: | nodulin MtN21 family protein | chr5:25865190-25866845 REVERSEweakly similar to ( 106) loc_os01g10990 12001.m07719 protein nodulin-like protein, putative, expressed evidence_code:10F0H0E0IEG genomic_reference:SL2.40ch11 gene_region:335125-336469 transcript_region:SL2.40ch11:335125..336469- go_terms:GO:0016020 functional_description:"Nodulin-like prot…
33.99	development.unspecified	solyc01g095610.2.1	Transcript		-2.893			moderately similar to ( 450) AT1G01430 | Symbols: | unknown protein | chr1:156953-158536 REVERSEmoderately similar to ( 412) loc_os05g12380 12005.m05703 protein expressed proteinDUF231 genomic_reference:SL2.40ch01 gene_region:78581914-78585268 transcript_region:SL2.40ch01:78581914..78585268+ functional_description:"Leaf senescence protein-like (AHRD V1 ***- Q654T8_ORYSJ); contains Interpro domain…
33.99	development.unspecified	solyc11g011170.1.1	Transcript		3.691		-5.163	moderately similar to ( 387) AT1G66330 | Symbols: | senescence-associated family protein | chr1:24729880-24732144 REVERSEmoderately similar to ( 372) loc_os05g05600 12005.m27702 protein ATA15 protein, putative, expressed evidence_code:10F1H1E1IEG genomic_reference:SL2.40ch11 gene_region:4238113-4242599 transcript_region:SL2.40ch11:4238113..4242599- functional_description:"ATA15 protein (AHRD V1 *…
33.99	development.unspecified	solyc01g103650.2.1	Transcript		-2.588			highly similar to ( 520) AT1G34340 | Symbols: | esterase/lipase/thioesterase family protein | chr1:12530936-12534031 FORWARDhighly similar to ( 526) loc_os01g65070 12001.m43304 protein embryogenesis-associated protein EMB8, putative, expressed COG0429 PRK10985 genomic_reference:SL2.40ch01 gene_region:83958124-83964384 transcript_region:SL2.40ch01:83958124..83964384+ go_terms:GO:0003824 functional…
33.99	development.unspecified	solyc07g042500.2.1	Transcript		2.256			nearly identical (1170) AT2G03140 | Symbols: | CAAX amino terminal protease family protein | chr2:942000-949337 FORWARDmoderately similar to ( 295) loc_os09g26570 12009.m05809 protein prenyl-dependent CAAX protease, putative, expressed COG0429 PRK10985 genomic_reference:SL2.40ch07 gene_region:53087928-53101146 transcript_region:SL2.40ch07:53087928..53101146+ go_terms:GO:0016020 functional_descrip…
33.99	development.unspecified	solyc03g114690.2.1	Transcript		-2.077			nearly identical (1030) AT3G42660 | Symbols: | nucleotide binding | chr3:14751280-14755701 FORWARDnearly identical (1008) loc_os09g06560 12009.m03926 protein transducin/WD-40 repeat family protein, putative, expressed WD40 COG2319 genomic_reference:SL2.40ch03 gene_region:58641516-58647305 transcript_region:SL2.40ch03:58641516..58647305- go_terms:GO:0000166 functional_description:"Wd-40 repeat-con…
33.99	development.unspecified	solyc11g066330.1.1	Transcript		-2.772	2.20449	14.078	highly similar to ( 693) AT2G28120 | Symbols: | nodulin family protein | chr2:11985934-11987667 FORWARDhighly similar to ( 530) loc_os03g47810 12003.m09794 protein nitrate and chloride transporter, putative, expressedNodulin-like evidence_code:10F0H1E1IEG genomic_reference:SL2.40ch11 gene_region:49161079-49162746 transcript_region:SL2.40ch11:49161079..49162746+ functional_description:"Nodulin fam…
33.99	development.unspecified	solyc02g093420.2.1	Transcript		2.822			moderately similar to ( 282) AT3G01600 | Symbols: anac044 | anac044 (Arabidopsis NAC domain containing protein 44); transcription factor | chr3:229365-231105 FORWARDmoderately similar to ( 326) loc_os02g38130 12002.m08901 protein ANAC044, putative, expressedNAM genomic_reference:SL2.40ch02 gene_region:48873416-48876572 transcript_region:SL2.40ch02:48873416..48876572+ go_terms:GO:0003700 functiona…
33.99	development.unspecified	solyc02g079770.2.1	Transcript		-2.016		3.653	moderately similar to ( 268) AT1G11430 | Symbols: | plastid developmental protein DAG, putative | chr1:3847273-3848938 FORWARDmoderately similar to ( 261) DAG_ANTMA DAG protein, chloroplast precursor - Antirrhinum majus (Garden snapdragon)moderately similar to ( 235) loc_os08g04450 12008.m080079 protein DAG protein, chloroplast precursor, putative, expressed genomic_reference:SL2.40ch02 gene_regi…
33.99	development.unspecified	solyc00g052940.2.1	Transcript		2.977		-9.335	moderately similar to ( 203) AT5G64700 | Symbols: | nodulin MtN21 family protein | chr5:25865190-25866845 REVERSEweakly similar to ( 195) loc_os05g01570 12005.m04694 protein nodulin-like protein, putative, expressed genomic_reference:SL2.40ch00 gene_region:13784266-13787465 transcript_region:SL2.40ch00:13784266..13787465- go_terms:GO:0016020 functional_description:"Nodulin-like protein (AHRD V1 *…
33.99	development.unspecified	solyc02g077880.2.1	Transcript		-2.13	4.75736	13.91	weakly similar to ( 124) AT1G28330 | Symbols: | DYL1 (DORMANCY-ASSOCIATED PROTEIN-LIKE 1) | chr1:9934134-9935216 REVERSEweakly similar to ( 109) 12KD_FRAAN Auxin-repressed 12.5 kDa protein - Fragaria ananassa (Strawberry)very weakly similar to (99.4) loc_os11g44810 12011.m28867 protein auxin-repressed 12.5 kDa protein, putative, expressedAuxin_repressed genomic_reference:SL2.40ch02 gene_region:37…
33.99	development.unspecified	solyc09g031940.1.1	Transcript		-2.971		3.3	moderately similar to ( 331) AT3G08640 | Symbols: | alphavirus core protein family | chr3:2622992-2624005 FORWARDmoderately similar to ( 301) loc_os01g59740 12001.m12108 protein expressed protein evidence_code:10F0H1E1IEG genomic_reference:SL2.40ch09 gene_region:24424858-24425931 transcript_region:SL2.40ch09:24424858..24425931+ functional_description:"Chloroplast lumen common protein family-like …
33.99	development.unspecified	solyc03g019650.2.1	Transcript		-3.2		20.772	moderately similar to ( 325) AT3G01930 | Symbols: | nodulin family protein | chr3:319289-321488 REVERSEmoderately similar to ( 333) loc_os08g42010 12008.m08179 protein nodulin-like protein, putative, expressedNodulin-like genomic_reference:SL2.40ch03 gene_region:6609000-6612842 transcript_region:SL2.40ch03:6609000..6612842- functional_description:"Nodulin-like protein (AHRD V1 *-*- B6U8U8_MAIZE);…
33.99	development.unspecified	solyc10g055390.1.1	Transcript		-4.495	7.76658	7.987	highly similar to ( 666) AT4G34950 | Symbols: | nodulin family protein | chr4:16642544-16644759 REVERSEhighly similar to ( 588) loc_os09g36600 12009.m22023 protein nodulin-like protein, putative, expressedNodulin-like evidence_code:10F0H1E1IEG genomic_reference:SL2.40ch10 gene_region:52141830-52143668 transcript_region:SL2.40ch10:52141830..52143668- functional_description:"Nodulin family protein …
33.99	development.unspecified	solyc10g083940.1.1	Transcript		2.174	-2.54219	-15.968	highly similar to ( 674) AT2G39210 | Symbols: | nodulin family protein | chr2:16366287-16368231 REVERSEhighly similar to ( 605) loc_os03g58580 12003.m10763 protein nitrate and chloride transporter, putative, expressedNodulin-like evidence_code:10F0H1E1IEG genomic_reference:SL2.40ch10 gene_region:62966616-62968361 transcript_region:SL2.40ch10:62966616..62968361+ go_terms:GO:0055085 functional_desc…
33.99	development.unspecified	solyc05g024260.2.1	Transcript		2.781	2.22134		moderately similar to ( 242) AT5G23660 | Symbols: MTN3 | MTN3 (Arabidopsis homolog of Medicago truncatula MTN3) | chr5:7971936-7973796 REVERSEmoderately similar to ( 241) loc_os11g31190 12011.m07024 protein mtN3-like protein, putative, expressed MtN3_slv genomic_reference:SL2.40ch05 gene_region:30963570-30966033 transcript_region:SL2.40ch05:30963570..30966033+ go_terms:GO:0016021 functional_descr…
33.99	development.unspecified	solyc09g091600.2.1	Transcript		2.228	3.10776		moderately similar to ( 345) AT1G04770 | Symbols: | male sterility MS5 family protein | chr1:1336564-1337767 REVERSEmoderately similar to ( 363) loc_os05g43040 12005.m08434 protein pollenless3, putative, expressed genomic_reference:SL2.40ch09 gene_region:66193989-66196501 transcript_region:SL2.40ch09:66193989..66196501+ go_terms:GO:0005488 functional_description:"Male sterility MS5 family protein…
33.99	development.unspecified	solyc10g076180.1.1	Transcript		6.129	3.00883		weakly similar to ( 108) AT2G30400 | Symbols: ATOFP2, OFP2 | OFP2 (OVATE FAMILY PROTEIN 2) | chr2:12956592-12957554 FORWARDvery weakly similar to (96.3) loc_os01g60810 12001.m12209 protein plant-specific domain TIGR01568 family protein, expressedDUF623 evidence_code:10F0H1E1IEG genomic_reference:SL2.40ch10 gene_region:58330861-58331826 transcript_region:SL2.40ch10:58330861..58331826+ functional_d…
33.99	development.unspecified	solyc03g096870.2.1	Transcript		-2.173			highly similar to ( 718) AT4G33270 | Symbols: CDC20.1 | CDC20.1; signal transducer | chr4:16044545-16046590 REVERSEhighly similar to ( 651) loc_os02g47180 12002.m33826 protein cell division cycle protein 20, putative, expressed WD40 COG2319 genomic_reference:SL2.40ch03 gene_region:52685884-52688473 transcript_region:SL2.40ch03:52685884..52688473- go_terms:GO:0004872,GO:0008022 functional_descript…
33.99	development.unspecified	solyc06g075360.2.1	Transcript		-2.862		4.265	moderately similar to ( 404) AT3G45600 | Symbols: TET3 | TET3 (TETRASPANIN3) | chr3:16733973-16735854 REVERSEmoderately similar to ( 354) loc_os05g03140 12005.m04848 protein senescence-associated protein, putative, expressedTetraspannin genomic_reference:SL2.40ch06 gene_region:43165862-43169468 transcript_region:SL2.40ch06:43165862..43169468- go_terms:GO:0016021 functional_description:"Senescence…
33.99	development.unspecified	solyc04g009440.2.1	Transcript		3.023		-8.62	moderately similar to ( 336) AT1G01720 | Symbols: ATAF1, ANAC002 | ATAF1; transcription activator/ transcription factor | chr1:268471-269514 FORWARDmoderately similar to ( 306) NAC48_ORYSA NAC domain-containing protein 48 (ONAC048) - Oryza sativa (Rice)moderately similar to ( 312) loc_os01g66120 12001.m43315 protein NAC domain-containing protein 48, putative, expressedNAM genomic_reference:SL2.40…
33.99	development.unspecified	solyc03g111260.2.1	Transcript		-2.379	2.12853	12.036	nearly identical (1160) AT5G63420 | Symbols: emb2746 | emb2746 (embryo defective 2746); DNA binding / catalytic/ hydrolase | chr5:25400515-25405807 FORWARDnearly identical (1060) loc_os02g33610 12002.m33715 protein expressed protein COG0595 YSH1 genomic_reference:SL2.40ch03 gene_region:55921587-55934149 transcript_region:SL2.40ch03:55921587..55934149+ go_terms:GO:0003824 functional_description:"M…
33.99	development.unspecified	solyc12g056650.1.1	Transcript		-3.728		4.179	nearly identical (1520) AT1G22770 | Symbols: GI, FB | GI (GIGANTEA) | chr1:8062398-8067447 FORWARDnearly identical (1449) GIGAN_ORYSA Protein GIGANTEA - Oryza sativa (Rice)nearly identical (1449) loc_os01g08700 12001.m42893 protein GIGANTEA protein, putative, expressed evidence_code:10F0H1E1IEG genomic_reference:SL2.40ch12 gene_region:47985938-47998455 transcript_region:SL2.40ch12:47985938..47998…
33.99	development.unspecified	solyc03g097160.2.1	Transcript		-2.024		3.256	nearly identical (1121) AT5G16750 | Symbols: TOZ | TOZ (TORMOZEMBRYO DEFECTIVE); nucleotide binding | chr5:5504541-5509266 REVERSEvery weakly similar to (95.9) PF20_CHLRE Flagellar WD repeat protein PF20 - Chlamydomonas reinhardtiinearly identical (1061) loc_os04g50660 12004.m09963 protein U3 small nucleolar RNA-associated protein 13, putative, expressed WD40 Utp13 COG2319 genomic_reference:SL2.4…
33.99	development.unspecified	solyc04g071990.2.1	Transcript		-15.232		44.866	nearly identical (1538) AT1G22770 | Symbols: GI, FB | GI (GIGANTEA) | chr1:8062398-8067447 FORWARDnearly identical (1492) GIGAN_ORYSA Protein GIGANTEA - Oryza sativa (Rice)nearly identical (1492) loc_os01g08700 12001.m42893 protein GIGANTEA protein, putative, expressed genomic_reference:SL2.40ch04 gene_region:56606549-56648468 transcript_region:SL2.40ch04:56606549..56648468- go_terms:GO:0005515 f…
33.99	development.unspecified	solyc09g061700.2.1	Transcript		2.536			moderately similar to ( 355) AT5G48850 | Symbols: ATSDI1 | ATSDI1 (SULPHUR DEFICIENCY-INDUCED 1); binding | chr5:19805576-19807699 REVERSEmoderately similar to ( 365) loc_os05g43040 12005.m08434 protein pollenless3, putative, expressed genomic_reference:SL2.40ch09 gene_region:55792112-55794516 transcript_region:SL2.40ch09:55792112..55794516- go_terms:GO:0005488 functional_description:"Male steril…
33.99	development.unspecified	solyc02g083640.2.1	Transcript		-2.311	-2.75979		highly similar to ( 533) AT3G51280 | Symbols: | male sterility MS5, putative | chr3:19037229-19038781 FORWARDmoderately similar to ( 469) loc_os09g36740 12009.m06623 protein TPR Domain containing protein, expressed genomic_reference:SL2.40ch02 gene_region:41548650-41550974 transcript_region:SL2.40ch02:41548650..41550974- go_terms:GO:0005488 functional_description:"Male sterility 5 family protein …
33.99	development.unspecified	solyc08g074960.2.1	Transcript		2.216		-3.064	highly similar to ( 704) AT5G45275 | Symbols: | FUNCTIONS IN: molecular_function unknown; INVOLVED IN: biological_process unknown; LOCATED IN: endomembrane system; EXPRESSED IN: cultured cell; CONTAINS InterPro DOMAIN/s: Nodulin-like (InterPro:IPR010658), Major facilitator superfamily, general substrate transporter (InterPro:IPR016196); BEST Arabidopsis thaliana protein match is: nodulin-related …
33.99	development.unspecified	solyc12g088320.1.1	Transcript		-2.827		5.062	moderately similar to ( 295) AT1G10200 | Symbols: WLIM1 | WLIM1; transcription factor/ zinc ion binding | chr1:3346677-3347763 REVERSEmoderately similar to ( 243) SF3_HELAN Pollen-specific protein SF3 - Helianthus annuus (Common sunflower)moderately similar to ( 289) loc_os12g32620 12012.m07062 protein pollen-specific protein SF3, putative, expressed evidence_code:10F0H1E1IEG genomic_reference:SL…
33.99	development.unspecified	solyc11g007780.1.1	Transcript			2.42995		moderately similar to ( 410) AT3G52190 | Symbols: PHF1 | PHF1 (PHOSPHATE TRANSPORTER TRAFFIC FACILITATOR1); nucleotide binding | chr3:19354117-19356910 REVERSEmoderately similar to ( 381) loc_os07g09000 12007.m05356 protein sec12-like protein 1, putative, expressed evidence_code:10F1H1E1IEG genomic_reference:SL2.40ch11 gene_region:2017935-2024842 transcript_region:SL2.40ch11:2017935..2024842+ go_…
33.99	development.unspecified	solyc04g005610.2.1	Transcript			2.07024		moderately similar to ( 315) AT1G69490 | Symbols: NAP, ANAC029, ATNAP | NAP (NAC-like, activated by AP3/PI); transcription factor | chr1:26122233-26123222 FORWARDmoderately similar to ( 228) NAC68_ORYSA NAC domain-containing protein 68 (ONAC068) - Oryza sativa (Rice)moderately similar to ( 244) loc_os03g21060 12003.m07513 protein NAC domain transcription factor, putative, expressedNAM genomic_ref…
33.99	development.unspecified	solyc08g075450.2.1	Transcript			-2.58524		moderately similar to ( 419) AT4G19185 | Symbols: | integral membrane family protein | chr4:10489201-10491488 REVERSEmoderately similar to ( 374) loc_os02g47500 12002.m09784 protein nodulin-like protein, putative, expressed genomic_reference:SL2.40ch08 gene_region:56763854-56776158 transcript_region:SL2.40ch08:56763854..56776158+ go_terms:GO:0016020 functional_description:"Nodulin-like protein (A…
33.99	development.unspecified	solyc02g068140.2.1	Transcript			-2.23467		highly similar to ( 732) AT3G01930 | Symbols: | nodulin family protein | chr3:319289-321488 REVERSEhighly similar to ( 750) loc_os08g42010 12008.m08179 protein nodulin-like protein, putative, expressedNodulin-like genomic_reference:SL2.40ch02 gene_region:32750441-32754156 transcript_region:SL2.40ch02:32750441..32754156- functional_description:"Nodulin-like protein (AHRD V1 ***- B6U8U8_MAIZE); con…
33.99	development.unspecified	solyc08g077480.2.1	Transcript			2.16654		weakly similar to ( 105) AT5G47060 | Symbols: | senescence-associated protein-related | chr5:19116843-19117639 FORWARD genomic_reference:SL2.40ch08 gene_region:58599749-58601339 transcript_region:SL2.40ch08:58599749..58601339+ functional_description:"Os04g0585900 protein (Fragment) (AHRD V1 *-*- Q0JAP2_ORYSJ); contains Interpro domain(s) IPR007650 Protein of unknown function DUF581 "
33.99	development.unspecified	solyc02g071520.2.1	Transcript			-2.26765		moderately similar to ( 224) AT3G14770 | Symbols: | nodulin MtN3 family protein | chr3:4957787-4959202 REVERSEmoderately similar to ( 228) loc_os01g36070 12001.m09904 protein mtN3 protein-like, putative, expressed genomic_reference:SL2.40ch02 gene_region:35495695-35498922 transcript_region:SL2.40ch02:35495695..35498922- go_terms:GO:0016021 functional_description:"RAG1-activating protein 1 homolog…
33.99	development.unspecified	solyc01g005400.2.1	Transcript			-2.61964		moderately similar to ( 219) AT1G70670 | Symbols: | caleosin-related family protein | chr1:26644830-26645970 FORWARDmoderately similar to ( 208) loc_os06g14370 12006.m32034 protein ABA-induced protein, putative, expressedCaleosin genomic_reference:SL2.40ch01 gene_region:280019-283591 transcript_region:SL2.40ch01:280019..283591+ go_terms:GO:0005509 functional_description:"Calcium binding protein C…
33.99	development.unspecified	solyc04g054760.2.1	Transcript			2.30636		weakly similar to ( 103) AT1G22160 | Symbols: | senescence-associated protein-related | chr1:7823238-7823774 FORWARD genomic_reference:SL2.40ch04 gene_region:52350113-52351308 transcript_region:SL2.40ch04:52350113..52351308- functional_description:"Os10g0422600 protein (Fragment) (AHRD V1 *-*- Q0IXM0_ORYSJ); contains Interpro domain(s) IPR007650 Protein of unknown function DUF581 "
33.99	development.unspecified	solyc11g066740.1.1	Transcript			3.39935		moderately similar to ( 479) AT5G22790 | Symbols: RER1 | RER1 (RETICULATA-RELATED 1) | chr5:7599395-7601573 REVERSEmoderately similar to ( 463) loc_os04g44290 12004.m09388 protein expressed protein evidence_code:10F0H1E1IEG genomic_reference:SL2.40ch11 gene_region:49620493-49625711 transcript_region:SL2.40ch11:49620493..49625711+ functional_description:"Os12g0283800 protein (Fragment) (AHRD V1 *-…
33.99	development.unspecified	solyc04g040180.2.1	Transcript			2.56405		moderately similar to ( 321) AT2G41380 | Symbols: | embryo-abundant protein-related | chr2:17251981-17252886 FORWARDweakly similar to ( 191) loc_os01g40660 12001.m10336 protein embryonic abundant protein-like, putative, expressed genomic_reference:SL2.40ch04 gene_region:31093421-31095617 transcript_region:SL2.40ch04:31093421..31095617- go_terms:GO:0008757 functional_description:"S-adenosylmethion…
33.99	development.unspecified	solyc04g076540.2.1	Transcript			2.51354		nearly identical (2640) AT1G58250 | Symbols: SAB | SAB (SABRE) | chr1:21587317-21601373 REVERSEnearly identical (1964) loc_os03g23030 12003.m07701 protein aberrant pollen transmission 1, putative, expressed genomic_reference:SL2.40ch04 gene_region:59021459-59037413 transcript_region:SL2.40ch04:59021459..59037413- functional_description:"Aberrant pollen transmission 1 (AHRD V1 **-- Q4JQG0_MAIZE); …
33.99	development.unspecified	solyc07g062210.2.1	Transcript			-4.22085		moderately similar to ( 410) AT2G34070 | Symbols: | unknown protein | chr2:14387631-14390160 REVERSEmoderately similar to ( 435) loc_os01g46350 12001.m10833 protein expressed proteinDUF231 genomic_reference:SL2.40ch07 gene_region:62231611-62234970 transcript_region:SL2.40ch07:62231611..62234970- functional_description:"Os06g0207500 protein (Fragment) (AHRD V1 ***- Q0DDQ9_ORYSJ); contains Interpro…
33.99	development.unspecified	solyc04g054270.2.1	Transcript			-2.06939		highly similar to ( 585) AT4G39620 | Symbols: EMB2453 | EMB2453 (embryo defective 2453) | chr4:18395294-18397578 FORWARDweakly similar to ( 138) RF1_ORYSA Rf1 protein, mitochondrial precursor (PPR protein) (Fertility restorer) (Restorer for CMS) - Oryza sativa (Rice)highly similar to ( 606) loc_os02g51480 12002.m10182 protein EMB2453, putative, expressed genomic_reference:SL2.40ch04 gene_region:5…
33.99	development.unspecified	solyc08g077110.2.1	Transcript			3.91648		moderately similar to ( 281) AT4G17980 | Symbols: anac071 | anac071 (Arabidopsis NAC domain containing protein 71); transcription factor | chr4:9978850-9980038 REVERSEweakly similar to ( 186) NAC74_ORYSA NAC domain-containing protein 74 (ONAC074) - Oryza sativa (Rice)moderately similar to ( 277) loc_os10g42130 12010.m06969 protein ANAC071, putative, expressedNAM genomic_reference:SL2.40ch08 gene_…
33.99	development.unspecified	solyc03g098460.2.1	Transcript			-2.02259		highly similar to ( 555) AT4G27760 | Symbols: FEY, FEY3 | FEY (FOREVER YOUNG); binding / catalytic/ oxidoreductase | chr4:13844151-13846563 FORWARDvery weakly similar to (81.6) POR_DAUCA Protochlorophyllide reductase, chloroplast precursor (EC 1.3.1.33) (PCR) (NADPH-protochlorophyllide oxidoreductase) (POR) - Daucus carota (Carrot)highly similar to ( 533) loc_os02g02470 12002.m05596 protein WW do…
33.99	development.unspecified	solyc07g063410.2.1	Transcript			-2.54699		moderately similar to ( 362) AT4G27410 | Symbols: RD26 | RD26 (RESPONSIVE TO DESICCATION 26); transcription activator/ transcription factor | chr4:13707928-13709013 REVERSEmoderately similar to ( 239) NAC68_ORYSA NAC domain-containing protein 68 (ONAC068) - Oryza sativa (Rice)moderately similar to ( 240) loc_os01g66120 12001.m43315 protein NAC domain-containing protein 48, putative, expressedNAM …
33.99	development.unspecified	solyc11g066870.1.1	Transcript			-2.03218		highly similar to ( 781) AT5G22640 | Symbols: emb1211 | emb1211 (embryo defective 1211) | chr5:7529423-7533641 FORWARD evidence_code:10F0H1E1IEG genomic_reference:SL2.40ch11 gene_region:49750064-49758736 transcript_region:SL2.40ch11:49750064..49758736- functional_description:"Genomic DNA chromosome 5 P1 clone MDJ22 (AHRD V1 **-- Q9FNJ7_ARATH); contains Interpro domain(s) IPR003409 MORN motif "
33.99	development.unspecified	solyc09g010160.1.1	Transcript			2.32829		moderately similar to ( 211) AT5G22380 | Symbols: anac090 | anac090 (Arabidopsis NAC domain containing protein 90); transcription factor | chr5:7408924-7410038 REVERSEweakly similar to ( 106) NAC71_ORYSA NAC domain-containing protein 71 (ONAC071) - Oryza sativa (Rice)moderately similar to ( 207) loc_os11g05614 12011.m04758 protein NAC domain-containing protein 90, putative, expressedNAM evidence_…
33.99	development.unspecified	solyc04g076550.2.1	Transcript			2.69475		highly similar to ( 524) AT1G58250 | Symbols: SAB | SAB (SABRE) | chr1:21587317-21601373 REVERSEmoderately similar to ( 369) loc_os03g47754 12003.m101707 protein SAB, putative, expressed genomic_reference:SL2.40ch04 gene_region:59043537-59058841 transcript_region:SL2.40ch04:59043537..59058841- functional_description:"Genomic DNA chromosome 5 TAC clone K2I5 (AHRD V1 **-- Q9LTA5_ARATH)"
33.99	development.unspecified	solyc04g064610.2.1	Transcript			-4.95556		moderately similar to ( 298) AT1G21460 | Symbols: | nodulin MtN3 family protein | chr1:7512030-7513281 REVERSEmoderately similar to ( 269) loc_os01g65880 12001.m150795 protein seven-transmembrane-domain protein 1, putative, expressed MtN3_slv genomic_reference:SL2.40ch04 gene_region:54892730-54894564 transcript_region:SL2.40ch04:54892730..54894564- go_terms:GO:0016021 functional_description:"RAG1…
33.99	development.unspecified	solyc06g007170.2.1	Transcript			-6.78198		moderately similar to ( 455) AT5G58600 | Symbols: PMR5 | PMR5 (POWDERY MILDEW RESISTANT 5) | chr5:23684372-23685679 REVERSEmoderately similar to ( 420) loc_os03g18110 12003.m07236 protein expressed proteinDUF231 genomic_reference:SL2.40ch06 gene_region:1231308-1237447 transcript_region:SL2.40ch06:1231308..1237447+ functional_description:"Os06g0207500 protein (Fragment) (AHRD V1 **-- Q0DDQ9_ORYSJ)…
33.99	development.unspecified	solyc07g017760.1.1	Transcript			-2.1525		nearly identical (1056) AT2G18940 | Symbols: | pentatricopeptide (PPR) repeat-containing protein | chr2:8203873-8206341 REVERSEmoderately similar to ( 221) RF1_ORYSA Rf1 protein, mitochondrial precursor (PPR protein) (Fertility restorer) (Restorer for CMS) - Oryza sativa (Rice)highly similar to ( 830) loc_os05g19380 12005.m06341 protein expressed protein evidence_code:10F0H1E1IEG genomic_referenc…
33.99	development.unspecified	solyc02g089540.2.1	Transcript			-2.87656	-30.408	moderately similar to ( 266) AT5G15850 | Symbols: COL1, ATCOL1 | COL1 (constans-like 1); transcription factor/ zinc ion binding | chr5:5176297-5177473 REVERSEweakly similar to ( 145) loc_os06g16370 12006.m06350 protein zinc finger protein CONSTANS, putative, expressedCCT genomic_reference:SL2.40ch02 gene_region:45900821-45903523 transcript_region:SL2.40ch02:45900821..45903523- go_terms:GO:0003700…
33.99	development.unspecified	solyc06g050620.2.1	Transcript			-2.87834	-6.764	highly similar to ( 890) AT3G56140 | Symbols: | unknown protein | chr3:20829407-20832669 FORWARDhighly similar to ( 786) loc_os01g61120 12001.m12239 protein expressed proteinDUF399 genomic_reference:SL2.40ch06 gene_region:29849301-29856781 transcript_region:SL2.40ch06:29849301..29856781+ functional_description:"Genome sequencing data contig C226 (AHRD V1 *-*- A8Y9R7_MICAE); contains Interpro doma…
33.99	development.unspecified	solyc10g039190.1.1	Transcript				3.296	nearly identical (1146) AT3G21540 | Symbols: | transducin family protein / WD-40 repeat family protein | chr3:7586100-7590856 REVERSEvery weakly similar to (88.2) PF20_CHLRE Flagellar WD repeat protein PF20 - Chlamydomonas reinhardtiinearly identical (1003) loc_os03g05720 12003.m06094 protein WD-repeat protein 3, putative, expressed WD40 Utp12 COG2319 evidence_code:10F1H1E1IEG genomic_reference:S…
33.99	development.unspecified	solyc03g006430.2.1	Transcript				2.425	highly similar to ( 675) AT1G28240 | Symbols: | unknown protein | chr1:9868521-9871798 REVERSEhighly similar to ( 569) loc_os01g19870 12001.m08523 protein expressed proteinDUF616 genomic_reference:SL2.40ch03 gene_region:1029435-1035364 transcript_region:SL2.40ch03:1029435..1035364+ functional_description:"Os11g0198100 protein (Fragment) (AHRD V1 *-*- Q0IU20_ORYSJ); contains Interpro domain(s) IPR…
33.99	development.unspecified	solyc11g008470.1.1	Transcript			2.22046	3.084	moderately similar to ( 378) AT5G16780 | Symbols: DOT2, MDF | DOT2 (DEFECTIVELY ORGANIZED TRIBUTARIES 2) | chr5:5517784-5521566 REVERSEmoderately similar to ( 358) loc_os02g30730 12002.m33697 protein SART-1 family protein, expressed SART-1 evidence_code:10F0H1E1IEG genomic_reference:SL2.40ch11 gene_region:2660109-2664044 transcript_region:SL2.40ch11:2660109..2664044+ functional_description:"U4/U6…
33.99	development.unspecified	solyc05g056110.2.1	Transcript				2.563	moderately similar to ( 438) AT5G13570 | Symbols: DCP2, TDT, ATDCP2 | DCP2 (DECAPPING 2); hydrolase/ m7G(5)pppN diphosphatase/ mRNA binding / protein homodimerization | chr5:4367532-4369992 FORWARDmoderately similar to ( 431) loc_os02g56210 12002.m33973 protein mRNA decapping enzyme 2, putative, expressed Dcp2p DCP2 genomic_reference:SL2.40ch05 gene_region:64647274-64657456 transcript_region:SL2.…
33.99	development.unspecified	solyc09g089860.2.1	Transcript				3.948	moderately similar to ( 228) AT4G08290 | Symbols: | nodulin MtN21 family protein | chr4:5239088-5240861 FORWARDmoderately similar to ( 367) loc_os03g05530 12003.m06076 protein nodulin-like protein, putative, expressed genomic_reference:SL2.40ch09 gene_region:64836506-64838374 transcript_region:SL2.40ch09:64836506..64838374+ go_terms:GO:0016020 functional_description:"Nodulin-like protein (AHRD V1…
33.99	development.unspecified	solyc01g103720.2.1	Transcript				3.032	weakly similar to ( 179) AT2G40360 | Symbols: | transducin family protein / WD-40 repeat family protein | chr2:16853123-16856635 REVERSEweakly similar to ( 183) loc_os07g25440 12007.m079668 protein ribosome biogenesis protein BOP1, putative, expressed genomic_reference:SL2.40ch01 gene_region:84030477-84033371 transcript_region:SL2.40ch01:84030477..84033371- functional_description:"Ribosome biogen…
33.99	development.unspecified	solyc02g088600.2.1	Transcript				5.253	moderately similar to ( 471) AT3G29290 | Symbols: emb2076 | emb2076 (embryo defective 2076) | chr3:11238421-11240125 FORWARDweakly similar to ( 110) RF1_ORYSA Rf1 protein, mitochondrial precursor (PPR protein) (Fertility restorer) (Restorer for CMS) - Oryza sativa (Rice)moderately similar to ( 452) loc_os03g11310 12003.m06582 protein expressed protein genomic_reference:SL2.40ch02 gene_region:4521…
33.99	development.unspecified	solyc09g064790.2.1	Transcript				2.203	moderately similar to ( 301) AT2G48120 | Symbols: PAC | PAC (PALE CRESS) | chr2:19679870-19681351 FORWARDmoderately similar to ( 251) loc_os05g32680 12005.m07501 protein PAC, putative, expressed genomic_reference:SL2.40ch09 gene_region:57800521-57806263 transcript_region:SL2.40ch09:57800521..57806263+ functional_description:"PAC (Fragment) (AHRD V1 **-- Q7DLY1_ARATH)"
33.99	development.unspecified	solyc01g009860.2.1	Transcript			3.61481	2.558	moderately similar to ( 225) AT5G13180 | Symbols: ANAC083 | ANAC083 (ARABIDOPSIS NAC DOMAIN CONTAINING PROTEIN 83); transcription factor | chr5:4196643-4197577 FORWARDweakly similar to ( 159) NAC71_ORYSA NAC domain-containing protein 71 (ONAC071) - Oryza sativa (Rice)weakly similar to ( 168) loc_os07g37920 12007.m08041 protein NAM-like protein, putative, expressedNAM genomic_reference:SL2.40ch01 …
33.99	development.unspecified	solyc06g083460.2.1	Transcript				2.499	highly similar to ( 836) AT2G32700 | Symbols: LUH | WD-40 repeat family protein | chr2:13867235-13871844 FORWARDvery weakly similar to (82.0) PF20_CHLRE Flagellar WD repeat protein PF20 - Chlamydomonas reinhardtiihighly similar to ( 864) loc_os02g56880 12002.m10710 protein transcriptional corepressor LEUNIG, putative, expressed WD40 COG2319 genomic_reference:SL2.40ch06 gene_region:45145760-451533…
33.99	development.unspecified	solyc11g072480.1.1	Transcript			2.39515	7.469	moderately similar to ( 421) AT3G45600 | Symbols: TET3 | TET3 (TETRASPANIN3) | chr3:16733973-16735854 REVERSEmoderately similar to ( 355) loc_os05g03140 12005.m04848 protein senescence-associated protein, putative, expressedTetraspannin evidence_code:10F0H1E1IEG genomic_reference:SL2.40ch11 gene_region:52752185-52755602 transcript_region:SL2.40ch11:52752185..52755602- go_terms:GO:0016021 function…
33.99	development.unspecified	solyc10g007180.2.1	Transcript				2.482	moderately similar to ( 233) AT3G15000 | Symbols: | LOCATED IN: mitochondrion; EXPRESSED IN: 23 plant structures; EXPRESSED DURING: 13 growth stages; BEST Arabidopsis thaliana protein match is: plastid developmental protein DAG, putative (TAIR:AT3G06790.2); Has 50779 Blast hits to 24732 proteins in 941 species: Archae - 10; Bacteria - 4862; Metazoa - 25623; Fungi - 7071; Plants - 6957; Viruses - …
33.99	development.unspecified	solyc05g015310.2.1	Transcript				2.416	highly similar to ( 585) AT1G67440 | Symbols: emb1688 | emb1688 (embryo defective 1688); GTP binding / GTPase | chr1:25263905-25265551 REVERSEmoderately similar to ( 460) loc_os04g31270 12004.m08230 protein EMB1688, putative, expressedPRK12289 DUF258 YjeQ_engC COG1162 PRK00098 PRK12288 PRK01889 genomic_reference:SL2.40ch05 gene_region:10346862-10351098 transcript_region:SL2.40ch05:10346862..10351…
33.99	development.unspecified	solyc03g096830.2.1	Transcript			2.35647	3.919	nearly identical (1737) AT3G18110 | Symbols: EMB1270 | EMB1270 (embryo defective 1270) | chr3:6204940-6209691 REVERSEweakly similar to ( 191) RF1_ORYSA Rf1 protein, mitochondrial precursor (PPR protein) (Fertility restorer) (Restorer for CMS) - Oryza sativa (Rice)nearly identical (1486) loc_os06g09880 12006.m05706 protein EMB1270, putative, expressed genomic_reference:SL2.40ch03 gene_region:52640…
33.99	development.unspecified	solyc09g082210.2.1	Transcript				3.16	weakly similar to ( 177) AT3G22550 | Symbols: | senescence-associated protein-related | chr3:7991827-7992805 REVERSEweakly similar to ( 140) loc_os03g46260 12003.m101430 protein expressed proteinDUF581 genomic_reference:SL2.40ch09 gene_region:63417320-63419869 transcript_region:SL2.40ch09:63417320..63419869- functional_description:"Os10g0422600 protein (Fragment) (AHRD V1 *-*- Q0IXM0_ORYSJ); cont…
33.99	development.unspecified	solyc07g047670.2.1	Transcript			2.39392	3.924	highly similar to ( 766) AT5G14520 | Symbols: | pescadillo-related | chr5:4680789-4684330 REVERSEhighly similar to ( 783) loc_os03g49210 12003.m09923 protein pescadillo, putative, expressed NOP7 Pescadillo_N genomic_reference:SL2.40ch07 gene_region:56216949-56224432 transcript_region:SL2.40ch07:56216949..56224432+ go_terms:GO:0003713 functional_description:"Pescadillo homolog 1 (AHRD V1 ***- B2RD…
33.99	development.unspecified	solyc03g119450.2.1	Transcript				2.022	highly similar to ( 805) AT3G18390 | Symbols: EMB1865 | EMB1865 (embryo defective 1865); RNA binding | chr3:6313572-6317584 FORWARDhighly similar to ( 760) loc_os05g47850 12005.m08857 protein CRS1, putative, expressed CRS1_YhbY genomic_reference:SL2.40ch03 gene_region:62114047-62121191 transcript_region:SL2.40ch03:62114047..62121191+ go_terms:GO:0003723 functional_description:"Chloroplastic group…
33.99	development.unspecified	solyc12g096160.1.1	Transcript				2.431	moderately similar to ( 456) AT4G19185 | Symbols: | integral membrane family protein | chr4:10489201-10491488 REVERSEmoderately similar to ( 338) loc_os02g47500 12002.m09784 protein nodulin-like protein, putative, expressed evidence_code:10F0H1E1IEG genomic_reference:SL2.40ch12 gene_region:63527617-63533159 transcript_region:SL2.40ch12:63527617..63533159- go_terms:GO:0016020 functional_descriptio…
33.99	development.unspecified	solyc05g054960.2.1	Transcript				3.162	moderately similar to ( 253) AT1G32580 | Symbols: | plastid developmental protein DAG, putative | chr1:11784108-11785430 FORWARDweakly similar to ( 122) DAG_ANTMA DAG protein, chloroplast precursor - Antirrhinum majus (Garden snapdragon)moderately similar to ( 259) loc_os06g02600 12006.m04993 protein DAG protein, chloroplast precursor, putative, expressed genomic_reference:SL2.40ch05 gene_region:…
33.99	development.unspecified	solyc09g083110.1.1	Transcript				2.871	highly similar to ( 938) AT3G23020 | Symbols: | pentatricopeptide (PPR) repeat-containing protein | chr3:8177215-8179743 REVERSEweakly similar to ( 177) RF1_ORYSA Rf1 protein, mitochondrial precursor (PPR protein) (Fertility restorer) (Restorer for CMS) - Oryza sativa (Rice)highly similar to ( 780) loc_os03g06710 12003.m06189 protein expressed protein evidence_code:10F0H1E1IEG genomic_reference:S…
33.99	development.unspecified	solyc12g013620.1.1	Transcript				3.341	moderately similar to ( 350) AT4G27410 | Symbols: RD26 | RD26 (RESPONSIVE TO DESICCATION 26); transcription activator/ transcription factor | chr4:13707928-13709013 REVERSEmoderately similar to ( 235) NAC68_ORYSA NAC domain-containing protein 68 (ONAC068) - Oryza sativa (Rice)moderately similar to ( 235) loc_os01g60020 12001.m12134 protein NAC domain-containing protein 68, putative, expressedNAM …
33.99	development.unspecified	solyc07g042190.2.1	Transcript			2.14834	4.718	weakly similar to ( 130) AT1G74940 | Symbols: | senescence-associated protein-related | chr1:28146284-28147065 FORWARDDUF581 genomic_reference:SL2.40ch07 gene_region:52541153-52542481 transcript_region:SL2.40ch07:52541153..52542481- functional_description:"Os10g0422600 protein (Fragment) (AHRD V1 *-*- Q0IXM0_ORYSJ); contains Interpro domain(s) IPR007650 Protein of unknown function DUF581 "
33.99	development.unspecified	solyc01g066060.2.1	Transcript				2.009	moderately similar to ( 271) AT3G06790 | Symbols: | plastid developmental protein DAG, putative | chr3:2144564-2145743 REVERSEweakly similar to ( 142) DAG_ANTMA DAG protein, chloroplast precursor - Antirrhinum majus (Garden snapdragon)moderately similar to ( 266) loc_os03g38490 12003.m08942 protein DAG protein, chloroplast precursor, putative, expressed genomic_reference:SL2.40ch01 gene_region:65…
33.99	development.unspecified	solyc03g112530.2.1	Transcript				2.203	highly similar to ( 796) AT5G52820 | Symbols: | WD-40 repeat family protein / notchless protein, putative | chr5:21401423-21404203 FORWARDweakly similar to ( 101) GBLP_NICPL Guanine nucleotide-binding protein subunit beta-like protein - Nicotiana plumbaginifolia (Leadwort-leaved tobacco)highly similar to ( 801) loc_os11g38170 12011.m080029 protein notchless homolog 1, putative, expressed WD40 COG…
33.99	development.unspecified	solyc11g008460.1.1	Transcript				2.935	weakly similar to ( 127) AT5G16780 | Symbols: DOT2, MDF | DOT2 (DEFECTIVELY ORGANIZED TRIBUTARIES 2) | chr5:5517784-5521566 REVERSEweakly similar to ( 106) loc_os02g30730 12002.m33697 protein SART-1 family protein, expressed evidence_code:10F0H1E1IEG genomic_reference:SL2.40ch11 gene_region:2656557-2660047 transcript_region:SL2.40ch11:2656557..2660047+ functional_description:"U4/U6.U5 tri-snRNP-a…
33.99	development.unspecified	solyc03g119650.2.1	Transcript				2.243	nearly identical (1754) AT1G49040 | Symbols: SCD1 | SCD1 (STOMATAL CYTOKINESIS-DEFECTIVE 1); protein binding | chr1:18142007-18148826 REVERSEnearly identical (1768) loc_os01g39380 12001.m43068 protein SCD1, putative, expressed WD40 DENN COG2319 genomic_reference:SL2.40ch03 gene_region:62258376-62277816 transcript_region:SL2.40ch03:62258376..62277816+ functional_description:"WD-40 repeat protein (…
33.99	development.unspecified	solyc05g052780.2.1	Transcript				3.003	moderately similar to ( 275) AT3G55770 | Symbols: | LIM domain-containing protein | chr3:20703799-20704614 FORWARDweakly similar to ( 179) SF3_HELAN Pollen-specific protein SF3 - Helianthus annuus (Common sunflower)moderately similar to ( 253) loc_os03g15940 12003.m07031 protein pollen-specific protein SF3, putative, expressed genomic_reference:SL2.40ch05 gene_region:62108501-62112460 transcript_…
33.99	development.unspecified	solyc02g079210.2.1	Transcript				2.97	weakly similar to ( 141) AT1G11430 | Symbols: | plastid developmental protein DAG, putative | chr1:3847273-3848938 FORWARDweakly similar to ( 142) DAG_ANTMA DAG protein, chloroplast precursor - Antirrhinum majus (Garden snapdragon)weakly similar to ( 142) loc_os08g04450 12008.m080079 protein DAG protein, chloroplast precursor, putative, expressed genomic_reference:SL2.40ch02 gene_region:38397630-…
33.99	development.unspecified	solyc03g020020.2.1	Transcript				2.673	nearly identical (1491) AT3G05680 | Symbols: EMB2016 | EMB2016 (embryo defective 2016) | chr3:1660802-1672015 REVERSEhighly similar to ( 794) loc_os03g35340 12003.m08675 protein expressed protein genomic_reference:SL2.40ch03 gene_region:6871020-6893846 transcript_region:SL2.40ch03:6871020..6893846- functional_description:"AT3G05680-like protein (Fragment) (AHRD V1 *-*- D6PPW0_9BRAS)"
33.99	development.unspecified	solyc06g054420.2.1	Transcript			2.10979	2.413	highly similar to ( 550) AT3G06170 | Symbols: | TMS membrane family protein / tumour differentially expressed (TDE) family protein | chr3:1867520-1869738 FORWARDhighly similar to ( 509) loc_os03g34300 12003.m35614 protein serine incorporator 3, putative, expressed Serinc genomic_reference:SL2.40ch06 gene_region:33686493-33691284 transcript_region:SL2.40ch06:33686493..33691284+ go_terms:GO:0005515…
33.99	development.unspecified	solyc08g081640.2.1	Transcript				3.035	nearly identical (1179) AT4G11270 | Symbols: | transducin family protein / WD-40 repeat family protein | chr4:6854461-6859490 FORWARDhighly similar to ( 705) loc_os06g22550 12006.m06909 protein nucleotide binding protein, putative, expressed genomic_reference:SL2.40ch08 gene_region:61790429-61799592 transcript_region:SL2.40ch08:61790429..61799592- go_terms:GO:0000166 functional_description:"Trans…
33.99	development.unspecified	solyc02g083280.2.1	Transcript			2.67981	2.847	weakly similar to ( 166) AT4G35770 | Symbols: SEN1, ATSEN1, DIN1 | SEN1 (SENESCENCE 1) | chr4:16945073-16945964 FORWARDweakly similar to ( 163) DIN1_RAPSA Senescence-associated protein DIN1 - Raphanus sativus (Radish)weakly similar to ( 159) loc_os06g50930 12006.m09617 protein senescence-associated protein DIN1, putative, expressed RHOD genomic_reference:SL2.40ch02 gene_region:41305686-41308404 t…
33.99	development.unspecified	solyc12g056490.1.1	Transcript				2.32	highly similar to ( 583) AT4G11920 | Symbols: CCS52A2, FZR1 | CCS52A2; signal transducer | chr4:7160618-7163257 REVERSEhighly similar to ( 532) loc_os03g03150 12003.m101164 protein fizzy-related protein, putative, expressed WD40 COG2319 evidence_code:10F0H1E0IEG genomic_reference:SL2.40ch12 gene_region:47787113-47791704 transcript_region:SL2.40ch12:47787113..47791704- go_terms:GO:0004872 function…
33.99	development.unspecified	solyc08g075470.2.1	Transcript				-5.799	moderately similar to ( 438) AT4G19185 | Symbols: | integral membrane family protein | chr4:10489201-10491488 REVERSEmoderately similar to ( 384) loc_os02g47500 12002.m09784 protein nodulin-like protein, putative, expressed genomic_reference:SL2.40ch08 gene_region:56785411-56792428 transcript_region:SL2.40ch08:56785411..56792428+ go_terms:GO:0016020 functional_description:"Nodulin-like protein (A…
33.99	development.unspecified	solyc12g010570.1.1	Transcript				4.053	moderately similar to ( 293) AT4G28050 | Symbols: TET7 | TET7 (TETRASPANIN7) | chr4:13942566-13943621 REVERSEmoderately similar to ( 281) loc_os09g25760 12009.m05728 protein senescence-associated protein DH, putative, expressedTetraspannin evidence_code:10F0H1E1IEG genomic_reference:SL2.40ch12 gene_region:3547559-3549840 transcript_region:SL2.40ch12:3547559..3549840+ go_terms:GO:0016021 functiona…
33.99	development.unspecified	solyc08g068200.2.1	Transcript				2.209	moderately similar to ( 375) AT5G11480 | Symbols: | GTP binding | chr5:3669350-3671471 REVERSEmoderately similar to ( 358) loc_os01g53150 12001.m43175 protein GTP-binding protein, putative, expressed YihA_EngB PRK00454 COG0218 MMR_HSR1 Era_like genomic_reference:SL2.40ch08 gene_region:54515177-54519689 transcript_region:SL2.40ch08:54515177..54519689- go_terms:GO:0043022,GO:0003924 functional_desc…
33.99	development.unspecified	solyc10g007150.2.1	Transcript			2.07527	2.631	highly similar to ( 645) AT2G34040 | Symbols: | apoptosis inhibitory 5 (API5) family protein | chr2:14378571-14382246 REVERSEhighly similar to ( 600) loc_os02g20930 12002.m07333 protein apoptosis inhibitor 5, putative, expressed API5 genomic_reference:SL2.40ch10 gene_region:1553509-1565649 transcript_region:SL2.40ch10:1553509..1565649+ go_terms:GO:0017134 functional_description:"Apoptosis inhibit…
33.99	development.unspecified	solyc01g103740.2.1	Transcript				2.659	highly similar to ( 510) AT2G40360 | Symbols: | transducin family protein / WD-40 repeat family protein | chr2:16853123-16856635 REVERSEhighly similar to ( 508) loc_os07g25440 12007.m079668 protein ribosome biogenesis protein BOP1, putative, expressed BOP1NT genomic_reference:SL2.40ch01 gene_region:84033386-84038118 transcript_region:SL2.40ch01:84033386..84038118- go_terms:GO:0005634 functional_d…
33.99	development.unspecified	solyc10g049600.1.1	Transcript				5.033	highly similar to ( 544) AT4G24220 | Symbols: VEP1, AWI31 | VEP1 (VEIN PATTERNING 1); binding / catalytic | chr4:12565219-12566474 FORWARDmoderately similar to ( 426) loc_os03g32170 12003.m08461 protein progesterone 5-beta-reductase, putative, expressed evidence_code:10F0H1E0IEG genomic_reference:SL2.40ch10 gene_region:41697830-41701558 transcript_region:SL2.40ch10:41697830..41701558+ go_terms:GO…
33.99	development.unspecified	solyc01g080690.2.1	Transcript				2.392	highly similar to ( 619) AT4G03020 | Symbols: | transducin family protein / WD-40 repeat family protein | chr4:1331704-1334472 REVERSEhighly similar to ( 532) loc_os05g33710 12005.m27821 protein LEC14B, putative, expressed WD40 genomic_reference:SL2.40ch01 gene_region:72441864-72448982 transcript_region:SL2.40ch01:72441864..72448982+ go_terms:GO:0008134 functional_description:"Transcription initi…
