# Supplementary material for: Identification of key genes involved in the phenotypic alterations of res (restored cell structure by salinity) tomato mutant and its recovery induced by salt stress through transcriptomic analysis
Source: BMC Plant Biol. 2018 Oct 1;18:213. doi: 10.1186/s12870-018-1436-9 (PMC6167845; doi:10.1186/s12870-018-1436-9)
Supplement: Supplementary file 9 — Table S8. Mapman classification of DEGs involved in photosynthesis and related processes in leaves of res and WT plants in absence of salt stress (Control) and after 5 days of 200 mM NaCl (Salt). (XLSX 33 kb) [file 12870_2018_1436_MOESM9_ESM.xlsx]

## Sheet: Photosynthesis and related
	Table S8 (Excel file). Mapman classification of DEGs involved in photosynthesis and related processes in leaves of res and WT plants in absence of salt stress (Control) and after 5 days of 200 mM NaCl (Salt). Fold-change values are shown, comparing res vs WT in each condition (left columns) or salt stress vs control for each genotype (right columns).
BinCode	BinName	ID	Type	FC (res control vs WT control)	FC (res salt vs WT salt)	FC (res salt vs control)	FC (WT salt vs control)	Description
1.1.1	PS.lightreaction.photosystem II	Solyc01g008510.2.1	Transcript			6.00694		functional_description: Photosystem II 5 kDa protein, chloroplastic (AHRD V1 *-*-
1.1.1.1	PS.lightreaction.photosystem II.LHC-II	solyc06g069730.2.1	Transcript	-2.126	-2.052	-7.39223	-10.127	moderately similar to ( 434) AT3G47470 | Symbols: LHCA4, CAB4 | LHCA4 (LIGHT-HARVESTING CHLOROPHYLL-PROTEIN COMPLEX I SUBUNIT A4); chlorophyll binding | chr3:17493622-17494773 REVERSEmoderately similar to ( 226) CB12_PETHY Chlorophyll a-b binding protein, chloroplast precursor (LHCI type II CAB) - Petunia hybrida (Petunia)moderately similar to ( 385) loc_os08g33820 12008.m080044 protein chlorophy…
1.1.1.1	PS.lightreaction.photosystem II.LHC-II	solyc03g005780.1.1	Transcript	-2.331	-2.351	-2.74995	-3.064	moderately similar to ( 444) AT1G29930 | Symbols: CAB1, AB140, CAB140, LHCB1.3 | CAB1 (CHLOROPHYLL A/B BINDING PROTEIN 1); chlorophyll binding | chr1:10478071-10478874 FORWARDmoderately similar to ( 490) CB25_TOBAC Chlorophyll a-b binding protein 50, chloroplast precursor (LHCII type I CAB-50) (LHCP) - Nicotiana tabacum (Common tobacco)moderately similar to ( 442) loc_os01g41710 12001.m42672 prot…
1.1.1.1	PS.lightreaction.photosystem II.LHC-II	solyc02g070990.1.1	Transcript	-3.433			-6.03	moderately similar to ( 446) AT2G34430 | Symbols: LHB1B1, LHCB1.4 | LHB1B1; chlorophyll binding | chr2:14524818-14525618 FORWARDmoderately similar to ( 483) CB22_TOBAC Chlorophyll a-b binding protein 21, chloroplast precursor (LHCII type I CAB-21) (LHCP) - Nicotiana tabacum (Common tobacco)moderately similar to ( 434) loc_os01g52240 12001.m11398 protein chlorophyll a-b binding protein 2, chloropl…
1.1.1.1	PS.lightreaction.photosystem II.LHC-II	solyc02g071000.1.1	Transcript			-2.61941	-8.174	moderately similar to ( 439) AT2G34430 | Symbols: LHB1B1, LHCB1.4 | LHB1B1; chlorophyll binding | chr2:14524818-14525618 FORWARDmoderately similar to ( 483) CB22_TOBAC Chlorophyll a-b binding protein 21, chloroplast precursor (LHCII type I CAB-21) (LHCP) - Nicotiana tabacum (Common tobacco)moderately similar to ( 433) loc_os01g52240 12001.m11398 protein chlorophyll a-b binding protein 2, chloropl…
1.1.1.1	PS.lightreaction.photosystem II.LHC-II	solyc12g009200.1.1	Transcript			-3.63633	-5.205	moderately similar to ( 399) AT1G19150 | Symbols: LHCA6, LHCA2*1 | LHCA6; chlorophyll binding | chr1:6612806-6613799 FORWARDmoderately similar to ( 313) CB12_PETHY Chlorophyll a-b binding protein, chloroplast precursor (LHCI type II CAB) - Petunia hybrida (Petunia)moderately similar to ( 350) loc_os09g26810 12009.m05833 protein chlorophyll a-b binding protein, chloroplast precursor, putative, exp…
1.1.1.1	PS.lightreaction.photosystem II.LHC-II	solyc07g022900.2.1	Transcript			-3.10235		moderately similar to ( 273) AT1G45474 | Symbols: LHCA5 | LHCA5; pigment binding | chr1:17179353-17180439 FORWARDweakly similar to ( 129) CB12_PETHY Chlorophyll a-b binding protein, chloroplast precursor (LHCI type II CAB) - Petunia hybrida (Petunia)moderately similar to ( 247) loc_os02g52650 12002.m10295 protein chlorophyll a-b binding protein 4, chloroplast precursor, putative, expressedChloroa…
1.1.1.1	PS.lightreaction.photosystem II.LHC-II	solyc12g011280.1.1	Transcript			-2.13914	-5.283	moderately similar to ( 410) AT1G61520 | Symbols: LHCA3 | LHCA3; chlorophyll binding | chr1:22700493-22701149 FORWARDweakly similar to ( 144) CB12_PETHY Chlorophyll a-b binding protein, chloroplast precursor (LHCI type II CAB) - Petunia hybrida (Petunia)moderately similar to ( 360) loc_os02g10390 12002.m33354 protein chlorophyll a-b binding protein 8, chloroplast precursor, putative, expressedChl…
1.1.1.1	PS.lightreaction.photosystem II.LHC-II	solyc08g067320.1.1	Transcript				-2.443	weakly similar to ( 153) AT2G34430 | Symbols: LHB1B1, LHCB1.4 | LHB1B1; chlorophyll binding | chr2:14524818-14525618 FORWARDweakly similar to ( 169) CB22_HORVU Chlorophyll a-b binding protein 2, chloroplast precursor (LHCII type I CAB-2) (LHCP) - Hordeum vulgare (Barley)weakly similar to ( 165) loc_os01g52240 12001.m11398 protein chlorophyll a-b binding protein 2, chloroplast precursor, putative,…
1.1.1.1	PS.lightreaction.photosystem II.LHC-II	solyc03g005790.2.1	Transcript				-9.616	weakly similar to ( 120) AT2G34430 | Symbols: LHB1B1, LHCB1.4 | LHB1B1; chlorophyll binding | chr2:14524818-14525618 FORWARDweakly similar to ( 124) CB22_ORYSA Chlorophyll a-b binding protein 2, chloroplast precursor (LHCII type I CAB-2) (LHCP) - Oryza sativa (Rice)weakly similar to ( 124) loc_os01g52240 12001.m11398 protein chlorophyll a-b binding protein 2, chloroplast precursor, putative, expr…
1.1.1.1	PS.lightreaction.photosystem II.LHC-II	solyc12g006140.1.1	Transcript				-2.684	moderately similar to ( 479) AT3G27690 | Symbols: LHCB2.4, LHCB2.3, LHCB2 | LHCB2.3; chlorophyll binding | chr3:10256002-10256921 FORWARDhighly similar to ( 513) CB23_TOBAC Chlorophyll a-b binding protein 36, chloroplast precursor (LHCII type I CAB-36) (LHCP) - Nicotiana tabacum (Common tobacco)moderately similar to ( 464) loc_os03g39610 12003.m35304 protein chlorophyll a-b binding protein, chlor…
1.1.1.1	PS.lightreaction.photosystem II.LHC-II	solyc08g067330.1.1	Transcript				-3.585	weakly similar to ( 133) AT1G29920 | Symbols: CAB2, AB165, LHCB1.1 | CAB2 (CHLOROPHYLL A/B-BINDING PROTEIN 2); chlorophyll binding | chr1:10475089-10475892 REVERSEweakly similar to ( 150) CB21_TOBAC Chlorophyll a-b binding protein 16, chloroplast precursor (LHCII type I CAB-16) (LHCP) - Nicotiana tabacum (Common tobacco)weakly similar to ( 134) loc_os01g41710 12001.m42672 protein chlorophyll a-b …
1.1.1.2	PS.lightreaction.photosystem II.PSII polypeptide subunits	solyc04g064670.2.1	Transcript		2.735		-4.624	moderately similar to ( 341) AT1G77090 | Symbols: | thylakoid lumenal 29.8 kDa protein | chr1:28960576-28961875 REVERSEmoderately similar to ( 319) loc_os12g08830 12012.m26739 protein tat pathway signal sequence family protein, expressed genomic_reference:SL2.40ch04 gene_region:54939986-54941975 transcript_region:SL2.40ch04:54939986..54941975- go_terms:GO:0019898 functional_description:"Thylakoid…
1.1.1.2	PS.lightreaction.photosystem II.PSII polypeptide subunits	solyc12g094720.1.1	Transcript		-2.194	-4.89572		moderately similar to ( 255) AT1G76450 | Symbols: | oxygen-evolving complex-related | chr1:28684618-28686109 FORWARDmoderately similar to ( 227) loc_os08g40160 12008.m07996 protein thylakoid lumen protein, chloroplast precursor, putative, expressed evidence_code:10F0H1E1IEG genomic_reference:SL2.40ch12 gene_region:63196567-63200218 transcript_region:SL2.40ch12:63196567..63200218+ functional_descr…
1.1.1.2	PS.lightreaction.photosystem II.PSII polypeptide subunits	solyc08g067840.2.1	Transcript		-2.492			moderately similar to ( 332) AT5G11450 | Symbols: | oxygen-evolving complex-related | chr5:3654475-3656357 FORWARDmoderately similar to ( 314) loc_os01g43070 12001.m42679 protein expressed protein genomic_reference:SL2.40ch08 gene_region:54082270-54090382 transcript_region:SL2.40ch08:54082270..54090382+ go_terms:GO:0019898 functional_description:"PsbP domain-containing protein 5, chloroplastic (A…
1.1.1.2	PS.lightreaction.photosystem II.PSII polypeptide subunits	solyc09g064500.2.1	Transcript			-2.26516	-2.101	moderately similar to ( 206) AT4G28660 | Symbols: PSB28 | PSB28 (PHOTOSYSTEM II REACTION CENTER PSB28 PROTEIN) | chr4:14150008-14150933 FORWARDmoderately similar to ( 212) loc_os01g71190 12001.m13162 protein photosystem II reaction center W protein, putative, expressedpsbW Psb28 genomic_reference:SL2.40ch09 gene_region:57371665-57373328 transcript_region:SL2.40ch09:57371665..57373328- go_terms:GO…
1.1.1.2	PS.lightreaction.photosystem II.PSII polypeptide subunits	solyc01g106090.2.1	Transcript			-3.58042		moderately similar to ( 299) AT4G15510 | Symbols: | photosystem II reaction center PsbP family protein | chr4:8861351-8862529 FORWARDmoderately similar to ( 289) loc_os07g17390 12007.m06180 protein thylakoid lumenal 21.5 kDa protein, chloroplast precursor, putative, expressedPsbP genomic_reference:SL2.40ch01 gene_region:85840962-85843969 transcript_region:SL2.40ch01:85840962..85843969+ go_terms:G…
1.1.1.2	PS.lightreaction.photosystem II.PSII polypeptide subunits	solyc06g065490.2.1	Transcript			-2.45927	-2.367	moderately similar to ( 327) AT3G56650 | Symbols: | thylakoid lumenal 20 kDa protein | chr3:20984807-20985913 FORWARDmoderately similar to ( 311) loc_os01g59090 12001.m12048 protein expressed protein genomic_reference:SL2.40ch06 gene_region:37270445-37273099 transcript_region:SL2.40ch06:37270445..37273099- go_terms:GO:0019898 functional_description:"PsbP domain-containing protein 6, chloroplastic…
1.1.1.2	PS.lightreaction.photosystem II.PSII polypeptide subunits	solyc06g084050.2.1	Transcript			-2.52203	-3.272	weakly similar to ( 124) AT2G30570 | Symbols: PSBW | PSBW (PHOTOSYSTEM II REACTION CENTER W) | chr2:13019326-13020053 REVERSEweakly similar to ( 113) PSBW_SPIOL Photosystem II reaction center W protein, chloroplast precursor (PSII 6.1 kDa protein) - Spinacia oleracea (Spinach)PsbW genomic_reference:SL2.40ch06 gene_region:45606674-45608051 transcript_region:SL2.40ch06:45606674..45608051+ go_terms:…
1.1.1.2	PS.lightreaction.photosystem II.PSII polypeptide subunits	solyc10g006530.2.1	Transcript			-3.12297	-2.146	very weakly similar to (82.4) AT3G01440 | Symbols: | oxygen evolving enhancer 3 (PsbQ) family protein | chr3:168478-169407 FORWARD genomic_reference:SL2.40ch10 gene_region:1096397-1098696 transcript_region:SL2.40ch10:1096397..1098696+ go_terms:GO:0019898 functional_description:"Oxygen evolving enhancer 3 family protein (AHRD V1 *-*- D7L9Q0_ARALY); contains Interpro domain(s) IPR008797 Photosystem…
1.1.1.2	PS.lightreaction.photosystem II.PSII polypeptide subunits	solyc01g087040.2.1	Transcript			-2.85245	-2.339	moderately similar to ( 229) loc_os08g39430 12008.m07924 protein thylakoid lumenal 19 kDa protein, chloroplast precursor, putative, expressed genomic_reference:SL2.40ch01 gene_region:73725748-73726716 transcript_region:SL2.40ch01:73725748..73726716+ functional_description:"Thylakoid lumenal 19 kDa protein, chloroplastic (AHRD V1 ***- TL19_ARATH); contains Interpro domain(s) IPR016123 Mog1/PsbP, a…
1.1.1.2	PS.lightreaction.photosystem II.PSII polypeptide subunits	solyc04g009420.2.1	Transcript			-4.18058	-3.084	moderately similar to ( 227) AT2G28605 | Symbols: | Encodes a PsbP domain-OEC23 like protein localized in thylakoid (peripheral-lumenal side). | chr2:12254911-12255689 FORWARDweakly similar to ( 110) loc_os04g35530 12004.m08642 protein expressed protein genomic_reference:SL2.40ch04 gene_region:2840496-2842762 transcript_region:SL2.40ch04:2840496..2842762- go_terms:GO:0019898 functional_descriptio…
1.1.1.2	PS.lightreaction.photosystem II.PSII polypeptide subunits	solyc10g054420.1.1	Transcript				-2.024	moderately similar to ( 244) AT2G39470 | Symbols: PPL2 | PPL2 (PsbP-like protein 2); calcium ion binding | chr2:16476335-16477402 FORWARDmoderately similar to ( 220) loc_os03g17174 12003.m101683 protein calcium ion binding protein, putative, expressedPsbP evidence_code:10F1H1E1IEG genomic_reference:SL2.40ch10 gene_region:50836162-50837363 transcript_region:SL2.40ch10:50836162..50837363+ go_terms:…
1.1.1.2	PS.lightreaction.photosystem II.PSII polypeptide subunits	solyc09g011010.2.1	Transcript				-3.479	weakly similar to ( 113) AT5G02120 | Symbols: OHP | OHP (ONE HELIX PROTEIN) | chr5:419144-419633 FORWARDweakly similar to ( 119) loc_os05g22730 12005.m06569 protein expressed protein genomic_reference:SL2.40ch09 gene_region:4358267-4359595 transcript_region:SL2.40ch09:4358267..4359595+ functional_description:"One helix protein (AHRD V1 ***- Q84N30_IPONI)"
1.1.1.2	PS.lightreaction.photosystem II.PSII polypeptide subunits	solyc06g060340.2.1	Transcript				-2.046	moderately similar to ( 236) AT1G44575 | Symbols: NPQ4, PSBS | NPQ4 (NONPHOTOCHEMICAL QUENCHING); chlorophyll binding / xanthophyll binding | chr1:16871768-16872548 FORWARDmoderately similar to ( 256) PSBS_TOBAC Photosystem II 22 kDa protein, chloroplast precursor (CP22) - Nicotiana tabacum (Common tobacco)moderately similar to ( 241) loc_os04g59440 12004.m10820 protein photosystem II 22 kDa prot…
1.1.2	PS.lightreaction.photosystem I	solyc09g009400.2.1	Transcript		-3.184			moderately similar to ( 319) AT5G61930 | Symbols: APO3 | APO3 (ACCUMULATION OF PHOTOSYSTEM ONE 3) | chr5:24866230-24867665 REVERSEmoderately similar to ( 288) loc_os02g50010 12002.m10035 protein APO2, putative, expressedDUF794 genomic_reference:SL2.40ch09 gene_region:2840443-2842868 transcript_region:SL2.40ch09:2840443..2842868- functional_description:"APO protein 1, chloroplastic (AHRD V1 ***- A…
1.1.2.1	PS.lightreaction.photosystem I.LHC-I	solyc04g071930.2.1	Transcript				-2.628	weakly similar to ( 173) AT1G34000 | Symbols: OHP2 | OHP2 (ONE-HELIX PROTEIN 2) | chr1:12358151-12358902 REVERSEweakly similar to ( 142) loc_os01g40710 12001.m10341 protein OHP2, putative, expressed genomic_reference:SL2.40ch04 gene_region:56538553-56540723 transcript_region:SL2.40ch04:56538553..56540723- functional_description:"One helix protein 2 (AHRD V1 **-- B9H7V8_POPTR)"
1.1.2.1	PS.lightreaction.photosystem I.LHC-I	solyc12g056620.1.1	Transcript				-3.518	weakly similar to ( 149) AT1G34000 | Symbols: OHP2 | OHP2 (ONE-HELIX PROTEIN 2) | chr1:12358151-12358902 REVERSEweakly similar to ( 142) loc_os01g40710 12001.m10341 protein OHP2, putative, expressed evidence_code:10F0H0E0IEG genomic_reference:SL2.40ch12 gene_region:47949241-47950974 transcript_region:SL2.40ch12:47949241..47950974- functional_description:"One-helix protein (AHRD V1 **-- A9Z0U6_IPO…
1.1.2.2	PS.lightreaction.photosystem I.PSI polypeptide subunits	solyc05g020010.1.1	Transcript	2.045				weakly similar to ( 182) ATCG00340 | Symbols: PSAB | Encodes the D1 subunit of photosystem I and II reaction centers. | chrC:37375-39579 REVERSEweakly similar to ( 182) PSAB_ATRBE Photosystem I P700 chlorophyll a apoprotein A2 (PsaB) (PSI-B) - Atropa belladonna (Belladonna) (Deadly nightshade)weakly similar to ( 179) loc_osp1g00330 11562.m00022 protein photosystem I P700 apoprotein A2psaB PsaA_Ps…
1.1.2.2	PS.lightreaction.photosystem I.PSI polypeptide subunits	solyc06g066640.2.1	Transcript			-2.15301	-2.937	weakly similar to ( 153) AT3G16140 | Symbols: PSAH-1 | PSAH-1 (photosystem I subunit H-1) | chr3:5468670-5469415 REVERSEweakly similar to ( 152) PSAH_BRARA Photosystem I reaction center subunit VI, chloroplast precursor (PSI-H) (Light-harvesting complex I 11 kDa protein) - Brassica rapa (Turnip)weakly similar to ( 134) loc_os05g48630 12005.m08934 protein expressed proteinPSI_PsaH genomic_referenc…
1.1.2.2	PS.lightreaction.photosystem I.PSI polypeptide subunits	solyc12g035740.1.1	Transcript			-2.20598		weakly similar to ( 159) ATCG00340 | Symbols: PSAB | Encodes the D1 subunit of photosystem I and II reaction centers. | chrC:37375-39579 REVERSEweakly similar to ( 162) PSAB_ATRBE Photosystem I P700 chlorophyll a apoprotein A2 (PsaB) (PSI-B) - Atropa belladonna (Belladonna) (Deadly nightshade)weakly similar to ( 156) loc_osp1g00330 11562.m00022 protein photosystem I P700 apoprotein A2psaB PsaA_Ps…
1.1.2.2	PS.lightreaction.photosystem I.PSI polypeptide subunits	solyc08g013670.2.1	Transcript				-2.297	weakly similar to ( 190) AT5G64040 | Symbols: PSAN | PSAN; calmodulin binding | chr5:25628690-25629409 REVERSEweakly similar to ( 156) PSAN_MAIZE Photosystem I reaction center subunit N, chloroplast precursor (PSI-N) (Fragment) - Zea mays (Maize)weakly similar to ( 165) loc_os12g08770 12012.m04863 protein photosystem I reaction center subunit N, chloroplast precursor, putative, expressedPsaN geno…
1.1.3	PS.lightreaction.cytochrome b6/f	solyc02g021000.2.1	Transcript			-2.12799		weakly similar to ( 147) AT5G36120 | Symbols: CCB3 | CCB3 (COFACTOR ASSEMBLY, COMPLEX C (B6F),) | chr5:14198679-14199203 REVERSEweakly similar to ( 138) loc_os01g73540 12001.m13381 protein YGGT family protein, expressed genomic_reference:SL2.40ch02 gene_region:11977400-11978995 transcript_region:SL2.40ch02:11977400..11978995- go_terms:GO:0016020 functional_description:"YGGT family conserved hypot…
1.1.4	PS.lightreaction.ATP synthase	solyc12g010870.1.1	Transcript		2.389		-3.94	moderately similar to ( 386) AT2G31040 | Symbols: | ATP synthase protein I -related | chr2:13209094-13211012 REVERSEmoderately similar to ( 343) loc_os01g48300 12001.m43139 protein expressed protein evidence_code:10F1H1E1IEG genomic_reference:SL2.40ch12 gene_region:3785577-3790200 transcript_region:SL2.40ch12:3785577..3790200+ functional_description:"ATP synthase I-like protein (AHRD V1 ***- A8HN…
1.1.4	PS.lightreaction.ATP synthase	solyc07g055050.2.1	Transcript		-5.929		19.143	moderately similar to ( 319) AT2G31040 | Symbols: | ATP synthase protein I -related | chr2:13209094-13211012 REVERSEmoderately similar to ( 271) loc_os01g48300 12001.m43139 protein expressed protein genomic_reference:SL2.40ch07 gene_region:60505700-60510259 transcript_region:SL2.40ch07:60505700..60510259+ functional_description:"ATP synthase I-like protein (AHRD V1 **-- A8HNA8_CHLRE); contains In…
1.1.4.4	PS.lightreaction.ATP synthase.gamma chain	solyc12g005060.1.1	Transcript				2.829	moderately similar to ( 391) AT4G04640 | Symbols: ATPC1 | ATPC1; enzyme regulator | chr4:2350761-2351882 REVERSEmoderately similar to ( 409) ATPG_TOBAC ATP synthase gamma chain, chloroplast precursor (EC 3.6.3.14) - Nicotiana tabacum (Common tobacco)moderately similar to ( 375) loc_os07g32880 12007.m07550 protein ATP synthase gamma chain, chloroplast precursor, putative, expressed ATP-synt PRK056…
1.1.40	PS.lightreaction.cyclic electron flow-chlororespiration	solyc11g011990.1.1	Transcript		-4.067	3.44409	13.633	moderately similar to ( 459) AT4G22260 | Symbols: IM, IM1 | IM (IMMUTANS); alternative oxidase | chr4:11769967-11772350 REVERSEvery weakly similar to (83.6) AOX2_SOYBN Alternative oxidase 2, mitochondrial precursor (EC 1.-.-.-) - Glycine max (Soybean)moderately similar to ( 421) loc_os04g57320 12004.m79006 protein immutans protein, putative, expressedAOX AOX evidence_code:10F1H1E1IEG genomic_refe…
1.1.40	PS.lightreaction.cyclic electron flow-chlororespiration	solyc12g042770.1.1	Transcript		-2.483	2.61799	7.234	moderately similar to ( 358) AT3G15840 | Symbols: PIFI | PIFI (post-illumination chlorophyll fluorescence increase) | chr3:5356782-5358070 REVERSEmoderately similar to ( 300) loc_os03g38950 12003.m35300 protein expressed protein evidence_code:10F1H1E1IEG genomic_reference:SL2.40ch12 gene_region:43642840-43645284 transcript_region:SL2.40ch12:43642840..43645284- functional_description:"Chloroplast …
1.1.40	PS.lightreaction.cyclic electron flow-chlororespiration	solyc09g090570.2.1	Transcript		3.895		-6.344	weakly similar to ( 144) AT2G05620 | Symbols: PGR5 | PGR5 (proton gradient regulation 5); electron carrier | chr2:2081204-2081687 REVERSEweakly similar to ( 127) loc_os08g45190 12008.m08489 protein PGR5, putative, expressed genomic_reference:SL2.40ch09 gene_region:65408350-65411214 transcript_region:SL2.40ch09:65408350..65411214+ go_terms:GO:0009055 functional_description:"Proton gradient regulat…
1.1.40	PS.lightreaction.cyclic electron flow-chlororespiration	solyc08g007770.2.1	Transcript			2.04092		moderately similar to ( 377) AT4G22890 | Symbols: PGR5-LIKE A | PGR5-LIKE A | chr4:12007157-12009175 FORWARDmoderately similar to ( 363) loc_os08g41460 12008.m080214 protein expressed protein genomic_reference:SL2.40ch08 gene_region:2287091-2290348 transcript_region:SL2.40ch08:2287091..2290348+ functional_description:"PGR5-like protein 1A, chloroplastic (AHRD V1 ***- PGL1A_ARATH)"
1.1.40	PS.lightreaction.cyclic electron flow-chlororespiration	solyc08g061900.1.1	Transcript			-2.37791		very weakly similar to (93.6) NU2C_LACSA NAD(P)H-quinone oxidoreductase chain 2, chloroplast (EC 1.6.5.-) (NAD(P)H dehydrogenase, chain 2) (NADH-plastoquinone oxidoreductase chain 2) - Lactuca sativa (Garden lettuce)very weakly similar to (89.4) loc_osp1g01060 11562.m00096 protein NADH dehydrogenase subunit 2 evidence_code:10F0H1E0IEG genomic_reference:SL2.40ch08 gene_region:46871454-46871732 tra…
1.1.5.2	PS.lightreaction.other electron carrier (ox/red).ferredoxin	solyc01g103920.2.1	Transcript		2.685	5.14104		weakly similar to ( 142) AT1G60950 | Symbols: FED A, ATFD2 | FED A; 2 iron, 2 sulfur cluster binding / electron carrier/ iron-sulfur cluster binding | chr1:22444565-22445011 FORWARDweakly similar to ( 194) FER_CAPAN Ferredoxin, chloroplast precursor (PFLP) - Capsicum annuum (Bell pepper)weakly similar to ( 124) loc_os08g01380 12008.m080056 protein ferredoxin-1, chloroplast precursor, putative, ex…
1.1.5.2	PS.lightreaction.other electron carrier (ox/red).ferredoxin	solyc08g083360.2.1	Transcript			-2.17571		moderately similar to ( 204) AT3G16250 | Symbols: NDF4 | NDF4 (NDH-DEPENDENT CYCLIC ELECTRON FLOW 1); electron carrier/ iron-sulfur cluster binding | chr3:5507091-5508320 REVERSEweakly similar to ( 184) loc_os07g30670 12007.m079681 protein electron carrier/ electron transporter/ iron ion binding protein, putative, expressed genomic_reference:SL2.40ch08 gene_region:62996571-62997740 transcript_reg…
1.1.5.2	PS.lightreaction.other electron carrier (ox/red).ferredoxin	solyc10g075160.1.1	Transcript			-2.09711	-2.284	weakly similar to ( 183) AT1G60950 | Symbols: FED A, ATFD2 | FED A; 2 iron, 2 sulfur cluster binding / electron carrier/ iron-sulfur cluster binding | chr1:22444565-22445011 FORWARDmoderately similar to ( 221) FER_CAPAN Ferredoxin, chloroplast precursor (PFLP) - Capsicum annuum (Bell pepper)weakly similar to ( 147) loc_os08g01380 12008.m080056 protein ferredoxin-1, chloroplast precursor, putative…
1.1.5.4	PS.lightreaction.other electron carrier (ox/red).ferredoxin oxireductase	solyc01g008930.2.1	Transcript		2.287			moderately similar to ( 377) AT3G09150 | Symbols: HY2, GUN3 | HY2 (ELONGATED HYPOCOTYL 2); phytochromobilin:ferredoxin oxidoreductase | chr3:2803665-2805333 FORWARDmoderately similar to ( 369) loc_os01g72090 12001.m42525 protein phycoerythrobilin ferredoxin oxidoreductase, putative, expressedFe_bilin_red genomic_reference:SL2.40ch01 gene_region:2948574-2955890 transcript_region:SL2.40ch01:2948574…
1.1.6	PS.lightreaction.NADH DH	solyc04g057980.2.1	Transcript				-2.394	moderately similar to ( 235) AT4G37925 | Symbols: NDH-M | NDH-M (subunit NDH-M of NAD(P)H:plastoquinone dehydrogenase complex) | chr4:17830748-17831485 REVERSEmoderately similar to ( 225) loc_os04g45600 12004.m09513 protein expressed protein genomic_reference:SL2.40ch04 gene_region:54247194-54248180 transcript_region:SL2.40ch04:54247194..54248180- go_terms:GO:0055114 functional_description:"NAD(P…
1.1.6	PS.lightreaction.NADH DH	solyc11g006020.1.1	Transcript				-2.401	weakly similar to ( 165) AT1G74880 | Symbols: NDH-O | NDH-O (NAD(P)H:plastoquinone dehydrogenase complex subunit O) | chr1:28130112-28131020 REVERSEweakly similar to ( 160) loc_os01g72950 12001.m13327 protein expressed protein evidence_code:10F1H1E1IEG genomic_reference:SL2.40ch11 gene_region:823065-824447 transcript_region:SL2.40ch11:823065..824447- functional_description:"NAD(P)H-quinone oxidor…
1.1.6	PS.lightreaction.NADH DH	solyc02g091640.2.1	Transcript				4.088	moderately similar to ( 456) AT4G37920 | Symbols: | unknown protein | chr4:17828538-17830317 REVERSEmoderately similar to ( 421) loc_os01g20110 12001.m42980 protein expressed protein genomic_reference:SL2.40ch02 gene_region:47466448-47471004 transcript_region:SL2.40ch02:47466448..47471004+ functional_description:"Endoribonuclease E-like protein (AHRD V1 **-- Q656E2_ORYSJ)"
1.2	PS.photorespiration	solyc08g078490.2.1	Transcript			-2.05132		moderately similar to ( 476) AT4G17360 | Symbols: | formyltetrahydrofolate deformylase/ hydroxymethyl-, formyl- and related transferase/ methyltransferase | chr4:9703698-9705468 REVERSEmoderately similar to ( 427) loc_os03g01222 12003.m35587 protein formyltetrahydrofolate deformylase, putative, expressed purU PurU PRK13011 purU PurN purN Formyl_trans_N genomic_reference:SL2.40ch08 gene_region:594…
1.2	PS.photorespiration	solyc06g060770.2.1	Transcript			-2.0283		moderately similar to ( 467) AT5G47435 | Symbols: | formyltetrahydrofolate deformylase, putative | chr5:19241779-19243424 FORWARDvery weakly similar to (80.1) PUR3_VIGUN Phosphoribosylglycinamide formyltransferase, chloroplast precursor (EC 2.1.2.2) (GART) (GAR transformylase) (5-phosphoribosylglycinamide transformylase) - Vigna unguiculata (Cowpea)moderately similar to ( 453) loc_os03g01222 1200…
1.2.2	PS.photorespiration.glycolate oxydase	solyc10g007600.2.1	Transcript			-2.43539	-2.082	highly similar to ( 624) AT3G14420 | Symbols: | (S)-2-hydroxy-acid oxidase, peroxisomal, putative / glycolate oxidase, putative / short chain alpha-hydroxy acid oxidase, putative | chr3:4821899-4823899 FORWARDhighly similar to ( 620) GOX_SPIOL Peroxisomal (S)-2-hydroxy-acid oxidase (EC 1.1.3.15) (Glycolate oxidase) (GOX) (Short chain alpha-hydroxy acid oxidase) - Spinacia oleracea (Spinach)highly…
1.2.4.4	PS.photorespiration.glycine cleavage.H protein	solyc08g007040.2.1	Transcript			-2.32077	-2.544	moderately similar to ( 228) AT2G35370 | Symbols: GDCH | GDCH; glycine dehydrogenase (decarboxylating) | chr2:14891239-14892050 FORWARDmoderately similar to ( 248) GCSH_FLAPR Glycine cleavage system H protein, mitochondrial precursor - Flaveria pringleimoderately similar to ( 224) loc_os10g37180 12010.m06515 protein glycine cleavage system H protein, mitochondrial precursor, putative, expressed P…
1.2.6	PS.photorespiration.hydroxypyruvate reductase	solyc01g093990.2.1	Transcript		-2.096			moderately similar to ( 357) AT2G45630 | Symbols: | oxidoreductase family protein | chr2:18796000-18797089 FORWARDvery weakly similar to (99.4) FDH_SOLTU Formate dehydrogenase, mitochondrial precursor (EC 1.2.1.2) (NAD-dependent formate dehydrogenase) (FDH) - Solanum tuberosum (Potato)moderately similar to ( 296) loc_os04g01650 12004.m05482 protein glyoxylate reductase, putative LdhA 2-Hacid_dh S…
1.3.13	PS.calvin cycle.rubisco interacting	solyc09g011080.2.1	Transcript		19.142		-16.332	highly similar to ( 714) AT2G39730 | Symbols: RCA | RCA (RUBISCO ACTIVASE); ADP binding / ATP binding / enzyme regulator/ ribulose-1,5-bisphosphate carboxylase/oxygenase activator | chr2:16571174-16573345 REVERSEhighly similar to ( 810) RCA1_TOBAC Ribulose bisphosphate carboxylase/oxygenase activase 1, chloroplast precursor (RuBisCO activase 1) (RA 1) - Nicotiana tabacum (Common tobacco)highly si…
1.3.13	PS.calvin cycle.rubisco interacting	solyc02g081920.2.1	Transcript		-2.106		4.851	highly similar to ( 663) AT4G20130 | Symbols: PTAC14 | PTAC14 (PLASTID TRANSCRIPTIONALLY ACTIVE14) | chr4:10878914-10881697 FORWARDhighly similar to ( 560) loc_os05g50980 12005.m09165 protein SET domain containing protein, expressed genomic_reference:SL2.40ch02 gene_region:40262124-40269883 transcript_region:SL2.40ch02:40262124..40269883- functional_description:"Plastid ribulose-1 5 bisphosphate …
1.3.13	PS.calvin cycle.rubisco interacting	solyc11g072830.1.1	Transcript				10.354	very weakly similar to (84.0) RUAP_SOYBN RuBisCO-associated protein - Glycine max (Soybean)moderately similar to ( 295) loc_os10g28050 12010.m05688 protein chitinase 2, putative, expressed evidence_code:10F0H1E0IEG genomic_reference:SL2.40ch11 gene_region:53108033-53108953 transcript_region:SL2.40ch11:53108033..53108953+ go_terms:GO:0005975 functional_description:"Chitinase 2 (AHRD V1 ***- B6U7J7…
1.3.13	PS.calvin cycle.rubisco interacting	solyc03g117850.2.1	Transcript				-2.648	highly similar to ( 587) AT1G73110 | Symbols: | ribulose bisphosphate carboxylase/oxygenase activase, putative / RuBisCO activase, putative | chr1:27494344-27496844 REVERSEmoderately similar to ( 303) RCA_ORYSA Ribulose bisphosphate carboxylase/oxygenase activase, chloroplast precursor (RuBisCO activase) (RA) - Oryza sativa (Rice)highly similar to ( 590) loc_os04g56320 12004.m10522 protein ribulo…
1.3.4	PS.calvin cycle.GAP	solyc07g005390.2.1	Transcript		5.092		-3.872	highly similar to ( 924) AT2G24270 | Symbols: ALDH11A3 | ALDH11A3; 3-chloroallyl aldehyde dehydrogenase/ glyceraldehyde-3-phosphate dehydrogenase (NADP+) | chr2:10327325-10329601 REVERSEhighly similar to ( 972) GAPN_NICPL NADP-dependent glyceraldehyde-3-phosphate dehydrogenase (EC 1.2.1.9) (Non-phosphorylating glyceraldehyde 3-phosphate dehydrogenase) (Glyceraldehyde-3-phosphate dehydrogenase [NA…
1.3.4	PS.calvin cycle.GAP	solyc02g020940.2.1	Transcript			-2.02759	-2.062	highly similar to ( 577) AT1G12900 | Symbols: GAPA-2 | GAPA-2 (GLYCERALDEHYDE 3-PHOSPHATE DEHYDROGENASE A SUBUNIT 2); NAD or NADH binding / binding / catalytic/ glyceraldehyde-3-phosphate dehydrogenase (phosphorylating)/ glyceraldehyde-3-phosphate dehydrogenase | chr1:4392634-4393850 REVERSEhighly similar to ( 607) G3PA_TOBAC Glyceraldehyde-3-phosphate dehydrogenase A, chloroplast precursor (EC 1…
1.3.4	PS.calvin cycle.GAP	solyc12g094640.1.1	Transcript				-2.358	highly similar to ( 729) AT1G42970 | Symbols: GAPB | GAPB (GLYCERALDEHYDE-3-PHOSPHATE DEHYDROGENASE B SUBUNIT); glyceraldehyde-3-phosphate dehydrogenase (NADP+)/ glyceraldehyde-3-phosphate dehydrogenase | chr1:16127552-16129584 FORWARDhighly similar to ( 719) G3PB_PEA Glyceraldehyde-3-phosphate dehydrogenase B, chloroplast precursor (EC 1.2.1.13) (NADP-dependent glyceraldehydephosphate dehydrogen…
1.3.5	PS.calvin cycle.TPI	solyc10g054870.1.1	Transcript			-2.76218	-3.089	moderately similar to ( 464) AT2G21170 | Symbols: TIM | TIM (TRIOSEPHOSPHATE ISOMERASE); catalytic/ triose-phosphate isomerase | chr2:9071047-9073106 REVERSEmoderately similar to ( 488) TPIC_SPIOL Triosephosphate isomerase, chloroplast precursor (EC 5.3.1.1) (TIM) (Triose-phosphate isomerase) - Spinacia oleracea (Spinach)moderately similar to ( 449) loc_os09g36450 12009.m060049 protein triosephos…
1.3.7	PS.calvin cycle.FBPase	solyc04g071340.2.1	Transcript			-2.74164	-2.631	highly similar to ( 593) AT1G43670 | Symbols: | fructose-1,6-bisphosphatase, putative / D-fructose-1,6-bisphosphate 1-phosphohydrolase, putative / FBPase, putative | chr1:16468184-16470347 FORWARDhighly similar to ( 667) F16P2_SOLTU Fructose-1,6-bisphosphatase, cytosolic (EC 3.1.3.11) (D-fructose-1,6-bisphosphate 1-phosphohydrolase) (FBPase) (CY-F1) - Solanum tuberosum (Potato)highly similar to (…
1.3.7	PS.calvin cycle.FBPase	solyc10g086730.1.1	Transcript				-2.781	highly similar to ( 504) AT3G54050 | Symbols: | fructose-1,6-bisphosphatase, putative / D-fructose-1,6-bisphosphate 1-phosphohydrolase, putative / FBPase, putative | chr3:20016951-20018527 FORWARDhighly similar to ( 516) F16P1_ORYSA Fructose-1,6-bisphosphatase, chloroplast precursor (EC 3.1.3.11) (D-fructose-1,6-bisphosphate 1-phosphohydrolase) (FBPase) - Oryza sativa (Rice)highly similar to ( 51…
1.3.7	PS.calvin cycle.FBPase	solyc09g011810.2.1	Transcript				-2.511	highly similar to ( 617) AT3G54050 | Symbols: | fructose-1,6-bisphosphatase, putative / D-fructose-1,6-bisphosphate 1-phosphohydrolase, putative / FBPase, putative | chr3:20016951-20018527 FORWARDhighly similar to ( 619) F16P1_BRANA Fructose-1,6-bisphosphatase, chloroplast precursor (EC 3.1.3.11) (D-fructose-1,6-bisphosphate 1-phosphohydrolase) (FBPase) - Brassica napus (Rape)highly similar to ( …
1.3.7	PS.calvin cycle.FBPase	solyc10g086720.1.1	Transcript				-5.862	moderately similar to ( 490) AT3G54050 | Symbols: | fructose-1,6-bisphosphatase, putative / D-fructose-1,6-bisphosphate 1-phosphohydrolase, putative / FBPase, putative | chr3:20016951-20018527 FORWARDmoderately similar to ( 494) F16P1_BRANA Fructose-1,6-bisphosphatase, chloroplast precursor (EC 3.1.3.11) (D-fructose-1,6-bisphosphate 1-phosphohydrolase) (FBPase) - Brassica napus (Rape)moderately s…
19.1	tetrapyrrole synthesis.glu-tRNA synthetase	solyc10g007840.2.1	Transcript			-2.25615		highly similar to ( 737) AT3G25660 | Symbols: | glutamyl-tRNA(Gln) amidotransferase, putative | chr3:9339640-9342044 REVERSEhighly similar to ( 566) loc_os04g55050 12004.m101672 protein glutamyl-tRNA, putative, expressed gatA GatA Amidase PRK09201 PRK07235 PRK07139 PRK07488 PRK06169 PRK07487 PRK07486 PRK08137 PRK07042 PRK06170 PRK07056 PRK08186 PRK06061 PRK06828 PRK06102 PRK12470 PRK06707 PRK0831…
19.10	tetrapyrrole synthesis.magnesium chelatase	solyc04g015490.2.1	Transcript			-2.06927		nearly identical (1057) AT1G08520 | Symbols: PDE166, CHLD | CHLD; ATP binding / magnesium chelatase/ nucleoside-triphosphatase/ nucleotide binding | chr1:2696538-2700819 FORWARDnearly identical (1177) CHLD_TOBAC Magnesium-chelatase subunit chlD, chloroplast precursor (EC 6.6.1.1) (Mg-protoporphyrin IX chelatase) (Mg-chelatase subunit D) - Nicotiana tabacum (Common tobacco)nearly identical (1041) …
19.10	tetrapyrrole synthesis.magnesium chelatase	solyc04g015750.2.1	Transcript				-3.035	nearly identical (2450) AT5G13630 | Symbols: GUN5, CCH, CHLH, CCH1 | GUN5 (GENOMES UNCOUPLED 5); magnesium chelatase | chr5:4387920-4392082 REVERSEnearly identical (2376) loc_os03g20700 12003.m34853 protein Mg-chelatase subunit XANTHA-F, putative, expressedPRK12493 CobN-Mg_chel CobN cobN cobN genomic_reference:SL2.40ch04 gene_region:6034127-6040044 transcript_region:SL2.40ch04:6034127..6040044- g…
19.14	tetrapyrrole synthesis.protochlorophyllide reductase	solyc10g006900.2.1	Transcript	-2.183	-2.59			highly similar to ( 598) AT5G54190 | Symbols: PORA | PORA; oxidoreductase/ protochlorophyllide reductase | chr5:21991183-21992238 REVERSEhighly similar to ( 615) POR_DAUCA Protochlorophyllide reductase, chloroplast precursor (EC 1.3.1.33) (PCR) (NADPH-protochlorophyllide oxidoreductase) (POR) - Daucus carota (Carrot)highly similar to ( 563) loc_os10g35370 12010.m06361 protein protochlorophyllide …
19.14	tetrapyrrole synthesis.protochlorophyllide reductase	solyc12g013710.1.1	Transcript		-3.9			highly similar to ( 598) AT5G54190 | Symbols: PORA | PORA; oxidoreductase/ protochlorophyllide reductase | chr5:21991183-21992238 REVERSEhighly similar to ( 604) POR_DAUCA Protochlorophyllide reductase, chloroplast precursor (EC 1.3.1.33) (PCR) (NADPH-protochlorophyllide oxidoreductase) (POR) - Daucus carota (Carrot)highly similar to ( 553) loc_os10g35370 12010.m06361 protein protochlorophyllide …
19.16	tetrapyrrole synthesis.chlorophyll b synthase	solyc06g060310.2.1	Transcript		4.106	-2.6871	-13.391	highly similar to ( 800) AT1G44446 | Symbols: CH1, ATCAO, CAO | CH1 (CHLORINA 1); chlorophyllide a oxygenase | chr1:16849132-16851152 REVERSEhighly similar to ( 783) CAO_ORYSA Chlorophyllide a oxygenase, chloroplast precursor (EC 1.13.12.14) (Chlorophyll a oxygenase) (Chlorophyll b synthase) - Oryza sativa (Rice)highly similar to ( 785) loc_os10g41780 12010.m21805 protein chlorophyllide a oxygena…
19.16	tetrapyrrole synthesis.chlorophyll b synthase	solyc11g012850.1.1	Transcript		3.228		-6.105	highly similar to ( 794) AT1G44446 | Symbols: CH1, ATCAO, CAO | CH1 (CHLORINA 1); chlorophyllide a oxygenase | chr1:16849132-16851152 REVERSEhighly similar to ( 774) CAO_ORYSA Chlorophyllide a oxygenase, chloroplast precursor (EC 1.13.12.14) (Chlorophyll a oxygenase) (Chlorophyll b synthase) - Oryza sativa (Rice)highly similar to ( 774) loc_os10g41780 12010.m21805 protein chlorophyllide a oxygena…
19.2	tetrapyrrole synthesis.glu-tRNA reductase	solyc04g076870.2.1	Transcript	-2.289			-3.76	highly similar to ( 725) AT1G58290 | Symbols: HEMA1 | HEMA1; glutamyl-tRNA reductase | chr1:21624028-21626051 REVERSEhighly similar to ( 784) HEM11_CUCSA Glutamyl-tRNA reductase 1, chloroplast precursor (EC 1.2.1.70) (GluTR) - Cucumis sativus (Cucumber)highly similar to ( 615) loc_os10g35840 12010.m06402 protein glutamyl-tRNA reductase, chloroplast precursor, putative, expressedhemA HemA GlutR_N …
19.2	tetrapyrrole synthesis.glu-tRNA reductase	solyc01g106390.2.1	Transcript	-14.274		2.37005		highly similar to ( 618) AT1G58290 | Symbols: HEMA1 | HEMA1; glutamyl-tRNA reductase | chr1:21624028-21626051 REVERSEhighly similar to ( 658) HEM11_CUCSA Glutamyl-tRNA reductase 1, chloroplast precursor (EC 1.2.1.70) (GluTR) - Cucumis sativus (Cucumber)highly similar to ( 548) loc_os10g35840 12010.m06402 protein glutamyl-tRNA reductase, chloroplast precursor, putative, expressedhemA HemA GlutR_N …
19.3	tetrapyrrole synthesis.GSA	solyc12g006470.1.1	Transcript	2.82			2.552	highly similar to ( 734) AT3G22200 | Symbols: POP2, GABA-T, HER1 | POP2 (POLLEN-PISTIL INCOMPATIBILITY 2); 4-aminobutyrate transaminase/ 4-aminobutyrate:pyruvate transaminase | chr3:7835286-7838863 FORWARDvery weakly similar to (99.8) GSA_CHLRE Glutamate-1-semialdehyde 2,1-aminomutase, chloroplast precursor (EC 5.4.3.8) (GSA) (Glutamate-1-semialdehyde aminotransferase) (GSA-AT) - Chlamydomonas re…
19.3	tetrapyrrole synthesis.GSA	solyc12g006450.1.1	Transcript			2.13317		highly similar to ( 775) AT3G22200 | Symbols: POP2, GABA-T, HER1 | POP2 (POLLEN-PISTIL INCOMPATIBILITY 2); 4-aminobutyrate transaminase/ 4-aminobutyrate:pyruvate transaminase | chr3:7835286-7838863 FORWARDvery weakly similar to (84.7) GSA_CHLRE Glutamate-1-semialdehyde 2,1-aminomutase, chloroplast precursor (EC 5.4.3.8) (GSA) (Glutamate-1-semialdehyde aminotransferase) (GSA-AT) - Chlamydomonas re…
19.3	tetrapyrrole synthesis.GSA	solyc04g009200.2.1	Transcript			-2.1177		highly similar to ( 728) AT5G63570 | Symbols: GSA1 | GSA1 (GLUTAMATE-1-SEMIALDEHYDE-2,1-AMINOMUTASE); glutamate-1-semialdehyde 2,1-aminomutase | chr5:25451957-25453620 FORWARDhighly similar to ( 826) GSA_TOBAC Glutamate-1-semialdehyde 2,1-aminomutase, chloroplast precursor (EC 5.4.3.8) (GSA) (Glutamate-1-semialdehyde aminotransferase) (GSA-AT) - Nicotiana tabacum (Common tobacco)highly similar to…
19.3	tetrapyrrole synthesis.GSA	solyc07g043310.2.1	Transcript			3.73786	4.192	highly similar to ( 781) AT3G22200 | Symbols: POP2, GABA-T, HER1 | POP2 (POLLEN-PISTIL INCOMPATIBILITY 2); 4-aminobutyrate transaminase/ 4-aminobutyrate:pyruvate transaminase | chr3:7835286-7838863 FORWARDvery weakly similar to (82.0) GSA_HORVU Glutamate-1-semialdehyde 2,1-aminomutase, chloroplast precursor (EC 5.4.3.8) (GSA) (Glutamate-1-semialdehyde aminotransferase) (GSA-AT) - Hordeum vulgare …
19.3	tetrapyrrole synthesis.GSA	solyc08g080370.2.1	Transcript				2.07	highly similar to ( 643) AT1G80600 | Symbols: WIN1 | WIN1 (HOPW1-1-INTERACTING 1); N2-acetyl-L-ornithine:2-oxoglutarate 5-aminotransferase/ catalytic/ pyridoxal phosphate binding / transaminase | chr1:30298675-30300513 REVERSEweakly similar to ( 121) GSA_BRANA Glutamate-1-semialdehyde 2,1-aminomutase, chloroplast precursor (EC 5.4.3.8) (GSA) (Glutamate-1-semialdehyde aminotransferase) (GSA-AT) - …
19.30	tetrapyrrole synthesis.uroporphyrin-III C-methyltransferase	solyc01g086650.2.1	Transcript				-3.134	highly similar to ( 510) AT5G40850 | Symbols: UPM1 | UPM1 (UROPHORPHYRIN METHYLASE 1); uroporphyrin-III C-methyltransferase | chr5:16367205-16368724 FORWARDmoderately similar to ( 236) loc_os01g44050 12001.m10664 protein siroheme synthase, putative, expressed PRK06136 CysG cysG TP_methylase PRK07168 CobM CobF CobJ PRK05990 genomic_reference:SL2.40ch01 gene_region:73383501-73387568 transcript_regi…
19.40	tetrapyrrole synthesis.regulation	solyc06g008160.2.1	Transcript			-3.70927		moderately similar to ( 310) AT3G14110 | Symbols: FLU | FLU (FLUORESCENT IN BLUE LIGHT); binding | chr3:4676222-4677602 REVERSEmoderately similar to ( 293) loc_os01g32730 12001.m43031 protein FLU, putative, expressed genomic_reference:SL2.40ch06 gene_region:2042760-2050854 transcript_region:SL2.40ch06:2042760..2050854- go_terms:GO:0005488 functional_description:"Chloroplast FLU-like protein (Frag…
19.40	tetrapyrrole synthesis.regulation	solyc06g073290.1.1	Transcript				-2.851	moderately similar to ( 218) AT3G59400 | Symbols: GUN4 | GUN4; enzyme binding / tetrapyrrole binding | chr3:21948881-21949678 REVERSEmoderately similar to ( 205) loc_os11g16550 12011.m05740 protein expressed proteinGUN4 evidence_code:10F0H1E1IEG genomic_reference:SL2.40ch06 gene_region:41546269-41547060 transcript_region:SL2.40ch06:41546269..41547060+ functional_description:"Gun4-like protein (AH…
19.5	tetrapyrrole synthesis.porphobilinogen deaminase	solyc07g066470.2.1	Transcript			-2.65469		highly similar to ( 528) AT5G08280 | Symbols: HEMC | HEMC (HYDROXYMETHYLBILANE SYNTHASE); hydroxymethylbilane synthase | chr5:2663763-2665596 REVERSEhighly similar to ( 533) HEM3_PEA Porphobilinogen deaminase, chloroplast precursor (EC 2.5.1.61) (PBG) (Hydroxymethylbilane synthase) (HMBS) (Pre-uroporphyrinogen synthase) - Pisum sativum (Garden pea)moderately similar to ( 468) loc_os02g07230 12002…
19.6	tetrapyrrole synthesis.uroporphyrinogen III synthase	solyc02g068350.1.1	Transcript			-2.64143		evidence_code:10F0H0E1IEG genomic_reference:SL2.40ch02 gene_region:32896287-32897225 transcript_region:SL2.40ch02:32896287..32897225- go_terms:GO:0033014 functional_description:"Uroporphyrinogen-III synthase (AHRD V1 ***- Q3M8K2_ANAVT); contains Interpro domain(s) IPR003754 Tetrapyrrole biosynthesis, uroporphyrinogen III synthase "
19.7	tetrapyrrole synthesis.uroporphyrinogen decarboxylase	solyc10g007320.2.1	Transcript			-2.99992		highly similar to ( 620) AT3G14930 | Symbols: HEME1 | HEME1; uroporphyrinogen decarboxylase | chr3:5021290-5022577 FORWARDmoderately similar to ( 403) DCUP_TOBAC Uroporphyrinogen decarboxylase, chloroplast precursor (EC 4.1.1.37) (URO-D) (UPD) - Nicotiana tabacum (Common tobacco)highly similar to ( 563) loc_os01g43390 12001.m150657 protein uroporphyrinogen decarboxylase, chloroplast precursor, pu…
19.99	tetrapyrrole synthesis.unspecified	solyc12g005300.1.1	Transcript			-5.57516	-2.092	weakly similar to ( 184) AT5G43860 | Symbols: ATCLH2, CLH2 | ATCLH2; chlorophyllase | chr5:17630492-17632184 FORWARDweakly similar to ( 153) CLH1_CITSI Chlorophyllase-1, chloroplast precursor (EC 3.1.1.14) (Chlorophyll-chlorophyllido hydrolase 1) (Chlase 1) - Citrus sinensis (Sweet orange)weakly similar to ( 147) loc_os10g28370 12010.m05717 protein chlorophyllase-2, chloroplast precursor, putativ…
19.99	tetrapyrrole synthesis.unspecified	solyc06g053980.2.1	Transcript			7.35066	27.256	moderately similar to ( 374) AT5G43860 | Symbols: ATCLH2, CLH2 | ATCLH2; chlorophyllase | chr5:17630492-17632184 FORWARDmoderately similar to ( 214) CLH1_CITSI Chlorophyllase-1, chloroplast precursor (EC 3.1.1.14) (Chlorophyll-chlorophyllido hydrolase 1) (Chlase 1) - Citrus sinensis (Sweet orange)moderately similar to ( 302) loc_os10g28370 12010.m05717 protein chlorophyllase-2, chloroplast precur…
19.99	tetrapyrrole synthesis.unspecified	solyc09g065620.2.1	Transcript				2.477	moderately similar to ( 201) AT5G43860 | Symbols: ATCLH2, CLH2 | ATCLH2; chlorophyllase | chr5:17630492-17632184 FORWARDweakly similar to ( 176) CLH1_CITSI Chlorophyllase-1, chloroplast precursor (EC 3.1.1.14) (Chlorophyll-chlorophyllido hydrolase 1) (Chlase 1) - Citrus sinensis (Sweet orange)weakly similar to ( 154) loc_os10g28370 12010.m05717 protein chlorophyllase-2, chloroplast precursor, put…
19.99	tetrapyrrole synthesis.unspecified	solyc07g061800.2.1	Transcript				22.386	moderately similar to ( 245) AT1G17100 | Symbols: | SOUL heme-binding family protein | chr1:5844766-5845539 FORWARDmoderately similar to ( 248) loc_os01g11230 12001.m150508 protein heme-binding protein 2, putative, expressedSOUL genomic_reference:SL2.40ch07 gene_region:61967425-61968441 transcript_region:SL2.40ch07:61967425..61968441- go_terms:GO:0020037 functional_description:"Heme-binding prote…
9.1.1	mitochondrial electron transport / ATP synthesis.NADH-DH.complex I	solyc10g008140.2.1	Transcript				2.25	moderately similar to ( 428) AT1G03860 | Symbols: ATPHB2 | ATPHB2 (PROHIBITIN 2) | chr1:979611-981157 REVERSEmoderately similar to ( 412) loc_os07g15880 12007.m06032 protein mitochondrial prohibitin complex protein 2, putative, expressed Band_7_prohibitin PHB Band_7 HflC genomic_reference:SL2.40ch10 gene_region:2276303-2278610 transcript_region:SL2.40ch10:2276303..2278610+ go_terms:GO:0016020 fun…
9.4	mitochondrial electron transport / ATP synthesis.alternative oxidase	solyc08g075540.2.1	Transcript		13.116		-21.921	moderately similar to ( 484) AT3G22370 | Symbols: AOX1A, ATAOX1A | AOX1A (ALTERNATIVE OXIDASE 1A); alternative oxidase | chr3:7906890-7908416 FORWARDhighly similar to ( 589) AOX1_TOBAC Alternative oxidase 1, mitochondrial precursor (EC 1.-.-.-) - Nicotiana tabacum (Common tobacco)moderately similar to ( 439) loc_os04g51150 12004.m10011 protein transposon protein, putative, unclassified, expressed…
9.4	mitochondrial electron transport / ATP synthesis.alternative oxidase	solyc08g075550.2.1	Transcript			2.00424		moderately similar to ( 447) AT1G32350 | Symbols: AOX1D | AOX1D (alternative oxidase 1D); alternative oxidase | chr1:11667237-11668569 REVERSEmoderately similar to ( 430) AOX2_TOBAC Alternative oxidase 2, mitochondrial precursor (EC 1.-.-.-) - Nicotiana tabacum (Common tobacco)moderately similar to ( 413) loc_os04g51160 12004.m10012 protein transposon protein, putative, unclassified, expressedAOX…
9.7	mitochondrial electron transport / ATP synthesis.cytochrome c oxidase	solyc09g005640.2.1	Transcript				2.173	moderately similar to ( 363) AT3G08950 | Symbols: | electron transport SCO1/SenC family protein | chr3:2727285-2729289 FORWARDmoderately similar to ( 369) loc_os02g06480 12002.m33562 protein protein SCO1, mitochondrial precursor, putative, expressed SCO COG1999 SCO1-SenC genomic_reference:SL2.40ch09 gene_region:437633-442917 transcript_region:SL2.40ch09:437633..442917+ go_terms:GO:0008379,GO:0016…
9.7	mitochondrial electron transport / ATP synthesis.cytochrome c oxidase	solyc08g008320.2.1	Transcript				2.238	moderately similar to ( 333) AT5G62050 | Symbols: OXA1, ATOXA1, OXA1AT | OXA1; P-P-bond-hydrolysis-driven protein transmembrane transporter | chr5:24924062-24926758 REVERSEmoderately similar to ( 296) loc_os10g37690 12010.m06557 protein inner membrane protein OXA1, mitochondrial precursor, putative, expressed YidC PRK02944 60KD_IMP PRK01318 PRK01622 PRK00145 genomic_reference:SL2.40ch08 gene_regi…
9.9	mitochondrial electron transport / ATP synthesis.F1-ATPase	solyc07g053890.2.1	Transcript			3.44258	4.477	weakly similar to ( 167) AT3G49190 | Symbols: | condensation domain-containing protein | chr3:18231988-18234376 REVERSEweakly similar to ( 162) loc_os05g48260 12005.m08897 protein expressed proteinDUF1298 genomic_reference:SL2.40ch07 gene_region:59621150-59625735 transcript_region:SL2.40ch07:59621150..59625735+ functional_description:"O-acyltransferase WSD1 (AHRD V1 **-- WSD1_ARATH); contains Int…
